# Supplementary material for: A conformation-specific nanobody targeting the nicotinamide mononucleotide-activated state of SARM1
Source: Nat Commun. 2022 Dec 22;13:7898. doi: 10.1038/s41467-022-35581-y (PMC9780360; doi:10.1038/s41467-022-35581-y)
Supplement: Supplementary file 3 — Supplementary Data 1 [file 41467_2022_35581_MOESM3_ESM.xlsx]

## Sheet: Supplementary Data 1
								10s				10s				10s				30s				30s				30s				60s				60s				60s				300s				300s
State	Protein	Start	End	Sequence	Search RT	Charge	Max D	#D	%D	#D right	%D right	#D	%D	#D right	%D right	#D	%D	#D right	%D right	#D	%D	#D right	%D right	#D	%D	#D right	%D right	#D	%D	#D right	%D right	#D	%D	#D right	%D right	#D	%D	#D right	%D right	#D	%D	#D right	%D right	#D	%D	#D right	%D right	#D	%D
NAD	SARM1	43	65	WAAGGRGPREVSPGAGTEVQDAL	7.87	3	19	14.944	78.652			15.083	79.384			15.217	80.09			15.37	80.895			14.937	78.615			15.236	80.188			15.836	83.345			15.947	83.93			15.757	82.929			15.483	81.489			15.695	82.603
NAD	SARM1	66	72	ERALPEL	8.4	2	4	0.754	18.851			0.752	18.788			0.708	17.707			1.525	38.12			1.447	36.181			1.432	35.793			2.014	50.353			2.027	50.68			2.062	51.539			3.04	76.002			3.052	76.291
NAD	SARM1	66	76	ERALPELQQAL	8.74	2	8	0.815	10.187			0.792	9.897			0.745	9.307			1.758	21.974			1.625	20.31			1.605	20.066			2.495	31.188			2.514	31.422			2.585	32.307			4.633	57.918			4.627	57.835
NAD	SARM1	66	78	ERALPELQQALSA	9.22	2	10	0.835	8.351			0.841	8.411			0.784	7.836			1.813	18.134			1.923	19.234			1.865	18.652			3.059	30.589			3.14	31.399			3.254	32.539			6.438	64.377			6.473	64.732
NAD	SARM1	66	79	ERALPELQQALSAL	11.38	2	11	0.996	9.054			0.999	9.085			0.932	8.47			2.486	22.603			2.364	21.494			2.135	19.408			3.595	32.685			3.575	32.498			3.729	33.904			7.005	63.683			6.932	63.019
NAD	SARM1	66	92	ERALPELQQALSALKQAGGARAVGAGL	10.45	3	24	11.155	46.478			10.98	45.751			11.006	45.858			13.085	54.52			12.814	53.394			12.735	53.064			14.389	59.952			14.439	60.162			14.767	61.527			18.292	76.217			18.394	76.64
NAD	SARM1	66	92	ERALPELQQALSALKQAGGARAVGAGL	10.45	4	24	10.165	42.354			10.106	42.11			10.048	41.867			12.014	50.06			11.852	49.383			11.758	48.993			13.317	55.489			13.464	56.1			13.665	56.939			17.269	71.953			17.411	72.546
NAD	SARM1	66	95	ERALPELQQALSALKQAGGARAVGAGLAEV	10.63	4	27	11.682	43.266			11.502	42.601			11.89	44.036			14.147	52.397			14.579	53.998			14.26	52.815			15.814	58.569			15.817	58.583			16.143	59.788			20.851	77.227			20.852	77.231
NAD	SARM1	66	97	ERALPELQQALSALKQAGGARAVGAGLAEVFQ	11.39	4	29	11.528	39.753			11.64	40.136			11.541	39.797			13.86	47.793			13.654	47.083			13.604	46.91			15.614	53.841			15.796	54.47			15.903	54.837			20.338	70.129			20.497	70.679
NAD	SARM1	66	98	ERALPELQQALSALKQAGGARAVGAGLAEVFQL	12.11	4	30	12.109	40.364			12.029	40.097			11.835	39.449			13.952	46.506			13.972	46.574			13.558	45.193			15.683	52.277			15.776	52.588			15.705	52.35			20.144	67.147			20.346	67.822
NAD	SARM1	67	76	RALPELQQAL	8.77	2	7	0.457	6.525			0.442	6.308			0.431	6.16			1.173	16.751			1.202	17.165			1.114	15.921			1.816	25.94			1.845	26.35			1.922	27.455			3.83	54.715			3.876	55.375
NAD	SARM1	67	78	RALPELQQALSA	8.97	2	9	0.799	8.88			0.801	8.903			0.718	7.974			1.914	21.266			1.792	19.908			1.724	19.158			2.813	31.258			2.965	32.941			3.041	33.794			5.752	63.909			5.629	62.546
NAD	SARM1	67	79	RALPELQQALSAL	11.14	2	10	0.984	9.843			0.92	9.203			0.963	9.628			2.065	20.655			1.96	19.603			1.829	18.288			2.869	28.689			3.091	30.909			3.075	30.749			6.26	62.602			6.333	63.334
NAD	SARM1	67	92	RALPELQQALSALKQAGGARAVGAGL	10.25	3	23	10.75	46.737			10.768	46.816			10.631	46.221			12.399	53.907			12.141	52.787			12.026	52.286			13.502	58.703			13.697	59.552			13.765	59.847			17.462	75.924			17.66	76.784
NAD	SARM1	67	92	RALPELQQALSALKQAGGARAVGAGL	10.25	4	23	10.123	44.015			10.074	43.801			10.062	43.748			11.852	51.53			11.637	50.597			11.563	50.275			12.934	56.234			13.282	57.747			13.318	57.903			16.934	73.627			16.864	73.32
NAD	SARM1	67	95	RALPELQQALSALKQAGGARAVGAGLAEV	10.46	4	26	11.887	45.718			11.37	43.732			11.601	44.62			13.82	53.154			13.577	52.22			13.391	51.503			15.151	58.274			15.714	60.44			15.605	60.019			19.522	75.086			19.757	75.988
NAD	SARM1	73	92	QQALSALKQAGGARAVGAGL	7.76	2	18	10.575	58.752			10.597	58.872			10.565	58.697			11.745	65.249			11.536	64.091			11.488	63.82			12.335	68.526			12.484	69.354			12.403	68.906			14.31	79.5			14.539	80.77
NAD	SARM1	73	92	QQALSALKQAGGARAVGAGL	7.76	3	18	10.886	60.48			10.812	60.064			10.745	59.692			12.01	66.724			11.791	65.508			11.614	64.523			12.618	70.101			12.698	70.542			12.677	70.425			14.4	79.997			14.52	80.668
NAD	SARM1	77	92	SALKQAGGARAVGAGL	6.4	2	14	9.826	70.189			9.829	70.206			9.781	69.866			10.497	74.976			10.388	74.198			10.405	74.32			10.782	77.011			10.996	78.544			10.881	77.719			11.699	83.563			11.82	84.425
NAD	SARM1	79	92	LKQAGGARAVGAGL	6.06	2	12	9.072	75.604			9.208	76.73			9.066	75.549			9.637	80.306			9.271	77.256			9.497	79.141			9.555	79.626			9.729	81.074			9.537	79.472			9.529	79.406			9.868	82.236
NAD	SARM1	79	95	LKQAGGARAVGAGLAEV	7.22	3	15	9.133	60.885			9.209	61.393			9.088	60.585			10.038	66.922			10.052	67.015			9.952	66.345			10.51	70.069			10.459	69.728			10.516	70.104			11.142	74.281			11.287	75.25
NAD	SARM1	79	97	LKQAGGARAVGAGLAEVFQ	9.22	2	17	9.704	57.08			9.326	54.859							10.09	59.356			10.235	60.204			10.28	60.473			11.036	64.919			10.514	61.849			10.806	63.567			11.543	67.9			11.815	69.501
NAD	SARM1	79	97	LKQAGGARAVGAGLAEVFQ	9.22	3	17	8.958	52.695			8.96	52.705			8.818	51.873			9.874	58.084			9.744	57.32			9.652	56.776			10.209	60.052			10.221	60.123			10.239	60.23			10.999	64.7			11.368	66.872
NAD	SARM1	79	98	LKQAGGARAVGAGLAEVFQL	10.78	3	18	8.729	48.497			8.862	49.236			8.534	47.409			9.509	52.829			9.459	52.551			9.498	52.765			9.919	55.103			10.056	55.867			10.051	55.838			10.917	60.652			11.084	61.58
NAD	SARM1	79	102	LKQAGGARAVGAGLAEVFQLVEEA	12.41	3	22	8.561	38.915			9.228	41.944			8.414	38.246			9.373	42.606			9.356	42.527			9.291	42.23			10.484	47.653			9.775	44.43			9.726	44.21			10.87	49.407			11.174	50.789
NAD	SARM1	80	92	KQAGGARAVGAGL	5.78	3	11	7.525	68.408			7.41	67.366			7.371	67.012			7.805	70.959			7.745	70.411			7.71	70.087			7.911	71.92			7.797	70.885			7.826	71.141			8.086	73.507			8.176	74.329
NAD	SARM1	80	98	KQAGGARAVGAGLAEVFQL	10.71	3	17	6.888	40.516			6.863	40.371			6.813	40.075			7.414	43.612			7.354	43.261			7.329	43.113			7.694	45.26			7.737	45.511			7.764	45.673			8.479	49.876			8.611	50.652
NAD	SARM1	93	100	AEVFQLVE	10.53	2	6	1.557	25.953			1.535	25.582			1.492	24.872			1.623	27.046			1.496	24.932			1.59	26.493			1.657	27.622			1.594	26.569			1.428	23.804			1.64	27.326			1.689	28.149
NAD	SARM1	93	101	AEVFQLVEE	10.44	2	7	0.132	1.882			0.122	1.741			0.159	2.276			0.196	2.805			0.211	3.007			0.134	1.909			0.122	1.744			0.14	1.995			0.082	1.177			0.302	4.31			0.362	5.174
NAD	SARM1	93	102	AEVFQLVEEA	10.85	2	8	0.02	0.245			0.035	0.443			-0.005	-0.067			0.05	0.619			0.041	0.508			0.019	0.24			0.075	0.942			0.046	0.573			0.073	0.913			0.356	4.453			0.361	4.515
NAD	SARM1	98	118	LVEEAWLLPAVGREVAQGLCD	12.43	3	18	3.82	21.223			3.768	20.932			3.655	20.304			4.511	25.059			4.34	24.113			4.418	24.542			4.83	26.834			4.813	26.742			4.896	27.2			6.173	34.292			6.385	35.47
NAD	SARM1	99	117	VEEAWLLPAVGREVAQGLC	12.1	2	16	3.582	22.389			3.389	21.179			3.295	20.597			4.012	25.072			3.987	24.918			4.004	25.027			4.483	28.019			4.892	30.576			4.467	27.916			5.727	35.791			5.943	37.147
NAD	SARM1	99	118	VEEAWLLPAVGREVAQGLCD	12.01	2	17	3.682	21.661			3.698	21.754			3.63	21.35			4.383	25.781			4.331	25.478			4.286	25.21			4.621	27.179			4.814	28.317			4.817	28.337			6.153	36.192			6.156	36.211
NAD	SARM1	99	119	VEEAWLLPAVGREVAQGLCDA	12.46	3	18	3.841	21.342			3.789	21.049			3.72	20.667			4.465	24.807			4.438	24.657			4.357	24.204			4.884	27.131			4.885	27.14			4.994	27.743			6.132	34.069			6.248	34.713
NAD	SARM1	101	118	EAWLLPAVGREVAQGLCD	11.98	2	15	3.57	23.799			3.293	21.953			3.369	22.46			4.184	27.896			4.182	27.881			3.884	25.891			4.594	30.63			4.499	29.995			4.532	30.213			5.753	38.356			5.898	39.319
NAD	SARM1	101	119	EAWLLPAVGREVAQGLCDA	12.36	2	16	3.764	23.522			3.68	23.002			3.715	23.221			4.363	27.268			4.309	26.928			4.374	27.337			4.792	29.951			4.828	30.177			4.873	30.456			6.171	38.571			6.35	39.687
NAD	SARM1	102	111	AWLLPAVGRE	10.37	2	7	3.094	44.205			3.104	44.338			3.13	44.72			3.539	50.554			3.536	50.513			3.542	50.594			3.805	54.36			3.872	55.319			3.795	54.213			4.005	57.219			4.013	57.325
NAD	SARM1	102	117	AWLLPAVGREVAQGLC	11.86	2	13	3.376	25.972			3.462	26.632			3.441	26.472			3.994	30.726			4.079	31.38			3.872	29.782			4.306	33.126			4.308	33.141			4.449	34.223			5.441	41.851			5.493	42.257
NAD	SARM1	102	118	AWLLPAVGREVAQGLCD	11.78	2	14	3.468	24.774			3.462	24.732			3.427	24.475			4.152	29.657			4.114	29.385			4.08	29.143			4.528	32.345			4.578	32.7			4.566	32.614			5.812	41.514			5.917	42.263
NAD	SARM1	102	119	AWLLPAVGREVAQGLCDA	12.1	2	15	3.623	24.155			3.635	24.231			3.606	24.042			4.178	27.854			4.111	27.407			3.893	25.956			4.337	28.914			4.473	29.819			4.496	29.973			6.085	40.567			6.085	40.565
NAD	SARM1	102	119	AWLLPAVGREVAQGLCDA	12.1	3	15	3.678	24.522			3.691	24.605			3.625	24.166			4.379	29.195			4.352	29.014			4.367	29.111			4.753	31.685			4.777	31.847			4.553	30.352			5.973	39.82			5.919	39.459
NAD	SARM1	103	118	WLLPAVGREVAQGLCD	11.4	2	13	3.52	27.075			3.51	27.002			3.445	26.5			4.193	32.253			4.163	32.026			3.882	29.859			4.554	35.029			4.567	35.128			4.522	34.788			5.639	43.379			5.615	43.196
NAD	SARM1	103	118	WLLPAVGREVAQGLCD	11.4	3	13	3.409	26.223			3.388	26.064			3.351	25.774			3.993	30.716			4.074	31.341			3.946	30.355			4.381	33.7			4.472	34.401			4.43	34.079			5.431	41.779			5.473	42.1
NAD	SARM1	106	119	PAVGREVAQGLCDA	8.23	2	12	2.442	20.347			2.38	19.833			2.365	19.708			3.025	25.207			3.017	25.144			3.001	25.012			3.391	28.26			3.356	27.97			3.486	29.051			4.76	39.665			4.584	38.199
NAD	SARM1	110	119	REVAQGLCDA	7.15	2	8	0.199	2.487			0.193	2.414			0.183	2.294			0.226	2.828			0.277	3.46			0.224	2.806			0.371	4.64			0.343	4.287			0.35	4.377			1.215	15.182			1.149	14.368
NAD	SARM1	118	129	DAIRLDGGLDLL	11.39	2	10	2.079	20.789			2.165	21.648			2.13	21.301			2.801	28.011			2.819	28.186			2.761	27.615			3.221	32.208			3.154	31.543			3.199	31.995			3.712	37.122			3.892	38.922
NAD	SARM1	119	126	AIRLDGGL	8.68	2	6	2.255	37.579			2.238	37.308			2.21	36.84			2.85	47.501			2.86	47.666			2.788	46.465			3.028	50.465			3.003	50.057			2.961	49.345			3.182	53.03			3.328	55.467
NAD	SARM1	119	127	AIRLDGGLD	8.01	2	7	2.122	30.321			2.089	29.839			2.055	29.357			2.76	39.431			2.715	38.792			2.703	38.607			2.896	41.373			2.901	41.442			2.894	41.343			3.123	44.608			3.194	45.631
NAD	SARM1	119	128	AIRLDGGLDL	9.99	2	8	2.479	30.989			2.445	30.559			2.365	29.567			3.295	41.19			3.265	40.808			3.29	41.129			3.727	46.586			3.757	46.962			3.742	46.777			4.429	55.361			4.368	54.6
NAD	SARM1	119	129	AIRLDGGLDLL	11.14	2	9	1.931	21.46			1.931	21.459			1.884	20.934			2.618	29.085			2.601	28.905			2.614	29.043			2.934	32.597			2.97	33.004			2.975	33.053			3.555	39.495			3.637	40.411
NAD	SARM1	119	130	AIRLDGGLDLLL	12.16	2	10	1.793	17.935			1.803	18.03			1.763	17.63			2.496	24.965			2.48	24.804			2.465	24.655			2.873	28.734			2.882	28.825			2.803	28.035			3.462	34.621			3.587	35.87
NAD	SARM1	120	127	IRLDGGLD	7.83	2	6	2.083	34.724			2.098	34.973			2.016	33.599			2.708	45.127			2.68	44.672			2.666	44.435			2.837	47.288			2.825	47.086			2.843	47.38			2.926	48.766			3.104	51.737
NAD	SARM1	120	128	IRLDGGLDL	9.94	2	7	2.337	33.39			2.336	33.368			2.327	33.247			3.217	45.95			3.171	45.307			3.148	44.974			3.55	50.715			3.522	50.319			3.519	50.272			4.077	58.242			4.159	59.415
NAD	SARM1	120	129	IRLDGGLDLL	11.15	2	8	1.837	22.969			1.825	22.814			1.785	22.307			2.523	31.532			2.482	31.028			2.49	31.119			2.813	35.162			2.831	35.392			2.835	35.437			3.362	42.025			3.458	43.226
NAD	SARM1	120	130	IRLDGGLDLLL	12.21	2	9	1.844	20.494			1.837	20.415			1.767	19.629			2.425	26.94			2.402	26.693			2.514	27.931			2.751	30.57			2.838	31.536			2.878	31.976			3.375	37.501			3.587	39.851
NAD	SARM1	128	147	LLLRLLQAPELETRVQAARL	10.2	4	17	2.76	16.237			2.709	15.933			2.641	15.534			3.347	19.685			3.248	19.108			3.315	19.501			3.715	21.853			3.764	22.14			3.646	21.449			4.765	28.028			5.078	29.872
NAD	SARM1	129	138	LLRLLQAPEL	10.61	2	7	1.522	21.745			1.526	21.798			1.496	21.376			1.829	26.13			1.826	26.088			1.787	25.533			1.953	27.899			1.991	28.44			2.002	28.607			2.661	38.012			2.67	38.145
NAD	SARM1	129	140	LLRLLQAPELET	10.1	2	9	2.608	28.977			2.584	28.706			2.604	28.93			3.264	36.267			3.174	35.263			3.181	35.347			3.487	38.747			3.585	39.831			3.552	39.469			4.3	47.778			4.292	47.69
NAD	SARM1	130	138	LRLLQAPEL	9.8	2	6	1.511	25.191			1.508	25.132			1.485	24.752			1.812	30.193			1.784	29.733			1.783	29.71			1.903	31.722			1.941	32.357			1.956	32.596			2.578	42.965			2.603	43.381
NAD	SARM1	130	140	LRLLQAPELET	9.43	2	8	2.302	28.779			2.32	29.003							3.359	41.992			3.308	41.346			3.307	41.341			3.955	49.441			4.062	50.774			4.061	50.768			4.877	60.96			4.99	62.373
NAD	SARM1	130	147	LRLLQAPELETRVQAARL	8.92	3	15	2.586	17.24			2.507	16.714			2.455	16.369			3.067	20.446			3.034	20.226			3.023	20.155			3.361	22.403			3.371	22.474			3.404	22.691			4.375	29.166			4.559	30.393
NAD	SARM1	130	147	LRLLQAPELETRVQAARL	8.92	4	15	2.529	16.859			2.571	17.137			2.524	16.829			3.084	20.561			3.004	20.025			2.995	19.969			3.414	22.763			3.383	22.555			3.449	22.992			4.53	30.199			4.54	30.267
NAD	SARM1	131	138	RLLQAPEL	8.79	2	5	1.517	30.349			1.537	30.733			1.48	29.606			1.836	36.72			1.84	36.802			1.788	35.758			1.973	39.454			2.033	40.66			2.005	40.101			2.667	53.33			2.674	53.479
NAD	SARM1	133	147	LQAPELETRVQAARL	8.3	3	12	2.424	20.197			2.371	19.762			2.311	19.258			2.907	24.224			2.808	23.403			2.807	23.393			3.09	25.752			3.159	26.327			3.174	26.453			3.913	32.61			4.274	35.618
NAD	SARM1	133	152	LQAPELETRVQAARLLEQIL	11.55	3	17	2.21	13.001			2.121	12.479			2.062	12.132			2.572	15.127			2.631	15.479			2.5	14.705			3.019	17.757			3.04	17.88			3.089	18.171			4.396	25.857			4.239	24.935
NAD	SARM1	136	147	PELETRVQAARL	7.41	3	10	2.95	29.499			3.018	30.18			2.938	29.385			3.132	31.318			3.114	31.145			3.162	31.618			3.008	30.081			3.179	31.79			3.127	31.269			3.295	32.947			3.159	31.594
NAD	SARM1	138	146	LETRVQAAR	5.72	3	7	0.243	3.475			0.243	3.478			0.241	3.436			0.291	4.161			0.268	3.825			0.281	4.013			0.323	4.62			0.322	4.597			0.314	4.493			0.686	9.797			0.684	9.766
NAD	SARM1	139	147	ETRVQAARL	5.73	2	7	0.225	3.207			0.254	3.625			0.266	3.805			0.257	3.673			0.294	4.194			0.275	3.926			0.306	4.377			0.361	5.156			0.287	4.105			0.665	9.501			0.653	9.327
NAD	SARM1	139	152	ETRVQAARLLEQIL	10.52	3	12	0.12	0.996			0.109	0.909			0.143	1.196			0.195	1.625			0.197	1.643			0.168	1.399			0.269	2.241			0.314	2.619			0.316	2.629			0.949	7.912			0.962	8.02
NAD	SARM1	139	165	ETRVQAARLLEQILVAENRDRVARIGL	9.84	5	25	5.264	21.057			5.213	20.852			5.093	20.374			6.451	25.803			6.304	25.216			6.294	25.175			7.217	28.869			7.243	28.973			7.353	29.411			9.55	38.202			9.619	38.474
NAD	SARM1	141	152	RVQAARLLEQIL	10.33	3	10	0.117	1.173			0.092	0.919			0.082	0.816			0.147	1.469			0.168	1.685			0.162	1.621			0.294	2.938			0.263	2.626			0.232	2.321			0.696	6.965			0.67	6.704
NAD	SARM1	148	165	LEQILVAENRDRVARIGL	8.58	3	16	4.795	29.968			4.79	29.936			4.671	29.191			5.844	36.522			5.72	35.749			5.658	35.365			6.466	40.41			6.449	40.309			6.59	41.188			8.314	51.962			8.479	52.995
NAD	SARM1	148	165	LEQILVAENRDRVARIGL	8.58	4	16	4.804	30.028			4.788	29.927			4.723	29.519			5.769	36.059			5.728	35.803			5.683	35.518			6.434	40.215			6.476	40.472			6.631	41.447			8.188	51.173			8.383	52.394
NAD	SARM1	151	165	ILVAENRDRVARIGL	7.57	4	13	4.402	33.861			4.319	33.226			4.336	33.352			5.359	41.224			5.272	40.557			5.22	40.158			5.824	44.802			5.87	45.157			5.803	44.641			6.83	52.536			7.171	55.164
NAD	SARM1	153	165	VAENRDRVARIGL	6.67	3	11	3.198	29.074			3.181	28.923			3.146	28.603			4.046	36.778			3.966	36.05			3.943	35.846			4.466	40.598			4.508	40.98			4.517	41.06			5.417	49.248			5.577	50.7
NAD	SARM1	153	165	VAENRDRVARIGL	6.67	4	11	3.22	29.274			3.22	29.273			3.139	28.532			4.194	38.131			3.994	36.305			3.967	36.067			4.85	44.095			4.766	43.33			4.944	44.946			5.926	53.871			6.011	54.645
NAD	SARM1	153	166	VAENRDRVARIGLG	6.16	4	12	4.023	33.521			4.088	34.064			4.051	33.756			4.859	40.492			4.862	40.519			4.876	40.635			5.423	45.191			5.522	46.016			5.52	45.997			6.443	53.694			6.597	54.972
NAD	SARM1	153	169	VAENRDRVARIGLGVIL	9.38	3	15	4.924	32.827			4.875	32.499			4.738	31.588			5.679	37.86			5.61	37.399			5.683	37.887			6.164	41.095			6.138	40.919			6.244	41.628			7.087	47.245			7.296	48.643
NAD	SARM1	153	169	VAENRDRVARIGLGVIL	9.38	4	15	4.966	33.105			4.913	32.756			4.949	32.995			5.73	38.202			5.678	37.854			5.714	38.095			6.204	41.36			6.27	41.802			6.277	41.845			7.177	47.849			7.266	48.443
NAD	SARM1	153	171	VAENRDRVARIGLGVILNL	10.71	3	17	4.894	28.791			4.961	29.182			4.924	28.967			5.717	33.63			5.721	33.652			5.695	33.5			6.273	36.901			6.334	37.26			6.367	37.452			7.599	44.702			7.773	45.725
NAD	SARM1	153	171	VAENRDRVARIGLGVILNL	10.71	4	17	4.852	28.544			4.917	28.922			4.878	28.692			5.718	33.634			5.699	33.526			5.679	33.409			6.19	36.413			6.294	37.022			6.28	36.939			7.598	44.695			7.756	45.623
NAD	SARM1	153	180	VAENRDRVARIGLGVILNLAKEREPVEL	10.47	5	25	9.419	37.677			9.032	36.127			8.917	35.669			10.309	41.238			10.152	40.61							11.067	44.27			10.979	43.918			11.364	45.456			13.416	53.665			13.676	54.705
NAD	SARM1	159	165	RVARIGL	6.76	2	5	2.087	41.738			2.077	41.53			2.042	40.847			2.541	50.81			2.475	49.509			2.449	48.987			2.773	55.467			2.832	56.641			2.818	56.357			3.328	66.559			3.383	67.651
NAD	SARM1	159	171	RVARIGLGVILNL	11.05	3	11	3.845	34.955			4.093	37.206			4.225	38.411			5.501	50.012			5.249	47.721			5.101	46.369			6.053	55.023			5.898	53.616			5.763	52.386			6.632	60.291			7.098	64.529
NAD	SARM1	166	179	GVILNLAKEREPVE	7.91	2	11	4.161	37.824			4.128	37.526			4.046	36.786			4.875	44.315			4.84	44.001			4.742	43.111			5.276	47.961			5.389	48.992			5.318	48.344			6.418	58.342			6.483	58.939
NAD	SARM1	166	179	GVILNLAKEREPVE	7.91	3	11	3.847	34.976			3.808	34.617			3.803	34.576			4.541	41.286			4.499	40.904			4.443	40.389			4.916	44.692			5.02	45.633			5.045	45.862			6.01	54.633			6.098	55.44
NAD	SARM1	166	180	GVILNLAKEREPVEL	9.15	2	12	3.704	30.864			3.647	30.392			3.609	30.073			4.359	36.321			4.276	35.632			4.2	35.004			4.892	40.77			4.9	40.837			5.046	42.048			6.297	52.476			6.407	53.396
NAD	SARM1	166	180	GVILNLAKEREPVEL	9.15	3	12	3.445	28.707			3.496	29.132			3.37	28.084			4.192	34.933			4.112	34.271			4.133	34.445			4.684	39.035			4.654	38.785			4.797	39.977			5.989	49.911			6.024	50.201
NAD	SARM1	166	188	GVILNLAKEREPVELARSVAGIL	10.6	3	20	2.623	13.116			2.143	10.716			2.407	12.033			3.665	18.324			3.438	17.192			3.229	16.146			4.083	20.413			3.921	19.604			3.846	19.231			5.629	28.143			6.051	30.255
NAD	SARM1	166	191	GVILNLAKEREPVELARSVAGILEHM	11.97	4	23	3.088	13.426			3.142	13.662			3.138	13.644			3.754	16.322			3.687	16.029			3.679	15.996			4.163	18.102			4.293	18.665			4.228	18.381			5.756	25.027			5.862	25.486
NAD	SARM1	166	200	GVILNLAKEREPVELARSVAGILEHMFKHSEETCQ	12.06	5	32	4.035	12.609			4.022	12.568			3.984	12.449			4.809	15.027			4.772	14.912			4.674	14.606			5.368	16.774			5.347	16.708			5.395	16.86			6.719	20.997			7.261	22.692
NAD	SARM1	167	179	VILNLAKEREPVE	7.41	3	10	3.933	39.335			3.941	39.412			3.99	39.898			4.675	46.754			4.488	44.883			4.463	44.629			5.071	50.709			5.033	50.334			4.903	49.033			5.899	58.991			6.045	60.453
NAD	SARM1	170	188	NLAKEREPVELARSVAGIL	9.64	3	16	3.472	21.698			3.234	20.209			3.224	20.151			3.7	23.126			3.793	23.704			3.852	24.074			4.307	26.917			4.175	26.094			4.261	26.631			5.265	32.905			5.453	34.083
NAD	SARM1	170	189	NLAKEREPVELARSVAGILE	9.6	4	17	3.104	18.258			3.025	17.796			3.015	17.733			3.806	22.388			3.482	20.484			3.525	20.738			3.935	23.147			4.353	25.605			4.151	24.415			5.086	29.916			5.192	30.541
NAD	SARM1	170	200	NLAKEREPVELARSVAGILEHMFKHSEETCQ	11.46	5	28	4.054	14.478			4.054	14.48			3.92	13.999			4.69	16.752			4.652	16.616			4.597	16.418			5.1	18.215			5.147	18.381			5.145	18.374			6.307	22.523			6.466	23.094
NAD	SARM1	170	202	NLAKEREPVELARSVAGILEHMFKHSEETCQRL	11.71	7	30	4.035	13.45			3.72	12.4			3.677	12.256			4.578	15.26			4.648	15.494			4.72	15.733			4.952	16.506			4.995	16.649			4.902	16.342			6.459	21.53			6.35	21.168
NAD	SARM1	172	180	AKEREPVEL	6.86	3	6	2.969	49.49			2.966	49.429			2.951	49.18			3.296	54.929			3.243	54.045			3.226	53.76			3.333	55.555			3.42	57.008			3.392	56.535			3.769	62.821			3.86	64.336
NAD	SARM1	172	185	AKEREPVELARSVA	6.39	4	11	3.028	27.525			2.954	26.85			3.065	27.861			3.154	28.671			3.138	28.528			3.175	28.867			3.357	30.52			3.301	30.009			3.403	30.937			3.784	34.397			3.88	35.27
NAD	SARM1	172	188	AKEREPVELARSVAGIL	9.33	3	14	2.507	17.91			2.463	17.594			2.468	17.625			2.737	19.547			2.715	19.39			2.715	19.39			2.857	20.407			2.9	20.718			2.911	20.792			3.444	24.599			3.474	24.817
NAD	SARM1	172	188	AKEREPVELARSVAGIL	9.33	4	14	2.809	20.066			2.842	20.297			2.792	19.942			3.092	22.084			3.109	22.204			3.052	21.797			3.195	22.825			3.197	22.834			3.245	23.179			3.846	27.471			4.107	29.336
NAD	SARM1	172	189	AKEREPVELARSVAGILE	9.28	4	15	2.772	18.48			2.785	18.57			2.836	18.91			3.05	20.334			2.977	19.849			3.028	20.189			3.135	20.9			3.179	21.196			3.137	20.914			3.679	24.526			3.759	25.057
NAD	SARM1	172	191	AKEREPVELARSVAGILEHM	10.91	5	17	2.618	15.402			2.588	15.222			2.592	15.247			2.845	16.734			2.823	16.606			2.838	16.696			2.937	17.277			2.952	17.365			3.003	17.664			3.433	20.193			3.577	21.043
NAD	SARM1	172	197	AKEREPVELARSVAGILEHMFKHSEE	11.23	5	23	2.72	11.824			2.755	11.979			2.661	11.571			2.941	12.785			2.903	12.622			2.863	12.448			2.931	12.744			2.909	12.648			2.9	12.61			3.457	15.031			3.538	15.382
NAD	SARM1	172	199	AKEREPVELARSVAGILEHMFKHSEETC	11.35	3	25	3.475	13.901			3.509	14.038			3.487	13.948			3.93	15.72			3.82	15.278			3.903	15.612			4.126	16.503			4.171	16.685			4.224	16.895			4.89	19.561			5.128	20.511
NAD	SARM1	172	199	AKEREPVELARSVAGILEHMFKHSEETC	11.35	4	25	3.47	13.879			3.429	13.714			3.437	13.747			3.877	15.508			3.801	15.203			3.78	15.121			4.047	16.19			4.075	16.301			4.087	16.347			4.797	19.188			4.992	19.966
NAD	SARM1	172	199	AKEREPVELARSVAGILEHMFKHSEETC	11.35	5	25	3.301	13.203			3.325	13.3			3.291	13.163			3.661	14.644			3.628	14.513			3.62	14.482			3.936	15.745			3.904	15.614			3.945	15.78			4.641	18.565			4.819	19.276
NAD	SARM1	172	199	AKEREPVELARSVAGILEHMFKHSEETC	11.35	6	25	3.408	13.633			3.423	13.692			3.378	13.513			3.765	15.061			3.718	14.87			3.724	14.896			4.011	16.044			4.011	16.043			4.051	16.203			4.746	18.985			4.99	19.96
NAD	SARM1	172	200	AKEREPVELARSVAGILEHMFKHSEETCQ	11.26	4	26	3.345	12.865			3.354	12.899			3.353	12.897			3.709	14.265			3.676	14.137			3.641	14.002							3.911	15.043			3.95	15.193			4.743	18.242			4.877	18.759
NAD	SARM1	172	200	AKEREPVELARSVAGILEHMFKHSEETCQ	11.26	5	26	3.48	13.384			3.456	13.293			3.428	13.186			3.859	14.844			3.799	14.612			3.798	14.609			4.085	15.71			4.089	15.727			4.09	15.73			4.912	18.892			5.072	19.506
NAD	SARM1	172	200	AKEREPVELARSVAGILEHMFKHSEETCQ	11.26	6	26	3.496	13.445			3.479	13.38			3.439	13.226			3.853	14.819			3.818	14.684			3.789	14.573			4.089	15.725			4.112	15.815			4.097	15.758			4.895	18.825			5.069	19.495
NAD	SARM1	172	202	AKEREPVELARSVAGILEHMFKHSEETCQRL	11.47	6	28	3.544	12.656			3.534	12.62			3.544	12.656			3.968	14.17			3.906	13.951			3.95	14.106			4.173	14.905			4.251	15.183			4.297	15.348			5.18	18.5			5.321	19.005
NAD	SARM1	172	202	AKEREPVELARSVAGILEHMFKHSEETCQRL	11.47	7	28	3.719	13.283			3.662	13.077			3.709	13.246			4.12	14.713			4.118	14.709			4.036	14.415			4.386	15.665			4.382	15.651			4.389	15.676			5.337	19.062			5.483	19.581
NAD	SARM1	172	204	AKEREPVELARSVAGILEHMFKHSEETCQRLVA	11.73	6	30	4.121	13.735			4.052	13.507			4.039	13.464			4.789	15.962			4.76	15.866			4.731	15.771			5.193	17.309			5.234	17.447			5.289	17.631			6.258	20.861			6.345	21.151
NAD	SARM1	172	204	AKEREPVELARSVAGILEHMFKHSEETCQRLVA	11.73	7	30	3.771	12.569			3.843	12.809			3.796	12.652			4.507	15.023			4.447	14.824			4.485	14.949			4.842	16.139			4.858	16.194			4.755	15.849			5.942	19.806			6.05	20.168
NAD	SARM1	172	208	AKEREPVELARSVAGILEHMFKHSEETCQRLVAAGGL	12.49	5	34	4.398	12.937			4.272	12.563			4.255	12.515			5.709	16.79			5.672	16.682			5.89	17.323			6.776	19.928			7.081	20.827			6.86	20.176			8.32	24.471			8.404	24.718
NAD	SARM1	172	208	AKEREPVELARSVAGILEHMFKHSEETCQRLVAAGGL	12.49	6	34	5.742	16.887			5.703	16.773			5.647	16.608			7.099	20.88			7.024	20.658			7.187	21.137			7.769	22.851			8.013	23.567			8.09	23.795			9.332	27.446			9.549	28.087
NAD	SARM1	172	209	AKEREPVELARSVAGILEHMFKHSEETCQRLVAAGGLD	12.27	5	35	5.931	16.946			5.962	17.034			5.846	16.703			7.359	21.027			7.347	20.99			7.242	20.691			8.124	23.211			8.259	23.597			8.247	23.563			9.575	27.358			9.833	28.095
NAD	SARM1	172	209	AKEREPVELARSVAGILEHMFKHSEETCQRLVAAGGLD	12.27	6	35	5.902	16.863			5.81	16.601			5.798	16.565			7.305	20.871			7.159	20.453			7.153	20.437			8.056	23.016			8.156	23.303			8.124	23.212			9.493	27.122			9.976	28.502
NAD	SARM1	180	188	LARSVAGIL	8.87	2	7	0.063	0.9			0.088	1.263			0.08	1.144			0.062	0.885			0.05	0.715			0.066	0.938			0.087	1.241			0.101	1.448			0.08	1.136			0.126	1.805			0.238	3.406
NAD	SARM1	180	191	LARSVAGILEHM	9.82	3	10	0.047	0.465			0.029	0.293			0.046	0.461			0.095	0.952			0.02	0.204			0.013	0.132			0.033	0.325			0.029	0.292			0.022	0.218			0.061	0.614			0.083	0.825
NAD	SARM1	180	197	LARSVAGILEHMFKHSEE	10.2	4	16	0.631	3.942			0.52	3.251			0.557	3.484			0.601	3.754			0.593	3.709			0.554	3.463			0.6	3.749			0.614	3.836			0.602	3.76			0.587	3.667			0.706	4.413
NAD	SARM1	180	199	LARSVAGILEHMFKHSEETC	10.43	2	18	1.135	6.308			1.225	6.806			1.288	7.157			1.315	7.308			1.41	7.834			1.282	7.124			1.571	8.726			1.537	8.537			1.561	8.671			1.835	10.192			1.97	10.946
NAD	SARM1	180	199	LARSVAGILEHMFKHSEETC	10.43	3	18	1.356	7.533			1.347	7.483			1.154	6.411			1.608	8.936			1.553	8.63			1.344	7.465			1.769	9.829			1.662	9.232			1.797	9.986			2.214	12.3			2.109	11.718
NAD	SARM1	180	199	LARSVAGILEHMFKHSEETC	10.43	4	18	1.054	5.853			1.06	5.889			1.058	5.877			1.302	7.232			1.274	7.08			1.24	6.89			1.43	7.944			1.451	8.059			1.471	8.171			1.791	9.949			1.849	10.274
NAD	SARM1	180	199	LARSVAGILEHMFKHSEETC	10.43	5	18	1.04	5.778			1.044	5.801			1.06	5.887			1.305	7.251			1.26	6.997			1.268	7.042			1.424	7.909			1.47	8.166			1.437	7.983			1.748	9.709			1.822	10.12
NAD	SARM1	180	200	LARSVAGILEHMFKHSEETCQ	10.25	4	19	1.131	5.951			1.124	5.913			1.156	6.083			1.359	7.152			1.371	7.216			1.341	7.06			1.611	8.48			1.549	8.154			1.517	7.982			1.868	9.832			1.953	10.277
NAD	SARM1	180	200	LARSVAGILEHMFKHSEETCQ	10.25	5	19	1.107	5.827			1.09	5.736			1.031	5.426			1.34	7.05			1.303	6.859			1.314	6.916			1.52	7.999			1.512	7.959			1.501	7.901			1.876	9.872			1.935	10.183
NAD	SARM1	180	202	LARSVAGILEHMFKHSEETCQRL	10.5	4	21	1.379	6.566			1.391	6.626			1.331	6.338			1.669	7.946			1.649	7.853			1.611	7.669			1.832	8.726			1.83	8.713			1.891	9.006			2.405	11.455			2.539	12.092
NAD	SARM1	180	202	LARSVAGILEHMFKHSEETCQRL	10.5	5	21	1.315	6.262			1.319	6.28			1.276	6.074			1.496	7.125			1.565	7.452			1.541	7.336			1.718	8.181			1.746	8.316			1.831	8.717			2.254	10.732			2.431	11.578
NAD	SARM1	180	204	LARSVAGILEHMFKHSEETCQRLVA	10.9	3	23	1.795	7.806			1.827	7.945			1.816	7.897			2.358	10.254			2.342	10.181			2.329	10.126			2.689	11.691			2.713	11.795			2.771	12.046			3.314	14.408			3.298	14.34
NAD	SARM1	180	204	LARSVAGILEHMFKHSEETCQRLVA	10.9	4	23	1.851	8.049			1.858	8.076			1.853	8.054			2.412	10.488			2.362	10.269			2.382	10.356			2.889	12.562			2.749	11.95			2.835	12.325			3.377	14.683			3.415	14.847
NAD	SARM1	180	204	LARSVAGILEHMFKHSEETCQRLVA	10.9	5	23	1.846	8.025			1.989	8.65			1.801	7.83			2.485	10.802			2.413	10.489			2.362	10.27			2.716	11.811			2.914	12.671			2.844	12.365			3.374	14.668			3.532	15.356
NAD	SARM1	180	209	LARSVAGILEHMFKHSEETCQRLVAAGGLD	11.64	3	28	3.367	12.027			3.407	12.168			3.369	12.033			4.73	16.893			4.707	16.81			4.785	17.088			5.61	20.036			5.739	20.497			5.938	21.206			6.509	23.248			6.822	24.363
NAD	SARM1	180	209	LARSVAGILEHMFKHSEETCQRLVAAGGLD	11.64	5	28	3.995	14.266			3.855	13.767			3.829	13.674			5.181	18.503			5.037	17.988			5.069	18.104			5.975	21.339			6.005	21.445			6.007	21.454			7.009	25.032			7.145	25.519
NAD	SARM1	180	212	LARSVAGILEHMFKHSEETCQRLVAAGGLDAVL	12.29	5	31	3.77	12.162			3.735	12.047			3.724	12.012			5.147	16.604			4.951	15.969			5.071	16.358			6.013	19.397			6.208	20.026			6.321	20.391			7.53	24.292			7.684	24.788
NAD	SARM1	181	188	ARSVAGIL	8.35	2	6	0.048	0.796			0.081	1.346			0.042	0.708			0.039	0.657			0.079	1.312			0.046	0.77			0.049	0.82			0.053	0.888			0.029	0.475			0.06	1.008			0.065	1.086
NAD	SARM1	181	191	ARSVAGILEHM	9.3	3	9	0.035	0.387			0.011	0.121			0.03	0.334			0.013	0.148			0.025	0.277			0.043	0.474			0.021	0.229			-0.044	-0.49			0.014	0.152			0.033	0.369			0.031	0.347
NAD	SARM1	181	197	ARSVAGILEHMFKHSEE	9.87	4	15	0.595	3.964			0.651	4.339			0.676	4.507			0.868	5.786			0.58	3.866			0.658	4.385			0.567	3.778			0.618	4.12			0.541	3.605			0.592	3.948			0.67	4.464
NAD	SARM1	181	199	ARSVAGILEHMFKHSEETC	10.11	4	17	1.046	6.156			1.072	6.304			1.066	6.273			1.281	7.537			1.281	7.538			1.268	7.459			1.438	8.457			1.458	8.579			1.481	8.712			1.697	9.984			1.847	10.866
NAD	SARM1	181	199	ARSVAGILEHMFKHSEETC	10.11	5	17	1.085	6.382			1.118	6.578			1.056	6.211			1.292	7.598			1.292	7.601			1.297	7.632			1.478	8.695			1.426	8.39			1.49	8.765			1.73	10.179			1.886	11.095
NAD	SARM1	181	200	ARSVAGILEHMFKHSEETCQ	9.98	3	18	1.052	5.843			1.098	6.099			1.014	5.631			1.27	7.057			1.271	7.063			1.228	6.822			1.5	8.333			1.45	8.056			1.498	8.324			1.811	10.063			1.865	10.362
NAD	SARM1	181	200	ARSVAGILEHMFKHSEETCQ	9.98	4	18	1.16	6.442			1.168	6.488			1.129	6.271			1.405	7.803			1.364	7.579			1.327	7.373			1.525	8.47			1.542	8.566			1.502	8.345			1.884	10.467			1.951	10.841
NAD	SARM1	181	200	ARSVAGILEHMFKHSEETCQ	9.98	5	18	1.083	6.018			1.124	6.245			1.1	6.111			1.283	7.127			1.321	7.341			1.319	7.328			1.456	8.089			1.519	8.438			1.54	8.554			1.813	10.074			1.947	10.817
NAD	SARM1	181	202	ARSVAGILEHMFKHSEETCQRL	10.29	5	20	1.415	7.075			1.548	7.739			1.446	7.228			1.656	8.278			1.662	8.309			1.634	8.168			1.841	9.207			1.879	9.393			1.808	9.041			2.361	11.806			2.388	11.941
NAD	SARM1	181	204	ARSVAGILEHMFKHSEETCQRLVA	10.74	4	22	1.805	8.202			1.786	8.119			1.815	8.25			2.381	10.821			2.352	10.692			2.312	10.509			2.696	12.254			2.789	12.678			2.769	12.586			3.313	15.06			3.392	15.418
NAD	SARM1	181	204	ARSVAGILEHMFKHSEETCQRLVA	10.74	5	22	1.819	8.266			1.807	8.214			1.804	8.2			2.427	11.03			2.37	10.773			2.294	10.428			2.746	12.482			2.771	12.597			2.829	12.86			3.318	15.083			3.402	15.464
NAD	SARM1	181	209	ARSVAGILEHMFKHSEETCQRLVAAGGLD	11.5	3	27	3.881	14.375			4	14.815			3.786	14.022			5.196	19.243			4.975	18.426			5.06	18.739			5.708	21.14			5.845	21.649			6.012	22.268			6.886	25.504			7.214	26.717
NAD	SARM1	181	209	ARSVAGILEHMFKHSEETCQRLVAAGGLD	11.5	5	27	3.745	13.87			3.715	13.759			3.606	13.356			4.837	17.914			4.994	18.496			4.903	18.161			5.666	20.987			5.645	20.906			5.727	21.212			6.822	25.268			6.951	25.746
NAD	SARM1	181	212	ARSVAGILEHMFKHSEETCQRLVAAGGLDAVL	12.18	5	30	3.809	12.695			3.79	12.632			3.773	12.576			5.275	17.583			5.302	17.673			5.071	16.905			6.086	20.286			6.238	20.792			6.264	20.881			7.572	25.238			7.895	26.317
NAD	SARM1	186	199	GILEHMFKHSEETC	8.89	3	12	1.013	8.445			0.996	8.296			0.94	7.833			1.288	10.733			1.178	9.818			1.3	10.834			1.489	12.406			1.417	11.812			1.372	11.433			1.692	14.1			1.825	15.207
NAD	SARM1	186	202	GILEHMFKHSEETCQRL	9.34	4	15	1.544	10.296			1.838	12.255			1.659	11.062			1.884	12.557			1.923	12.822			2.06	13.735			2.042	13.611			2.037	13.582			2.024	13.494			2.708	18.054			2.841	18.938
NAD	SARM1	189	204	EHMFKHSEETCQRLVA	6.74	3	14	1.729	12.347			1.763	12.595			1.688	12.055			2.425	17.322			2.2	15.716			2.29	16.356			2.748	19.632			2.724	19.458			2.564	18.315			3.257	23.263			3.293	23.52
NAD	SARM1	189	212	EHMFKHSEETCQRLVAAGGLDAVL	9.39	4	22	3.78	17.183			3.597	16.351			3.714	16.88			5.514	25.064			5.427	24.668			4.905	22.295			6.249	28.405			6.075	27.615			6.735	30.613			7.43	33.772			8.02	36.453
NAD	SARM1	190	204	HMFKHSEETCQRLVA	6.31	3	13	1.363	10.485			1.394	10.727			1.322	10.167			2.017	15.515			1.942	14.935			1.943	14.946			2.335	17.959			2.364	18.181			2.367	18.209			2.754	21.181			2.836	21.814
NAD	SARM1	190	208	HMFKHSEETCQRLVAAGGL	8.03	4	17	2.955	17.382			3.12	18.353			3.237	19.044			4.264	25.085			4.421	26.004			4.205	24.738			4.967	29.218			4.557	26.805			4.991	29.359			5.785	34.032			5.852	34.423
NAD	SARM1	192	204	FKHSEETCQRLVA	5.99	3	11	1.212	11.014			1.109	10.084			1.201	10.915			1.664	15.13			1.757	15.973			1.612	14.652			2.07	18.814			2.028	18.436			2.02	18.362			2.404	21.851			2.462	22.382
NAD	SARM1	192	208	FKHSEETCQRLVAAGGL	7.84	4	15	2.318	15.453			2.127	14.181			2.226	14.84			3.142	20.944			3.247	21.65			3.132	20.879			3.772	25.147			3.967	26.449			4.02	26.802			5.016	33.44			4.815	32.097
NAD	SARM1	192	209	FKHSEETCQRLVAAGGLD	7.38	4	16	2.908	18.178			2.977	18.608			2.713	16.957			4.185	26.154			3.971	24.816			4.016	25.103			4.689	29.306			4.61	28.814			4.691	29.316			5.436	33.972			5.642	35.262
NAD	SARM1	200	208	QRLVAAGGL	7.52	2	7	1.953	27.907			1.908	27.264			1.862	26.599			2.894	41.349			2.809	40.134			2.729	38.981			3.334	47.63			3.334	47.635			3.379	48.265			3.805	54.355			3.823	54.607
NAD	SARM1	200	209	QRLVAAGGLD	6.88	2	8	2.302	28.779			2.273	28.406			2.22	27.75			3.305	41.316			3.21	40.127			3.184	39.794			3.719	46.487			3.741	46.767			3.771	47.139			4.162	52.026			4.243	53.042
NAD	SARM1	200	212	QRLVAAGGLDAVL	9.75	2	11	2.298	20.893			2.319	21.08			2.283	20.753			3.352	30.476			3.316	30.147			3.309	30.08			3.966	36.052			4.065	36.955			4.105	37.322			4.89	44.453			4.98	45.275
NAD	SARM1	201	208	RLVAAGGL	7.44	2	6	1.774	29.575			1.73	28.84			1.732	28.863			2.68	44.67			2.57	42.841			2.533	42.225			3.131	52.181			3.134	52.233			3.16	52.673			3.572	59.541			3.595	59.919
NAD	SARM1	201	209	RLVAAGGLD	6.77	2	7	2.203	31.475			2.157	30.818			2.102	30.025			3.171	45.294			3.105	44.361			3.056	43.664			3.566	50.949			3.613	51.614			3.628	51.827			4.019	57.413			4.069	58.124
NAD	SARM1	201	210	RLVAAGGLDA	7.1	2	8	2.408	30.097			2.411	30.143			2.342	29.279			3.472	43.404			3.4	42.504			3.378	42.229			4.059	50.74			3.937	49.213			4.081	51.016			4.711	58.886			4.873	60.91
NAD	SARM1	201	212	RLVAAGGLDAVL	9.79	2	10	2.213	22.131			2.225	22.246			2.194	21.94			3.237	32.375			3.268	32.678			3.198	31.977			3.828	38.282			3.984	39.836			3.995	39.952			4.791	47.909			4.89	48.896
NAD	SARM1	201	222	RLVAAGGLDAVLYWCRRTDPAL	11.84	4	19	4.751	25.005			4.592	24.169			4.568	24.041			5.778	30.409			5.762	30.328			5.69	29.949			6.405	33.713			6.549	34.47			6.693	35.226			7.7	40.529			8.006	42.139
NAD	SARM1	203	228	VAAGGLDAVLYWCRRTDPALLRHCAL	11.46	5	23	4.226	18.374			4.496	19.547			4.277	18.594			5.122	22.27			4.9	21.303			4.927	21.421			6.116	26.592			5.708	24.818			5.829	25.346			7.054	30.668			7.617	33.118
NAD	SARM1	205	222	AGGLDAVLYWCRRTDPAL	11.96	3	15	3.411	22.738			3.422	22.816			3.391	22.606			4.045	26.969			4.01	26.733			3.846	25.637			4.644	30.963			4.778	31.85			4.831	32.206			6.074	40.494			6.149	40.99
NAD	SARM1	209	222	DAVLYWCRRTDPAL	10.17	3	11	2.469	22.45			2.473	22.481			2.482	22.566			2.697	24.515			2.671	24.279			2.668	24.257			2.797	25.43			2.839	25.809			2.799	25.445			3.416	31.057			3.517	31.97
NAD	SARM1	210	222	AVLYWCRRTDPAL	9.32	3	10	2.073	20.734			2.061	20.613			2.053	20.531			2.21	22.097			2.186	21.864			2.188	21.878			2.305	23.045			2.308	23.081			2.332	23.319			2.81	28.099			2.93	29.3
NAD	SARM1	210	228	AVLYWCRRTDPALLRHCAL	9.33	4	16	1.759	10.994			1.811	11.32			1.879	11.747			1.954	12.21			2.014	12.586			1.919	11.991			2.134	13.336			2.039	12.745			2.071	12.947			2.555	15.967			2.622	16.39
NAD	SARM1	211	222	VLYWCRRTDPAL	9.1	3	9	2.17	24.115			2.136	23.729			2.173	24.144			2.292	25.465			2.276	25.286			2.295	25.503			2.412	26.8			2.41	26.776			2.411	26.788			2.781	30.901			2.892	32.132
NAD	SARM1	213	222	YWCRRTDPAL	7.58	2	7	1.931	27.589			1.922	27.453			1.912	27.313			2.03	29.007			2.016	28.805			2.016	28.797			2.092	29.879			2.089	29.849			2.1	30.007			2.41	34.431			2.487	35.523
NAD	SARM1	213	222	YWCRRTDPAL	7.58	3	7	1.946	27.806			1.936	27.655			1.921	27.44			2.04	29.147			2.029	28.987			2.028	28.964			2.097	29.96			2.108	30.117			2.111	30.153			2.41	34.423			2.493	35.62
NAD	SARM1	213	223	YWCRRTDPALL	8.64	3	8	1.89	23.621			1.909	23.861			1.858	23.228			2.033	25.41			1.976	24.699			1.996	24.946			2.104	26.306			2.062	25.776			2.1	26.25			2.354	29.428			2.448	30.595
NAD	SARM1	213	228	YWCRRTDPALLRHCAL	8.14	4	13	1.561	12.008			1.546	11.896			1.579	12.145			1.632	12.555			1.618	12.448			1.605	12.344			1.655	12.73			1.675	12.881			1.683	12.945			1.966	15.121			2.048	15.757
NAD	SARM1	213	228	YWCRRTDPALLRHCAL	8.14	5	13	1.771	13.622			1.716	13.202			1.731	13.316			1.926	14.813			1.818	13.981			1.903	14.64			1.882	14.481			2.001	15.391			1.825	14.041			2.056	15.817			2.27	17.463
NAD	SARM1	223	228	LRHCAL	5.78	2	4	0.018	0.451			0.016	0.409			0.018	0.445			0.018	0.442			0.018	0.458			0.02	0.503			0.018	0.451			0.017	0.416			0.014	0.361			0.02	0.491			0.022	0.554
NAD	SARM1	223	233	LRHCALALGNC	7.8	3	9	0.013	0.142			0.093	1.035			0.108	1.205			0.064	0.715			0.013	0.148			0.04	0.443			0.03	0.33			0.062	0.691			0.044	0.487			0.06	0.663			0.06	0.665
NAD	SARM1	223	235	LRHCALALGNCAL	9.15	2	11	0.101	0.915			0.115	1.048			0.097	0.882			0.087	0.791			0.089	0.808			0.09	0.816			0.084	0.765			0.082	0.746			0.084	0.766			0.08	0.724			0.063	0.575
NAD	SARM1	223	235	LRHCALALGNCAL	9.15	3	11	0.093	0.843			0.136	1.234			0.13	1.182			0.118	1.068			0.128	1.163			0.11	0.996			0.069	0.625			0.085	0.773			0.055	0.498			-0.306	-2.784			-0.065	-0.589
NAD	SARM1	223	247	LRHCALALGNCALHGGQAVQRRMVE	7.7	5	23	3.161	13.742			3.491	15.178			3.211	13.96			3.684	16.017			4.022	17.489			3.739	16.258			3.666	15.939			4.088	17.773			3.894	16.929			4.903	21.317			5.048	21.948
NAD	SARM1	223	252	LRHCALALGNCALHGGQAVQRRMVEKRAAE	7.22	5	28	3.29	11.748			3.083	11.01			3.162	11.292			3.918	13.993			3.805	13.588			3.706	13.234			4.321	15.432			4.322	15.437			4.286	15.305			6.137	21.917			6.192	22.113
NAD	SARM1	223	252	LRHCALALGNCALHGGQAVQRRMVEKRAAE	7.22	6	28	2.672	9.542			2.519	8.996			2.65	9.466			3.242	11.577			3.22	11.498			3.174	11.335			3.573	12.76			3.595	12.838			3.663	13.084			5.435	19.411			5.294	18.906
NAD	SARM1	223	254	LRHCALALGNCALHGGQAVQRRMVEKRAAEWL	8.59	5	30	2.698	8.994			2.658	8.861			2.084	6.945			4.829	16.097			4.23	14.1			3.919	13.063			4.514	15.047			4.739	15.797			4.885	16.283			6.556	21.854			6.847	22.823
NAD	SARM1	229	242	ALGNCALHGGQAVQ	6.63	2	12	2.996	24.971			2.904	24.202			2.889	24.072			3.234	26.95			3.166	26.38			3.212	26.766			3.379	28.159			3.41	28.416							3.669	30.572			3.632	30.266
NAD	SARM1	229	247	ALGNCALHGGQAVQRRMVE	6.71	4	17	3.155	18.56			3.174	18.668			3.09	18.174			3.717	21.862			3.62	21.295			3.661	21.533			4.008	23.578			4.013	23.605			4.054	23.845			5.032	29.602			5.097	29.985
NAD	SARM1	229	252	ALGNCALHGGQAVQRRMVEKRAAE	6.1	5	22	3.167	14.395			3.144	14.291			3.086	14.029			3.881	17.641			3.836	17.437			3.718	16.9			4.304	19.562			4.338	19.716			4.456	20.254			6.425	29.203			6.945	31.566
NAD	SARM1	229	254	ALGNCALHGGQAVQRRMVEKRAAEWL	8.09	4	24	2.452	10.218			2.408	10.033			2.381	9.921			3.069	12.787			2.995	12.48			2.976	12.399			3.438	14.323			3.522	14.676			3.599	14.994			5.362	22.341			5.492	22.885
NAD	SARM1	229	254	ALGNCALHGGQAVQRRMVEKRAAEWL	8.09	5	24	2.522	10.51			2.544	10.6			2.523	10.514			3.171	13.213			3.13	13.044			3.075	12.811			3.527	14.695			3.58	14.917			3.643	15.181			5.417	22.57			5.608	23.368
NAD	SARM1	229	259	ALGNCALHGGQAVQRRMVEKRAAEWLFPLAF	11.02	6	28	2.445	8.733			2.547	9.096			2.397	8.561			3.184	11.371			2.93	10.465			2.989	10.674			3.344	11.943	5.432	19.4	3.214	11.479	7.253	25.902	3.023	10.795	4.67	16.678	4.692	16.757	10.043	35.867	4.63	16.536
NAD	SARM1	229	265	ALGNCALHGGQAVQRRMVEKRAAEWLFPLAFSKEDEL	10.45	5	34	5.088	14.964			5.088	14.964			5.037	14.815			6.127	18.02			6.028	17.729			6.005	17.663			6.118	17.996	7.845	23.074	6.108	17.964	9.605	28.251	6.268	18.434	10.362	30.476	7.254	21.336	12.935	38.043	7.065	20.781
NAD	SARM1	236	252	HGGQAVQRRMVEKRAAE	3.62	4	15	2.315	15.43			2.28	15.199			2.233	14.888			2.838	18.923			2.759	18.39			2.741	18.274			3.14	20.933			3.164	21.093			3.206	21.374			4.75	31.67			4.875	32.498
NAD	SARM1	236	258	HGGQAVQRRMVEKRAAEWLFPLA	9.74	4	20	1.879	9.397			1.811	9.055			1.788	8.942			2.423	12.113			2.355	11.777			2.334	11.669							2.215	11.073	5.145	25.724	2.208	11.038	5.736	28.68	4.063	20.316	9.625	48.124	3.807	19.037
NAD	SARM1	236	258	HGGQAVQRRMVEKRAAEWLFPLA	9.74	5	20	1.828	9.14			1.827	9.137			1.762	8.812			2.422	12.109			2.339	11.694			2.309	11.544			2.387	11.934	5.373	26.866	2.855	14.276			2.428	12.139	6.333	31.666	4.077	20.385	9.559	47.797	4.052	20.26
NAD	SARM1	236	259	HGGQAVQRRMVEKRAAEWLFPLAF	10.83	3	21	1.689	8.042			1.645	7.833			1.593	7.586			2.218	10.564			2.156	10.265			2.166	10.316							2.665	12.689			2.28	10.856	5.577	26.556	3.631	17.291	9.111	43.385	3.122	14.868
NAD	SARM1	236	259	HGGQAVQRRMVEKRAAEWLFPLAF	10.83	4	21	1.8	8.572			1.794	8.544			1.761	8.386			2.388	11.372			2.317	11.034			2.314	11.019			2.22	10.57	5.751	27.387	2.152	10.248	5.778	27.516	2.896	13.793			3.487	16.604	8.722	41.535	3.744	17.83
NAD	SARM1	236	265	HGGQAVQRRMVEKRAAEWLFPLAFSKEDEL	10.23	5	27	4.675	17.313			4.627	17.138			4.55	16.851			5.487	20.323			5.413	20.047			5.411	20.043			5.526	20.465	9.595	35.536	5.508	20.398	9.214	34.127	5.473	20.272	7.111	26.335	6.834	25.312	12.395	45.907	7.336	27.17
NAD	SARM1	236	272	HGGQAVQRRMVEKRAAEWLFPLAFSKEDELLRLHACL	10.5	6	34	4.473	13.155			4.542	13.359			4.174	12.275			5.254	15.454			5.401	15.887			5.269	15.497			5.922	17.418			5.423	15.95	9.271	27.267	4.507	13.256	7.575	22.28	7.167	21.08	8.965	26.368	7.299	21.469
NAD	SARM1	248	254	KRAAEWL	8.41	2	5	1.457	29.135			1.45	28.995			1.437	28.738			1.515	30.302			1.47	29.407			1.44	28.795			1.496	29.928			1.422	28.433			1.414	28.282			1.451	29.023			1.533	30.666
NAD	SARM1	248	258	KRAAEWLFPLA	11.14	3	8	0.359	4.488			0.315	3.936			0.352	4.404			0.521	6.518			0.524	6.553			0.497	6.215			0.76	9.502			0.768	9.6			0.765	9.561			1.238	15.48	3.368	42.095	1.415	17.683
NAD	SARM1	248	259	KRAAEWLFPLAF	12.29	3	9	0.275	3.06			0.298	3.316			0.275	3.059			0.466	5.173			0.504	5.602			0.489	5.43			0.868	9.648			0.791	8.791			0.816	9.069			1.523	16.927	4.679	51.984	1.282	14.239
NAD	SARM1	248	265	KRAAEWLFPLAFSKEDEL	11.12	4	15	2.816	18.775			2.679	17.857			2.805	18.699			3.196	21.309			3.129	20.863			3.196	21.304			3.338	22.25			3.388	22.588			3.33	22.199			3.784	25.227	6.999	46.663	3.669	24.459
NAD	SARM1	253	262	WLFPLAFSKE	12.34	2	7	2.043	29.183			2.073	29.61			2.032	29.036			2.236	31.945			2.067	29.531			2.204	31.486			2.233	31.898			2.32	33.147			2.313	33.044			2.898	41.401			2.825	40.363
NAD	SARM1	255	262	FPLAFSKE	9.08	2	6	2.097	34.954			2.028	33.792			2.066	34.435			2.414	40.228			2.212	36.872			2.114	35.24			2.266	37.771			2.303	38.379			2.504	41.733			2.766	46.108			2.874	47.899
NAD	SARM1	255	265	FPLAFSKEDEL	10.23	2	9	2.863	31.81			2.865	31.83			2.841	31.57			3.252	36.128			3.208	35.644			3.206	35.62			3.392	37.69			3.386	37.623			3.396	37.733			3.794	42.159			3.943	43.807
NAD	SARM1	255	272	FPLAFSKEDELLRLHACL	10.31	4	16	2.491	15.57			2.311	14.445			2.288	14.299			2.838	17.739			2.84	17.749			2.829	17.68			3.271	20.444			3.316	20.725			3.323	20.767			4.363	27.27			4.262	26.64
NAD	SARM1	259	265	FSKEDEL	7.23	2	5	2.43	48.593			2.417	48.336			2.404	48.071			2.717	54.344			2.68	53.607			2.674	53.481			2.741	54.824			2.733	54.656			2.742	54.847			2.728	54.553			2.832	56.648
NAD	SARM1	259	268	FSKEDELLRL	9.3	3	8	1.794	22.428			1.84	23.004			1.742	21.78			2.254	28.172			2.301	28.757			2.148	26.847			2.43	30.371			2.498	31.228			2.421	30.269			2.869	35.866			2.983	37.282
NAD	SARM1	259	272	FSKEDELLRLHACL	9.12	4	12	2.019	16.828			2.01	16.747			1.963	16.357			2.472	20.601			2.426	20.219			2.371	19.761			2.549	21.241			2.827	23.557			2.719	22.655			3.27	27.253			3.45	28.75
NAD	SARM1	259	273	FSKEDELLRLHACLA	8.92	3	13	2.262	17.4			2.111	16.237			2.232	17.169			2.748	21.14			2.515	19.346			2.578	19.827			2.891	22.24			2.722	20.938			2.806	21.585			3.278	25.214			3.596	27.665
NAD	SARM1	259	273	FSKEDELLRLHACLA	8.92	4	13	2.282	17.553			2.267	17.441			2.15	16.537			2.447	18.825			2.576	19.815			2.639	20.301			2.828	21.754			2.922	22.476			2.849	21.913			3.442	26.477			3.516	27.043
NAD	SARM1	260	268	SKEDELLRL	8.9	3	7	1.501	21.447			1.409	20.131			1.515	21.637			1.814	25.908			1.791	25.589			2.004	28.628			2.027	28.964			2.171	31.008			2.039	29.128			2.468	35.26			2.706	38.653
NAD	SARM1	260	272	SKEDELLRLHACL	8.93	3	11	1.594	14.49			1.557	14.154			1.514	13.761			1.953	17.755			1.915	17.408			1.965	17.867			2.115	19.23			2.051	18.65			2.231	20.279			2.635	23.951			2.992	27.197
NAD	SARM1	260	272	SKEDELLRLHACL	8.93	4	11	1.41	12.82			1.468	13.341			1.454	13.214			1.772	16.11			1.936	17.604			1.855	16.861			2.1	19.087			2.107	19.154			2.081	18.918			2.615	23.777			2.771	25.194
NAD	SARM1	260	273	SKEDELLRLHACLA	8.69	3	12	1.614	13.452			1.595	13.291			1.591	13.255			2.036	16.964			2.064	17.203			2.007	16.727			2.321	19.344			2.272	18.934			2.292	19.099			2.913	24.277			2.962	24.684
NAD	SARM1	260	293	SKEDELLRLHACLAVAVLATNKEVEREVERSGTL	11.23	5	32	12.064	37.7			12.146	37.957			12.458	38.933			13.174	41.169			13.301	41.567			13.233	41.352			13.64	42.624			13.587	42.458			13.457	42.054			14.247	44.523			14.654	45.795
NAD	SARM1	266	272	LRLHACL	7.65	2	5	0.026	0.513			0.027	0.545			0.019	0.385			0.023	0.466			0.021	0.414			0.024	0.47			0.029	0.579			0.026	0.515			0.034	0.685			0.063	1.264			0.061	1.222
NAD	SARM1	266	273	LRLHACLA	7.13	2	6	0.036	0.605			0.044	0.734			0.041	0.684			0.044	0.741			0.04	0.67			0.053	0.886			0.047	0.783			0.052	0.867			0.043	0.723			0.082	1.366			0.078	1.302
NAD	SARM1	269	294	HACLAVAVLATNKEVEREVERSGTLA	9.66	4	24	5.585	23.27			5.539	23.078			5.27	21.958			7.281	30.338			7.206	30.025			7.501	31.255			8.221	34.252			8.093	33.721			8.228	34.285			9.212	38.381			9.098	37.906
NAD	SARM1	273	282	AVAVLATNKE	5.94	2	8	0.145	1.815			0.301	3.765			0.177	2.214			0.628	7.848			0.461	5.765			0.455	5.684			0.699	8.737			0.712	8.899			0.724	9.048			1.307	16.338			1.221	15.266
NAD	SARM1	273	284	AVAVLATNKEVE	6.61	2	10	0.342	3.423			0.337	3.375			0.33	3.304			0.572	5.721			0.556	5.562			0.55	5.503			0.753	7.534			0.766	7.661			0.789	7.887			1.302	13.016			1.306	13.061
NAD	SARM1	273	286	AVAVLATNKEVERE	6.03	3	12	1.701	14.176			1.62	13.497			1.626	13.552			2.212	18.43			2.188	18.231			2.197	18.306			2.442	20.349			2.386	19.879			2.385	19.876			2.951	24.589			2.98	24.833
NAD	SARM1	273	288	AVAVLATNKEVEREVE	7.08	2	14	1.858	13.274			1.874	13.385			1.857	13.262			2.436	17.399			2.288	16.343			2.322	16.586			2.672	19.087			2.661	19.004			2.737	19.55			3.514	25.1			3.569	25.491
NAD	SARM1	273	288	AVAVLATNKEVEREVE	7.08	3	14	1.608	11.483			1.657	11.834			1.62	11.569			2.163	15.45			2.216	15.828			2.349	16.778			2.691	19.223			2.752	19.657			2.529	18.066			3.255	23.248			3.279	23.424
NAD	SARM1	273	293	AVAVLATNKEVEREVERSGTL	8.41	3	19	4.588	24.147			4.513	23.754			4.419	23.255			6.259	32.941			6.12	32.209			6.072	31.96			6.829	35.943			6.871	36.164			6.903	36.332			7.849	41.313			7.886	41.505
NAD	SARM1	273	293	AVAVLATNKEVEREVERSGTL	8.41	4	19	4.607	24.249			4.542	23.906			4.439	23.365			6.299	33.15			6.198	32.62			6.067	31.934			6.801	35.797			6.848	36.042			6.894	36.283			7.701	40.529			7.874	41.444
NAD	SARM1	273	294	AVAVLATNKEVEREVERSGTLA	8.05	2	20	5.501	27.507			5.379	26.897			5.29	26.45			7.332	36.662			7.184	35.921			7.074	35.369			7.942	39.712			7.927	39.635			7.916	39.582			8.858	44.291			9.106	45.529
NAD	SARM1	273	294	AVAVLATNKEVEREVERSGTLA	8.05	3	20	5.495	27.474			5.447	27.234			5.342	26.712			7.285	36.424			7.157	35.786			7.089	35.443			7.856	39.28			7.903	39.515			7.93	39.65			8.869	44.345			8.962	44.811
NAD	SARM1	273	294	AVAVLATNKEVEREVERSGTLA	8.05	4	20	5.359	26.797			5.307	26.536			5.208	26.041			7.095	35.473			6.991	34.956			6.958	34.788			7.702	38.509			7.766	38.832			7.776	38.882			8.626	43.131			8.767	43.836
NAD	SARM1	273	295	AVAVLATNKEVEREVERSGTLAL	8.96	3	21	5.354	25.496			5.252	25.009			4.992	23.77			7.202	34.295			6.892	32.818			7.022	33.438			7.64	36.383			7.803	37.159			7.881	37.529			8.812	41.963			9.168	43.656
NAD	SARM1	273	295	AVAVLATNKEVEREVERSGTLAL	8.96	4	21	5.399	25.711			5.406	25.741			5.122	24.393			7.199	34.282			7.026	33.457			6.966	33.171			7.756	36.934			7.766	36.98			7.802	37.151			8.768	41.75			8.858	42.183
NAD	SARM1	273	301	AVAVLATNKEVEREVERSGTLALVEPLVA	10.05	4	26	5.496	21.137			5.53	21.27			5.496	21.138			7.519	28.919			7.435	28.597			7.401	28.467			8.48	32.616			8.412	32.353			8.274	31.822			9.948	38.263			10.012	38.507
NAD	SARM1	274	284	VAVLATNKEVE	6.31	2	9	0.359	3.988			0.348	3.862			0.326	3.626			0.602	6.686			0.569	6.324			0.579	6.432			0.787	8.743			0.801	8.902			0.809	8.991			1.318	14.649			1.341	14.9
NAD	SARM1	274	288	VAVLATNKEVEREVE	6.85	3	13	1.713	13.175			1.694	13.033			1.695	13.038			2.272	17.475			2.176	16.736			2.323	17.871			2.624	20.181			2.551	19.622			2.597	19.975			3.442	26.475			3.379	25.994
NAD	SARM1	274	293	VAVLATNKEVEREVERSGTL	8	3	18	4.516	25.088			4.463	24.792			4.367	24.263			6.183	34.349			6.068	33.711			6.022	33.458			6.753	37.516			6.773	37.626			6.813	37.847			7.69	42.723			7.797	43.314
NAD	SARM1	274	293	VAVLATNKEVEREVERSGTL	8	4	18	4.518	25.102			4.479	24.883			4.382	24.347			6.205	34.471			6.063	33.684			5.923	32.903			6.598	36.653			6.751	37.503			6.797	37.759			7.689	42.716			7.654	42.522
NAD	SARM1	274	294	VAVLATNKEVEREVERSGTLA	7.89	3	19	5.495	28.92			5.428	28.567			5.305	27.923			7.294	38.392			7.161	37.69			7.097	37.352			7.851	41.32			7.895	41.552			7.861	41.376			8.819	46.417			9.086	47.824
NAD	SARM1	274	294	VAVLATNKEVEREVERSGTLA	7.89	4	19	5.434	28.599			5.366	28.242			5.278	27.777			7.222	38.011			7.076	37.245			6.996	36.821			7.777	40.932			7.822	41.168			7.841	41.266			8.73	45.948			8.848	46.568
NAD	SARM1	274	295	VAVLATNKEVEREVERSGTLAL	8.81	3	20	5.52	27.6			5.43	27.151			5.395	26.973			7.288	36.442			7.23	36.15			7.119	35.593			7.84	39.201			7.898	39.488			7.973	39.866			8.868	44.341			9.023	45.115
NAD	SARM1	274	295	VAVLATNKEVEREVERSGTLAL	8.81	4	20	5.379	26.893			5.34	26.699			5.259	26.297			7.193	35.966			7.069	35.343			6.998	34.991			7.67	38.351			7.865	39.323			7.813	39.063			8.784	43.921			8.865	44.326
NAD	SARM1	274	301	VAVLATNKEVEREVERSGTLALVEPLVA	10	4	25	5.568	22.272			5.444	21.775			5.483	21.932			7.546	30.182			7.499	29.996			7.374	29.494			8.2	32.799			8.284	33.136			8.312	33.246			9.861	39.444			10.084	40.335
NAD	SARM1	275	284	AVLATNKEVE	5.69	2	8	0.383	4.79			0.328	4.095			0.344	4.296			0.668	8.348			0.559	6.984			0.521	6.51			0.892	11.153			0.75	9.379			0.771	9.641			1.426	17.829			1.417	17.717
NAD	SARM1	275	293	AVLATNKEVEREVERSGTL	8.25	3	17	4.496	26.447			4.397	25.864			4.306	25.328			6.19	36.414			6.047	35.569			5.988	35.223			6.702	39.425			6.643	39.079			6.785	39.913			7.662	45.069			7.843	46.133
NAD	SARM1	275	294	AVLATNKEVEREVERSGTLA	7.6	3	18	5.821	32.336			5.616	31.199			5.565	30.917			7.592	42.177			7.345	40.803			7.216	40.087			8.034	44.634			7.976	44.31			8.036	44.644			8.955	49.752			9.111	50.618
NAD	SARM1	275	294	AVLATNKEVEREVERSGTLA	7.6	4	18	5.399	29.996			5.314	29.523			5.155	28.64			7.089	39.383			6.885	38.252			6.897	38.315			7.549	41.936			7.786	43.255			7.649	42.496			8.5	47.223			8.679	48.216
NAD	SARM1	276	293	VLATNKEVEREVERSGTL	7.51	3	16	4.585	28.656			4.606	28.786			4.603	28.767			6.328	39.547			6.229	38.929			6.148	38.427			6.911	43.192			7.046	44.038			6.859	42.868			7.792	48.702			7.899	49.37
NAD	SARM1	276	293	VLATNKEVEREVERSGTL	7.51	4	16	4.684	29.275			4.687	29.294			4.525	28.283			6.458	40.363			6.342	39.638			6.206	38.785			6.729	42.054			6.79	42.438			7.087	44.291			7.788	48.675			7.974	49.839
NAD	SARM1	276	294	VLATNKEVEREVERSGTLA	7.4	3	17	5.361	31.537			5.06	29.766			4.941	29.065			7.105	41.795			6.926	40.742			6.807	40.043			7.576	44.563			7.714	45.378			7.754	45.61			8.631	50.774			8.785	51.677
NAD	SARM1	276	294	VLATNKEVEREVERSGTLA	7.4	4	17	5.454	32.085			5.249	30.877			5.324	31.317			7.245	42.616			7.248	42.633			7.073	41.609			7.586	44.624			7.813	45.96			7.687	45.22			8.837	51.982			9.181	54.008
NAD	SARM1	277	294	LATNKEVEREVERSGTLA	7.17	3	16	5.157	32.23			4.928	30.802			4.902	30.638			7.003	43.771			6.98	43.625			6.778	42.363			7.622	47.635			7.679	47.996			7.631	47.693			8.566	53.537			8.504	53.152
NAD	SARM1	278	293	ATNKEVEREVERSGTL	6.6	3	14	4.522	32.301			4.508	32.202			4.376	31.256			6.137	43.834			6.023	43.023			5.962	42.588			6.693	47.805			6.717	47.98			6.773	48.381			7.618	54.413			7.745	55.324
NAD	SARM1	278	293	ATNKEVEREVERSGTL	6.6	4	14	4.472	31.941			4.445	31.751			4.426	31.617			6.14	43.856			6.019	42.995			5.95	42.503			6.7	47.86			6.724	48.026			6.748	48.203			7.606	54.326			7.65	54.64
NAD	SARM1	278	294	ATNKEVEREVERSGTLA	6.5	3	15	5.399	35.993			5.271	35.14			5.089	33.927			7.05	47.002			7.008	46.721			6.932	46.213			7.535	50.234			7.626	50.841			7.692	51.28			8.339	55.592			8.636	57.572
NAD	SARM1	278	294	ATNKEVEREVERSGTLA	6.5	4	15	5.397	35.979			5.392	35.944			5.25	34.997			7.135	47.563			6.961	46.405			6.938	46.254			7.654	51.028			7.75	51.664			7.76	51.732			8.314	55.426			8.773	58.486
NAD	SARM1	278	295	ATNKEVEREVERSGTLAL	7.78	3	16	5.321	33.254			5.129	32.057			5.111	31.943			6.981	43.628			6.87	42.936			6.809	42.559			7.733	48.33			7.843	49.017			7.661	47.88			8.717	54.483			8.799	54.991
NAD	SARM1	278	295	ATNKEVEREVERSGTLAL	7.78	4	16	5.509	34.432			5.482	34.26			5.609	35.058			7.151	44.692			7.048	44.047			7.098	44.363			7.801	48.757			7.873	49.204			7.912	49.451			8.716	54.474			8.811	55.071
NAD	SARM1	287	293	VERSGTL	5.28	2	5	2.566	51.325			2.559	51.186			2.464	49.276			3.564	71.277			3.436	68.712			3.482	69.638			3.731	74.622			3.769	75.374			3.787	75.745			3.789	75.777			3.901	78.02
NAD	SARM1	293	301	LALVEPLVA	10.53	2	6	0.225	3.754			0.162	2.701			0.277	4.612			0.258	4.304			0.283	4.725			0.337	5.624			0.323	5.387			0.38	6.332			0.526	8.765			0.878	14.631			1.011	16.848
NAD	SARM1	293	311	LALVEPLVASLDPGRFARC	11.19	3	15	7.01	46.734			7.081	47.206			6.954	46.361			7.665	51.099			7.678	51.186			7.744	51.625			7.911	52.74			8.225	54.833			8.016	53.439			8.964	59.759			8.998	59.989
NAD	SARM1	294	301	ALVEPLVA	9.29	2	5	0.101	2.018			0.106	2.111			0.11	2.195			0.195	3.9			0.18	3.607			0.19	3.8			0.315	6.296			0.309	6.188			0.325	6.496			0.798	15.962			0.806	16.125
NAD	SARM1	294	308	ALVEPLVASLDPGRF	10.98	2	11	4.218	38.343			4.205	38.231			4.165	37.868			4.78	43.459			4.72	42.911			4.693	42.66			5.1	46.36			5.126	46.604			5.16	46.909			6.015	54.678			6.113	55.577
NAD	SARM1	294	308	ALVEPLVASLDPGRF	10.98	3	11	3.727	33.882			3.681	33.461			3.686	33.513			4.178	37.984			4.129	37.534			4.134	37.58			4.48	40.724			4.507	40.975			4.573	41.576			5.36	48.725			5.424	49.306
NAD	SARM1	294	311	ALVEPLVASLDPGRFARC	10.59	3	14	7.053	50.378			7.047	50.335			7.02	50.139			7.625	54.466			7.566	54.04			7.53	53.785			7.93	56.645			7.995	57.106			8.005	57.18			8.826	63.044			8.953	63.95
NAD	SARM1	295	301	LVEPLVA	8.92	2	4	0.087	2.165			0.089	2.224			0.079	1.977			0.21	5.257			0.175	4.386			0.167	4.179			0.298	7.456			0.304	7.593			0.331	8.277			0.809	20.22			0.814	20.339
NAD	SARM1	295	308	LVEPLVASLDPGRF	10.91	2	10	4.141	41.413			4.138	41.375			4.063	40.63			4.659	46.589			4.609	46.085			4.583	45.832			4.965	49.653			4.986	49.857			5.01	50.104			5.765	57.649			5.865	58.652
NAD	SARM1	295	311	LVEPLVASLDPGRFARC	9.93	3	13	6.871	52.852			6.858	52.758			6.808	52.366			7.409	56.992			7.349	56.53			7.324	56.339			7.695	59.192			7.732	59.479			7.759	59.684			8.474	65.181			8.604	66.187
NAD	SARM1	296	311	VEPLVASLDPGRFARC	9.77	2	12	6.749	56.244			6.746	56.218			6.766	56.386			7.149	59.574			7.192	59.931			7.088	59.064			7.433	61.945			7.342	61.187			7.409	61.743			7.814	65.114			7.802	65.019
NAD	SARM1	296	311	VEPLVASLDPGRFARC	9.77	3	12	6.724	56.029			6.766	56.383			6.681	55.671			7.176	59.798			7.092	59.103			7.129	59.407			7.339	61.154			7.379	61.49			7.394	61.62			7.778	64.815			7.787	64.892
NAD	SARM1	302	311	SLDPGRFARC	7.39	3	7	5.234	74.768			5.232	74.746			5.212	74.457			5.273	75.327			5.262	75.172			5.279	75.421			5.236	74.796			5.274	75.341			5.245	74.929			5.276	75.377			5.326	76.088
NAD	SARM1	302	312	SLDPGRFARCL	9.26	3	8	6.754	84.426			6.589	82.361			6.39	79.873			6.664	83.305			6.669	83.36			6.645	83.057			6.616	82.695			6.637	82.966			6.573	82.161			6.539	81.732			6.788	84.846
NAD	SARM1	305	311	PGRFARC	7.46	2	5	4.462	89.243			4.65	92.993			4.74	94.799			4.939	98.784			4.701	94.02			4.621	92.417			4.67	93.404			4.692	93.836			4.793	95.857			4.613	92.269			4.677	93.539
NAD	SARM1	309	327	ARCLVDASDTSQGRGPDDL	7.36	3	16	9.426	58.911			9.333	58.332			9.349	58.434			9.751	60.943			9.636	60.228			9.613	60.081			9.7	60.624			9.742	60.889			9.669	60.432			9.653	60.334			10.036	62.727
NAD	SARM1	309	347	ARCLVDASDTSQGRGPDDLQRLVPLLDSNRLEAQCIGAF	11.21	5	35	9.713	27.752			9.752	27.862			9.477	27.076			10.943	31.266			10.698	30.566			10.717	30.62			11.255	32.158			11.344	32.412			11.583	33.095			12.975	37.073			13.375	38.213
NAD	SARM1	312	327	LVDASDTSQGRGPDDL	7.08	2	13	7.364	56.649			7.357	56.595			7.327	56.365			7.704	59.258			7.651	58.851			7.661	58.929			7.721	59.389			7.74	59.542			7.698	59.217			7.67	59.001			7.941	61.085
NAD	SARM1	312	327	LVDASDTSQGRGPDDL	7.08	3	13	6.846	52.664			6.729	51.761			6.791	52.238			7.11	54.692			7.132	54.859			7.091	54.548			7.095	54.577			7.141	54.932			7.136	54.893			7.112	54.711			7.319	56.298
NAD	SARM1	312	334	LVDASDTSQGRGPDDLQRLVPLL	10.91	3	19	6.276	33.033			6.337	33.352			6.227	32.772			7.199	37.889			7.118	37.462			7.04	37.055			7.644	40.234			7.628	40.146			7.701	40.532			8.199	43.152			8.487	44.669
NAD	SARM1	312	339	LVDASDTSQGRGPDDLQRLVPLLDSNRL	10.58	4	24	8.463	35.261			8.481	35.336			8.418	35.076			9.844	41.018			9.701	40.423			9.641	40.171			10.205	42.523			10.448	43.535			10.503	43.764			11.399	47.497			11.759	48.996
NAD	SARM1	312	341	LVDASDTSQGRGPDDLQRLVPLLDSNRLEA	10.3	3	26	8.547	32.872			8.601	33.079			8.479	32.611			9.972	38.352			9.831	37.81			9.734	37.437			10.625	40.864			10.642	40.931			10.679	41.072			11.939	45.919			12.3	47.309
NAD	SARM1	312	341	LVDASDTSQGRGPDDLQRLVPLLDSNRLEA	10.3	4	26	8.517	32.758			8.593	33.05			8.451	32.504			9.895	38.057			9.823	37.782			9.762	37.545			10.589	40.728			10.619	40.842			10.668	41.03			11.842	45.544			12.224	47.014
NAD	SARM1	312	342	LVDASDTSQGRGPDDLQRLVPLLDSNRLEAQ	10.18	4	27	9.293	34.417			9.111	33.746							10.579	39.183			10.28	38.074			10.008	37.067			11.275	41.76			11.141	41.265			11.471	42.486			12.54	46.443			12.898	47.769
NAD	SARM1	312	343	LVDASDTSQGRGPDDLQRLVPLLDSNRLEAQC	10.4	3	28	9.386	33.52			9.326	33.307			9.068	32.386			11.667	41.667			11.102	39.649			10.583	37.796			11.982	42.792			11.711	41.826			11.793	42.118			13.229	47.246			13.921	49.717
NAD	SARM1	312	343	LVDASDTSQGRGPDDLQRLVPLLDSNRLEAQC	10.4	4	28	9.117	32.56			9.469	33.819			9.078	32.42			11.046	39.451			11.343	40.51			10.971	39.181			11.894	42.479			12.101	43.217			12.127	43.312			13.219	47.212			13.777	49.202
NAD	SARM1	312	347	LVDASDTSQGRGPDDLQRLVPLLDSNRLEAQCIGAF	11.69	4	32	8.092	25.287			8.103	25.322			8.014	25.044			9.447	29.521			9.303	29.071			9.277	28.991			10.085	31.515			10.128	31.648			10.167	31.771			11.45	35.781			11.797	36.867
NAD	SARM1	313	327	VDASDTSQGRGPDDL	6.79	2	12	6.638	55.317			6.716	55.967			6.761	56.34			7.366	61.386			7.007	58.39			7.256	60.463			7.341	61.179			7.536	62.803			7.306	60.882			7.371	61.428			7.55	62.914
NAD	SARM1	315	339	ASDTSQGRGPDDLQRLVPLLDSNRL	10.38	3	21	6.581	31.339			6.672	31.772			6.772	32.248			8.004	38.115			7.861	37.434			7.724	36.782			8.483	40.395			8.498	40.466			8.478	40.372			9.311	44.337			9.494	45.211
NAD	SARM1	315	341	ASDTSQGRGPDDLQRLVPLLDSNRLEA	10.23	4	23	7.647	33.248			7.822	34.007			7.722	33.576			8.996	39.113			8.675	37.716			8.628	37.512			9.248	40.209			9.593	41.709			9.285	40.37			10.825	47.065			10.873	47.272
NAD	SARM1	315	343	ASDTSQGRGPDDLQRLVPLLDSNRLEAQC	10.3	4	25	6.55	26.199			6.642	26.57			6.505	26.019			7.985	31.94			7.835	31.341			7.938	31.753			8.466	33.866			8.734	34.935			8.565	34.26			9.876	39.504			10.349	41.397
NAD	SARM1	315	346	ASDTSQGRGPDDLQRLVPLLDSNRLEAQCIGA	10.54	4	28	6.614	23.621			6.671	23.825			6.502	23.22			7.906	28.235			7.722	27.579			7.777	27.777			8.619	30.782			8.567	30.598			8.667	30.954			9.875	35.266			10.145	36.233
NAD	SARM1	315	347	ASDTSQGRGPDDLQRLVPLLDSNRLEAQCIGAF	11.38	3	29	8.221	28.35			7.76	26.757			7.63	26.31			9.359	32.271			9.013	31.079			8.726	30.091			9.888	34.095			9.517	32.817			9.458	32.614			10.811	37.279			11.161	38.487
NAD	SARM1	315	347	ASDTSQGRGPDDLQRLVPLLDSNRLEAQCIGAF	11.38	4	29	7.712	26.592			7.131	24.588			7.392	25.49			8.996	31.022			8.807	30.368			8.683	29.943			9.526	32.849			9.575	33.016			9.524	32.841			9.649	33.272			10.434	35.979
NAD	SARM1	318	327	TSQGRGPDDL	6.29	2	7	3.513	50.185			3.491	49.872			3.49	49.859			3.771	53.874			3.741	53.448			3.81	54.434			3.81	54.432			3.792	54.175			3.787	54.098			3.762	53.748			3.904	55.765
NAD	SARM1	327	347	LQRLVPLLDSNRLEAQCIGAF	11.1	3	18	2.394	13.299			2.498	13.878			2.408	13.379			2.974	16.52			3.015	16.753			3.015	16.751			3.202	17.787			3.343	18.57			3.266	18.145			3.794	21.078			3.91	21.721
NAD	SARM1	328	334	QRLVPLL	9.88	2	4	0.073	1.818			0.093	2.333			0.092	2.298			0.081	2.037			0.115	2.879			0.094	2.344			0.11	2.755			0.125	3.118			0.119	2.972			0.184	4.612			0.202	5.042
NAD	SARM1	328	336	QRLVPLLDS	9.19	2	6	0.322	5.37			0.307	5.11			0.308	5.137			0.515	8.586			0.523	8.721			0.5	8.337			0.702	11.701			0.68	11.328			0.728	12.136			1.084	18.061			1.141	19.025
NAD	SARM1	328	339	QRLVPLLDSNRL	9.02	2	9	2.311	25.68			2.323	25.806			2.285	25.394			2.721	30.234			2.696	29.955			2.677	29.747			2.884	32.04			2.873	31.923			2.905	32.273			3.219	35.77			3.322	36.907
NAD	SARM1	328	339	QRLVPLLDSNRL	9.02	3	9	2.264	25.154			2.268	25.197			2.249	24.985			2.681	29.79			2.653	29.474			2.636	29.291			2.827	31.41			2.828	31.426			2.838	31.536			3.16	35.112			3.235	35.947
NAD	SARM1	328	341	QRLVPLLDSNRLEA	8.93	2	11	2.2	20.001			2.21	20.092			2.198	19.983			2.637	23.97			2.602	23.654			2.606	23.688			2.834	25.768			2.847	25.88			2.846	25.875			3.506	31.872			3.572	32.468
NAD	SARM1	328	341	QRLVPLLDSNRLEA	8.93	3	11	2.179	19.812			2.192	19.929			2.169	19.719			2.601	23.648			2.559	23.263			2.555	23.225			2.781	25.28			2.769	25.171			2.822	25.653			3.437	31.25			3.55	32.274
NAD	SARM1	328	342	QRLVPLLDSNRLEAQ	8.54	3	12	2.276	18.964			2.401	20.006			2.321	19.34			2.769	23.072			2.733	22.773			2.739	22.823			2.923	24.358			2.959	24.659			2.885	24.044			3.591	29.923			3.673	30.606
NAD	SARM1	328	343	QRLVPLLDSNRLEAQC	8.95	2	13	2.254	17.339			2.288	17.599			2.253	17.33			2.642	20.319			2.615	20.119			2.617	20.133			2.823	21.719			2.805	21.58			2.846	21.894			3.499	26.914			3.487	26.82
NAD	SARM1	328	343	QRLVPLLDSNRLEAQC	8.95	3	13	2.251	17.315			2.251	17.318			2.231	17.161			2.625	20.192			2.586	19.895			2.588	19.908			2.791	21.466			2.829	21.763			2.809	21.611			3.468	26.674			3.576	27.505
NAD	SARM1	328	346	QRLVPLLDSNRLEAQCIGA	9.52	2	16	2.291	14.316			2.301	14.38			2.278	14.239			2.636	16.476			2.612	16.322			2.606	16.289			2.797	17.481			2.8	17.501			2.823	17.642			3.443	21.52			3.552	22.201
NAD	SARM1	328	346	QRLVPLLDSNRLEAQCIGA	9.52	3	16	2.294	14.338			2.303	14.396			2.277	14.231			2.675	16.72			2.64	16.499			2.635	16.466			2.832	17.7			2.836	17.726			2.864	17.902			3.496	21.852			3.612	22.574
NAD	SARM1	328	347	QRLVPLLDSNRLEAQCIGAF	10.75	3	17	2.325	13.677			2.324	13.672			2.309	13.58			2.679	15.758			2.645	15.558			2.635	15.5			2.82	16.589			2.844	16.73			2.852	16.775			3.483	20.49			3.56	20.944
NAD	SARM1	335	341	DSNRLEA	5.5	2	5	1.779	35.575			1.796	35.923			1.822	36.44			1.974	39.481			2.007	40.138			2.07	41.397			2.1	42.008			2.132	42.641			2.009	40.179			2.419	48.387			2.381	47.615
NAD	SARM1	335	347	DSNRLEAQCIGAF	10.03	2	11	1.62	14.724			1.65	14.998			1.621	14.734			1.785	16.226			1.809	16.444			1.786	16.236			1.848	16.8			1.873	17.024			1.931	17.558			2.253	20.48			2.336	21.241
NAD	SARM1	337	346	NRLEAQCIGA	7.25	2	8	0.961	12.008			0.72	8.998			0.943	11.785			0.66	8.256			0.736	9.206			0.901	11.266			0.948	11.849			0.72	9			0.751	9.384			1.179	14.737			1.197	14.966
NAD	SARM1	337	347	NRLEAQCIGAF	9.68	2	9	1.069	11.877			1.081	12.012			0.936	10.397			1.215	13.5			1.079	11.988			0.948	10.538			1.109	12.324			1.043	11.585			1.101	12.234			1.45	16.109			1.418	15.756
NAD	SARM1	340	347	EAQCIGAF	9.71	2	6	0.06	0.995			0.046	0.761			0.045	0.755			0.057	0.949			0.06	0.999			0.053	0.88			0.072	1.203			0.067	1.121			0.061	1.021			0.083	1.391			0.084	1.398
NAD	SARM1	347	374	FYLCAEAAIKSLQGKTKVFSDIGAIQSL	11.31	3	26	12.364	47.553			12.165	46.787			12.156	46.755			12.973	49.894			13.19	50.731			12.847	49.412			13.724	52.786			13.907	53.487			13.811	53.118			14.703	56.551			14.914	57.363
NAD	SARM1	347	379	FYLCAEAAIKSLQGKTKVFSDIGAIQSLKRLVS	11.14	5	31	12.523	40.396			12.222	39.426			12.196	39.342			13.333	43.011			13.362	43.104			13.292	42.877			13.831	44.615			14.271	46.035			13.873	44.753			15.262	49.233			15.455	49.854
NAD	SARM1	348	374	YLCAEAAIKSLQGKTKVFSDIGAIQSL	10.71	3	25	13.258	53.031			13.175	52.701			13.092	52.369			14.344	57.376			14.202	56.809			14.301	57.206			14.808	59.233			15.046	60.183			15.065	60.259			15.753	63.01			16.022	64.088
NAD	SARM1	348	374	YLCAEAAIKSLQGKTKVFSDIGAIQSL	10.71	4	25	13.222	52.888			13.145	52.58			13.046	52.185			14.385	57.54			14.395	57.579			14.307	57.228			14.83	59.322			14.927	59.709			15.016	60.062			15.916	63.664			16.057	64.228
NAD	SARM1	352	365	EAAIKSLQGKTKVF	7.07	3	12	7.925	66.04			7.879	65.654			7.925	66.039			8.355	69.626			8.422	70.184			8.288	69.065			8.371	69.761			8.568	71.401			8.475	70.625			8.828	73.57			8.896	74.13
NAD	SARM1	352	369	EAAIKSLQGKTKVFSDIG	7.75	3	16	10.299	64.371			10.337	64.604			10.348	64.675			11.039	68.992			11.028	68.928			10.887	68.042			11.374	71.087			11.316	70.727			11.213	70.082			11.85	74.062			11.857	74.103
NAD	SARM1	352	370	EAAIKSLQGKTKVFSDIGA	7.87	2	17	10.113	59.49			10.172	59.834			10.193	59.958			11.233	66.075			11.033	64.902			11.045	64.972			11.483	67.546			11.462	67.425			11.473	67.488			11.955	70.326			12.306	72.386
NAD	SARM1	352	370	EAAIKSLQGKTKVFSDIGA	7.87	3	17	10.397	61.16			10.414	61.257			10.275	60.444			11.297	66.45			11.164	65.67			11.164	65.672			11.638	68.458			11.663	68.605			11.661	68.595			12.182	71.657			12.403	72.957
NAD	SARM1	352	373	EAAIKSLQGKTKVFSDIGAIQS	8.14	3	20	12.845	64.224			12.907	64.537			12.633	63.167			13.902	69.509			13.826	69.132			13.98	69.9			14.674	73.371			14.667	73.337			14.488	72.44			15.164	75.818			15.373	76.866
NAD	SARM1	352	374	EAAIKSLQGKTKVFSDIGAIQSL	9.24	2	21	12.494	59.496			12.733	60.635			12.627	60.128			13.779	65.614			13.844	65.924			13.997	66.651			14.558	69.323			14.393	68.539			14.621	69.623			14.737	70.178			15.09	71.858
NAD	SARM1	352	374	EAAIKSLQGKTKVFSDIGAIQSL	9.24	3	21	12.625	60.118			12.59	59.952			12.597	59.988			13.756	65.503			13.622	64.866			13.617	64.845			14.135	67.311			14.144	67.353			14.224	67.734			14.667	69.844			14.931	71.099
NAD	SARM1	352	374	EAAIKSLQGKTKVFSDIGAIQSL	9.24	4	21	12.501	59.528			12.426	59.173			12.368	58.897			13.768	65.563			13.571	64.625			13.603	64.776			14.13	67.284			14.031	66.815			14.27	67.951			14.628	69.655			14.897	70.937
NAD	SARM1	352	379	EAAIKSLQGKTKVFSDIGAIQSLKRLVS	9.45	4	26	12.037	46.297			11.908	45.798			11.886	45.716			13.235	50.906			13.07	50.269			13.043	50.167			13.592	52.276			13.732	52.817			13.746	52.868			14.603	56.164			14.943	57.473
NAD	SARM1	352	379	EAAIKSLQGKTKVFSDIGAIQSLKRLVS	9.45	5	26	11.808	45.414			11.742	45.163			11.806	45.407			13.177	50.681			13.132	50.508			13.083	50.32			13.682	52.624			13.7	52.693			13.652	52.507			14.536	55.909			14.667	56.411
NAD	SARM1	352	379	EAAIKSLQGKTKVFSDIGAIQSLKRLVS	9.45	6	26	11.821	45.467			11.774	45.285			11.768	45.261			13.001	50.005			12.959	49.842			12.87	49.499			13.465	51.79			13.604	52.321			13.651	52.504			14.654	56.361			14.866	57.176
NAD	SARM1	352	389	EAAIKSLQGKTKVFSDIGAIQSLKRLVSYSTNGTKSAL	9.89	5	36	16.417	45.601			16.343	45.398			16.147	44.852			18.725	52.014			18.533	51.48			18.411	51.143			19.65	54.582			19.737	54.825			19.903	55.286			21.733	60.37			22.156	61.545
NAD	SARM1	352	396	EAAIKSLQGKTKVFSDIGAIQSLKRLVSYSTNGTKSALAKRALRL	9.78	5	43	15.31	35.606			15.4	35.813			15.151	35.236			17.478	40.647			17.215	40.036			17.101	39.77			18.309	42.579			18.493	43.007			18.492	43.004			20.35	47.325			20.861	48.513
NAD	SARM1	352	396	EAAIKSLQGKTKVFSDIGAIQSLKRLVSYSTNGTKSALAKRALRL	9.78	6	43	15.486	36.014			15.617	36.32			15.438	35.902			17.957	41.761			17.992	41.842			17.785	41.36			19.22	44.698			19.128	44.483			19.292	44.865			21.05	48.953			21.543	50.099
NAD	SARM1	353	370	AAIKSLQGKTKVFSDIGA	7.43	3	16	9.36	58.499			9.387	58.67			9.334	58.337			10.406	65.038			10.043	62.766			10.173	63.579			10.576	66.099			10.668	66.676			10.666	66.664			10.846	67.785			11.222	70.139
NAD	SARM1	353	374	AAIKSLQGKTKVFSDIGAIQSL	9.05	2	20	11.659	58.296			11.811	59.056			11.599	57.995			12.856	64.279			12.705	63.526			12.447	62.233			13.066	65.332			13.305	66.523			13.085	65.425			13.538	67.69			13.942	69.708
NAD	SARM1	353	374	AAIKSLQGKTKVFSDIGAIQSL	9.05	3	20	11.471	57.354			11.506	57.528			11.278	56.392			12.554	62.768			12.478	62.388			12.429	62.147			13.074	65.368			13.042	65.212			13.024	65.121			13.378	66.888			13.688	68.438
NAD	SARM1	353	374	AAIKSLQGKTKVFSDIGAIQSL	9.05	4	20	11.413	57.067			11.386	56.928			11.337	56.687			12.577	62.884			12.459	62.297			12.342	61.71			12.904	64.518			12.972	64.861			12.96	64.8			13.332	66.659			13.559	67.794
NAD	SARM1	353	379	AAIKSLQGKTKVFSDIGAIQSLKRLVS	9.28	5	25	10.716	42.865			10.702	42.808			10.599	42.398			11.893	47.571			11.735	46.94			11.762	47.046			12.324	49.297			12.363	49.452			12.35	49.399			13.129	52.518			13.488	53.952
NAD	SARM1	353	389	AAIKSLQGKTKVFSDIGAIQSLKRLVSYSTNGTKSAL	9.78	4	35	15.07	43.057			15.485	44.242			15.189	43.397			17.735	50.671			17.492	49.977			17.497	49.992			18.761	53.604			18.837	53.819			18.922	54.064			20.693	59.123			21.303	60.866
NAD	SARM1	353	389	AAIKSLQGKTKVFSDIGAIQSLKRLVSYSTNGTKSAL	9.78	5	35	15.332	43.806			15.341	43.83			15.134	43.24			17.85	51.001			17.457	49.878			17.313	49.464			18.651	53.29			18.711	53.46			18.963	54.18			20.482	58.52			21.022	60.064
NAD	SARM1	353	396	AAIKSLQGKTKVFSDIGAIQSLKRLVSYSTNGTKSALAKRALRL	10.01	7	42	14.204	33.819			13.936	33.182			13.781	32.812			16.226	38.633			16.017	38.135			16.05	38.214			17.242	41.053			17.152	40.839			17.223	41.008			18.872	44.934			19.434	46.273
NAD	SARM1	354	374	AIKSLQGKTKVFSDIGAIQSL	9.05	4	19	10.971	57.742			10.867	57.195			10.947	57.613			11.781	62.005			11.753	61.857			11.768	61.935			12.186	64.137			12.137	63.878			12.214	64.283			12.316	64.82			12.742	67.065
NAD	SARM1	355	374	IKSLQGKTKVFSDIGAIQSL	9.01	4	18	9.823	54.57			9.67	53.72			9.641	53.563			10.849	60.272			10.828	60.155			10.713	59.515			11.056	61.421			11.184	62.132			11.289	62.719			11.327	62.925			11.748	65.266
NAD	SARM1	355	379	IKSLQGKTKVFSDIGAIQSLKRLVS	9.28	4	23	9.588	41.685			9.454	41.106			9.428	40.991			11.099	48.258			10.554	45.886			10.809	46.996			11.21	48.739			11.437	49.725			11.592	50.398			11.757	51.116			12.732	55.356
NAD	SARM1	355	379	IKSLQGKTKVFSDIGAIQSLKRLVS	9.28	5	23	9.517	41.378			9.531	41.439			9.361	40.701			10.234	44.496			10.412	45.271			10.35	45			10.693	46.49			10.903	47.405			11.138	48.428			11.553	50.23			11.744	51.061
NAD	SARM1	355	389	IKSLQGKTKVFSDIGAIQSLKRLVSYSTNGTKSAL	9.81	5	33	13.63	41.303			13.373	40.524			13.44	40.727							15.613	47.311			15.541	47.093			16.945	51.348			16.768	50.812			17	51.514			18.732	56.762			18.989	57.541
NAD	SARM1	365	379	FSDIGAIQSLKRLVS	10.46	3	13	4.325	33.265			4.31	33.154			4.311	33.165			5.152	39.633			5.021	38.627			5.031	38.703			5.584	42.955			5.494	42.264			5.554	42.724			6.221	47.852			6.37	49.003
NAD	SARM1	365	389	FSDIGAIQSLKRLVSYSTNGTKSAL	10.76	3	23	10.129	44.037			10.445	45.414			9.737	42.333			12.224	53.149			12.37	53.784			11.756	51.114			13.06	56.784			13.438	58.424			13.482	58.617			15.237	66.247			14.992	65.181
NAD	SARM1	365	396	FSDIGAIQSLKRLVSYSTNGTKSALAKRALRL	10.34	6	30	8.462	28.207			8.59	28.632			8.355	27.851			10.268	34.227			10.324	34.414			10.01	33.367			11.471	38.237			11.662	38.872			11.438	38.126			13.173	43.909			13.731	45.771
NAD	SARM1	371	379	IQSLKRLVS	6.78	3	7	0.746	10.657			0.504	7.196			0.463	6.618			0.566	8.092			0.51	7.287			0.55	7.854			0.645	9.22			0.595	8.501			0.635	9.072			1.091	15.581			1.128	16.109
NAD	SARM1	371	389	IQSLKRLVSYSTNGTKSAL	7.87	3	17	5.448	32.049			5.358	31.515			5.132	30.191			6.523	38.371			6.347	37.332			6.414	37.731			7.244	42.612			7.329	43.111			7.298	42.932			8.785	51.675			9.046	53.21
NAD	SARM1	375	389	KRLVSYSTNGTKSAL	5.89	3	13	4.188	32.213			4.206	32.352			4.135	31.806			5.303	40.793			5.181	39.854			5.125	39.423			5.834	44.877			5.858	45.062			5.953	45.794			7.028	54.058			7.219	55.533
NAD	SARM1	375	389	KRLVSYSTNGTKSAL	5.89	4	13	3.747	28.824			3.798	29.218			3.686	28.353			4.861	37.395			4.71	36.23			4.719	36.302			5.383	41.404			5.428	41.757			5.494	42.261			6.523	50.175			6.665	51.266
NAD	SARM1	375	396	KRLVSYSTNGTKSALAKRALRL	6.5	5	20	2.472	12.359			2.481	12.403			2.434	12.171			3.439	17.193			3.304	16.52			3.293	16.467			3.832	19.159			3.893	19.467			3.948	19.742			4.996	24.978			5.274	26.371
NAD	SARM1	375	396	KRLVSYSTNGTKSALAKRALRL	6.5	6	20	2.409	12.046			2.419	12.095			2.309	11.543			3.262	16.31			3.175	15.874			3.113	15.563			3.754	18.772			3.758	18.788			3.8	19.001			4.879	24.395			5.122	25.609
NAD	SARM1	380	389	YSTNGTKSAL	5.95	2	8	3.706	46.325			3.709	46.361			3.681	46.01			4.375	54.687			4.307	53.834			4.27	53.372			4.729	59.113			4.777	59.708			4.778	59.724			5.548	69.345			5.653	70.659
NAD	SARM1	380	396	YSTNGTKSALAKRALRL	6.67	4	15	1.97	13.133			1.959	13.06			1.94	12.932			2.47	16.468			2.468	16.456			2.465	16.434			2.808	18.718			2.86	19.065			2.873	19.156			3.672	24.481			3.885	25.901
NAD	SARM1	380	406	YSTNGTKSALAKRALRLLGEEVPRPIL	9.53	5	23	3.993	17.361			3.95	17.173			3.781	16.44			5.229	22.734			5.104	22.193			5.089	22.126			6.103	26.534			6.034	26.233			6.149	26.736			7.544	32.798			7.661	33.307
NAD	SARM1	380	416	YSTNGTKSALAKRALRLLGEEVPRPILPSVPSWKEAE	9.64	6	31	7.885	25.436			8.08	26.063			7.652	24.683			10.072	32.49			9.812	31.65			9.531	30.745			11.052	35.651			10.864	35.044			11.215	36.178			13.178	42.51			13.591	43.843
NAD	SARM1	390	396	AKRALRL	5.31	2	5	0.059	1.178			0.104	2.087			0.08	1.61			0.093	1.867			0.052	1.033			0.102	2.037			0.095	1.9			0.094	1.871			0.088	1.751			0.11	2.21			0.123	2.463
NAD	SARM1	390	406	AKRALRLLGEEVPRPIL	8.52	3	13	2.621	20.16			2.7	20.766			2.619	20.145			3.49	26.843			3.444	26.494			3.433	26.409			4.053	31.18			4.095	31.499			4.108	31.597			4.874	37.492			5.229	40.227
NAD	SARM1	390	406	AKRALRLLGEEVPRPIL	8.52	4	13	2.915	22.424			2.901	22.318			2.889	22.226			3.877	29.825			3.787	29.13			3.763	28.945			4.398	33.831			4.411	33.932			4.445	34.191			5.203	40.026			5.26	40.46
NAD	SARM1	390	406	AKRALRLLGEEVPRPIL	8.52	5	13	2.791	21.469			2.786	21.431			2.697	20.746			3.681	28.315			3.535	27.189			3.446	26.506			4.111	31.621			4.157	31.976			4.139	31.84			5.009	38.53			4.965	38.196
NAD	SARM1	390	419	AKRALRLLGEEVPRPILPSVPSWKEAEVQT	8.71	5	24	7.058	29.408			7.026	29.274			6.915	28.813			8.697	36.238			8.53	35.54			8.483	35.344			9.451	39.379			9.512	39.634			9.58	39.917			11.29	47.042			11.434	47.643
NAD	SARM1	390	421	AKRALRLLGEEVPRPILPSVPSWKEAEVQTWL	10.27	4	26	6.808	26.186			6.78	26.078			6.679	25.687			8.418	32.378			8.299	31.919			8.233	31.665			9.149	35.189			9.205	35.404			9.373	36.05			11.004	42.322			11.194	43.053
NAD	SARM1	397	406	LGEEVPRPIL	9.02	2	6	2.4	39.998			2.385	39.75			2.351	39.191			2.983	49.723			2.897	48.289			2.969	49.488			3.359	55.979			3.387	56.458			3.426	57.102			4.086	68.104			4.158	69.306
NAD	SARM1	397	419	LGEEVPRPILPSVPSWKEAEVQT	9.08	3	17	6.528	38.399			6.491	38.184			6.409	37.7			7.841	46.124			7.718	45.398			7.678	45.166			8.46	49.762			8.522	50.129			8.588	50.519			10.196	59.974			10.33	60.767
NAD	SARM1	397	420	LGEEVPRPILPSVPSWKEAEVQTW	10.42	3	18	6.588	36.6			6.39	35.5			6.284	34.912			7.587	42.149			7.494	41.633			7.635	42.418			8.563	47.575			8.418	46.766			8.442	46.902			10.023	55.681			10.32	57.335
NAD	SARM1	397	421	LGEEVPRPILPSVPSWKEAEVQTWL	11.17	2	19	6.365	33.502			6.296	33.135			6.304	33.178			7.73	40.684			7.512	39.536			7.496	39.452			8.304	43.705			8.437	44.403			8.358	43.989			10.049	52.892			10.22	53.79
NAD	SARM1	397	421	LGEEVPRPILPSVPSWKEAEVQTWL	11.17	3	19	6.343	33.382			6.306	33.19			6.228	32.777			7.62	40.106			7.507	39.51			7.467	39.298			8.239	43.362			8.293	43.649			8.364	44.019			9.944	52.337			10.071	53.004
NAD	SARM1	397	423	LGEEVPRPILPSVPSWKEAEVQTWLQQ	10.63	3	21	6.533	31.109			6.381	30.387			6.18	29.427			7.865	37.453			7.692	36.628			7.648	36.417			8.487	40.413			8.587	40.891			8.756	41.696			10.635	50.643			10.782	51.343
NAD	SARM1	397	426	LGEEVPRPILPSVPSWKEAEVQTWLQQIGF	12.46	3	24	7.249	30.204			7.145	29.77			7.083	29.513			8.887	37.029			8.617	35.904			8.603	35.845			9.673	40.306			9.76	40.665			9.847	41.029			12.095	50.396			12.265	51.102
NAD	SARM1	397	433	LGEEVPRPILPSVPSWKEAEVQTWLQQIGFSKYCESF	12.06	4	31	11.645	37.565			11.682	37.683			11.577	37.344			13.632	43.975			13.771	44.424			13.509	43.578			14.818	47.8			15.042	48.523			14.962	48.263			17.426	56.212			17.369	56.03
NAD	SARM1	399	419	EEVPRPILPSVPSWKEAEVQT	9.18	3	15	5.735	38.235			5.631	37.54			5.675	37.835			6.898	45.985			6.798	45.317			6.882	45.878			7.668	51.123			7.706	51.372			7.649	50.994			9.575	63.83			9.488	63.256
NAD	SARM1	407	416	PSVPSWKEAE	7.6	2	7	3.28	46.858			3.23	46.147			3.213	45.894			3.841	54.872			3.806	54.372			3.789	54.135			4.066	58.083			4.108	58.682			4.143	59.191			4.801	68.585			4.867	69.53
NAD	SARM1	407	418	PSVPSWKEAEVQ	7.86	2	9	3.221	35.793			2.98	33.117			3.015	33.495			3.665	40.718			3.626	40.286			3.618	40.196			3.985	44.276			4.029	44.766			4.329	48.105			4.753	52.811			4.33	48.111
NAD	SARM1	407	419	PSVPSWKEAEVQT	7.89	2	10	3.348	33.484			3.326	33.255			3.284	32.842			3.998	39.977			3.942	39.423			3.927	39.272			4.256	42.562			4.278	42.776			4.324	43.237			5.2	51.998			5.237	52.367
NAD	SARM1	407	421	PSVPSWKEAEVQTWL	11.09	2	12	3.239	26.99			3.213	26.779			3.156	26.297			3.861	32.171			3.799	31.659			3.795	31.624			4.087	34.056			4.12	34.335			4.141	34.509			5.017	41.809			5.07	42.248
NAD	SARM1	407	421	PSVPSWKEAEVQTWL	11.09	3	12	3.168	26.403			3.174	26.448			3.153	26.273			3.776	31.471			3.707	30.893			3.735	31.126			3.99	33.253			4.071	33.928			4.057	33.805			4.982	41.52			5.06	42.169
NAD	SARM1	407	426	PSVPSWKEAEVQTWLQQIGF	12.62	2	17	4.452	26.189			4.986	29.327			4.824	28.378			5.7	33.528			5.666	33.329			5.729	33.698			6.383	37.547			6.817	40.098			6.287	36.983			7.889	46.405			8.03	47.236
NAD	SARM1	407	432	PSVPSWKEAEVQTWLQQIGFSKYCES	11.4	3	23	8.255	35.891			8.175	35.544			8.092	35.185			9.681	42.093			9.608	41.772			9.549	41.519			10.41	45.261			10.461	45.484			10.487	45.597			12.219	53.125			12.419	53.996
NAD	SARM1	407	433	PSVPSWKEAEVQTWLQQIGFSKYCESF	12.1	3	24	8.218	34.241			8.319	34.662			8.197	34.153			9.848	41.035			9.598	39.991			9.461	39.42			10.389	43.285			10.331	43.048			10.517	43.822			12.335	51.394			12.489	52.039
NAD	SARM1	420	426	WLQQIGF	11.9	2	5	1.007	20.135			0.997	19.933			0.991	19.822			1.282	25.636			1.26	25.202			1.243	24.86			1.438	28.753			1.455	29.099			1.479	29.585			1.845	36.901			1.866	37.32
NAD	SARM1	420	432	WLQQIGFSKYCES	10.13	2	11	4.83	43.906			4.822	43.84			4.772	43.379			5.63	51.182			5.546	50.416			5.47	49.724			6.025	54.776			6.046	54.961			6.116	55.597			6.823	62.03			6.942	63.109
NAD	SARM1	420	433	WLQQIGFSKYCESF	11.53	2	12	4.759	39.66			4.759	39.656			4.689	39.072			5.595	46.626			5.413	45.11			5.379	44.828			5.859	48.828			5.998	49.987			6.069	50.579			6.805	56.71			6.898	57.485
NAD	SARM1	421	432	LQQIGFSKYCES	8.69	2	10	4.735	47.346			4.76	47.602			4.652	46.523			5.489	54.891			5.394	53.94			5.409	54.09			5.775	57.747			5.914	59.14			5.86	58.602			6.649	66.492			6.658	66.584
NAD	SARM1	421	433	LQQIGFSKYCESF	10.49	2	11	4.701	42.736			4.835	43.955			4.618	41.978			5.618	51.077			5.521	50.19			5.498	49.985			5.901	53.644			5.801	52.74			5.993	54.482			6.652	60.469			6.864	62.403
NAD	SARM1	422	432	QQIGFSKYCES	8.15	2	9	4.645	51.608			4.639	51.545			4.564	50.707			5.326	59.173			5.301	58.898			5.267	58.522			5.679	63.098			5.742	63.804			5.717	63.525			6.134	68.15			6.261	69.565
NAD	SARM1	422	433	QQIGFSKYCESF	10.1	2	10	4.825	48.247			4.704	47.038			4.698	46.978			5.541	55.409			5.442	54.417			5.474	54.737			5.798	57.982			5.904	59.035			5.93	59.3			6.324	63.236			6.484	64.839
NAD	SARM1	422	442	QQIGFSKYCESFREQQVDGDL	9.58	3	19	3.83	20.16			3.938	20.727			4.101	21.585			4.614	24.286			4.69	24.686			4.717	24.827			5.206	27.402			5.357	28.197			5.327	28.039			6.742	35.484			7.027	36.986
NAD	SARM1	422	443	QQIGFSKYCESFREQQVDGDLL	10.22	3	20	3.59	17.949			3.44	17.2			3.166	15.829			4.838	24.189			4.799	23.994			4.122	20.609			5.053	25.264			4.615	23.073			4.624	23.122			6.022	30.109			5.551	27.754
NAD	SARM1	424	432	IGFSKYCES	8.02	2	7	3.648	52.114			3.62	51.719			3.615	51.636			4.334	61.91			4.259	60.845			4.23	60.422			4.656	66.511			4.69	67.005			4.695	67.077			5.022	71.736			5.17	73.859
NAD	SARM1	424	433	IGFSKYCESF	10.11	2	8	3.356	41.954			3.375	42.189			3.357	41.959			3.932	49.148			3.916	48.951			3.828	47.85			4.164	52.054			4.227	52.844			4.28	53.502			4.595	57.437			4.701	58.76
NAD	SARM1	426	433	FSKYCESF	8.73	2	6	2.538	42.306			2.438	40.629			2.456	40.939			2.809	46.812			2.748	45.804			2.755	45.911			3.053	50.89			3.124	52.066			2.969	49.489			3.286	54.772			3.364	56.06
NAD	SARM1	427	433	SKYCESF	7.84	2	5	1.972	39.439			1.948	38.97			1.931	38.623			2.316	46.326			2.244	44.876			2.233	44.669			2.431	48.627			2.463	49.266			2.465	49.3			2.661	53.227			2.731	54.62
NAD	SARM1	432	442	SFREQQVDGDL	7.79	2	9	0.148	1.642			0.1	1.114			0.091	1.017			0.159	1.768			0.105	1.168			0.246	2.73			0.326	3.618			0.241	2.677			0.319	3.546			0.933	10.362			0.947	10.52
NAD	SARM1	433	442	FREQQVDGDL	7.61	2	8	0.124	1.556			0.134	1.674			0.131	1.639			0.197	2.458			0.184	2.295			0.186	2.329			0.28	3.506			0.281	3.517			0.291	3.638			0.871	10.882			0.906	11.325
NAD	SARM1	433	443	FREQQVDGDLL	9.05	2	9	0.18	2.005			0.074	0.822			0.061	0.68			0.143	1.584			0.12	1.33			0.11	1.218			0.211	2.343			0.213	2.363			0.233	2.588			0.796	8.844			0.803	8.922
NAD	SARM1	433	444	FREQQVDGDLLL	10.18	2	10	0.09	0.896			0.093	0.935			0.06	0.599			0.14	1.403			0.129	1.292			0.143	1.433			0.211	2.11			0.212	2.117			0.23	2.301			0.778	7.783			0.784	7.843
NAD	SARM1	433	446	FREQQVDGDLLLRL	10.53	3	12	0.29	2.414			0.2	1.667			0.194	1.613			0.224	1.867			0.342	2.854			0.301	2.508			0.372	3.102			0.34	2.834			0.372	3.101			0.733	6.112			0.795	6.628
NAD	SARM1	433	472	FREQQVDGDLLLRLTEEELQTDLGMKSGITRKRFFRELTE	11.02	6	38	5.06	13.316			4.89	12.867			5.003	13.165			5.763	15.165			5.444	14.326			5.431	14.292			6.175	16.25			6.438	16.942			6.424	16.904			8.45	22.236			8.638	22.732
NAD	SARM1	434	442	REQQVDGDL	6.6	2	7	0.123	1.754			0.127	1.808			0.122	1.738			0.152	2.174			0.135	1.923			0.147	2.105			0.173	2.475			0.18	2.572			0.184	2.624			0.489	6.986			0.497	7.094
NAD	SARM1	434	443	REQQVDGDLL	8.43	2	8	0.114	1.43			0.125	1.568			0.122	1.52			0.145	1.809			0.145	1.81			0.145	1.819			0.185	2.315			0.183	2.29			0.191	2.389			0.475	5.943			0.484	6.054
NAD	SARM1	443	448	LLRLTE	7.81	2	4	0.86	21.489			0.878	21.954			0.866	21.653			0.858	21.462			0.856	21.393			0.872	21.8			0.855	21.365			0.862	21.553			0.843	21.086			0.87	21.762			0.877	21.913
NAD	SARM1	443	449	LLRLTEE	7.85	2	5	1.457	29.133			1.442	28.848			1.439	28.782			1.426	28.515			1.434	28.678			1.44	28.796			1.435	28.691			1.422	28.443			1.413	28.267			1.411	28.229			1.485	29.695
NAD	SARM1	443	451	LLRLTEEEL	9.42	2	7	1.493	21.324			1.518	21.683			1.503	21.476			1.52	21.716			1.524	21.768			1.507	21.527			1.529	21.846			1.53	21.857			1.532	21.886			1.72	24.575			1.764	25.2
NAD	SARM1	443	455	LLRLTEEELQTDL	9.93	2	11	1.831	16.647			1.788	16.257			1.828	16.618			2.264	20.58			2.15	19.545			2.174	19.762			2.665	24.224			2.692	24.474			2.733	24.841			3.832	34.837			3.641	33.101
NAD	SARM1	443	466	LLRLTEEELQTDLGMKSGITRKRF	8.87	4	22	4.551	20.687			4.6	20.911			4.497	20.439			5.294	24.065			5.213	23.694			5.072	23.053			5.734	26.064			5.795	26.343			5.797	26.351			7.164	32.565			7.627	34.67
NAD	SARM1	443	466	LLRLTEEELQTDLGMKSGITRKRF	8.87	5	22	4.972	22.601			4.618	20.991			4.567	20.758			5.161	23.461			5.209	23.679			5.16	23.453			5.719	25.997			5.803	26.379			5.771	26.234			7.488	34.035			7.657	34.803
NAD	SARM1	443	466	LLRLTEEELQTDLGMKSGITRKRF	8.87	6	22	4.405	20.024			4.382	19.919			4.333	19.698			5.031	22.87			4.845	22.023			5.016	22.8			5.632	25.598			5.345	24.293			5.546	25.21							7.204	32.744
NAD	SARM1	443	469	LLRLTEEELQTDLGMKSGITRKRFFRE	8.95	5	25	4.58	18.318			4.505	18.018			4.482	17.929			5.086	20.345			5.065	20.259			5.171	20.685			5.807	23.228			5.781	23.125			5.898	23.592			7.457	29.826			7.544	30.177
NAD	SARM1	443	469	LLRLTEEELQTDLGMKSGITRKRFFRE	8.95	6	25	4.542	18.169			4.571	18.284			4.322	17.286			5.187	20.749			5.124	20.497			5.047	20.187							5.66	22.64			5.736	22.942			7.398	29.593			7.495	29.979
NAD	SARM1	443	472	LLRLTEEELQTDLGMKSGITRKRFFRELTE	9.4	4	28	4.275	15.267			4.249	15.176			4.276	15.27			4.994	17.837			4.843	17.295			4.818	17.208			5.449	19.459			5.588	19.958			5.558	19.848			7.152	25.544			7.274	25.979
NAD	SARM1	443	472	LLRLTEEELQTDLGMKSGITRKRFFRELTE	9.4	5	28	4.313	15.403			4.296	15.341			4.295	15.34			4.878	17.421			4.859	17.355			4.817	17.202			5.425	19.373			5.474	19.551			5.546	19.807			7.222	25.793			7.405	26.447
NAD	SARM1	443	472	LLRLTEEELQTDLGMKSGITRKRFFRELTE	9.4	6	28	4.213	15.046			4.237	15.132			4.189	14.962			4.88	17.427			4.828	17.244			4.774	17.052			5.374	19.192			5.442	19.437			5.516	19.701			7.238	25.85			7.324	26.156
NAD	SARM1	443	473	LLRLTEEELQTDLGMKSGITRKRFFRELTEL	10.2	6	29	4.298	14.821			4.339	14.964			4.336	14.95			4.996	17.229			4.821	16.625			5.153	17.77			5.508	18.993			5.555	19.154			5.606	19.332			7.418	25.58			7.58	26.139
NAD	SARM1	443	475	LLRLTEEELQTDLGMKSGITRKRFFRELTELKT	9.62	5	31	4.179	13.482			4.097	13.215			4.155	13.403			4.792	15.458			4.748	15.316			4.658	15.025			5.253	16.945			5.226	16.858			5.31	17.129			6.873	22.172			6.873	22.17
NAD	SARM1	443	475	LLRLTEEELQTDLGMKSGITRKRFFRELTELKT	9.62	6	31	3.922	12.651			3.889	12.547			3.922	12.652			4.555	14.694			4.494	14.496			4.508	14.541			5.104	16.466			5.13	16.548			5.209	16.802			6.836	22.051			7.001	22.584
NAD	SARM1	444	449	LRLTEE	6.6	2	4	1.597	39.919			1.563	39.074			1.569	39.23			1.549	38.714			1.559	38.965			1.575	39.363			1.571	39.272			1.543	38.564			1.573	39.327			1.541	38.515			1.593	39.828
NAD	SARM1	444	450	LRLTEEE	6.68	2	5	1.55	30.999			1.541	30.826			1.552	31.047			1.557	31.13			1.57	31.407			1.566	31.313			1.565	31.295			1.588	31.758			1.578	31.563			1.755	35.103			1.795	35.895
NAD	SARM1	444	451	LRLTEEEL	8.6	2	6	1.447	24.109			1.455	24.243			1.45	24.164			1.468	24.47			1.465	24.422			1.467	24.449			1.487	24.789			1.499	24.986			1.494	24.892			1.685	28.086			1.73	28.829
NAD	SARM1	444	453	LRLTEEELQT	7.82	2	8	1.539	19.24			1.582	19.78			1.615	20.186			1.722	21.53			1.764	22.056			1.698	21.221			1.961	24.513			1.907	23.835			1.883	23.535			2.436	30.45			2.452	30.651
NAD	SARM1	444	455	LRLTEEELQTDL	9.25	2	10	1.96	19.604			1.928	19.28			1.925	19.246			2.401	24.009			2.32	23.202			2.314	23.144			2.733	27.327			2.758	27.576			2.817	28.167			3.67	36.699			3.732	37.316
NAD	SARM1	444	457	LRLTEEELQTDLGM	10.25	2	12	2.85	23.747			2.82	23.503			2.83	23.583			3.438	28.651			3.369	28.079			3.354	27.95			3.799	31.657			3.853	32.105			3.911	32.591			4.989	41.578			4.87	40.58
NAD	SARM1	444	466	LRLTEEELQTDLGMKSGITRKRF	8.43	4	21	4.489	21.378			4.522	21.533			4.447	21.176			5.2	24.76			4.995	23.786			5.055	24.071			5.606	26.695			5.645	26.883			5.731	27.288			7.278	34.658			7.428	35.369
NAD	SARM1	444	466	LRLTEEELQTDLGMKSGITRKRF	8.43	5	21	4.594	21.878			4.56	21.715			4.551	21.671			5.196	24.743			5.075	24.167			5.071	24.147			5.708	27.182			5.709	27.186			5.791	27.576			7.332	34.914			7.546	35.934
NAD	SARM1	444	466	LRLTEEELQTDLGMKSGITRKRF	8.43	6	21	4.54	21.62			4.411	21.005			4.571	21.767			5.148	24.516			5.08	24.189			5.059	24.09			5.468	26.037			5.631	26.812			5.783	27.536			7.249	34.52			7.406	35.267
NAD	SARM1	444	469	LRLTEEELQTDLGMKSGITRKRFFRE	8.53	4	24	4.437	18.489			4.434	18.473			4.361	18.169							5.049	21.038			4.904	20.433			5.548	23.116							5.681	23.67			7.216	30.066			7.282	30.343
NAD	SARM1	444	469	LRLTEEELQTDLGMKSGITRKRFFRE	8.53	6	24	4.316	17.983			4.287	17.863			4.243	17.68			4.875	20.312			4.826	20.11			4.782	19.925			5.501	22.919			5.435	22.646			5.467	22.78			6.936	28.899			7.182	29.924
NAD	SARM1	444	472	LRLTEEELQTDLGMKSGITRKRFFRELTE	9.07	4	27	3.897	14.435			3.861	14.299			3.834	14.202			4.606	17.059			4.556	16.874			4.402	16.302			5.059	18.736			5.032	18.638			5.173	19.158			6.751	25.003			6.897	25.544
NAD	SARM1	444	472	LRLTEEELQTDLGMKSGITRKRFFRELTE	9.07	5	27	4.398	16.29			4.379	16.218			4.333	16.049			5.108	18.92			4.888	18.104			4.94	18.297			5.505	20.39			5.64	20.888			5.576	20.651			7.219	26.737			7.466	27.653
NAD	SARM1	444	472	LRLTEEELQTDLGMKSGITRKRFFRELTE	9.07	6	27	4.173	15.455			4.368	16.179			4.097	15.174			4.762	17.637			4.666	17.281			4.712	17.453			5.264	19.497			5.239	19.402			5.417	20.065			7.092	26.268			7.427	27.509
NAD	SARM1	444	473	LRLTEEELQTDLGMKSGITRKRFFRELTEL	9.93	4	28	4.267	15.239			4.242	15.151			4.128	14.744			5.02	17.928			4.83	17.249			4.803	17.152			5.342	19.078			5.524	19.729			5.61	20.036			7.23	25.823			7.56	27.001
NAD	SARM1	444	473	LRLTEEELQTDLGMKSGITRKRFFRELTEL	9.93	5	28	4.231	15.111			4.164	14.87			4.138	14.779			4.728	16.885			4.759	16.995			4.656	16.628			5.233	18.689			5.305	18.946			5.306	18.951			6.96	24.858			7.291	26.04
NAD	SARM1	444	475	LRLTEEELQTDLGMKSGITRKRFFRELTELKT	9.33	5	30	4.176	13.921			4.106	13.688			4.176	13.919			4.746	15.821			4.663	15.543			4.669	15.562			5.233	17.443			5.278	17.592			5.321	17.738			7.015	23.382			7.182	23.939
NAD	SARM1	445	451	RLTEEEL	7.52	2	5	1.5	30.002			1.526	30.519			1.499	29.971			1.597	31.947			1.553	31.051			1.585	31.694			1.581	31.612			1.551	31.012			1.607	32.137			1.788	35.756			1.779	35.582
NAD	SARM1	445	473	RLTEEELQTDLGMKSGITRKRFFRELTEL	9.8	5	27	3.705	13.72			3.666	13.576			3.702	13.71			4.302	15.932			4.409	16.33			4.428	16.4			4.904	18.165			4.792	17.748			4.756	17.615			6.271	23.225			6.587	24.396
NAD	SARM1	447	455	TEEELQTDL	8.78	2	7	0.859	12.269			0.89	12.715			0.772	11.028			1.214	17.341							1.114	15.916			1.56	22.291			1.638	23.396			1.617	23.096			2.532	36.165			2.475	35.361
NAD	SARM1	447	466	TEEELQTDLGMKSGITRKRF	7.72	3	18	3.312	18.397			3.231	17.951			3.232	17.955			3.797	21.093			3.88	21.557			3.728	20.709			4.24	23.554			4.375	24.308			4.355	24.192			5.693	31.627			5.944	33.021
NAD	SARM1	447	466	TEEELQTDLGMKSGITRKRF	7.72	4	18	3.274	18.191			3.362	18.675			3.232	17.954			3.854	21.413			3.816	21.198			3.781	21.006			4.371	24.285			4.313	23.962			4.274	23.746			5.758	31.991			5.884	32.686
NAD	SARM1	447	466	TEEELQTDLGMKSGITRKRF	7.72	5	18	3.266	18.146			3.228	17.933			3.234	17.969			3.788	21.045			3.619	20.107			3.68	20.444			4.205	23.363			4.298	23.876			4.259	23.664			5.576	30.976			5.863	32.573
NAD	SARM1	447	469	TEEELQTDLGMKSGITRKRFFRE	7.95	4	21	3.15	14.999			3.178	15.134			3.144	14.972			3.611	17.193			3.633	17.3			3.632	17.294			4.209	20.045			4.015	19.121			4.249	20.234			5.441	25.91			5.749	27.378
NAD	SARM1	447	469	TEEELQTDLGMKSGITRKRFFRE	7.95	5	21	3.271	15.577			3.307	15.748			3.264	15.544			3.64	17.332							3.524	16.779			4.132	19.678			4.025	19.168			4.138	19.707			5.301	25.243			5.533	26.346
NAD	SARM1	447	472	TEEELQTDLGMKSGITRKRFFRELTE	8.74	4	24	2.834	11.81			2.824	11.767			2.798	11.659			3.443	14.347			3.401	14.172			3.247	13.528			3.724	15.517			3.776	15.734			4.005	16.689			5.139	21.414			5.372	22.382
NAD	SARM1	447	475	TEEELQTDLGMKSGITRKRFFRELTELKT	9.11	4	27	3.113	11.53			3.022	11.192			2.783	10.307			3.44	12.742			3.459	12.81			3.584	13.275			3.876	14.355			4.135	15.316			4.144	15.349			5.366	19.875			5.777	21.396
NAD	SARM1	447	475	TEEELQTDLGMKSGITRKRFFRELTELKT	9.11	5	27	2.796	10.354			2.911	10.782			2.826	10.467			3.328	12.325			3.31	12.258			3.222	11.932			3.741	13.856			3.813	14.123			3.818	14.142			5.119	18.958			5.433	20.124
NAD	SARM1	449	466	EELQTDLGMKSGITRKRF	7.27	3	16	3.05	19.064			2.782	17.389			2.601	16.254			3.057	19.105			3.146	19.665			3.214	20.086			3.619	22.621			3.59	22.437			3.623	22.647			4.772	29.825			4.946	30.915
NAD	SARM1	449	472	EELQTDLGMKSGITRKRFFRELTE	8.48	4	22	2.563	11.652			2.494	11.338			2.454	11.156			2.904	13.199			2.869	13.042			2.838	12.9			3.211	14.594			3.325	15.114			3.398	15.446			4.577	20.804			4.698	21.356
NAD	SARM1	449	473	EELQTDLGMKSGITRKRFFRELTEL	9.63	4	23	1.985	8.63			1.965	8.544			1.932	8.4			2.33	10.13			2.338	10.167			2.338	10.165			2.6	11.304			2.656	11.548			2.744	11.932			3.628	15.773			3.758	16.34
NAD	SARM1	450	466	ELQTDLGMKSGITRKRF	7.01	4	15	2.552	17.016			2.505	16.701			2.581	17.209			2.982	19.877			2.943	19.618			2.945	19.634			3.295	21.965			3.418	22.785			3.414	22.761			4.463	29.752			4.736	31.575
NAD	SARM1	450	466	ELQTDLGMKSGITRKRF	7.01	5	15	2.646	17.638			2.602	17.345			2.604	17.362			3.116	20.772			3.008	20.055			3.045	20.3			3.347	22.312			3.439	22.929			3.423	22.817			4.596	30.64			4.621	30.809
NAD	SARM1	450	472	ELQTDLGMKSGITRKRFFRELTE	8.36	5	21	2.322	11.059			2.352	11.198			2.313	11.014							2.745	13.072			2.739	13.045			3.01	14.335			3.047	14.507			3.105	14.786			4.276	20.36			4.408	20.99
NAD	SARM1	450	473	ELQTDLGMKSGITRKRFFRELTEL	9.52	4	22	2.221	10.097			2.37	10.773			2.309	10.495			2.688	12.218			2.652	12.053			2.567	11.67			2.982	13.556			3.011	13.687			3.113	14.149			4.21	19.135			4.354	19.792
NAD	SARM1	450	473	ELQTDLGMKSGITRKRFFRELTEL	9.52	5	22	2.455	11.159			2.27	10.32			1.949	8.857			2.861	13.005			2.726	12.389			2.614	11.883			3.056	13.89			3.117	14.169			3.121	14.187			4.228	19.217			4.533	20.604
NAD	SARM1	451	472	LQTDLGMKSGITRKRFFRELTE	8.11	4	20	2.084	10.419			2.084	10.419			1.989	9.945			2.354	11.769			2.24	11.202			2.273	11.367			2.582	12.911			2.711	13.557			2.597	12.984			3.771	18.854			3.659	18.297
NAD	SARM1	451	472	LQTDLGMKSGITRKRFFRELTE	8.11	5	20	2.289	11.445			2.295	11.476			2.165	10.823			2.528	12.641			2.463	12.316			2.381	11.903			2.667	13.334			2.679	13.395			2.714	13.568			3.798	18.989			4.038	20.188
NAD	SARM1	451	473	LQTDLGMKSGITRKRFFRELTEL	9.34	5	21	2.004	9.543			2.02	9.62			1.967	9.369			2.282	10.867			2.259	10.756			2.202	10.485			2.51	11.95			2.495	11.881			2.499	11.898			3.549	16.901			3.774	17.97
NAD	SARM1	452	469	QTDLGMKSGITRKRFFRE	6.7	4	16	2.253	14.08			2.286	14.285			2.24	13.999			2.466	15.415			2.47	15.438			2.468	15.425			2.631	16.444			2.604	16.277			2.667	16.666			3.334	20.84			3.473	21.704
NAD	SARM1	452	469	QTDLGMKSGITRKRFFRE	6.7	5	16	2.235	13.971			2.251	14.07			2.209	13.807			2.442	15.265			2.425	15.159			2.452	15.325			2.619	16.367			2.604	16.275			2.647	16.542			3.311	20.692			3.646	22.79
NAD	SARM1	452	472	QTDLGMKSGITRKRFFRELTE	7.83	4	19	1.979	10.414			1.975	10.395			1.977	10.408			2.194	11.549			2.174	11.441			2.194	11.546			2.35	12.37			2.377	12.511			2.393	12.593			3.178	16.725			3.304	17.389
NAD	SARM1	452	472	QTDLGMKSGITRKRFFRELTE	7.83	5	19	2.046	10.77			2.028	10.673			2.059	10.835			2.26	11.896			2.208	11.62			2.229	11.732			2.458	12.939			2.417	12.72			2.419	12.729			3.256	17.139			3.364	17.706
NAD	SARM1	452	473	QTDLGMKSGITRKRFFRELTEL	9.14	4	20	1.763	8.815			1.838	9.192			1.681	8.404			2.03	10.152			2.246	11.228			1.87	9.35			2.049	10.243			2.288	11.439			2.286	11.428			2.84	14.2			2.957	14.785
NAD	SARM1	452	473	QTDLGMKSGITRKRFFRELTEL	9.14	5	20	1.8	9.002			1.816	9.079			1.753	8.766			2.005	10.027			1.976	9.882			1.969	9.843			2.17	10.852			2.056	10.278			2.183	10.915			2.996	14.978			3.108	15.541
NAD	SARM1	452	475	QTDLGMKSGITRKRFFRELTELKT	8.39	6	22	1.857	8.44			1.913	8.698			1.864	8.473			2.12	9.636			2.068	9.4			2.095	9.524			2.211	10.049			2.241	10.186			2.281	10.366			2.994	13.609			3.26	14.816
NAD	SARM1	452	487	QTDLGMKSGITRKRFFRELTELKTFANYSTCDRSNL	9.76	5	34	6.266	18.429			6.285	18.484			6.085	17.898			6.87	20.205			6.989	20.555			6.818	20.052			7.164	21.071			7.349	21.613			7.354	21.63			8.938	26.289			9.592	28.213
NAD	SARM1	454	466	DLGMKSGITRKRF	6.29	4	11	2.064	18.767			2.12	19.276			2.147	19.519			2.207	20.068			2.221	20.187			2.18	19.819			2.473	22.482			2.41	21.905			2.301	20.914			3.151	28.645			3.108	28.255
NAD	SARM1	456	472	GMKSGITRKRFFRELTE	7.07	4	15	0.688	4.589			0.703	4.685			0.69	4.601			0.822	5.482			0.831	5.539			0.847	5.649			0.97	6.468			0.967	6.447			0.995	6.632			1.674	11.159			1.752	11.681
NAD	SARM1	467	472	FRELTE	6.77	2	4	0.08	1.998			0.087	2.172			0.074	1.842			0.093	2.332			0.102	2.54			0.101	2.516			0.119	2.979			0.107	2.682			0.113	2.825			0.24	6			0.26	6.51
NAD	SARM1	467	473	FRELTEL	9.16	2	5	0.045	0.905			0.045	0.904			0.05	1.008			0.066	1.325			0.057	1.143			0.061	1.215			0.089	1.787			0.092	1.833			0.105	2.093			0.24	4.8			0.235	4.693
NAD	SARM1	467	475	FRELTELKT	7.32	3	7	0.09	1.283			0.094	1.341			0.108	1.541			0.125	1.782			0.09	1.288			0.112	1.599			0.12	1.713			0.124	1.773			0.118	1.682			0.246	3.511			0.253	3.619
NAD	SARM1	470	475	LTELKT	5.93	2	4	0.067	1.668			0.061	1.515			0.058	1.449			0.076	1.89			0.07	1.753			0.07	1.762			0.074	1.843			0.088	2.203			0.085	2.132			0.188	4.703			0.192	4.805
NAD	SARM1	470	479	LTELKTFANY	9.12	2	8	0.523	6.537			0.459	5.732			0.515	6.434			0.753	9.418			0.799	9.987			0.864	10.804			0.855	10.683			0.924	11.545			0.882	11.027			1.362	17.03			1.28	16.006
NAD	SARM1	470	487	LTELKTFANYSTCDRSNL	8.74	3	16	4.812	30.074			4.739	29.616			4.774	29.84			5.378	33.615			5.289	33.055			5.289	33.057			5.513	34.459			5.518	34.488			5.554	34.715			6.575	41.097			6.768	42.301
NAD	SARM1	473	479	LKTFANY	8	2	5	0.652	13.046			0.657	13.147			0.685	13.702			0.938	18.766			0.899	17.971			0.912	18.244			1.024	20.488			1.066	21.315			1.07	21.405			1.289	25.783			1.316	26.322
NAD	SARM1	473	482	LKTFANYSTC	8.03	2	8	3.151	39.381			3.136	39.203			3.078	38.471			3.582	44.779			3.58	44.744			3.6	44.998			3.668	45.85			3.629	45.357			3.671	45.891			3.876	48.452			3.959	49.482
NAD	SARM1	473	487	LKTFANYSTCDRSNL	7.82	2	13	4.472	34.401			4.446	34.199			4.471	34.394			4.892	37.632			4.953	38.101			4.886	37.583			5.154	39.648			5.097	39.211			5.08	39.076			5.748	44.217			6.115	47.039
NAD	SARM1	473	487	LKTFANYSTCDRSNL	7.82	3	13	4.611	35.472			4.602	35.398			4.578	35.215			5.145	39.577			5.033	38.712			5.059	38.915			5.253	40.405			5.268	40.524			5.283	40.64			6.133	47.176			6.281	48.313
NAD	SARM1	474	482	KTFANYSTC	7.02	2	7	3.098	44.254			3.062	43.738			3.037	43.384			3.468	49.543			3.482	49.74			3.465	49.498			3.559	50.849			3.652	52.172			3.56	50.859			3.894	55.634			3.973	56.76
NAD	SARM1	474	483	KTFANYSTCD	6.92	2	8	3.223	40.284			3.128	39.103			3.19	39.877			3.634	45.419			3.705	46.31			3.629	45.363			3.803	47.537			3.826	47.829			3.852	48.145			4.346	54.322			4.425	55.307
NAD	SARM1	474	487	KTFANYSTCDRSNL	7.1	2	12	4.476	37.3			4.472	37.264			4.441	37.008			4.955	41.295			4.934	41.113			4.949	41.24			5.111	42.588			5.144	42.867			5.13	42.747			5.829	48.576			6.013	50.106
NAD	SARM1	474	487	KTFANYSTCDRSNL	7.1	3	12	4.476	37.302			4.453	37.105			4.404	36.7			4.94	41.17			4.895	40.788			4.895	40.793			5.082	42.346			5.099	42.495			5.092	42.433			5.785	48.208			5.943	49.526
NAD	SARM1	474	489	KTFANYSTCDRSNLAD	6.82	3	14	3.86	27.571			3.917	27.978			4.094	29.242			4.528	32.343			4.753	33.95			4.269	30.495			4.81	34.355			5.089	36.349			4.448	31.774			5.679	40.562			5.471	39.077
NAD	SARM1	474	504	KTFANYSTCDRSNLADWLGSLDPRFRQYTYG	11.03	5	28	6.376	22.77			6.318	22.563			6.19	22.108			7.472	26.685			7.218	25.779			7.139	25.496			7.863	28.083			7.732	27.613			7.723	27.584			9.025	32.233			9.118	32.566
NAD	SARM1	476	487	FANYSTCDRSNL	7.63	2	10	4.59	45.901			4.572	45.718			4.534	45.339			5.088	50.882			5.037	50.368			5.041	50.409			5.23	52.299			5.256	52.561			5.259	52.59			5.908	59.082			6.084	60.842
NAD	SARM1	476	489	FANYSTCDRSNLAD	7.25	2	12	4.672	38.937			4.572	38.098			4.587	38.222			5.17	43.087			5.174	43.116			5.155	42.956			5.395	44.961			5.297	44.14			5.261	43.844			6.238	51.984			6.445	53.705
NAD	SARM1	476	498	FANYSTCDRSNLADWLGSLDPRF	12.14	3	20	4.494	22.472			4.539	22.695			4.299	21.496			4.937	24.684			4.91	24.552			4.874	24.372			5.085	25.425			4.97	24.85			5.013	25.064			5.906	29.531			6.188	30.941
NAD	SARM1	476	507	FANYSTCDRSNLADWLGSLDPRFRQYTYGLVS	11.81	4	29	6.622	22.834			6.697	23.091			6.622	22.835			7.885	27.19			7.793	26.872			7.82	26.967			8.539	29.444			8.44	29.103			8.507	29.334			9.926	34.227			9.972	34.385
NAD	SARM1	476	510	FANYSTCDRSNLADWLGSLDPRFRQYTYGLVSCGL	12.45	4	32	7.681	24.004			7.551	23.597			7.443	23.259			9.386	29.332			9.048	28.275			9.027	28.209			9.896	30.924			9.595	29.984			9.984	31.199			11.59	36.218			11.881	37.128
NAD	SARM1	479	487	YSTCDRSNL	6.28	2	7	2.773	39.617			2.774	39.625			2.769	39.55			3.025	43.218			2.941	42.018			3.006	42.944			3.074	43.918			3.056	43.655			3.109	44.42			3.559	50.839			3.666	52.374
NAD	SARM1	480	487	STCDRSNL	5.38	2	6	2.109	35.156			2.094	34.902			2.1	34.994			2.267	37.78			2.236	37.27			2.252	37.541			2.349	39.146			2.346	39.102			2.373	39.553			2.842	47.365			2.916	48.603
NAD	SARM1	480	498	STCDRSNLADWLGSLDPRF	11.94	3	16	2.218	13.862			2.272	14.198			2.263	14.143			2.504	15.647			2.524	15.773			2.564	16.023			2.545	15.905			2.747	17.169			2.553	15.956			3.288	20.549			3.346	20.914
NAD	SARM1	480	504	STCDRSNLADWLGSLDPRFRQYTYG	11.26	4	22	4.168	18.946			4.052	18.416			4.026	18.302			4.919	22.361			4.941	22.459			4.865	22.112			5.324	24.202			5.37	24.409			5.393	24.513			6.274	28.519			6.484	29.474
NAD	SARM1	483	498	DRSNLADWLGSLDPRF	12.07	3	13	1.051	8.088			1.093	8.406			1.131	8.703			1.282	9.864			1.212	9.323			1.189	9.145			1.395	10.727			1.413	10.866			1.38	10.618			2.175	16.728			2.278	17.524
NAD	SARM1	483	507	DRSNLADWLGSLDPRFRQYTYGLVS	11.77	4	22	3.67	16.68			3.55	16.136			3.691	16.779			4.456	20.256			4.422	20.098			4.323	19.651			4.745	21.568			4.754	21.608			4.889	22.221			5.988	27.218			6.006	27.301
NAD	SARM1	483	510	DRSNLADWLGSLDPRFRQYTYGLVSCGL	12.47	4	25	4.858	19.43			4.688	18.752			4.732	18.93			6.29	25.158			6	24.002			5.981	23.925			6.74	26.959			6.539	26.155			6.717	26.868			8.312	33.249			8.143	32.572
NAD	SARM1	484	498	RSNLADWLGSLDPRF	11.83	3	12	1.126	9.383			1.122	9.352			1.2	9.997			1.375	11.461			1.35	11.253			1.501	12.507			1.493	12.443			1.464	12.201			1.463	12.193			1.949	16.246			2.096	17.465
NAD	SARM1	484	504	RSNLADWLGSLDPRFRQYTYG	11.16	4	18	2.92	16.22			2.588	14.377			2.886	16.033			3.593	19.959			3.59	19.943			3.5	19.446			3.859	21.44			3.986	22.142			4.035	22.415			4.577	25.428			4.67	25.945
NAD	SARM1	488	498	ADWLGSLDPRF	11.23	2	8	0.963	12.035			0.969	12.114			0.953	11.918			1.024	12.806			1.018	12.722			1.026	12.819			1.046	13.075			1.051	13.138			1.056	13.205			1.229	15.365			1.251	15.636
NAD	SARM1	488	498	ADWLGSLDPRF	11.23	3	8	0.815	10.182			0.811	10.138			0.842	10.528			0.877	10.965			0.904	11.3			0.913	11.413			0.92	11.503			0.9	11.247			0.888	11.101			1.044	13.045			1.114	13.931
NAD	SARM1	488	500	ADWLGSLDPRFRQ	10.18	3	10	1.893	18.933			1.925	19.249			1.851	18.51			2.349	23.491			2.316	23.16			2.269	22.691			2.513	25.128			2.558	25.577			2.556	25.556			2.923	29.226			3.045	30.451
NAD	SARM1	488	504	ADWLGSLDPRFRQYTYG	10.81	3	14	3.178	22.703			3.17	22.644			3.119	22.278			3.901	27.861			3.843	27.448			3.828	27.342			4.178	29.842			4.195	29.967			4.225	30.178			4.602	32.875			4.65	33.214
NAD	SARM1	488	505	ADWLGSLDPRFRQYTYGL	11.25	3	15	3.081	20.543			3.1	20.665			2.969	19.793			3.953	26.353			3.733	24.885			3.736	24.907			4.191	27.942			4.145	27.634			4.29	28.597			4.581	30.537			4.619	30.792
NAD	SARM1	488	507	ADWLGSLDPRFRQYTYGLVS	11.04	3	17	3.465	20.385			3.434	20.203			3.392	19.952			4.249	24.995			4.179	24.58			4.177	24.573			4.575	26.91			4.606	27.096			4.633	27.255			5.276	31.032			5.313	31.253
NAD	SARM1	488	508	ADWLGSLDPRFRQYTYGLVSC	11.56	3	18	4.018	22.325			3.685	20.471			3.717	20.652			4.935	27.414			5.195	28.863			5.205	28.916			5.388	29.932			5.453	30.294			5.334	29.634			6.079	33.774			6.239	34.66
NAD	SARM1	488	510	ADWLGSLDPRFRQYTYGLVSCGL	12.04	3	20	4.467	22.335			4.448	22.239			4.382	21.91			5.61	28.051			5.536	27.681			5.522	27.612			6.085	30.425			6.143	30.713			6.176	30.882			7.087	35.434			7.2	36.002
NAD	SARM1	488	515	ADWLGSLDPRFRQYTYGLVSCGLDRSLL	12.08	4	25	6.167	24.667			6.048	24.193			5.952	23.808			7.761	31.046			7.572	30.287			7.459	29.838			8.32	33.28			8.613	34.452			8.623	34.492			10.274	41.098			10.453	41.814
NAD	SARM1	490	498	WLGSLDPRF	10.9	2	6	0.882	14.695			0.913	15.224			0.905	15.076			0.965	16.08			0.959	15.982			0.971	16.191			0.979	16.312			0.997	16.614			0.984	16.408			1.085	18.079			1.071	17.856
NAD	SARM1	490	504	WLGSLDPRFRQYTYG	9.88	3	12	2.641	22.01			2.424	20.2			2.387	19.892			3.259	27.155			3.104	25.863			3.041	25.342			3.446	28.72			3.44	28.67			3.435	28.628			3.629	30.243			3.628	30.237
NAD	SARM1	492	504	GSLDPRFRQYTYG	7.86	3	10	3.215	32.154			3.269	32.689			3.241	32.408			3.92	39.202			3.923	39.225			3.901	39.005			4.213	42.128			4.145	41.448			4.269	42.694			4.42	44.197			4.374	43.741
NAD	SARM1	496	507	PRFRQYTYGLVS	8.31	3	10	2.344	23.437			2.322	23.217			2.096	20.96			2.944	29.436			2.917	29.175			2.779	27.79			3.263	32.631			3.151	31.506			3.298	32.979			3.599	35.989			3.649	36.493
NAD	SARM1	499	504	RQYTYG	5.77	2	4	1.238	30.962			1.208	30.203			1.185	29.63			1.474	36.856			1.412	35.302			1.474	36.844			1.527	38.183			1.548	38.704			1.549	38.714			1.612	40.302			1.643	41.074
NAD	SARM1	499	505	RQYTYGL	8.37	2	5	1.395	27.89			1.386	27.72			1.354	27.089			1.738	34.754			1.721	34.415			1.696	33.924			1.791	35.823			1.802	36.044			1.8	36.002			1.839	36.785			1.854	37.07
NAD	SARM1	499	507	RQYTYGLVS	7.99	2	7	1.439	20.552			1.429	20.408			1.425	20.36			1.792	25.605			1.764	25.194			1.762	25.166			1.911	27.302			1.908	27.252			1.932	27.597			2.19	31.292			2.23	31.855
NAD	SARM1	499	523	RQYTYGLVSCGLDRSLLHRVSEQQL	9.49	4	23	6.659	28.952			6.583	28.623			6.465	28.108			7.87	34.217			7.965	34.632			7.981	34.701			8.734	37.973			8.587	37.336			8.828	38.381			10.561	45.917			11.055	48.063
NAD	SARM1	505	515	LVSCGLDRSLL	9.94	2	9	2.423	26.921			2.426	26.956			2.376	26.398			2.966	32.953			2.959	32.876			2.993	33.261			3.417	37.962			3.489	38.765			3.497	38.852			4.62	51.329			4.819	53.542
NAD	SARM1	505	523	LVSCGLDRSLLHRVSEQQL	8.97	4	17	4.968	29.222			4.92	28.944			4.95	29.119			6.097	35.866			5.844	34.377			5.988	35.225			6.754	39.732			6.757	39.748			6.865	40.384			8.436	49.626			8.719	51.289
NAD	SARM1	505	526	LVSCGLDRSLLHRVSEQQLLED	9.23	3	20	4.984	24.918			5.118	25.588			5.066	25.33			6.166	30.83			6.509	32.544			6.179	30.895			7.698	38.49			7.532	37.662			7.217	36.086			9.042	45.209			9.2	45.999
NAD	SARM1	505	541	LVSCGLDRSLLHRVSEQQLLEDCGIHLGVHRARILTA	9.74	6	35	5.808	16.595			5.555	15.871			5.634	16.098			7.041	20.117			6.696	19.132			6.785	19.385			7.872	22.491			7.832	22.377			8.014	22.897			11.049	31.568			11.207	32.02
NAD	SARM1	506	515	VSCGLDRSLL	9.47	2	8	3.199	39.99			2.885	36.063			2.939	36.739			3.655	45.683			3.625	45.307			3.356	41.951			4.123	51.536			4.111	51.391			4.138	51.724			4.983	62.293			5.251	65.643
NAD	SARM1	508	515	CGLDRSLL	9.08	2	6	1.912	31.869			1.903	31.714			1.897	31.609			2.371	39.524			2.213	36.881			2.283	38.056			2.677	44.611			2.533	42.224			2.736	45.599			3.683	61.389			3.752	62.54
NAD	SARM1	508	523	CGLDRSLLHRVSEQQL	8.41	3	14	4.912	35.083			5.005	35.754			4.895	34.964			6.042	43.156			5.912	42.227			5.879	41.991			6.502	46.441			6.648	47.482			6.672	47.656			7.99	57.07			8.07	57.643
NAD	SARM1	508	526	CGLDRSLLHRVSEQQLLED	8.77	3	17	4.224	24.849			4.222	24.836			4.139	24.347			5.205	30.62			5.161	30.359			5.143	30.254			5.979	35.168			5.864	34.496			5.975	35.147			7.66	45.056			7.86	46.237
NAD	SARM1	510	515	LDRSLL	8.31	2	4	3.312	82.8			3.266	81.641			3.248	81.199			3.271	81.785			3.332	83.292			3.265	81.634			3.379	84.472			3.325	83.132			3.334	83.344			3.271	81.772			3.337	83.424
NAD	SARM1	510	523	LDRSLLHRVSEQQL	7.84	4	12	4.17	34.751			4.1	34.164			4.129	34.411			5.166	43.054			4.929	41.074			5.284	44.035			5.462	45.518			5.496	45.796			5.603	46.695			6.692	55.763			7.093	59.109
NAD	SARM1	511	523	DRSLLHRVSEQQL	7.52	2	11	3.544	32.22			3.528	32.07			3.488	31.711			4.464	40.584			4.307	39.153			4.262	38.747			4.834	43.947			4.866	44.237			4.926	44.783			5.91	53.723			6.063	55.12
NAD	SARM1	511	523	DRSLLHRVSEQQL	7.52	3	11	3.544	32.217			3.555	32.323			3.48	31.633			4.413	40.115			4.299	39.078			4.304	39.131			4.738	43.074			4.855	44.135			4.942	44.93			5.959	54.17			6.078	55.256
NAD	SARM1	511	524	DRSLLHRVSEQQLL	8.45	4	12	3.244	27.03			3.282	27.346			3.139	26.161			3.839	31.988			3.764	31.368			3.853	32.107			4.248	35.403			4.169	34.743			4.199	34.99			5.281	44.011			5.257	43.809
NAD	SARM1	511	526	DRSLLHRVSEQQLLED	8.14	4	14	3.352	23.942			3.361	24.005			3.33	23.786			4.178	29.843			4.038	28.842			4.057	28.976			4.629	33.061			4.671	33.363			4.673	33.378			6.027	43.049			6.18	44.146
NAD	SARM1	511	527	DRSLLHRVSEQQLLEDC	9.11	3	15	3.39	22.602			3.402	22.681			3.392	22.612			4.301	28.673			4.173	27.823			4.177	27.849			4.87	32.468			4.903	32.686			4.975	33.165			6.549	43.659			6.754	45.026
NAD	SARM1	511	527	DRSLLHRVSEQQLLEDC	9.11	4	15	3.291	21.939			3.17	21.13			3.188	21.252			4.098	27.317			3.971	26.474			3.936	26.237			4.698	31.322			4.586	30.573			4.703	31.353			6.191	41.275			6.292	41.945
NAD	SARM1	511	528	DRSLLHRVSEQQLLEDCG	9	4	16	3.807	23.791			3.618	22.61			3.577	22.358			4.827	30.171			4.653	29.082			4.22	26.373			5.236	32.728			5.191	32.444			5.109	31.931			6.594	41.211			6.487	40.542
NAD	SARM1	511	531	DRSLLHRVSEQQLLEDCGIHL	10.51	3	19	5.119	26.941			5.078	26.728			5.023	26.435			6.417	33.772			6.202	32.643			6.162	32.434			6.874	36.18			6.937	36.511			6.992	36.8			8.67	45.629			8.935	47.025
NAD	SARM1	511	531	DRSLLHRVSEQQLLEDCGIHL	10.51	4	19	4.985	26.237			4.95	26.053			4.887	25.721			6.133	32.279			6.02	31.686			5.991	31.53			6.699	35.26			6.725	35.393			6.846	36.032			8.464	44.549			8.708	45.83
NAD	SARM1	511	531	DRSLLHRVSEQQLLEDCGIHL	10.51	5	19	4.798	25.253			4.73	24.894			4.74	24.946			5.898	31.04			5.789	30.469			5.721	30.112			6.522	34.326			6.518	34.306			6.496	34.189			8.067	42.457			8.24	43.367
NAD	SARM1	511	540	DRSLLHRVSEQQLLEDCGIHLGVHRARILT	9.29	6	28	4.795	17.127			4.647	16.596			4.67	16.68			5.972	21.329			5.529	19.746			5.819	20.782			6.777	24.204			6.751	24.111			6.849	24.459			9.267	33.097			9.678	34.565
NAD	SARM1	511	541	DRSLLHRVSEQQLLEDCGIHLGVHRARILTA	9.4	7	29	4.321	14.899			4.364	15.049			4.235	14.602			5.744	19.807			5.475	18.879			5.507	18.989			6.453	22.252			6.451	22.244			6.701	23.108			9.236	31.848			9.583	33.046
NAD	SARM1	511	544	DRSLLHRVSEQQLLEDCGIHLGVHRARILTAARE	9.03	7	32	5.516	17.238			5.025	15.703			5.459	17.059			7.105	22.203			6.91	21.594			7.068	22.088			8.534	26.667			8.45	26.405			8.192	25.599			11.361	35.503			11.871	37.098
NAD	SARM1	516	523	HRVSEQQL	5.09	2	6	2.096	34.926			2.075	34.586			2.06	34.33			2.629	43.825			2.568	42.799			2.54	42.33			2.873	47.887			2.896	48.273			2.91	48.502			3.3	54.999			3.346	55.775
NAD	SARM1	516	523	HRVSEQQL	5.09	3	6	1.885	31.414			1.879	31.322			1.85	30.84			2.382	39.694			2.354	39.226			2.308	38.468			2.57	42.84			2.611	43.522			2.628	43.806			3	49.993
NAD	SARM1	516	526	HRVSEQQLLED	6.82	2	9	2.063	22.917			2.043	22.695			1.97	21.894			2.584	28.716			2.516	27.952			2.469	27.436			2.863	31.81			2.907	32.295			2.892	32.131			3.68	40.889			3.744	41.602
NAD	SARM1	516	526	HRVSEQQLLED	6.82	3	9	1.916	21.291			1.927	21.414			1.911	21.231			2.421	26.903			2.411	26.79			2.342	26.024			2.686	29.848			2.695	29.945			2.712	30.139			3.426	38.071			3.522	39.132
NAD	SARM1	516	531	HRVSEQQLLEDCGIHL	10.17	2	14	4.113	29.379			4.179	29.85			4.275	30.537			5.231	37.365			5.109	36.492			5.167	36.907			5.445	38.892			5.686	40.613			5.538	39.557			6.696	47.83			7.081	50.576
NAD	SARM1	516	531	HRVSEQQLLEDCGIHL	10.17	4	14	3.932	28.085			4.068	29.06			3.965	28.322			4.857	34.695			4.901	35.01			4.723	33.735			5.173	36.949			5.177	36.977			5.128	36.631			6.17	44.074			6.272	44.799
NAD	SARM1	516	541	HRVSEQQLLEDCGIHLGVHRARILTA	8.79	5	24	3.807	15.862			3.714	15.476			3.693	15.386			4.784	19.934			4.569	19.039			4.513	18.802			5.43	22.624			5.508	22.948			5.751	23.96			7.805	32.52			8.137	33.902
NAD	SARM1	516	541	HRVSEQQLLEDCGIHLGVHRARILTA	8.79	6	24	3.574	14.89			3.459	14.413			3.412	14.216			4.503	18.762			4.492	18.718			4.378	18.242			4.971	20.714			5.122	21.343			5.246	21.86			7.306	30.441			7.683	32.012
NAD	SARM1	524	531	LEDCGIHL	9.4	2	6	1.733	28.877			1.734	28.901			1.72	28.666			1.98	32.994			1.953	32.544			1.956	32.594			2.027	33.776			2.034	33.902			2.025	33.752			2.174	36.239			2.258	37.641
NAD	SARM1	524	540	LEDCGIHLGVHRARILT	7.43	4	15	1.65	11.001			1.636	10.904			1.624	10.829			1.996	13.309			2.015	13.435			1.976	13.172			2.24	14.931			2.229	14.862			2.282	15.216			3.413	22.752			3.606	24.038
NAD	SARM1	524	540	LEDCGIHLGVHRARILT	7.43	5	15	1.697	11.312			1.654	11.024			1.697	11.315			2.108	14.052			2.079	13.858			2.085	13.9			2.308	15.385			2.398	15.988			2.305	15.367			3.474	23.159			3.709	24.725
NAD	SARM1	524	541	LEDCGIHLGVHRARILTA	7.51	3	16	1.629	10.181			1.653	10.331			1.604	10.026			2.041	12.754			2.014	12.588			1.988	12.423			2.292	14.325			2.305	14.407			2.355	14.721			3.674	22.963			3.895	24.341
NAD	SARM1	524	541	LEDCGIHLGVHRARILTA	7.51	4	16	1.652	10.323			1.642	10.262			1.585	9.909			2.055	12.842			2.004	12.528			1.992	12.449			2.301	14.38			2.318	14.485			2.338	14.613			3.715	23.217			3.9	24.374
NAD	SARM1	524	542	LEDCGIHLGVHRARILTAA	7.53	4	17	1.678	9.873			1.691	9.948			1.713	10.079			2.225	13.087			2.205	12.973			2.193	12.9			2.599	15.288			2.631	15.477			2.753	16.194			4.541	26.712			4.671	27.479
NAD	SARM1	524	544	LEDCGIHLGVHRARILTAARE	7.07	5	19	2.556	13.45			2.569	13.523			2.511	13.215			3.481	18.323			3.389	17.837			3.362	17.693			3.95	20.79			4.018	21.147			4.079	21.466			5.91	31.106			6.077	31.983
NAD	SARM1	524	544	LEDCGIHLGVHRARILTAARE	7.07	6	19	2.793	14.702			2.551	13.427			2.528	13.307			3.548	18.672			3.442	18.118			3.397	17.881			4.238	22.305			4.074	21.443			4.169	21.943			5.928	31.199			6.344	33.388
NAD	SARM1	527	541	CGIHLGVHRARILTA	6.68	3	13	1.103	8.487			1.112	8.557			1.097	8.438			1.355	10.425			1.312	10.092			1.31	10.078			1.573	12.102			1.576	12.123			1.582	12.167			2.917	22.436			3.09	23.769
NAD	SARM1	527	541	CGIHLGVHRARILTA	6.68	4	13	1.17	9.002			1.194	9.182			1.166	8.97			1.405	10.811			1.366	10.505			1.42	10.924			1.596	12.274			1.608	12.366			1.638	12.597			2.955	22.728			3.151	24.24
NAD	SARM1	527	544	CGIHLGVHRARILTAARE	6.27	5	16	2.096	13.101			2.043	12.767			2.08	13			2.777	17.357			2.803	17.518			2.598	16.237			3.313	20.709			3.314	20.712			3.34	20.874			5.632	35.199			5.747	35.916
NAD	SARM1	527	565	CGIHLGVHRARILTAAREMLHSPLPCTGGKPSGDTPDVF	9.16	6	33	11.034	33.435			10.615	32.167			10.873	32.948			11.48	34.789			11.145	33.773			11.513	34.889			11.878	35.993			11.889	36.027			12.03	36.453			13.86	41.999			14.153	42.887
NAD	SARM1	528	565	GIHLGVHRARILTAAREMLHSPLPCTGGKPSGDTPDVF	9.13	6	32	10.581	33.067			10.528	32.901			10.555	32.985			11.523	36.01			11.329	35.403			11.288	35.274			11.582	36.194			11.821	36.941			12.058	37.68			13.523	42.26			13.943	43.572
NAD	SARM1	529	541	IHLGVHRARILTA	6.27	4	11	0.754	6.857			0.765	6.951			0.73	6.632			0.969	8.811			0.915	8.317			0.944	8.582			1.179	10.721			1.209	10.988			1.201	10.918			2.494	22.676			2.564	23.307
NAD	SARM1	532	541	GVHRARILTA	5.03	3	8	0.183	2.284			0.177	2.212			0.172	2.156			0.337	4.209			0.31	3.874			0.303	3.793			0.493	6.162			0.509	6.359			0.521	6.51			1.539	19.234			1.578	19.724
NAD	SARM1	532	565	GVHRARILTAAREMLHSPLPCTGGKPSGDTPDVF	8.79	4	28	10.489	37.461			10.424	37.227			10.4	37.142			11.107	39.67			11.016	39.343			11.196	39.987			11.521	41.148			11.696	41.772			11.649	41.605			12.96	46.285			13.417	47.917
NAD	SARM1	532	565	GVHRARILTAAREMLHSPLPCTGGKPSGDTPDVF	8.79	6	28	10.482	37.435			10.68	38.144			10.663	38.083			11.532	41.187			11.428	40.815			11.424	40.801			11.841	42.288			11.887	42.454			11.924	42.586			13.105	46.803			13.55	48.395
NAD	SARM1	542	565	AREMLHSPLPCTGGKPSGDTPDVF	8.76	2	18	8.25	45.836			8.262	45.903			8.178	45.431			8.363	46.459			8.359	46.439			8.384	46.577			8.292	46.065			8.319	46.214			8.41	46.724			8.322	46.234			8.713	48.404
NAD	SARM1	542	565	AREMLHSPLPCTGGKPSGDTPDVF	8.76	3	18	8.278	45.987			8.145	45.253			8.259	45.882			8.408	46.712			8.35	46.387			8.35	46.391			8.387	46.592			8.371	46.508			8.323	46.24			8.358	46.433			8.712	48.398
NAD	SARM1	542	565	AREMLHSPLPCTGGKPSGDTPDVF	8.76	4	18	8.401	46.671			8.438	46.879			8.395	46.64			8.533	47.407			8.485	47.142			8.504	47.242			8.501	47.229			8.513	47.296			8.48	47.109			8.519	47.327			8.871	49.286
NAD	SARM1	543	565	REMLHSPLPCTGGKPSGDTPDVF	8.4	4	17	7.852	46.19			7.919	46.584			7.874	46.319			8.06	47.409			7.948	46.751			7.914	46.553			7.952	46.774			7.95	46.763			7.974	46.909			7.998	47.048			8.266	48.624
NAD	SARM1	545	565	MLHSPLPCTGGKPSGDTPDVF	9.19	3	15	7.015	46.769			6.952	46.347			6.92	46.136			7.078	47.186			7.043	46.954			7.048	46.984			7.078	47.188			7.087	47.248			7.005	46.7			7.132	47.545			7.414	49.43
NAD	SARM1	547	565	HSPLPCTGGKPSGDTPDVF	8.18	3	13	6.772	52.089			7.117	54.742			6.703	51.56			7.101	54.622			6.984	53.725			6.963	53.564			7.05	54.231			6.979	53.682			7.138	54.906			7.027	54.053			7.045	54.195
NAD	SARM1	566	576	ISYRRNSGSQL	5.65	3	9	4.226	46.961			4.233	47.029			4.21	46.779			4.504	50.044			4.471	49.681			4.445	49.386			4.647	51.639			4.658	51.758			4.647	51.628			5.14	57.114			5.321	59.126
NAD	SARM1	566	579	ISYRRNSGSQLASL	7.29	3	12	3.93	32.753			3.952	32.936			3.928	32.736			4.275	35.622			4.228	35.233			4.205	35.04			4.475	37.295			4.475	37.288			4.478	37.317			5.309	44.238			5.5	45.834
NAD	SARM1	566	592	ISYRRNSGSQLASLLKVHLQLHGFSVF	10.38	5	25	4.079	16.316			4.128	16.511			4.104	16.417			4.408	17.63			4.355	17.422			4.374	17.498			4.521	18.086			4.534	18.136			4.511	18.042			5.306	21.223			5.612	22.448
NAD	SARM1	577	592	ASLLKVHLQLHGFSVF	10.37	3	14	1.933	13.805			1.967	14.049			1.961	14.009			2.033	14.524			2.06	14.712			2.075	14.821			2.095	14.961			2.102	15.016			2.055	14.682			2.361	16.861			2.399	17.137
NAD	SARM1	577	592	ASLLKVHLQLHGFSVF	10.37	4	14	1.921	13.721			1.98	14.145			1.964	14.025			2.061	14.723			2.039	14.567			2.087	14.904			2.072	14.801			2.055	14.679			2.077	14.838			2.304	16.458			2.426	17.328
NAD	SARM1	580	586	LKVHLQL	8.3	2	5	0.009	0.172			-0.005	-0.098			0.034	0.673			0.015	0.304			0.017	0.331			0.008	0.163			0.012	0.232			0.024	0.474			0.006	0.111			0.004	0.076			0.036	0.721
NAD	SARM1	580	588	LKVHLQLHG	6.58	3	7	0.767	10.963			0.836	11.937							0.718	10.261			0.766	10.946			0.757	10.812			0.81	11.569			0.7	10.003			0.652	9.311			0.817	11.666			0.838	11.968
NAD	SARM1	580	589	LKVHLQLHGF	8.36	3	8	0.258	3.229			0.282	3.525			0.308	3.844			0.262	3.278			0.12	1.498			0.29	3.627			0.182	2.274			0.278	3.469			0.253	3.167			0.383	4.789			0.441	5.507
NAD	SARM1	580	591	LKVHLQLHGFSV	8.76	2	10	2.058	20.582			2.049	20.489			2.039	20.391			2.119	21.189			2.119	21.191			2.14	21.402			2.152	21.523			2.157	21.567			2.166	21.66			2.268	22.679			2.372	23.718
NAD	SARM1	580	591	LKVHLQLHGFSV	8.76	3	10	1.87	18.704			1.866	18.662			1.864	18.637			1.938	19.385			1.938	19.383			1.954	19.544			1.939	19.393			1.943	19.432			1.939	19.394			2.123	21.234			2.153	21.528
NAD	SARM1	580	592	LKVHLQLHGFSVF	9.88	2	11	2.004	18.22			2.046	18.6			2.023	18.393			2.123	19.303			2.122	19.293			2.125	19.321			2.158	19.615			2.166	19.694			2.167	19.7			2.401	21.829			2.462	22.384
NAD	SARM1	580	592	LKVHLQLHGFSVF	9.88	3	11	1.99	18.092			2.038	18.525			2.027	18.426			2.118	19.257			2.117	19.248			2.126	19.323			2.15	19.541			2.154	19.581			2.137	19.432			2.408	21.894			2.473	22.481
NAD	SARM1	581	592	KVHLQLHGFSVF	9.53	2	10	1.829	18.292			1.786	17.864			1.844	18.443			2.043	20.427			1.992	19.923			1.967	19.669			2.139	21.387			1.988	19.88			2.051	20.514			2.384	23.843			2.497	24.972
NAD	SARM1	581	592	KVHLQLHGFSVF	9.53	3	10	2.103	21.027			2.107	21.066			2.081	20.811			2.195	21.955			2.18	21.805			2.192	21.921			2.224	22.235			2.222	22.224			2.22	22.198			2.47	24.703			2.554	25.542
NAD	SARM1	587	592	HGFSVF	9.98	2	4	1.413	35.335			1.445	36.128			1.438	35.961			1.537	38.424			1.554	38.859			1.513	37.815			1.53	38.247			1.542	38.549			1.498	37.458			1.608	40.202			1.666	41.65
NAD	SARM1	592	603	FIDVEKLEAGKF	9.63	3	10	8.187	81.867			8.139	81.388			8.141	81.409			8.153	81.529			8.146	81.459			8.073	80.727			8.033	80.329			8.213	82.13			8.126	81.255			8.07	80.704			8.216	82.158
NAD	SARM1	592	607	FIDVEKLEAGKFEDKL	9.26	2	14	10.297	73.551			10.467	74.766			10.36	74.003			10.532	75.23			10.447	74.621			10.405	74.324			10.129	72.351			10.184	72.743			10.402	74.3			10.087	72.051			10.336	73.826
NAD	SARM1	592	607	FIDVEKLEAGKFEDKL	9.26	3	14	9.929	70.918			9.849	70.351			9.868	70.484			10.014	71.529			10.027	71.624			10.005	71.464			9.995	71.395			10.047	71.763			9.984	71.315			9.991	71.364			10.153	72.518
NAD	SARM1	592	607	FIDVEKLEAGKFEDKL	9.26	4	14	10.142	72.441			10.248	73.199			10.187	72.762			10.199	72.852			10.176	72.688			10.189	72.775			10.106	72.184			10.051	71.795			10.144	72.456			10.075	71.966			10.312	73.655
NAD	SARM1	592	609	FIDVEKLEAGKFEDKLIQ	9.32	4	16	11.534	72.085			11.617	72.609			11.76	73.501			11.88	74.249			11.754	73.462			11.891	74.317			11.925	74.531			11.808	73.801			11.688	73.05			11.822	73.888			11.907	74.417
NAD	SARM1	592	616	FIDVEKLEAGKFEDKLIQSVMGARN	10.66	3	23	16.942	73.661			16.427	71.421			16.155	70.241			17.314	75.279			17.738	77.124			17.1	74.347			18.214	79.192			17.907	77.856			18.322	79.663			18.088	78.645			18.595	80.848
NAD	SARM1	592	616	FIDVEKLEAGKFEDKLIQSVMGARN	10.66	4	23	16.185	70.369			16.31	70.913			16.35	71.088			17.239	74.952			17.099	74.345			17.091	74.31			17.591	76.481			17.672	76.834			17.471	75.963			18.101	78.699			18.258	79.382
NAD	SARM1	593	598	IDVEKL	7.94	2	4	3.248	81.206			3.256	81.39			3.201	80.034			3.296	82.398			3.272	81.79			3.26	81.508			3.296	82.388			3.324	83.107			3.335	83.374			3.292	82.311			3.397	84.922
NAD	SARM1	593	603	IDVEKLEAGKF	8.59	2	9	7.756	86.179			7.757	86.194			7.783	86.481			7.787	86.522			7.806	86.738			7.792	86.576			7.686	85.404			7.896	87.733			7.775	86.388			7.737	85.972			7.846	87.18
NAD	SARM1	593	603	IDVEKLEAGKF	8.59	3	9	7.784	86.492			7.759	86.207			7.776	86.395			7.79	86.554			7.778	86.428			7.791	86.565			7.741	86.008			7.784	86.493			7.763	86.251			7.726	85.85			7.823	86.918
NAD	SARM1	593	607	IDVEKLEAGKFEDKL	8.45	2	13	9.811	75.47			9.822	75.554			9.806	75.428			9.85	75.766			9.772	75.17			9.816	75.51			9.736	74.894			9.788	75.292			9.722	74.786			9.716	74.736			9.885	76.04
NAD	SARM1	593	607	IDVEKLEAGKFEDKL	8.45	3	13	9.709	74.685			9.743	74.95			9.762	75.09			9.756	75.048			9.704	74.647			9.775	75.195			9.701	74.625			9.733	74.869			9.698	74.601			9.667	74.358			9.891	76.082
NAD	SARM1	593	607	IDVEKLEAGKFEDKL	8.45	4	13	9.712	74.707			9.732	74.865			9.724	74.797			9.724	74.802			9.709	74.688			9.725	74.811			9.668	74.369			9.703	74.635			9.684	74.489			9.662	74.32			9.915	76.268
NAD	SARM1	593	609	IDVEKLEAGKFEDKLIQ	8.61	2	15	10.636	70.907			10.943	72.952			10.966	73.107			11.113	74.085			11.222	74.813			11.077	73.845			11.201	74.675			10.993	73.284			10.855	72.367			10.996	73.306			11.229	74.858
NAD	SARM1	593	609	IDVEKLEAGKFEDKLIQ	8.61	4	15	11.032	73.544			11.096	73.975			11.106	74.039			11.223	74.822			11.146	74.309			11.195	74.636			11.166	74.438			11.163	74.421			11.19	74.601			11.049	73.662			11.231	74.873
NAD	SARM1	593	612	IDVEKLEAGKFEDKLIQSVM	10.52	4	18	12.843	71.353			13.273	73.738			13.169	73.163			13.886	77.145			13.993	77.738			13.721	76.23			14.04	78.001			14.025	77.917			14.062	78.123			14.016	77.868			14.255	79.197
NAD	SARM1	593	616	IDVEKLEAGKFEDKLIQSVMGARN	10.27	2	22	15.534	70.609			15.446	70.211			15.388	69.948			16.585	75.384			16.411	74.596			16.384	74.471			16.9	76.817			16.963	77.104			16.958	77.084			17.405	79.112			17.626	80.119
NAD	SARM1	593	616	IDVEKLEAGKFEDKLIQSVMGARN	10.27	3	22	15.604	70.926			15.528	70.58			15.444	70.202			16.565	75.296			16.522	75.099			16.366	74.391			16.882	76.737			16.953	77.06			16.96	77.089			17.443	79.285			17.667	80.304
NAD	SARM1	593	616	IDVEKLEAGKFEDKLIQSVMGARN	10.27	5	22	15.234	69.244			15.258	69.356			15.242	69.28			16.249	73.859			16.222	73.737			16.202	73.645			16.665	75.751			16.749	76.131			16.753	76.149			17.058	77.536			17.411	79.143
NAD	SARM1	593	617	IDVEKLEAGKFEDKLIQSVMGARNF	11.06	5	23	15.752	68.489			15.467	67.249			15.731	68.397			16.966	73.765			16.799	73.038			16.822	73.139			17.442	75.836			17.578	76.425			17.561	76.35			17.973	78.142			18.314	79.627
NAD	SARM1	593	619	IDVEKLEAGKFEDKLIQSVMGARNFVL	11.76	3	25	16.142	64.566			15.946	63.783			15.734	62.935			17.388	69.554			17.232	68.927			17.152	68.609			17.866	71.463			18.15	72.599			18.048	72.194			18.709	74.837			18.814	75.255
NAD	SARM1	593	619	IDVEKLEAGKFEDKLIQSVMGARNFVL	11.76	4	25	15.922	63.688			15.729	62.918			15.77	63.081			17.135	68.541			17.034	68.137			16.905	67.622			17.689	70.755			17.656	70.623			17.859	71.435			18.361	73.445			18.623	74.492
NAD	SARM1	593	619	IDVEKLEAGKFEDKLIQSVMGARNFVL	11.76	5	25	15.887	63.547			15.828	63.313			15.665	62.66			16.965	67.859			17.057	68.226			17.061	68.245			17.732	70.929			17.8	71.2			17.823	71.29			18.138	72.55			18.677	74.71
NAD	SARM1	604	616	EDKLIQSVMGARN	8.3	2	11	7.038	63.978			6.834	62.13			6.803	61.848			8.123	73.845			7.899	71.805			7.96	72.368			8.432	76.655			8.467	76.975			8.465	76.955			8.856	80.507			9.155	83.223
NAD	SARM1	604	616	EDKLIQSVMGARN	8.3	3	11	6.979	63.443			6.709	60.992			6.516	59.238			7.595	69.046			7.503	68.211			7.464	67.858			7.99	72.64			8.088	73.525			8.119	73.805			8.495	77.229			8.718	79.251
NAD	SARM1	604	619	EDKLIQSVMGARNFVL	10.78	3	14	6.802	48.584			6.853	48.952			6.736	48.118			8.244	58.886			8.186	58.469			7.946	56.758			8.701	62.148			8.93	63.785			8.993	64.235			9.429	67.35			9.541	68.152
NAD	SARM1	608	616	IQSVMGARN	5.79	2	7	3.664	52.349			3.633	51.897			3.612	51.601			4.534	64.767			4.456	63.664			4.427	63.239			4.94	70.568			4.978	71.112			5.004	71.486			5.459	77.99			5.556	79.378
NAD	SARM1	608	619	IQSVMGARNFVL	10.23	2	10	3.88	38.802			3.866	38.66			3.655	36.55			4.995	49.945			4.932	49.319			4.843	48.434			5.474	54.738			5.506	55.062			5.581	55.81			5.939	59.395			6.161	61.611
NAD	SARM1	613	619	GARNFVL	9.1	2	5	1.023	20.456			1.04	20.806			0.981	19.625			1.293	25.861			1.349	26.973			1.35	26.993			1.536	30.729			1.546	30.924			1.619	32.389			1.741	34.814			1.769	35.382
NAD	SARM1	617	626	FVLVLSPGAL	11.87	2	7	1.827	26.107			1.809	25.838			1.79	25.568			2.011	28.732			1.982	28.319			1.969	28.134			2.118	30.255			2.116	30.222			2.122	30.314			2.549	36.415			2.584	36.914
NAD	SARM1	617	627	FVLVLSPGALD	11.61	2	8	1.845	23.058			1.83	22.881			1.748	21.856			2.143	26.791			2.041	25.508			1.923	24.037			2.288	28.606			2.392	29.903			2.379	29.737			3.128	39.101			3.142	39.28
NAD	SARM1	617	629	FVLVLSPGALDKC	10.76	2	10	3.427	34.274			3.431	34.312			3.407	34.069			3.94	39.397			3.842	38.423			3.829	38.291			4.142	41.423			4.137	41.368			4.235	42.351			4.943	49.43			4.992	49.92
NAD	SARM1	617	632	FVLVLSPGALDKCMQD	11.28	2	13	4.792	36.864			4.76	36.616			4.803	36.946			5.578	42.905			5.536	42.588			5.551	42.701			5.895	45.347			6.05	46.541			6.166	47.434			6.838	52.598			7.007	53.9
NAD	SARM1	617	637	FVLVLSPGALDKCMQDHDCKD	10.19	2	18	6.84	38.002			6.795	37.75			6.741	37.45			7.481	41.562			7.431	41.283			7.39	41.058			7.729	42.94			7.693	42.74			7.757	43.096			8.577	47.647			8.718	48.432
NAD	SARM1	617	637	FVLVLSPGALDKCMQDHDCKD	10.19	3	18	6.793	37.741			6.777	37.649			6.691	37.172			7.475	41.529			7.371	40.952			7.345	40.806			7.679	42.66			7.708	42.82			7.694	42.746			8.533	47.403			8.744	48.58
NAD	SARM1	617	637	FVLVLSPGALDKCMQDHDCKD	10.19	4	18	6.832	37.955			6.799	37.771			6.711	37.286			7.476	41.532			7.41	41.165			7.35	40.833			7.7	42.778			7.699	42.771			7.678	42.654			8.547	47.484			8.755	48.642
NAD	SARM1	617	645	FVLVLSPGALDKCMQDHDCKDWVHKEIVT	10.06	4	26	7.263	27.935			7.28	28.001			7.272	27.969			8.125	31.248			7.963	30.628			8.008	30.798			8.438	32.452			8.288	31.877			8.129	31.266			9.554	36.748			9.928	38.186
NAD	SARM1	617	645	FVLVLSPGALDKCMQDHDCKDWVHKEIVT	10.06	5	26	7.403	28.472			7.586	29.176			7.232	27.814			8.019	30.841			7.965	30.636			7.819	30.073			7.888	30.338			8.487	32.643			8.514	32.746			9.599	36.919			9.768	37.568
NAD	SARM1	617	645	FVLVLSPGALDKCMQDHDCKDWVHKEIVT	10.06	6	26	7.402	28.468			7.51	28.884			7.496	28.83			8.336	32.061			7.975	30.673			7.884	30.323			8.56	32.922			8.518	32.761			8.383	32.242			9.731	37.428			10.09	38.807
NAD	SARM1	617	646	FVLVLSPGALDKCMQDHDCKDWVHKEIVTA	10.2	4	27	7.701	28.523			7.765	28.76			7.664	28.386			8.535	31.613			8.469	31.368			8.771	32.487			9.263	34.307			8.979	33.254			9.275	34.352			10.681	39.559			10.931	40.483
NAD	SARM1	617	646	FVLVLSPGALDKCMQDHDCKDWVHKEIVTA	10.2	5	27	7.253	26.863			7.254	26.868			7.174	26.569			8.076	29.91			8.02	29.703			8.014	29.683			8.439	31.256			8.283	30.678			8.402	31.119			10.129	37.513			10.203	37.789
NAD	SARM1	617	647	FVLVLSPGALDKCMQDHDCKDWVHKEIVTAL	10.85	5	28	7.567	27.026			7.739	27.64			7.511	26.825			7.98	28.501			7.842	28.008			7.845	28.02			8.526	30.45			8.252	29.472			8.725	31.159			10.269	36.673			10.34	36.93
NAD	SARM1	618	626	VLVLSPGAL	10.46	2	6	1.628	27.141			1.632	27.194			1.579	26.309			1.853	30.881			1.771	29.514			1.779	29.644			1.862	31.035			1.836	30.606			1.873	31.222			2.327	38.789			2.276	37.928
NAD	SARM1	618	637	VLVLSPGALDKCMQDHDCKD	9.09	3	17	7.163	42.135			6.944	40.845			6.929	40.761			7.668	45.108			7.673	45.136			7.584	44.613			7.866	46.271			7.919	46.584			7.836	46.097			8.687	51.099			8.969	52.758
NAD	SARM1	618	637	VLVLSPGALDKCMQDHDCKD	9.09	4	17	7.008	41.224			6.956	40.92			6.899	40.58			7.674	45.143			7.7	45.292			7.552	44.421			7.886	46.391			7.962	46.838			7.927	46.632			8.79	51.707			8.93	52.532
NAD	SARM1	618	659	VLVLSPGALDKCMQDHDCKDWVHKEIVTALSCGKNIVPIIDG	11.69	5	38	9.379	24.682			8.57	22.552			8.785	23.119			10.52	27.684			10.383	27.324			10.246	26.963			11.632	30.611			11.542	30.374			11.633	30.614			14.593	38.404			14.684	38.643
NAD	SARM1	619	637	LVLSPGALDKCMQDHDCKD	8.75	4	16	6.955	43.466			6.939	43.369			6.815	42.592			7.643	47.772			7.522	47.013			7.57	47.314			7.77	48.564			7.808	48.802			7.934	49.585			8.595	53.722			8.908	55.676
NAD	SARM1	620	637	VLSPGALDKCMQDHDCKD	7.97	2	15	6.931	46.204			6.884	45.894			6.893	45.955			7.672	51.144			7.45	49.669			7.482	49.882			7.816	52.107			7.783	51.886			7.858	52.386			8.685	57.901			8.808	58.723
NAD	SARM1	620	637	VLSPGALDKCMQDHDCKD	7.97	4	15	6.895	45.968			6.896	45.971			6.838	45.585			7.582	50.547			7.518	50.117			7.49	49.937			7.808	52.052			7.73	51.535			7.713	51.422			8.61	57.401			8.816	58.775
NAD	SARM1	620	644	VLSPGALDKCMQDHDCKDWVHKEIV	8.87	5	22	7.558	34.356			7.413	33.696			7.327	33.307			8.264	37.562			8.259	37.542			7.851	35.687			8.564	38.927			8.574	38.975			8.351	37.961			9.871	44.866			10.103	45.923
NAD	SARM1	620	647	VLSPGALDKCMQDHDCKDWVHKEIVTAL	9.81	4	25	7.248	28.99			7.366	29.462			7.185	28.741			8.039	32.157			7.826	31.303			7.894	31.576			8.431	33.724			8.28	33.12			8.426	33.704			9.815	39.262			10.124	40.495
NAD	SARM1	620	647	VLSPGALDKCMQDHDCKDWVHKEIVTAL	9.81	5	25	7.214	28.857			7.196	28.784			7.092	28.367			7.884	31.537			7.874	31.495			7.696	30.784			8.267	33.068			8.323	33.291			8.267	33.068			9.692	38.768			10.107	40.429
NAD	SARM1	627	637	DKCMQDHDCKD	3.71	2	9	3.574	39.71			3.556	39.516			3.483	38.704			3.738	41.528			3.731	41.454			3.76	41.777			3.724	41.383			3.714	41.261			3.712	41.239			3.665	40.724			3.845	42.726
NAD	SARM1	627	637	DKCMQDHDCKD	3.71	3	9	3.594	39.934			3.547	39.412			3.541	39.345			3.777	41.965			3.794	42.156			3.756	41.735			3.755	41.725			3.771	41.904			3.747	41.633			3.738	41.539			3.883	43.145
NAD	SARM1	627	645	DKCMQDHDCKDWVHKEIVT	7.05	4	17	3.433	20.192			3.335	19.617			3.336	19.623			3.705	21.794			3.586	21.092			3.744	22.024			3.589	21.111			3.611	21.242			3.605	21.207			4.33	25.473			4.497	26.453
NAD	SARM1	627	645	DKCMQDHDCKDWVHKEIVT	7.05	5	17	3.162	18.602			3.16	18.588			3.371	19.83			3.511	20.653			3.355	19.737			3.071	18.067			3.563	20.956			3.616	21.268			3.346	19.681			4.096	24.092			4.659	27.408
NAD	SARM1	627	646	DKCMQDHDCKDWVHKEIVTA	7.51	5	18	3.314	18.413			3.3	18.333			3.249	18.049			3.476	19.312			3.509	19.494			3.487	19.375			3.523	19.571			3.416	18.979			3.432	19.065			4.174	23.189			4.334	24.079
NAD	SARM1	627	647	DKCMQDHDCKDWVHKEIVTAL	8.9	4	19	2.601	13.689			2.617	13.774			2.579	13.573			2.755	14.499			2.752	14.486			2.697	14.195			2.786	14.663			2.807	14.771			2.758	14.515			3.377	17.775			3.628	19.093
NAD	SARM1	627	647	DKCMQDHDCKDWVHKEIVTAL	8.9	5	19	3.094	16.284			3.081	16.215			3.022	15.905			3.302	17.38			3.178	16.725			3.227	16.982			3.27	17.208			3.214	16.916			3.271	17.214			4.027	21.193			4.152	21.855
NAD	SARM1	627	659	DKCMQDHDCKDWVHKEIVTALSCGKNIVPIIDG	11.01	4	30	5.527	18.425			5.467	18.222			5.861	19.538			6.749	22.498			6.215	20.718			6.341	21.137			7.543	25.143			7.564	25.215			7.385	24.618			9.5	31.668			9.872	32.906
NAD	SARM1	627	659	DKCMQDHDCKDWVHKEIVTALSCGKNIVPIIDG	11.01	6	30	5.383	17.942			5.566	18.554			5.569	18.563			6.448	21.493			6.151	20.502			6.285	20.951			7.013	23.377			7.001	23.338			7.199	23.997			9.207	30.689			9.961	33.204
NAD	SARM1	638	646	WVHKEIVTA	6.23	2	7	0.056	0.806			0.053	0.758			0.063	0.896			0.086	1.231			0.079	1.125			0.078	1.119			0.104	1.481			0.083	1.182			0.086	1.235			0.268	3.827			0.262	3.743
NAD	SARM1	638	646	WVHKEIVTA	6.23	3	7	0.07	0.994			0.079	1.122			0.072	1.032			0.107	1.534			0.096	1.367			0.086	1.222			0.112	1.605			0.104	1.481			0.101	1.437			0.265	3.786			0.298	4.263
NAD	SARM1	638	647	WVHKEIVTAL	8	2	8	0.054	0.671			0.053	0.664			0.051	0.635			0.076	0.946			0.075	0.943			0.071	0.892			0.089	1.109			0.071	0.886			0.083	1.036			0.213	2.661			0.242	3.028
NAD	SARM1	638	647	WVHKEIVTAL	8	3	8	0.055	0.689			0.052	0.645			0.044	0.554			0.067	0.84			0.061	0.762			0.06	0.753			0.077	0.961			0.068	0.844			0.074	0.926			0.208	2.594			0.235	2.941
NAD	SARM1	638	659	WVHKEIVTALSCGKNIVPIIDG	9.45	3	19	2.997	15.773			2.975	15.659			2.936	15.455			3.783	19.912			3.699	19.467			3.65	19.213			4.411	23.215			4.432	23.324			4.503	23.703			5.91	31.106			6.008	31.619
NAD	SARM1	643	659	IVTALSCGKNIVPIIDG	10.05	2	14	2.718	19.418			2.736	19.54			2.701	19.295			3.416	24.401			3.307	23.62			3.37	24.074			4.252	30.374			3.875	27.68			4.225	30.178			5.367	38.335			5.43	38.784
NAD	SARM1	645	659	TALSCGKNIVPIIDG	9.23	2	12	2.522	21.014			2.499	20.822			2.567	21.392			3.076	25.631			3.068	25.565			3.047	25.392			3.551	29.589			3.65	30.417			3.652	30.436			4.583	38.194			4.694	39.114
NAD	SARM1	647	659	LSCGKNIVPIIDG	9.01	2	10	2.062	20.618			2.066	20.664			2.047	20.468			2.523	25.231			2.46	24.601			2.448	24.481			2.855	28.546			2.874	28.738			2.926	29.261			3.576	35.764			3.714	37.143
NAD	SARM1	648	659	SCGKNIVPIIDG	8.46	2	9	1.761	19.569			1.76	19.558			1.744	19.375			2.135	23.725			2.074	23.042			2.066	22.953			2.421	26.898			2.436	27.07			2.471	27.451			3.114	34.601			3.218	35.756
NAD	SARM1	648	673	SCGKNIVPIIDGFEWPEPQVLPEDMQ	11.98	3	20	7.548	37.741			7.228	36.14			7.44	37.201			8.946	44.73			8.788	43.942			8.512	42.559			9.64	48.198			9.81	49.05			9.972	49.861			11.264	56.321			11.227	56.137
NAD	SARM1	660	668	FEWPEPQVL	11.53	2	5	2.61	52.192			2.574	51.478			2.541	50.83			3.285	65.708			3.216	64.318			3.182	63.64			3.639	72.786			3.638	72.75			3.671	73.429			4.203	84.052			4.24	84.802
NAD	SARM1	660	672	FEWPEPQVLPEDM	11.6	2	8	3.883	48.533			3.847	48.086			3.801	47.511			4.574	57.17			4.486	56.072			4.443	55.543			4.896	61.203			4.92	61.495			4.959	61.988			5.647	70.584			5.734	71.68
NAD	SARM1	660	673	FEWPEPQVLPEDMQ	11.06	2	9	4.272	47.468			4.204	46.708			4.165	46.282			5.165	57.388			5.07	56.331			5.023	55.817			5.542	61.583			5.546	61.621			5.589	62.098			6.319	70.212			6.428	71.423
NAD	SARM1	660	674	FEWPEPQVLPEDMQA	11.17	2	10	5.127	51.274			5.091	50.909			5.046	50.455			6.121	61.21			6.013	60.134			5.978	59.781			6.518	65.178			6.511	65.112			6.574	65.739			7.296	72.965			7.378	73.778
NAD	SARM1	660	686	FEWPEPQVLPEDMQAVLTFNGIKWSHE	12.4	3	22	10.501	47.733			10.053	45.695			10.26	46.638			11.802	53.644			11.728	53.309			12.266	55.755			12.659	57.539			12.807	58.214			12.916	58.707			14.454	65.702			14.51	65.953
NAD	SARM1	673	686	QAVLTFNGIKWSHE	9.4	2	12	4.05	33.749			4.125	34.371			4.012	33.435			4.432	36.93			4.476	37.301			4.482	37.352			4.67	38.92			4.631	38.592			4.624	38.531			5.184	43.196			5.357	44.645
NAD	SARM1	673	686	QAVLTFNGIKWSHE	9.4	3	12	4.214	35.118			4.224	35.197			4.183	34.855			4.658	38.815			4.605	38.379			4.569	38.074			4.771	39.76			4.785	39.876			4.783	39.86			5.403	45.029			5.497	45.809
NAD	SARM1	673	690	QAVLTFNGIKWSHEYQEA	9.39	2	16	6.792	42.45			6.675	41.719			6.657	41.604			7.096	44.347			7.092	44.327			7.04	43.999			6.984	43.653			7.412	46.325			7.165	44.779			7.814	48.836			7.945	49.658
NAD	SARM1	673	691	QAVLTFNGIKWSHEYQEAT	9.31	3	17	8.661	50.948			8.712	51.25			8.672	51.014			9.039	53.168			8.887	52.279			8.889	52.288			8.992	52.894			9.017	53.042			9.271	54.533			9.317	54.809			9.579	56.349
NAD	SARM1	673	693	QAVLTFNGIKWSHEYQEATIE	9.71	3	19	7.594	39.966			7.566	39.82			7.53	39.629			8.311	43.74			8.203	43.176			8.235	43.341			8.437	44.407			8.484	44.652			8.483	44.646			9.538	50.201			9.736	51.244
NAD	SARM1	673	695	QAVLTFNGIKWSHEYQEATIEKI	9.74	4	21	7.323	34.87			6.953	33.111			7.03	33.478			7.831	37.292			7.918	37.703			7.755	36.929			8.175	38.93			8.134	38.732			8.168	38.895			9.185	43.736			9.712	46.248
NAD	SARM1	673	698	QAVLTFNGIKWSHEYQEATIEKIIRF	10.85	5	24	6.942	28.927			6.898	28.74			6.801	28.336			7.752	32.299			7.6	31.667			7.654	31.89			7.976	33.235			8.023	33.43			8.105	33.772			9.883	41.177			10.188	42.451
NAD	SARM1	673	712	QAVLTFNGIKWSHEYQEATIEKIIRFLQGRSSRDSSAGSD	11.36	6	38	13.491	35.502			13.317	35.046			13.162	34.636			14.229	37.444			14.261	37.528			14.259	37.525			14.67	38.604			14.686	38.647			14.707	38.703			16.903	44.483			17.381	45.739
NAD	SARM1	674	686	AVLTFNGIKWSHE	9.31	3	11	3.968	36.075			3.934	35.76			3.962	36.021			4.319	39.263			4.262	38.746			4.289	38.987			4.354	39.585			4.35	39.547			4.388	39.887			4.571	41.555			4.783	43.481
NAD	SARM1	674	690	AVLTFNGIKWSHEYQEA	9.37	3	15	6.716	44.773			6.673	44.486			6.59	43.93			7.006	46.707			6.981	46.537			6.959	46.392			7	46.666			7.048	46.984			7.014	46.758			7.168	47.79			7.443	49.621
NAD	SARM1	674	691	AVLTFNGIKWSHEYQEAT	9.3	3	16	7.146	44.663			7.175	44.845			7.186	44.91			7.837	48.984			7.691	48.072			7.675	47.966			7.85	49.062			7.867	49.169			7.913	49.459			8.241	51.507			8.339	52.119
NAD	SARM1	674	693	AVLTFNGIKWSHEYQEATIE	9.71	3	18	5.94	32.998			6.052	33.621			5.953	33.071			6.654	36.966			6.193	34.404			6.364	35.354			7.103	39.462			6.654	36.964			6.997	38.875			7.309	40.605			7.395	41.085
NAD	SARM1	674	698	AVLTFNGIKWSHEYQEATIEKIIRF	10.88	3	23	6.733	29.275			6.669	28.994			6.751	29.352			7.251	31.528			7.442	32.356			7.232	31.444			7.686	33.419			7.553	32.839			7.618	33.123			9.007	39.159			9.271	40.307
NAD	SARM1	674	698	AVLTFNGIKWSHEYQEATIEKIIRF	10.88	5	23	6.63	28.825			6.601	28.698			6.642	28.877			7.363	32.011			7.348	31.949			7.26	31.564			7.552	32.834			7.643	33.229			7.605	33.067			9.297	40.423			9.384	40.8
NAD	SARM1	675	686	VLTFNGIKWSHE	9.14	3	10	3.627	36.267			3.597	35.968			3.569	35.689			3.948	39.478			3.901	39.013			3.893	38.926			3.96	39.603			3.966	39.659			3.982	39.815			4.024	40.242			4.223	42.228
NAD	SARM1	675	690	VLTFNGIKWSHEYQEA	9.22	2	14	6.593	47.095			6.756	48.259			6.702	47.874			6.971	49.793			7.005	50.035			6.991	49.937			7.035	50.252			7.028	50.202			7.016	50.117			7.075	50.536			7.456	53.261
NAD	SARM1	675	690	VLTFNGIKWSHEYQEA	9.22	3	14	6.354	45.383			6.418	45.844			6.435	45.967			6.771	48.367							6.737	48.124			6.767	48.336			6.79	48.501			6.804	48.598			6.916	49.401			7.08	50.571
NAD	SARM1	675	691	VLTFNGIKWSHEYQEAT	9.17	2	15	7.35	49.003			7.42	49.467			7.4	49.334			7.947	52.978			7.95	53.002			7.998	53.319			8.059	53.724			8.099	53.991			7.921	52.809			8.164	54.424			8.373	55.822
NAD	SARM1	675	693	VLTFNGIKWSHEYQEATIE	9.58	3	17	7.538	44.339			7.492	44.073			7.399	43.522			8.033	47.254			7.977	46.924			7.974	46.906			8.195	48.204			8.207	48.277			8.152	47.953			8.68	51.056			8.951	52.653
NAD	SARM1	675	698	VLTFNGIKWSHEYQEATIEKIIRF	10.86	4	22	6.667	30.304			6.777	30.804			6.652	30.238			7.311	33.231			7.244	32.927			7.093	32.242			7.477	33.985			7.532	34.234			7.558	34.354			8.952	40.691			9.23	41.952
NAD	SARM1	675	698	VLTFNGIKWSHEYQEATIEKIIRF	10.86	5	22	6.522	29.646			6.569	29.859			6.61	30.046			6.314	28.7			7.156	32.527			7.103	32.286			7.432	33.78			7.247	32.939			7.613	34.606			8.918	40.534			8.841	40.185
NAD	SARM1	675	715	VLTFNGIKWSHEYQEATIEKIIRFLQGRSSRDSSAGSDTSL	11.38	5	39	14.75	37.82			14.704	37.703			14.636	37.527			15.639	40.1			15.461	39.644			15.589	39.972			15.799	40.511			15.835	40.604			15.88	40.717			17.679	45.33			18.175	46.603
NAD	SARM1	675	715	VLTFNGIKWSHEYQEATIEKIIRFLQGRSSRDSSAGSDTSL	11.38	6	39	14.871	38.13			14.891	38.182			14.775	37.883			15.732	40.34			15.566	39.914			15.592	39.978			15.853	40.649			15.881	40.721			15.876	40.707			17.574	45.062			18.163	46.572
NAD	SARM1	677	686	TFNGIKWSHE	7.95	3	8	2.237	27.967			2.236	27.949			2.224	27.794			2.253	28.158			2.258	28.225			2.233	27.912			2.245	28.066			2.283	28.536			2.218	27.723			2.306	28.827			2.448	30.599
NAD	SARM1	677	689	TFNGIKWSHEYQE	8.19	3	11	4.242	38.565			4.199	38.171			4.21	38.274			4.228	38.439			4.219	38.357			4.189	38.079			4.217	38.333			4.165	37.862			4.183	38.028			4.258	38.711			4.477	40.701
NAD	SARM1	677	690	TFNGIKWSHEYQEA	8.23	2	12	5.126	42.713			5.128	42.731			5.085	42.375			5.236	43.635			5.232	43.601			5.148	42.899			5.317	44.31			5.139	42.827			5.088	42.397			5.24	43.67			5.362	44.686
NAD	SARM1	677	690	TFNGIKWSHEYQEA	8.23	3	12	5.699	47.49			5.446	45.382			5.643	47.027			5.45	45.418			5.22	43.5			5.39	44.913			5.172	43.101			5.383	44.854			5.111	42.593			5.09	42.417			5.394	44.954
NAD	SARM1	677	691	TFNGIKWSHEYQEAT	8.17	2	13	6.187	47.588			6.128	47.141			5.998	46.138			6.431	49.469			6.366	48.971			6.413	49.33			6.425	49.426			6.377	49.056			6.396	49.204			6.374	49.032			6.629	50.991
NAD	SARM1	677	691	TFNGIKWSHEYQEAT	8.17	3	13	6.019	46.298			6.016	46.274			6.018	46.295			6.259	48.144			6.241	48.011			6.268	48.217			6.253	48.099			6.304	48.495			6.237	47.98			6.311	48.549			6.507	50.051
NAD	SARM1	677	692	TFNGIKWSHEYQEATI	9.06	3	14	5.999	42.854			5.929	42.351			5.966	42.611			6.172	44.088			6.211	44.367			6.085	43.463			6.285	44.896			6.327	45.193			6.222	44.442			6.464	46.172			6.588	47.061
NAD	SARM1	677	693	TFNGIKWSHEYQEATIE	8.8	2	15	6.111	40.739			6.088	40.589			6.047	40.313			6.375	42.501			6.313	42.085			6.38	42.535			6.466	43.104			6.418	42.785			6.306	42.038			6.983	46.552			7.217	48.115
NAD	SARM1	677	693	TFNGIKWSHEYQEATIE	8.8	3	15	6.015	40.097			6.018	40.117			5.986	39.903			6.266	41.775			6.277	41.847			6.27	41.799			6.322	42.149			6.353	42.355			6.35	42.333			6.802	45.346			6.988	46.588
NAD	SARM1	677	695	TFNGIKWSHEYQEATIEKI	9.08	3	17	5.909	34.756			5.897	34.691			6.049	35.583			6.497	38.216			6.457	37.984			6.282	36.951			6.456	37.977			6.495	38.205			6.418	37.751			7.22	42.469			7.339	43.171
NAD	SARM1	677	698	TFNGIKWSHEYQEATIEKIIRF	10.5	4	20	5.459	27.297			5.52	27.601			5.439	27.194			5.902	29.511			5.848	29.242			5.805	29.027			6.032	30.161			6.074	30.372			6.097	30.484			7.367	36.837			7.56	37.8
NAD	SARM1	677	698	TFNGIKWSHEYQEATIEKIIRF	10.5	5	20	5.436	27.182			5.561	27.807			5.34	26.7			5.925	29.626			5.751	28.754			5.954	29.769			6.043	30.216			6.065	30.327			6.048	30.241			7.304	36.522			7.558	37.789
NAD	SARM1	677	712	TFNGIKWSHEYQEATIEKIIRFLQGRSSRDSSAGSD	11.17	5	34	12.098	35.581			12.042	35.417			11.893	34.978			12.653	37.216			12.55	36.913			12.209	35.908			12.738	37.465			12.753	37.509			12.839	37.763			14.537	42.756			15.017	44.167
NAD	SARM1	677	712	TFNGIKWSHEYQEATIEKIIRFLQGRSSRDSSAGSD	11.17	6	34	12.289	36.145			12.308	36.199			12.209	35.91			12.891	37.914			12.806	37.664			12.863	37.834							13.149	38.674			13.102	38.534			14.773	43.451			15.245	44.838
NAD	SARM1	677	715	TFNGIKWSHEYQEATIEKIIRFLQGRSSRDSSAGSDTSL	11.2	5	37	13.733	37.115			13.771	37.218			13.675	36.959			14.284	38.606			14.24	38.487			14.248	38.508			14.411	38.949			14.425	38.985			14.441	39.029			16.068	43.427			16.511	44.623
NAD	SARM1	677	715	TFNGIKWSHEYQEATIEKIIRFLQGRSSRDSSAGSDTSL	11.2	7	37	13.744	37.146			13.737	37.126			13.838	37.399			14.312	38.681			14.315	38.69			14.245	38.5			14.542	39.303			14.618	39.509			14.576	39.395			16.178	43.723			16.723	45.198
NAD	SARM1	679	686	NGIKWSHE	6.47	2	6	1.547	25.776			1.62	26.998			1.522	25.36			1.577	26.276			1.582	26.362			1.56	25.996			1.648	27.466			1.536	25.603			1.559	25.984			1.649	27.481			1.702	28.372
NAD	SARM1	679	690	NGIKWSHEYQEA	7.17	2	10	4.389	43.891			4.451	44.512			4.371	43.71			4.455	44.548			4.39	43.901			4.414	44.138			4.431	44.314			4.458	44.579			4.475	44.751			4.494	44.944			4.697	46.967
NAD	SARM1	679	691	NGIKWSHEYQEAT	7.1	3	11	5.017	45.61			4.984	45.312			4.981	45.281			5.271	47.917			5.227	47.517			5.254	47.763			5.256	47.777			5.259	47.808			5.17	47.004			5.295	48.137			5.475	49.774
NAD	SARM1	679	693	NGIKWSHEYQEATIE	7.94	3	13	5.194	39.955			5.213	40.097			5.15	39.614			5.441	41.85			5.435	41.805			5.423	41.719			5.57	42.846			5.488	42.218			5.489	42.223			6.004	46.185			6.163	47.406
NAD	SARM1	679	698	NGIKWSHEYQEATIEKIIRF	9.98	5	18	4.15	23.056			4.312	23.957			4.359	24.217			4.833	26.852			4.554	25.3			4.559	25.326			5.11	28.389			4.777	26.541			5.032	27.955			6.113	33.96			6.355	35.304
NAD	SARM1	679	715	NGIKWSHEYQEATIEKIIRFLQGRSSRDSSAGSDTSL	10.78	5	35	12.52	35.772			12.468	35.622			12.436	35.531			12.887	36.819			13.092	37.406			13.097	37.421			13.318	38.051			13.006	37.161			13.215	37.757			15.106	43.159			15.612	44.606
NAD	SARM1	679	715	NGIKWSHEYQEATIEKIIRFLQGRSSRDSSAGSDTSL	10.78	6	35	12.594	35.984			12.707	36.305			12.606	36.017			13.239	37.825			13.211	37.744			12.797	36.564			13.296	37.988			13.437	38.39			13.429	38.368			15.054	43.011			15.494	44.267
NAD	SARM1	681	693	IKWSHEYQEATIE	7.68	3	11	4.641	42.187			4.613	41.935			4.642	42.2			4.871	44.283			4.849	44.085			4.863	44.205			4.837	43.969			4.875	44.316			4.961	45.096			5.272	47.925			5.283	48.029
NAD	SARM1	681	715	IKWSHEYQEATIEKIIRFLQGRSSRDSSAGSDTSL	10.73	5	33	11.936	36.17			11.781	35.701			12.057	36.536			12.647	38.326			12.539	37.998			12.343	37.402			12.878	39.025			13.194	39.982			12.902	39.098			14.783	44.796			15.404	46.679
NAD	SARM1	687	693	YQEATIE	6.74	2	5	2.013	40.265			1.91	38.207			1.95	38.998			2.155	43.105			2.111	42.215			2.185	43.698			2.201	44.016			2.262	45.239			2.283	45.66			2.637	52.732			2.645	52.894
NAD	SARM1	687	698	YQEATIEKIIRF	10.01	2	10	1.727	17.275			1.764	17.644			1.754	17.544			2.058	20.584			2.067	20.666			2.085	20.848			2.283	22.827			2.294	22.935			2.353	23.533			3.531	35.315			3.882	38.82
NAD	SARM1	687	698	YQEATIEKIIRF	10.01	3	10	1.822	18.217			1.71	17.097			1.678	16.776			2.019	20.188			2.059	20.587			1.948	19.483			2.296	22.959			2.26	22.597			2.308	23.078			3.281	32.814			3.469	34.694
NAD	SARM1	687	724	YQEATIEKIIRFLQGRSSRDSSAGSDTSLEGAAPMGPT	10.86	4	34	14.975	44.044			15.149	44.556			15.182	44.653			15.735	46.281			15.692	46.152			15.658	46.053			15.459	45.467			15.651	46.032			15.716	46.224			16.681	49.062			16.83	49.5
NAD	SARM1	687	724	YQEATIEKIIRFLQGRSSRDSSAGSDTSLEGAAPMGPT	10.86	5	34	14.775	43.455			14.9	43.825			14.691	43.208			15.34	45.117			15.211	44.737			15.185	44.661			15.112	44.447			15.36	45.176			15.077	44.344			16.559	48.702			17.289	50.851
NAD	SARM1	690	698	ATIEKIIRF	8.92	3	7	0.121	1.724			0.121	1.735			0.118	1.686			0.254	3.626			0.281	4.015			0.114	1.626			0.388	5.545			0.519	7.419			0.491	7.019			1.58	22.576			1.672	23.891
NAD	SARM1	690	712	ATIEKIIRFLQGRSSRDSSAGSD	10.16	4	21	7.187	34.225			7.236	34.459			6.901	32.863			7.284	34.684			7.294	34.734			7.32	34.859			7.599	36.186			7.817	37.222			7.425	35.357			9.422	44.867			9.179	43.711
NAD	SARM1	691	698	TIEKIIRF	8.67	2	6	0.153	2.552			0.136	2.262			0.151	2.509			0.303	5.044			0.284	4.728			0.28	4.674			0.44	7.341			0.46	7.671			0.496	8.263			1.419	23.646			1.449	24.156
NAD	SARM1	691	698	TIEKIIRF	8.67	3	6	0.149	2.477			0.127	2.111			0.135	2.245			0.268	4.469			0.252	4.204			0.243	4.053			0.367	6.118			0.436	7.265			0.457	7.618			1.389	23.158			1.42	23.67
NAD	SARM1	691	712	TIEKIIRFLQGRSSRDSSAGSD	9.61	4	20	6.577	32.884			6.59	32.949			6.507	32.534			6.917	34.584			6.939	34.695			6.822	34.11			7.026	35.131			7.189	35.947			7.161	35.803			8.312	41.562			8.883	44.416
NAD	SARM1	691	712	TIEKIIRFLQGRSSRDSSAGSD	9.61	5	20	6.37	31.851			6.576	32.88			6.403	32.017			6.874	34.372			6.812	34.062			6.921	34.605			7.247	36.235			7.061	35.304			7.265	36.326			8.401	42.006			8.516	42.58
NAD	SARM1	691	715	TIEKIIRFLQGRSSRDSSAGSDTSL	9.82	5	23	8.631	37.524			8.811	38.309			8.682	37.749			8.908	38.732			8.953	38.927			8.862	38.529			9.004	39.147			9.284	40.366			9.104	39.581			10.473	45.535			10.637	46.246
NAD	SARM1	691	724	TIEKIIRFLQGRSSRDSSAGSDTSLEGAAPMGPT	9.71	4	30	14.635	48.784			14.794	49.313			14.568	48.559			14.917	49.722			14.828	49.427			14.791	49.305			14.969	49.897			15.079	50.263			15.013	50.044			16.097	53.658			16.586	55.287
NAD	SARM1	692	698	IEKIIRF	8.3	2	5	0.112	2.249			0.128	2.563			0.094	1.874			0.219	4.374			0.191	3.812			0.2	4.003			0.33	6.591			0.351	7.018			0.347	6.945			1.071	21.426			1.169	23.39
NAD	SARM1	692	698	IEKIIRF	8.3	3	5	0.103	2.051			0.102	2.04			0.1	1.998			0.218	4.356			0.183	3.666			0.173	3.47			0.326	6.511			0.341	6.825			0.343	6.858			1.099	21.988			1.101	22.017
NAD	SARM1	692	712	IEKIIRFLQGRSSRDSSAGSD	7.8	4	19	6.989	36.784			6.981	36.739			6.925	36.449			6.882	36.22			7.121	37.477			7.116	37.452			7.128	37.517			7.191	37.848			7.12	37.476			7.98	42.001			8.533	44.909
NAD	SARM1	692	724	IEKIIRFLQGRSSRDSSAGSDTSLEGAAPMGPT	8.28	4	29													14.889	51.343			14.633	50.459			15.01	51.76			14.877	51.301			14.965	51.602			14.784	50.98			15.548	53.615			16.139	55.653
NAD	SARM1	692	724	IEKIIRFLQGRSSRDSSAGSDTSLEGAAPMGPT	8.28	5	29	14.788	50.992			14.901	51.383			14.614	50.391			15.035	51.844			14.778	50.959			14.779	50.962			15.019	51.789			15.266	52.641			14.931	51.486			15.941	54.97			16.372	56.456
NAD	SARM1	693	698	EKIIRF	8.4	2	4	0.222	5.549			0.171	4.279			0.139	3.474			0.181	4.52			0.196	4.903			0.161	4.028			0.451	11.269			0.396	9.892			0.416	10.393			1.016	25.391			1.003	25.083
NAD	SARM1	694	712	KIIRFLQGRSSRDSSAGSD	6.2	4	17	7.018	41.283			7.002	41.189			6.875	40.442			7.152	42.069			7.087	41.687			7.187	42.274			7.193	42.309			7.217	42.45			7.121	41.888			7.878	46.341			8.197	48.215
NAD	SARM1	694	715	KIIRFLQGRSSRDSSAGSDTSL	7.01	4	20	8.747	43.734			8.759	43.795			8.705	43.525			8.97	44.849			8.915	44.577			8.907	44.533			8.943	44.713			8.973	44.867			8.925	44.625			9.539	47.695			9.938	49.69
NAD	SARM1	694	715	KIIRFLQGRSSRDSSAGSDTSL	7.01	5	20	8.343	41.715			8.372	41.858			8.279	41.395			8.551	42.753			8.533	42.664			8.491	42.456			8.569	42.843			8.552	42.761			8.52	42.6			9.123	45.616			9.55	47.752
NAD	SARM1	694	724	KIIRFLQGRSSRDSSAGSDTSLEGAAPMGPT	7.31	3	27	14.543	53.863			14.448	53.51			14.212	52.639			14.722	54.525			14.384	53.273			14.688	54.401			14.44	53.483			14.497	53.691			14.415	53.39			15.183	56.235			15.638	57.919
NAD	SARM1	694	724	KIIRFLQGRSSRDSSAGSDTSLEGAAPMGPT	7.31	4	27	14.227	52.693			14.36	53.185			14.333	53.084			14.641	54.227			14.503	53.713			14.558	53.919			14.509	53.737			14.386	53.281			14.529	53.811			15.19	56.26			15.743	58.307
NAD	SARM1	695	724	IIRFLQGRSSRDSSAGSDTSLEGAAPMGPT	8.01	4	26	14.314	55.055			14.263	54.859			14.429	55.497			14.184	54.555			14.714	56.593			14.596	56.139			14.396	55.367			14.547	55.949			14.528	55.876			14.881	57.233			15.378	59.145
NAD	SARM1	696	724	IRFLQGRSSRDSSAGSDTSLEGAAPMGPT	7.47	4	25	13.918	55.671			13.884	55.535			13.647	54.59			14.038	56.15			13.996	55.986							13.913	55.652			13.926	55.703			13.87	55.479			14.258	57.032			14.798	59.19
NAD	SARM1	699	712	LQGRSSRDSSAGSD	3.52	3	12	7.19	59.916			7.286	60.713			7.355	61.288			7.364	61.367			8.431	70.255			7.386	61.546			7.307	60.89			7.409	61.74			6.936	57.801			7.63	63.58			7.519	62.657
NAD	SARM1	699	715	LQGRSSRDSSAGSDTSL	5.31	3	15	8.202	54.679			8.242	54.945			8.218	54.784			8.261	55.075			8.23	54.868			8.249	54.99			8.124	54.161			8.192	54.615			8.102	54.013			8.114	54.096			8.447	56.311
NAD	SARM1	699	724	LQGRSSRDSSAGSDTSLEGAAPMGPT	6.54	3	22	13.279	60.36			13.301	60.459			13.295	60.433			13.317	60.531			13.276	60.346			13.304	60.473			13.199	59.995			13.248	60.216			13.159	59.813			13.145	59.751			13.562	61.644
NAD	SARM1	713	724	TSLEGAAPMGPT	7.29	2	8	5.836	72.952							5.899	73.742			5.815	72.687			5.873	73.411			5.866	73.319			5.838	72.977			5.791	72.387			5.808	72.596			5.847	73.091			6.04	75.495
NAD	SARM1	716	724	EGAAPMGPT	5.82	2	5	2.887	57.735			3.037	60.747			2.938	58.755			2.91	58.197			2.961	59.21			2.865	57.294			2.866	57.312			2.94	58.809			2.908	58.17			2.98	59.591			2.933	58.664
NMN	SARM1	43	65	WAAGGRGPREVSPGAGTEVQDAL	7.87	3	19	14.788	77.83			14.936	78.611			14.901	78.425			15.719	82.73			15.412	81.114			15.033	79.121			15.229	80.152			15.411	81.109			15.433	81.227			15.386	80.98			14.866	78.24
NMN	SARM1	66	72	ERALPEL	8.4	2	4	0.694	17.354			0.693	17.33			0.674	16.848			1.448	36.203			1.443	36.076			1.41	35.247			1.963	49.08			1.981	49.513			2.031	50.772			2.988	74.694			3.034	75.84
NMN	SARM1	66	76	ERALPELQQAL	8.74	2	8	0.849	10.609			0.836	10.446			0.766	9.578			1.706	21.331			1.701	21.259			1.647	20.582			2.45	30.628			2.494	31.169			2.562	32.019			4.73	59.125			4.835	60.442
NMN	SARM1	66	78	ERALPELQQALSA	9.22	2	10	0.722	7.223			0.806	8.065			0.741	7.412			1.983	19.831			1.92	19.203			1.83	18.296			2.954	29.545			3.038	30.383			3.234	32.338			6.536	65.363			6.689	66.891
NMN	SARM1	66	79	ERALPELQQALSAL	11.38	2	11	0.768	6.979			0.798	7.254			0.832	7.565			2.129	19.356			2.144	19.494			1.958	17.799			3.417	31.06			3.444	31.313			3.539	32.177			7.022	63.837			7.191	65.372
NMN	SARM1	66	92	ERALPELQQALSALKQAGGARAVGAGL	10.45	3	24	11.023	45.928			10.996	45.817			10.948	45.616			12.9	53.749			12.84	53.498			12.702	52.926			14.479	60.329			14.532	60.551			14.628	60.949			18.388	76.616			18.559	77.331
NMN	SARM1	66	92	ERALPELQQALSALKQAGGARAVGAGL	10.45	4	24					10.059	41.912			10.358	43.159			11.894	49.556			11.909	49.622			11.855	49.396			13.378	55.741			13.348	55.615			13.548	56.45			17.372	72.382			17.362	72.341
NMN	SARM1	66	95	ERALPELQQALSALKQAGGARAVGAGLAEV	10.63	4	27	11.591	42.928			11.876	43.986			11.593	42.938			14.259	52.813			14.125	52.313			14.082	52.155			15.715	58.204			15.801	58.521			15.88	58.816			20.673	76.568			20.669	76.551
NMN	SARM1	66	97	ERALPELQQALSALKQAGGARAVGAGLAEVFQ	11.39	4	29	11.408	39.336			11.483	39.596			11.556	39.849			13.895	47.915			13.744	47.395			13.633	47.009			15.574	53.704			15.81	54.517			15.925	54.914			20.623	71.113			20.731	71.487
NMN	SARM1	66	98	ERALPELQQALSALKQAGGARAVGAGLAEVFQL	12.11	4	30	12.039	40.131			11.679	38.931			11.847	39.489			13.628	45.428			13.849	46.164			13.731	45.77			15.723	52.41			15.908	53.028			15.982	53.273			20.586	68.62			20.781	69.271
NMN	SARM1	67	76	RALPELQQAL	8.77	2	7	0.446	6.365			0.45	6.422			0.507	7.244			1.202	17.169			1.147	16.387			1.158	16.543			1.703	24.325			1.739	24.844			1.896	27.081			3.904	55.768			3.982	56.885
NMN	SARM1	67	78	RALPELQQALSA	8.97	2	9	0.75	8.336			0.788	8.756			0.74	8.221			1.849	20.54			1.871	20.789			1.768	19.64			2.726	30.293			2.859	31.762			3.033	33.705			6.031	67.01			6.124	68.048
NMN	SARM1	67	79	RALPELQQALSAL	11.14	2	10	0.955	9.547			0.944	9.439			0.868	8.675			2.09	20.899			1.914	19.145			1.846	18.456			2.807	28.071			2.946	29.457			3.067	30.671			6.532	65.325			6.431	64.309
NMN	SARM1	67	92	RALPELQQALSALKQAGGARAVGAGL	10.25	3	23	10.649	46.302			10.699	46.517			10.655	46.327			12.377	53.812			12.305	53.499			12.219	53.125			13.565	58.979			13.696	59.547			13.792	59.964			17.681	76.873			17.649	76.736
NMN	SARM1	67	92	RALPELQQALSALKQAGGARAVGAGL	10.25	4	23	10.026	43.59			9.907	43.076			10.068	43.773			11.736	51.026			11.686	50.808			11.716	50.94			12.934	56.233			13.121	57.046			13.289	57.777			16.849	73.258			16.876	73.376
NMN	SARM1	67	95	RALPELQQALSALKQAGGARAVGAGLAEV	10.46	4	26	11.541	44.39			11.433	43.974			11.411	43.888			13.501	51.926			13.819	53.149			13.474	51.824			15.423	59.321			15.45	59.424			15.558	59.838			19.811	76.195			19.798	76.144
NMN	SARM1	73	92	QQALSALKQAGGARAVGAGL	7.76	2	18	10.584	58.802			10.628	59.043			10.536	58.535			11.67	64.832			11.584	64.354			11.647	64.704			12.438	69.099			12.552	69.731			12.6	70.003			14.385	79.919			14.307	79.486
NMN	SARM1	73	92	QQALSALKQAGGARAVGAGL	7.76	3	18	10.858	60.323			10.805	60.03			10.767	59.814			11.829	65.717			11.764	65.355			11.64	64.669			12.541	69.673			12.588	69.933			12.631	70.174			14.388	79.931			14.392	79.958
NMN	SARM1	77	92	SALKQAGGARAVGAGL	6.4	2	14	9.789	69.92			9.906	70.754			9.818	70.128			10.46	74.713			10.476	74.827			10.502	75.012			10.979	78.422			10.924	78.032			10.949	78.207			11.618	82.987			11.646	83.183
NMN	SARM1	79	92	LKQAGGARAVGAGL	6.06	2	12	8.906	74.218			9.111	75.922			9.12	75.996			9.459	78.827			9.462	78.853			9.4	78.332			9.66	80.498			9.694	80.785			9.572	79.767			9.873	82.278			9.667	80.554
NMN	SARM1	79	95	LKQAGGARAVGAGLAEV	7.22	3	15	9.091	60.606			9.286	61.909			9.059	60.391			10.089	67.262			10.182	67.879			9.994	66.63			10.556	70.373			10.659	71.057			10.555	70.367			11.213	74.754			11.189	74.594
NMN	SARM1	79	97	LKQAGGARAVGAGLAEVFQ	9.22	2	17	9.61	56.528			9.348	54.989			9.35	54.997			10.316	60.683			10.286	60.506			10.324	60.729			11.012	64.775			10.913	64.195			11.065	65.086			11.758	69.163			11.706	68.861
NMN	SARM1	79	97	LKQAGGARAVGAGLAEVFQ	9.22	3	17	8.901	52.362			8.992	52.897			8.904	52.378			9.9	58.234			9.892	58.188			9.774	57.495			10.481	61.655							10.404	61.198			11.23	66.057
NMN	SARM1	79	98	LKQAGGARAVGAGLAEVFQL	10.78	3	18	8.689	48.27			8.641	48.006			8.729	48.496			9.77	54.279			9.625	53.47			9.535	52.974			10.28	57.11			10.305	57.25			10.118	56.214			11.161	62.008			11.142	61.9
NMN	SARM1	79	102	LKQAGGARAVGAGLAEVFQLVEEA	12.41	3	22	8.512	38.692			8.491	38.595			8.322	37.828			10.094	45.88			9.503	43.195			9.352	42.507			9.919	45.084			10	45.455			9.991	45.414			11.318	51.446			11.049	50.221
NMN	SARM1	80	92	KQAGGARAVGAGL	5.78	3	11	7.366	66.959			7.465	67.868			7.33	66.632			7.75	70.457			7.729	70.263			7.783	70.753			7.871	71.551			7.924	72.032			7.827	71.156			7.933	72.12			7.858	71.435
NMN	SARM1	80	98	KQAGGARAVGAGLAEVFQL	10.71	3	17	6.41	37.709			6.409	37.698			6.39	37.588			7.152	42.073			7.172	42.186			7.112	41.835			7.67	45.119			7.673	45.135			7.638	44.932			8.541	50.241			8.553	50.313
NMN	SARM1	93	100	AEVFQLVE	10.53	2	6	1.596	26.607			1.57	26.173			1.586	26.432			1.635	27.242			1.57	26.167			1.582	26.361			1.733	28.879			1.696	28.274			1.653	27.542			1.857	30.952			1.9	31.673
NMN	SARM1	93	101	AEVFQLVEE	10.44	2	7	0.147	2.1			0.167	2.387			0.141	2.016			0.152	2.165			0.161	2.297			0.187	2.676			0.159	2.265			0.166	2.374			0.209	2.981			0.509	7.275			0.572	8.175
NMN	SARM1	93	102	AEVFQLVEEA	10.85	2	8	0.058	0.721			0.036	0.447			-0.003	-0.039			0.089	1.109			0.049	0.614			0.038	0.48			0.138	1.722			0.11	1.379			0.093	1.157			0.692	8.649			0.78	9.745
NMN	SARM1	98	118	LVEEAWLLPAVGREVAQGLCD	12.43	3	18	3.217	17.873			3.241	18.005			3.228	17.932			3.924	21.8			3.853	21.408			3.833	21.293			4.526	25.145			4.486	24.923			4.588	25.491			6.723	37.35			6.982	38.788
NMN	SARM1	99	117	VEEAWLLPAVGREVAQGLC	12.1	2	16	2.982	18.636			2.882	18.015			2.925	18.282			3.646	22.787			3.728	23.302			3.688	23.049			4.098	25.614			4.274	26.713			4.348	27.173			6.123	38.268			6.675	41.716
NMN	SARM1	99	118	VEEAWLLPAVGREVAQGLCD	12.01	2	17	3.193	18.785			3.194	18.786			3.182	18.718			3.873	22.784			3.882	22.833			3.827	22.513			4.476	26.33			4.549	26.759			4.584	26.962			6.905	40.619			6.818	40.106
NMN	SARM1	99	119	VEEAWLLPAVGREVAQGLCDA	12.46	3	18	3.278	18.211			3.336	18.535			3.236	17.981			3.931	21.84			3.876	21.535			3.907	21.707			4.536	25.197			4.577	25.426			4.568	25.379			6.757	37.536			7.015	38.974
NMN	SARM1	101	118	EAWLLPAVGREVAQGLCD	11.98	2	15	2.749	18.324			2.824	18.827			2.778	18.523			3.227	21.512			3.387	22.58			3.341	22.271			4.035	26.899			4.035	26.9			4.231	28.207			6.261	41.74			6.495	43.302
NMN	SARM1	101	119	EAWLLPAVGREVAQGLCDA	12.36	2	16	3.21	20.065			3.218	20.113			3.231	20.194			3.931	24.57			3.879	24.243			3.876	24.226			4.281	26.754			4.523	28.272			4.506	28.161			6.694	41.835			7.019	43.868
NMN	SARM1	102	111	AWLLPAVGRE	10.37	2	7	2.719	38.843			2.718	38.834			2.67	38.141			3.197	45.675			3.217	45.964			3.179	45.413			3.537	50.526			3.621	51.732			3.584	51.193			4.003	57.19			4.025	57.496
NMN	SARM1	102	117	AWLLPAVGREVAQGLC	11.86	2	13	2.856	21.969			3.004	23.106			3.055	23.504			3.557	27.362			3.491	26.852			3.478	26.754			4.043	31.097			4.184	32.182			4.093	31.488			6.915	53.189			6.228	47.906
NMN	SARM1	102	118	AWLLPAVGREVAQGLCD	11.78	2	14	2.985	21.325			2.986	21.325			2.954	21.097			3.706	26.468			3.643	26.022			3.621	25.865			4.21	30.071			4.297	30.692			4.344	31.032			6.269	44.777			6.442	46.013
NMN	SARM1	102	119	AWLLPAVGREVAQGLCDA	12.1	2	15	2.818	18.784			2.869	19.129			2.859	19.06			3.414	22.76			3.509	23.392			3.36	22.401			4.071	27.143			4.172	27.812			4.317	28.781			6.642	44.282			6.744	44.957
NMN	SARM1	102	119	AWLLPAVGREVAQGLCDA	12.1	3	15	3.04	20.269			3.202	21.35			3.061	20.407			3.85	25.67			3.737	24.915			3.655	24.368			4.379	29.193			4.387	29.244			4.384	29.229			6.325	42.166			6.074	40.497
NMN	SARM1	103	118	WLLPAVGREVAQGLCD	11.4	2	13	2.952	22.707			2.938	22.597			2.902	22.325			3.568	27.444			3.585	27.575			3.51	27			4.169	32.072			4.255	32.734			4.327	33.285			6.125	47.114			6.304	48.49
NMN	SARM1	103	118	WLLPAVGREVAQGLCD	11.4	3	13	2.928	22.526			2.897	22.287			2.881	22.161			3.563	27.409			3.571	27.467			3.548	27.296			4.117	31.669			4.049	31.149			4.118	31.673			5.511	42.392			5.934	45.646
NMN	SARM1	106	119	PAVGREVAQGLCDA	8.23	2	12	1.947	16.222			1.961	16.344			1.845	15.374			2.536	21.133			2.455	20.462			2.494	20.781			3.051	25.426			3.039	25.329			3.101	25.845			4.826	40.221			5.107	42.559
NMN	SARM1	110	119	REVAQGLCDA	7.15	2	8	0.26	3.255			0.219	2.739			0.204	2.55			0.283	3.539			0.241	3.018			0.285	3.562			0.351	4.387			0.318	3.969			0.37	4.628			1.436	17.952			1.636	20.45
NMN	SARM1	118	129	DAIRLDGGLDLL	11.39	2	10	2.099	20.991			1.936	19.358			2.008	20.078			2.676	26.756			2.712	27.118			2.704	27.039			3.119	31.188			3.152	31.518			3.059	30.586			3.644	36.438			3.716	37.156
NMN	SARM1	119	126	AIRLDGGL	8.68	2	6	2.127	35.444			2.069	34.492			2.05	34.168			2.67	44.497			2.7	44.992			2.729	45.487			2.992	49.864			2.961	49.351			2.878	47.963			3.187	53.109			3.231	53.857
NMN	SARM1	119	127	AIRLDGGLD	8.01	2	7	1.955	27.932			1.957	27.955			1.934	27.628			2.672	38.166			2.634	37.626			2.635	37.643			2.87	40.999			2.858	40.825			2.811	40.163			3.048	43.538			3.083	44.048
NMN	SARM1	119	128	AIRLDGGLDL	9.99	2	8	2.376	29.705			2.233	27.91			2.192	27.403			3.115	38.934			3.125	39.064			3.068	38.347			3.547	44.342			3.533	44.167			3.456	43.2			4.017	50.208			4.182	52.27
NMN	SARM1	119	129	AIRLDGGLDLL	11.14	2	9	1.885	20.941			1.81	20.107			1.781	19.794			2.518	27.981			2.519	27.988			2.512	27.906			2.892	32.129			2.875	31.948			2.87	31.885			3.456	38.406			3.512	39.021
NMN	SARM1	119	130	AIRLDGGLDLLL	12.16	2	10	1.978	19.778			1.728	17.283			1.727	17.274			2.36	23.604			2.478	24.78			2.408	24.08			2.718	27.181			2.816	28.158			2.828	28.281			3.353	33.527			3.432	34.322
NMN	SARM1	120	127	IRLDGGLD	7.83	2	6	1.939	32.312			1.932	32.202			1.898	31.638			2.603	43.389			2.594	43.232			2.57	42.838			2.803	46.713			2.789	46.49			2.739	45.642			2.9	48.336			2.917	48.615
NMN	SARM1	120	128	IRLDGGLDL	9.94	2	7	2.196	31.373			2.141	30.584			2.107	30.093			3.069	43.84			3.028	43.26			3.017	43.107			3.432	49.031			3.453	49.322			3.43	49.004			3.954	56.481			3.931	56.151
NMN	SARM1	120	129	IRLDGGLDLL	11.15	2	8	1.757	21.961			1.7	21.252			1.688	21.099			2.402	30.023			2.409	30.115			2.39	29.88			2.76	34.505			2.739	34.233			2.73	34.122			3.257	40.717			3.312	41.401
NMN	SARM1	120	130	IRLDGGLDLLL	12.21	2	9	1.891	21.012			1.693	18.806			1.576	17.515			2.301	25.566			2.33	25.886			2.465	27.385			2.74	30.44			2.69	29.885			2.7	30.004			3.321	36.903			3.442	38.242
NMN	SARM1	128	147	LLLRLLQAPELETRVQAARL	10.2	4	17	2.955	17.384			2.933	17.254			2.82	16.59			3.554	20.907			3.55	20.883			3.46	20.354			3.975	23.384			3.883	22.839			3.98	23.411			5.589	32.877			5.605	32.969
NMN	SARM1	129	138	LLRLLQAPEL	10.61	2	7	1.553	22.186			1.576	22.518			1.573	22.467			1.905	27.21			1.918	27.405			1.919	27.409			2.107	30.107			2.11	30.146			2.14	30.576			3.039	43.417			3.089	44.124
NMN	SARM1	129	140	LLRLLQAPELET	10.1	2	9	2.77	30.777			2.726	30.287			2.747	30.521			3.395	37.722			3.416	37.957			3.446	38.284			3.775	41.944			3.754	41.706			3.744	41.594			4.689	52.102			4.744	52.708
NMN	SARM1	130	138	LRLLQAPEL	9.8	2	6	1.559	25.984			1.568	26.137			1.537	25.617			1.888	31.471			1.887	31.449			1.866	31.098			2.053	34.215			2.073	34.542			2.096	34.935			2.984	49.732			3.021	50.353
NMN	SARM1	130	140	LRLLQAPELET	9.43	2	8	2.317	28.962			2.204	27.553			2.173	27.167			3.204	40.056			3.208	40.103			3.167	39.588			3.875	48.443			3.902	48.769			3.957	49.459			4.794	59.927			4.849	60.612
NMN	SARM1	130	147	LRLLQAPELETRVQAARL	8.92	3	15	2.682	17.883			2.666	17.776			2.652	17.681			3.229	21.527			3.21	21.399			3.185	21.232			3.638	24.254			3.532	23.546			3.654	24.363			5.208	34.72			5.236	34.907
NMN	SARM1	130	147	LRLLQAPELETRVQAARL	8.92	4	15	2.654	17.693			2.649	17.663			2.63	17.535			3.31	22.065			3.236	21.574			3.255	21.697			3.803	25.351			3.607	24.049			3.634	24.226			5.292	35.28			5.293	35.289
NMN	SARM1	131	138	RLLQAPEL	8.79	2	5	1.598	31.951			1.584	31.68			1.58	31.593			1.912	38.242			1.9	37.997			1.92	38.396			2.121	42.425			2.166	43.311			2.172	43.446			3.076	61.526			3.105	62.107
NMN	SARM1	133	147	LQAPELETRVQAARL	8.3	3	12	2.491	20.762			2.497	20.807			2.482	20.683			3.043	25.356			3.002	25.016			3.015	25.126			3.335	27.792			3.302	27.519			3.347	27.888			4.525	37.709			4.575	38.124
NMN	SARM1	133	152	LQAPELETRVQAARLLEQIL	11.55	3	17	2.284	13.433			2.382	14.01			2.356	13.857			2.925	17.204			2.878	16.932			2.827	16.627			3.3	19.414			3.282	19.306			3.309	19.467			4.731	27.831			4.62	27.178
NMN	SARM1	136	147	PELETRVQAARL	7.41	3	10	2.881	28.806			2.843	28.435			2.894	28.939			3.072	30.722			3.082	30.82			3.061	30.611			2.986	29.86			2.891	28.911			3.034	30.336			3.398	33.977			3.418	34.181
NMN	SARM1	138	146	LETRVQAAR	5.72	3	7	0.262	3.743			0.258	3.683			0.25	3.569			0.32	4.574			0.309	4.413			0.316	4.512			0.403	5.758			0.408	5.824			0.397	5.67			0.982	14.023			1.003	14.323
NMN	SARM1	139	147	ETRVQAARL	5.73	2	7	0.253	3.616			0.243	3.479			0.268	3.83			0.317	4.532			0.314	4.492			0.335	4.783			0.401	5.73			0.421	6.008			0.379	5.407			0.965	13.782			1.022	14.593
NMN	SARM1	139	152	ETRVQAARLLEQIL	10.52	3	12	0.148	1.232			0.171	1.423			0.135	1.121			0.276	2.303			0.248	2.064			0.245	2.041			0.379	3.154			0.442	3.682			0.451	3.762			1.332	11.096			1.368	11.401
NMN	SARM1	139	165	ETRVQAARLLEQILVAENRDRVARIGL	9.84	5	25	5.175	20.698			5.31	21.24			5.282	21.129			6.812	27.247			6.733	26.93			6.677	26.709			7.683	30.733			7.677	30.707			7.749	30.994			9.91	39.638			10.161	40.645
NMN	SARM1	141	152	RVQAARLLEQIL	10.33	3	10	0.155	1.553			0.053	0.526			0.121	1.213			0.211	2.112			0.173	1.726			0.266	2.657			0.315	3.151			0.267	2.672			0.313	3.131			0.734	7.337			0.907	9.07
NMN	SARM1	148	165	LEQILVAENRDRVARIGL	8.58	3	16	4.783	29.897			4.79	29.936			4.713	29.457			6.134	38.34			6.099	38.118			5.892	36.826			6.846	42.788			6.902	43.135			6.802	42.515			8.528	53.301			8.609	53.805
NMN	SARM1	148	165	LEQILVAENRDRVARIGL	8.58	4	16	4.887	30.544			4.819	30.117			4.773	29.833			6.088	38.052			6.107	38.168			5.96	37.249			6.784	42.402			6.857	42.857			6.885	43.031			8.485	53.032			8.503	53.143
NMN	SARM1	151	165	ILVAENRDRVARIGL	7.57	4	13	4.503	34.641			4.572	35.171			4.442	34.171			5.569	42.839			5.444	41.875			5.37	41.308			6.192	47.63			6.12	47.077			6.009	46.22			7.061	54.312			7.099	54.608
NMN	SARM1	153	165	VAENRDRVARIGL	6.67	3	11	3.244	29.491			3.259	29.626			3.237	29.429			4.215	38.314			4.187	38.065			4.181	38.005			4.733	43.024			4.738	43.068			4.711	42.824			5.517	50.157			5.529	50.266
NMN	SARM1	153	165	VAENRDRVARIGL	6.67	4	11	3.275	29.772			3.281	29.83			3.263	29.668			4.393	39.938			4.237	38.522			4.199	38.171			5.075	46.136			5.06	45.997			5.081	46.189			5.995	54.498			6.056	55.059
NMN	SARM1	153	166	VAENRDRVARIGLG	6.16	4	12	4.124	34.367			4.093	34.105			4.015	33.46			5.18	43.17			4.984	41.532			5.104	42.53			5.612	46.769			5.623	46.858			5.642	47.018			6.47	53.913			6.445	53.712
NMN	SARM1	153	169	VAENRDRVARIGLGVIL	9.38	3	15	5.109	34.059			4.949	32.993			4.838	32.252			5.901	39.337			5.95	39.667			5.889	39.26			6.444	42.959			6.413	42.754			6.451	43.008			7.313	48.753			7.262	48.417
NMN	SARM1	153	169	VAENRDRVARIGLGVIL	9.38	4	15	5.088	33.921			5.074	33.825			5	33.334			6.092	40.613			5.984	39.892			5.998	39.987			6.569	43.791			6.53	43.531			6.47	43.134			7.286	48.574			7.359	49.063
NMN	SARM1	153	171	VAENRDRVARIGLGVILNL	10.71	3	17	5.404	31.79			5.223	30.724			5.178	30.459			6.043	35.546			6.038	35.519			6.044	35.55			6.633	39.019			6.669	39.228			6.67	39.235			7.995	47.028			8.118	47.752
NMN	SARM1	153	171	VAENRDRVARIGLGVILNL	10.71	4	17	5.374	31.611			5.202	30.598			5.092	29.955			6.026	35.449			5.998	35.282			5.981	35.181			6.616	38.917			6.611	38.888			6.654	39.142			7.934	46.673			8.084	47.555
NMN	SARM1	153	180	VAENRDRVARIGLGVILNLAKEREPVEL	10.47	5	25	8.786	35.143			8.74	34.959			8.72	34.882			10.367	41.467			10.453	41.813			10.301	41.202			11.54	46.158			11.694	46.776			11.793	47.174			13.816	55.262			13.785	55.139
NMN	SARM1	159	165	RVARIGL	6.76	2	5	2.178	43.562			2.204	44.083			2.183	43.661			2.71	54.194			2.709	54.171			2.701	54.014			3.003	60.069			3.032	60.648			3.051	61.021			3.429	68.588			3.421	68.414
NMN	SARM1	159	171	RVARIGLGVILNL	11.05	3	11	4.789	43.536			4.934	44.856			4.328	39.346			5.604	50.942			5.591	50.826			5.36	48.728			6.039	54.903			6.116	55.601			6.079	55.266			7.133	64.845			7.133	64.847
NMN	SARM1	166	179	GVILNLAKEREPVE	7.91	2	11	4.341	39.465			4.373	39.752			4.29	38.996			5.165	46.958			5.035	45.772			5.117	46.522			5.743	52.205			5.59	50.819			5.601	50.917			6.716	61.059			6.74	61.273
NMN	SARM1	166	179	GVILNLAKEREPVE	7.91	3	11	4.074	37.038			4.023	36.569			3.941	35.829			4.779	43.445			4.799	43.626			4.678	42.528			5.222	47.472			5.255	47.777			5.174	47.032			6.309	57.354			6.322	57.471
NMN	SARM1	166	180	GVILNLAKEREPVEL	9.15	2	12	3.727	31.059			3.7	30.831			3.684	30.698			4.622	38.519			4.515	37.621			4.528	37.732			5.148	42.9			5.238	43.654			5.242	43.68			6.671	55.593			6.66	55.502
NMN	SARM1	166	180	GVILNLAKEREPVEL	9.15	3	12	3.583	29.857			3.641	30.344			3.543	29.523			4.479	37.324			4.322	36.018			4.407	36.723			5.001	41.673			5.062	42.182			4.971	41.425			6.336	52.796			6.423	53.522
NMN	SARM1	166	188	GVILNLAKEREPVELARSVAGIL	10.6	3	20	3.18	15.902			3.161	15.806			3.477	17.386			4.045	20.224			4.049	20.244			4.144	20.719			4.711	23.556			4.582	22.911			4.701	23.505			6.648	33.24			6.865	34.323
NMN	SARM1	166	191	GVILNLAKEREPVELARSVAGILEHM	11.97	4	23	3.211	13.961			3.179	13.82			3.136	13.633			4.05	17.609			3.919	17.039			3.957	17.204			4.585	19.934			4.616	20.071			4.575	19.893			6.254	27.193			6.296	27.376
NMN	SARM1	166	200	GVILNLAKEREPVELARSVAGILEHMFKHSEETCQ	12.06	5	32	4.263	13.323			4.127	12.896			4.042	12.632			5.014	15.669			4.948	15.461			4.995	15.608			5.357	16.742			5.583	17.448			5.629	17.591			7.101	22.191			7.168	22.4
NMN	SARM1	167	179	VILNLAKEREPVE	7.41	3	10	4.02	40.199			4.161	41.606			4.003	40.032			4.833	48.33			4.863	48.629			4.764	47.645			5.242	52.422			5.232	52.319			5.214	52.144			6.071	60.712			6.016	60.161
NMN	SARM1	170	188	NLAKEREPVELARSVAGIL	9.64	3	16	3.393	21.204			3.352	20.952			3.412	21.328			4.062	25.387			4.011	25.071			3.947	24.67			4.524	28.277			4.511	28.191			4.442	27.763			5.389	33.681			5.501	34.381
NMN	SARM1	170	189	NLAKEREPVELARSVAGILE	9.6	4	17	3.341	19.656			3.201	18.83			3.172	18.656			3.88	22.823			3.66	21.527			3.661	21.532			4.038	23.754			4.056	23.859			4.212	24.774			5.236	30.799			5.113	30.078
NMN	SARM1	170	200	NLAKEREPVELARSVAGILEHMFKHSEETCQ	11.46	5	28	4.151	14.825			4.123	14.724			4.056	14.485			4.773	17.045			4.74	16.929			4.692	16.757			5.28	18.856			5.35	19.105			5.242	18.722			6.379	22.782			6.468	23.099
NMN	SARM1	170	202	NLAKEREPVELARSVAGILEHMFKHSEETCQRL	11.71	7	30	3.945	13.151			3.899	12.996			3.896	12.987			4.497	14.99			4.52	15.067			4.612	15.374			4.995	16.651			4.982	16.606			4.935	16.451			6.247	20.823			6.401	21.337
NMN	SARM1	172	180	AKEREPVEL	6.86	3	6	3.016	50.262			3.018	50.292			3.023	50.376			3.34	55.661			3.345	55.755			3.324	55.399			3.518	58.628			3.522	58.702			3.466	57.764			3.828	63.801			3.787	63.118
NMN	SARM1	172	185	AKEREPVELARSVA	6.39	4	11	3.012	27.379			3.075	27.959			3.086	28.055			3.272	29.743			3.267	29.697			3.187	28.975			3.454	31.402			3.394	30.858			3.348	30.435			3.902	35.47			3.905	35.5
NMN	SARM1	172	188	AKEREPVELARSVAGIL	9.33	3	14	2.475	17.676			2.5	17.86			2.477	17.692			2.781	19.861			2.759	19.71			2.762	19.731			2.926	20.899			2.919	20.851			2.918	20.846			3.568	25.486			3.54	25.283
NMN	SARM1	172	188	AKEREPVELARSVAGIL	9.33	4	14	2.808	20.06			2.849	20.349			2.821	20.152			3.155	22.537			3.082	22.015			3.034	21.67			3.247	23.195			3.257	23.261			3.291	23.504			3.875	27.68			3.885	27.747
NMN	SARM1	172	189	AKEREPVELARSVAGILE	9.28	4	15	2.759	18.392			2.798	18.654			2.762	18.411			3.118	20.785			3.086	20.572			2.992	19.944			3.207	21.382			3.24	21.597			3.222	21.48			3.769	25.127			3.813	25.422
NMN	SARM1	172	191	AKEREPVELARSVAGILEHM	10.91	5	17	2.675	15.737			2.682	15.775			2.637	15.513			2.861	16.828			2.8	16.469			2.838	16.696			3.037	17.867			2.986	17.567			2.988	17.577			3.575	21.031			3.476	20.448
NMN	SARM1	172	197	AKEREPVELARSVAGILEHMFKHSEE	11.23	5	23	2.79	12.13			2.706	11.765			2.717	11.812			2.856	12.416			2.913	12.663			2.841	12.352			3.006	13.069			3.028	13.164			2.965	12.892			3.609	15.692			3.609	15.69
NMN	SARM1	172	199	AKEREPVELARSVAGILEHMFKHSEETC	11.35	3	25	3.612	14.45			3.519	14.077			3.546	14.183			3.906	15.622			3.907	15.627			3.995	15.98			4.207	16.826			4.207	16.827			4.212	16.848			5.056	20.224			5.064	20.254
NMN	SARM1	172	199	AKEREPVELARSVAGILEHMFKHSEETC	11.35	4	25	3.502	14.006			3.448	13.793			3.407	13.627			3.815	15.26			3.828	15.311			3.817	15.267			4.179	16.717			4.096	16.384			4.127	16.51			4.899	19.597			4.95	19.8
NMN	SARM1	172	199	AKEREPVELARSVAGILEHMFKHSEETC	11.35	5	25	3.401	13.605			3.344	13.375			3.284	13.137			3.699	14.794			3.676	14.706			3.669	14.675			3.988	15.953			4.049	16.194			3.997	15.99			4.733	18.933			4.784	19.134
NMN	SARM1	172	199	AKEREPVELARSVAGILEHMFKHSEETC	11.35	6	25	3.485	13.942			3.431	13.723			3.39	13.561			3.782	15.129			3.787	15.147			3.763	15.05			4.112	16.45			4.099	16.398			4.036	16.142			4.866	19.463			4.901	19.606
NMN	SARM1	172	200	AKEREPVELARSVAGILEHMFKHSEETCQ	11.26	4	26	3.395	13.06			3.273	12.588			3.26	12.54			3.702	14.24			3.683	14.166			3.647	14.028			3.968	15.261			3.987	15.333			3.984	15.323			4.849	18.65			4.84	18.616
NMN	SARM1	172	200	AKEREPVELARSVAGILEHMFKHSEETCQ	11.26	5	26	3.547	13.644			3.489	13.42			3.461	13.312			3.842	14.777			3.863	14.857			3.843	14.783			4.185	16.096			4.181	16.08			4.142	15.931			4.991	19.195			5.028	19.34
NMN	SARM1	172	200	AKEREPVELARSVAGILEHMFKHSEETCQ	11.26	6	26	3.587	13.796			3.514	13.514			3.505	13.479			3.901	15.006			3.886	14.946			3.85	14.807			4.193	16.127			4.204	16.169			4.173	16.052			5.003	19.243			5.05	19.423
NMN	SARM1	172	202	AKEREPVELARSVAGILEHMFKHSEETCQRL	11.47	6	28	3.67	13.107			3.593	12.831			3.527	12.595			3.938	14.065			3.952	14.115			3.898	13.922			4.232	15.116			4.215	15.053			4.217	15.06			5.121	18.288			5.238	18.707
NMN	SARM1	172	202	AKEREPVELARSVAGILEHMFKHSEETCQRL	11.47	7	28	3.751	13.396			3.814	13.622			3.798	13.565			4.102	14.651			3.991	14.252			4.131	14.755			4.434	15.837			4.329	15.461			4.305	15.375			5.305	18.948			5.445	19.447
NMN	SARM1	172	204	AKEREPVELARSVAGILEHMFKHSEETCQRLVA	11.73	6	30	4.173	13.912			4.122	13.739			4.053	13.51			4.741	15.802			4.706	15.686			4.725	15.75			5.166	17.219			5.133	17.109			5.102	17.007			6.106	20.352			6.19	20.633
NMN	SARM1	172	204	AKEREPVELARSVAGILEHMFKHSEETCQRLVA	11.73	7	30	3.93	13.1			3.884	12.948			3.837	12.791			4.484	14.946			4.373	14.578			4.431	14.769			4.945	16.484			4.86	16.199			4.772	15.907			5.719	19.064			5.791	19.305
NMN	SARM1	172	208	AKEREPVELARSVAGILEHMFKHSEETCQRLVAAGGL	12.49	5	34	4.609	13.556			4.21	12.384			4.22	12.412			5.619	16.527			5.764	16.954			6.581	19.355			7.088	20.847			6.637	19.52			6.502	19.122			7.986	23.488			7.919	23.292
NMN	SARM1	172	208	AKEREPVELARSVAGILEHMFKHSEETCQRLVAAGGL	12.49	6	34	5.866	17.253			6.091	17.916			5.592	16.446			6.834	20.1			6.871	20.209			6.972	20.505			7.715	22.692			7.818	22.993			7.836	23.048			9.288	27.317			9.338	27.464
NMN	SARM1	172	209	AKEREPVELARSVAGILEHMFKHSEETCQRLVAAGGLD	12.27	5	35	6.098	17.424			5.941	16.973			5.816	16.618			7.255	20.729			7.2	20.571			7.188	20.538			8.051	23.004			8.003	22.867			8.088	23.108			9.485	27.099			9.585	27.386
NMN	SARM1	172	209	AKEREPVELARSVAGILEHMFKHSEETCQRLVAAGGLD	12.27	6	35	5.977	17.078			5.879	16.796			5.859	16.739			7.197	20.561			7.148	20.424			7.109	20.31			8.011	22.889			8.158	23.308			8.052	23.004			9.486	27.102			9.506	27.159
NMN	SARM1	180	188	LARSVAGIL	8.87	2	7	0.145	2.073			0.129	1.843			0.116	1.651			0.122	1.744			0.119	1.703			0.11	1.568			0.174	2.486			0.159	2.27			0.117	1.671			0.17	2.43			0.257	3.675
NMN	SARM1	180	191	LARSVAGILEHM	9.82	3	10	0.01	0.1			0.045	0.447			0.05	0.505			0.017	0.17			0.034	0.338			-0.009	-0.092			-0.006	-0.058			0.05	0.498			0.043	0.429			0.081	0.81			0.09	0.895
NMN	SARM1	180	197	LARSVAGILEHMFKHSEE	10.2	4	16	0.536	3.351			0.57	3.562			0.561	3.506			0.58	3.623			0.606	3.789			0.605	3.78			0.633	3.954			0.615	3.844			0.582	3.635			0.723	4.522			0.696	4.349
NMN	SARM1	180	199	LARSVAGILEHMFKHSEETC	10.43	2	18	1.045	5.805			1.122	6.234			1.174	6.524			1.407	7.817			1.287	7.15			1.324	7.353			1.602	8.898			1.395	7.752			1.526	8.475			1.669	9.27			1.885	10.474
NMN	SARM1	180	199	LARSVAGILEHMFKHSEETC	10.43	3	18	1.23	6.834			1.302	7.235			1.179	6.551			1.467	8.151			1.438	7.987			1.441	8.005			1.767	9.818			1.798	9.987			1.521	8.449			1.963	10.907			1.996	11.091
NMN	SARM1	180	199	LARSVAGILEHMFKHSEETC	10.43	4	18	1.061	5.893			1.05	5.835			1.042	5.787			1.276	7.091			1.252	6.956			1.252	6.957			1.464	8.133			1.434	7.968			1.438	7.987			1.705	9.471			1.697	9.427
NMN	SARM1	180	199	LARSVAGILEHMFKHSEETC	10.43	5	18	0.943	5.237			1.043	5.793			1.048	5.821			1.248	6.932			1.243	6.906			1.278	7.1			1.435	7.972			1.495	8.304			1.464	8.134			1.689	9.381			1.665	9.252
NMN	SARM1	180	200	LARSVAGILEHMFKHSEETCQ	10.25	4	19	1.163	6.122			1.147	6.037			1.1	5.79			1.334	7.021			1.306	6.873			1.296	6.82			1.556	8.192			1.529	8.045			1.569	8.257			1.791	9.426			1.85	9.739
NMN	SARM1	180	200	LARSVAGILEHMFKHSEETCQ	10.25	5	19	1.09	5.736			1.16	6.107			1.022	5.381			1.25	6.579			1.349	7.103			1.24	6.527			1.547	8.144			1.475	7.761			1.481	7.797			1.789	9.416			1.76	9.265
NMN	SARM1	180	202	LARSVAGILEHMFKHSEETCQRL	10.5	4	21	1.427	6.796			1.375	6.549			1.398	6.658			1.621	7.72			1.631	7.766			1.633	7.776			1.836	8.741			1.759	8.377			1.807	8.604			2.27	10.812			2.285	10.882
NMN	SARM1	180	202	LARSVAGILEHMFKHSEETCQRL	10.5	5	21	1.335	6.359			1.264	6.018			1.291	6.147							1.491	7.101			1.539	7.33			1.738	8.276			1.769	8.423			1.821	8.673			2.259	10.757			2.253	10.73
NMN	SARM1	180	204	LARSVAGILEHMFKHSEETCQRLVA	10.9	3	23	1.86	8.088			1.781	7.744			1.72	7.479			2.316	10.069			2.26	9.824			2.227	9.682			2.624	11.408			2.602	11.313			2.68	11.652			3.167	13.769			3.158	13.732
NMN	SARM1	180	204	LARSVAGILEHMFKHSEETCQRLVA	10.9	4	23	1.812	7.88			1.815	7.893			1.775	7.719			2.328	10.121			2.365	10.284			2.32	10.088			2.713	11.795			2.734	11.888			2.746	11.939			3.256	14.156			3.211	13.962
NMN	SARM1	180	204	LARSVAGILEHMFKHSEETCQRLVA	10.9	5	23	1.86	8.085			1.895	8.237			1.933	8.402			2.327	10.118			2.373	10.319			2.446	10.637			2.728	11.861			2.704	11.755			2.787	12.117			3.224	14.015			3.159	13.734
NMN	SARM1	180	209	LARSVAGILEHMFKHSEETCQRLVAAGGLD	11.64	3	28	3.313	11.831			3.474	12.409			3.329	11.891			4.695	16.769			4.659	16.639			4.591	16.398			5.397	19.276			5.607	20.027			5.567	19.883			6.374	22.766			6.422	22.936
NMN	SARM1	180	209	LARSVAGILEHMFKHSEETCQRLVAAGGLD	11.64	5	28	3.813	13.618			3.811	13.61			3.758	13.421			5.056	18.056			4.977	17.775			5.017	17.919			5.845	20.876			5.916	21.129			5.938	21.209			7.005	25.018			7.071	25.253
NMN	SARM1	180	212	LARSVAGILEHMFKHSEETCQRLVAAGGLDAVL	12.29	5	31	3.889	12.546			3.634	11.724			3.708	11.962			4.971	16.035			4.885	15.759			5.032	16.232			6.042	19.49			5.876	18.954			5.909	19.061			7.435	23.984			7.407	23.894
NMN	SARM1	181	188	ARSVAGIL	8.35	2	6	0.061	1.01			0.049	0.814			0.054	0.893			0.057	0.944			0.053	0.879			0.049	0.815			0.078	1.303			0.059	0.975			0.034	0.571			0.082	1.361			0.083	1.38
NMN	SARM1	181	191	ARSVAGILEHM	9.3	3	9	0.047	0.526			0.037	0.406			0.038	0.417			0.048	0.533			0.033	0.362			0.029	0.321			0.006	0.065			0.049	0.54			0.035	0.392			0.015	0.162			0.06	0.67
NMN	SARM1	181	197	ARSVAGILEHMFKHSEE	9.87	4	15	0.715	4.768			0.647	4.316			0.661	4.408			0.605	4.036			0.634	4.23			0.633	4.222			0.548	3.653			0.641	4.273			0.619	4.124			0.623	4.156			0.585	3.9
NMN	SARM1	181	199	ARSVAGILEHMFKHSEETC	10.11	4	17	1.031	6.067			1.032	6.07			1.013	5.957			1.266	7.446			1.26	7.41			1.216	7.155			1.463	8.606			1.418	8.343			1.439	8.467			1.678	9.869			1.642	9.66
NMN	SARM1	181	199	ARSVAGILEHMFKHSEETC	10.11	5	17	1.069	6.286			1.071	6.302			1.166	6.858			1.289	7.582			1.277	7.514			1.237	7.279			1.491	8.77			1.456	8.563			1.481	8.71			1.693	9.96			1.64	9.645
NMN	SARM1	181	200	ARSVAGILEHMFKHSEETCQ	9.98	3	18	1.03	5.722			1.03	5.722			1.023	5.683			1.245	6.915			1.2	6.666			1.242	6.898			1.424	7.913			1.418	7.876			1.421	7.896			1.748	9.713			1.703	9.464
NMN	SARM1	181	200	ARSVAGILEHMFKHSEETCQ	9.98	4	18	1.144	6.356			1.133	6.292			1.107	6.151			1.333	7.406			1.335	7.415			1.318	7.324			1.506	8.367			1.525	8.47			1.54	8.554			1.685	9.36			1.774	9.854
NMN	SARM1	181	200	ARSVAGILEHMFKHSEETCQ	9.98	5	18	1.102	6.125			1.104	6.134			1.036	5.753			1.252	6.953			1.267	7.041			1.256	6.981			1.457	8.092			1.452	8.064			1.465	8.138			1.616	8.979			1.668	9.264
NMN	SARM1	181	202	ARSVAGILEHMFKHSEETCQRL	10.29	5	20	1.422	7.108			1.412	7.059			1.368	6.841			1.706	8.528			1.59	7.95			1.615	8.073			1.84	9.198			1.858	9.292			1.866	9.329			2.293	11.466			2.324	11.619
NMN	SARM1	181	204	ARSVAGILEHMFKHSEETCQRLVA	10.74	4	22	1.837	8.349			1.681	7.641			1.661	7.549			2.246	10.208			2.181	9.914			2.189	9.949			2.557	11.623			2.58	11.725			2.574	11.701			3.047	13.849			3.155	14.341
NMN	SARM1	181	204	ARSVAGILEHMFKHSEETCQRLVA	10.74	5	22	1.892	8.598			1.834	8.337			1.812	8.235			2.34	10.635			2.304	10.471			2.338	10.627			2.72	12.362			2.687	12.215			2.76	12.543			3.173	14.423			3.194	14.52
NMN	SARM1	181	209	ARSVAGILEHMFKHSEETCQRLVAAGGLD	11.5	3	27	3.696	13.688			3.66	13.556			3.699	13.7			4.999	18.513			5.074	18.794			5.021	18.594			5.825	21.573			5.785	21.425			5.828	21.584			6.9	25.555			6.951	25.746
NMN	SARM1	181	209	ARSVAGILEHMFKHSEETCQRLVAAGGLD	11.5	5	27	3.735	13.833			3.672	13.599			3.595	13.314			4.878	18.068			4.929	18.254			4.866	18.02			5.673	21.011			5.642	20.898			5.643	20.9			6.634	24.57			6.669	24.7
NMN	SARM1	181	212	ARSVAGILEHMFKHSEETCQRLVAAGGLDAVL	12.18	5	30	3.799	12.662			3.709	12.365			3.744	12.48			5.049	16.83			5.202	17.339			5.082	16.941			6.142	20.474			6.028	20.092			6.132	20.441			7.558	25.193			7.543	25.144
NMN	SARM1	186	199	GILEHMFKHSEETC	8.89	3	12	0.957	7.979			1.039	8.655			1.015	8.459			1.23	10.249			1.193	9.944			1.132	9.436			1.404	11.702			1.409	11.744			1.397	11.638			1.637	13.642			1.582	13.183
NMN	SARM1	186	202	GILEHMFKHSEETCQRL	9.34	4	15	1.726	11.51			1.718	11.453			1.719	11.462			2.093	13.951			1.663	11.088			1.778	11.852			1.938	12.92			1.999	13.329			1.884	12.56			2.673	17.817			2.607	17.377
NMN	SARM1	189	204	EHMFKHSEETCQRLVA	6.74	3	14	1.703	12.164			1.561	11.149			1.712	12.227			2.158	15.412			2.27	16.211			2.278	16.273			2.648	18.914			2.689	19.207			2.662	19.016			2.981	21.291			3.09	22.071
NMN	SARM1	189	212	EHMFKHSEETCQRLVAAGGLDAVL	9.39	4	22	3.368	15.309			3.21	14.593			3.291	14.957			5.081	23.096			4.869	22.132			4.737	21.532			6.083	27.65			5.829	26.493			5.863	26.649			7.424	33.745			7.264	33.017
NMN	SARM1	190	204	HMFKHSEETCQRLVA	6.31	3	13	1.403	10.793			1.275	9.809			1.349	10.376			1.949	14.99			1.78	13.69			1.798	13.829			2.231	17.164			2.369	18.226			2.276	17.506			2.678	20.602			2.672	20.55
NMN	SARM1	190	208	HMFKHSEETCQRLVAAGGL	8.03	4	17	3.225	18.97			3.191	18.772			2.752	16.186			4.599	27.052			4.029	23.698			4.076	23.977			5.091	29.945			5.177	30.455			5.09	29.94			5.912	34.777			6.015	35.381
NMN	SARM1	192	204	FKHSEETCQRLVA	5.99	3	11	1.074	9.763			1.212	11.019			0.945	8.587			1.515	13.772			1.587	14.426			1.704	15.49			2.037	18.516			2.016	18.328			1.77	16.091			2.288	20.801			2.371	21.557
NMN	SARM1	192	208	FKHSEETCQRLVAAGGL	7.84	4	15	2.152	14.344			2.108	14.052			1.984	13.225			3.099	20.657			3.139	20.929			3.194	21.294			3.814	25.429			3.785	25.234			3.996	26.64			4.866	32.439			4.564	30.427
NMN	SARM1	192	209	FKHSEETCQRLVAAGGLD	7.38	4	16	2.673	16.709			2.667	16.666			2.68	16.747			3.89	24.312			3.89	24.311			3.773	23.578			4.527	28.297			4.471	27.942			4.593	28.707			5.646	35.287			5.626	35.162
NMN	SARM1	200	208	QRLVAAGGL	7.52	2	7	1.747	24.958			1.745	24.934			1.757	25.1			2.703	38.62			2.693	38.467			2.652	37.885			3.254	46.49			3.265	46.648			3.316	47.37			3.802	54.31			3.809	54.409
NMN	SARM1	200	209	QRLVAAGGLD	6.88	2	8	2.125	26.567			2.148	26.853			2.131	26.637			3.178	39.723			3.152	39.405			3.121	39.016			3.673	45.917			3.721	46.507			3.695	46.183			4.179	52.239			4.164	52.044
NMN	SARM1	200	212	QRLVAAGGLDAVL	9.75	2	11	2.305	20.954			2.2	20.002			2.165	19.683			3.201	29.096			3.214	29.219			3.184	28.942			3.893	35.387			3.915	35.587			4.059	36.9			4.796	43.598			4.852	44.112
NMN	SARM1	201	208	RLVAAGGL	7.44	2	6	1.618	26.96			1.591	26.521			1.61	26.829			2.527	42.124			2.544	42.4			2.488	41.46			3.073	51.21			3.138	52.298			3.111	51.847			3.618	60.294			3.62	60.336
NMN	SARM1	201	209	RLVAAGGLD	6.77	2	7	2.035	29.064			2.051	29.304			2.058	29.4			3.055	43.641			3.015	43.072			3.002	42.889			3.58	51.147			3.591	51.297			3.567	50.955			4.001	57.154			3.985	56.93
NMN	SARM1	201	210	RLVAAGGLDA	7.1	2	8	2.234	27.924			2.217	27.707			2.204	27.549			3.361	42.01			3.276	40.951			3.206	40.076			3.988	49.847			4.085	51.061			4.069	50.868			4.89	61.128			4.742	59.27
NMN	SARM1	201	212	RLVAAGGLDAVL	9.79	2	10	2.193	21.931			2.072	20.716			2.051	20.512			3.123	31.227			3.12	31.197			3.078	30.776			3.793	37.927			3.792	37.92			3.86	38.6			4.716	47.157			4.75	47.5
NMN	SARM1	201	222	RLVAAGGLDAVLYWCRRTDPAL	11.84	4	19	4.683	24.647			4.74	24.946			4.696	24.717			6.036	31.768			5.908	31.092			5.95	31.317			6.814	35.862			6.842	36.008			6.85	36.051			8.843	46.541			8.538	44.938
NMN	SARM1	203	228	VAAGGLDAVLYWCRRTDPALLRHCAL	11.46	5	23	4.387	19.074			4.349	18.91			4.548	19.775			5.645	24.543			5.092	22.139			5.565	24.195			6.481	28.178			6.183	26.882			6.881	29.917			8.14	35.392			8.566	37.244
NMN	SARM1	205	222	AGGLDAVLYWCRRTDPAL	11.96	3	15	3.623	24.15			3.667	24.444			3.605	24.032			4.493	29.952			4.387	29.247			4.354	29.029			5.049	33.659			5.017	33.449			5.213	34.751			6.891	45.942			6.824	45.496
NMN	SARM1	209	222	DAVLYWCRRTDPAL	10.17	3	11	2.676	24.325			2.714	24.67			2.683	24.387			3.053	27.756			3.008	27.349			3	27.269			3.258	29.616			3.31	30.086			3.367	30.613			4.26	38.724			4.488	40.802
NMN	SARM1	210	222	AVLYWCRRTDPAL	9.32	3	10	2.21	22.103			2.217	22.167			2.204	22.044			2.487	24.87			2.453	24.526			2.421	24.211			2.684	26.844			2.666	26.662			2.776	27.76			3.567	35.672			3.544	35.437
NMN	SARM1	210	228	AVLYWCRRTDPALLRHCAL	9.33	4	16	1.995	12.469			2.067	12.918			2.004	12.527			2.286	14.288			2.213	13.829			2.16	13.497			2.437	15.229			2.327	14.541			2.58	16.123			3.405	21.284			3.285	20.531
NMN	SARM1	211	222	VLYWCRRTDPAL	9.1	3	9	2.309	25.661			2.328	25.864			2.279	25.32			2.601	28.899			2.558	28.424			2.509	27.875			2.737	30.41			2.714	30.152			2.807	31.187			3.432	38.133			3.416	37.951
NMN	SARM1	213	222	YWCRRTDPAL	7.58	2	7	2.017	28.82			2.031	29.007			2.01	28.717			2.217	31.666			2.199	31.418			2.191	31.294			2.342	33.463			2.328	33.26			2.373	33.901			2.752	39.311			2.75	39.281
NMN	SARM1	213	222	YWCRRTDPAL	7.58	3	7	2.023	28.902			2.039	29.126			2.016	28.8			2.226	31.806			2.203	31.469			2.186	31.222			2.349	33.554			2.329	33.269			2.376	33.947			2.758	39.4			2.763	39.467
NMN	SARM1	213	223	YWCRRTDPALL	8.64	3	8	1.974	24.672			1.993	24.907			1.988	24.851			2.16	26.999			2.108	26.349			2.145	26.815			2.196	27.447			2.269	28.358			2.266	28.33			2.598	32.478			2.79	34.873
NMN	SARM1	213	228	YWCRRTDPALLRHCAL	8.14	4	13	1.597	12.288			1.599	12.298			1.585	12.192			1.728	13.293			1.722	13.246			1.68	12.924			1.838	14.141			1.809	13.917			1.836	14.121			2.173	16.715			2.213	17.023
NMN	SARM1	213	228	YWCRRTDPALLRHCAL	8.14	5	13	1.811	13.93			1.778	13.681			1.777	13.67			1.92	14.769			1.877	14.437			1.884	14.492			2.049	15.764			2.032	15.627			2.032	15.63			2.406	18.511			2.405	18.5
NMN	SARM1	223	228	LRHCAL	5.78	2	4	0.025	0.618			0.019	0.485			0.024	0.6			0.022	0.546			0.024	0.592			0.02	0.497			0.022	0.547			0.019	0.475			0.024	0.588			0.017	0.432			0.022	0.54
NMN	SARM1	223	233	LRHCALALGNC	7.8	3	9	0.038	0.42			0.037	0.41			0.073	0.811			0.045	0.5			0.009	0.104			0.051	0.563			0.055	0.617			0.028	0.311			0.019	0.213			0.009	0.097			0.017	0.183
NMN	SARM1	223	235	LRHCALALGNCAL	9.15	2	11	0.114	1.037			0.082	0.747			0.088	0.803			0.089	0.81			0.085	0.772			0.092	0.834											0.1	0.912			0.092	0.839			0.084	0.764
NMN	SARM1	223	235	LRHCALALGNCAL	9.15	3	11	0.095	0.863			0.134	1.221			0.159	1.444			0.091	0.824			-0.115	-1.047			0.121	1.096			0.048	0.441			0.023	0.209			0.048	0.438			-0.024	-0.223			-0.105	-0.957
NMN	SARM1	223	247	LRHCALALGNCALHGGQAVQRRMVE	7.7	5	23	3.179	13.82			3.371	14.655			4.093	17.796			4.146	18.026			4.001	17.398			3.881	16.873			4.275	18.588			4.209	18.3			4.297	18.681			5.655	24.586			5.598	24.34
NMN	SARM1	223	252	LRHCALALGNCALHGGQAVQRRMVEKRAAE	7.22	5	28	3.345	11.947			3.328	11.887			3.266	11.665			4.214	15.05			4.06	14.5			4.124	14.727			4.776	17.056			4.747	16.954			5.064	18.085			6.833	24.405			6.829	24.389
NMN	SARM1	223	252	LRHCALALGNCALHGGQAVQRRMVEKRAAE	7.22	6	28	2.687	9.596			2.682	9.578			2.823	10.084			3.57	12.748			3.51	12.534			3.502	12.506			3.977	14.203			4.071	14.538			4.273	15.262			6.691	23.895			6.289	22.46
NMN	SARM1	223	254	LRHCALALGNCALHGGQAVQRRMVEKRAAEWL	8.59	5	30	3.696	12.321			3.076	10.253			2.623	8.744			4.771	15.904			4.282	14.274			4.998	16.66			5.803	19.345			5.404	18.012			5.903	19.677			7.822	26.074			7.824	26.08
NMN	SARM1	229	242	ALGNCALHGGQAVQ	6.63	2	12	2.83	23.58			2.91	24.249			2.897	24.138			3.205	26.708			3.253	27.111			3.285	27.372			3.259	27.157			3.316	27.637			3.376	28.135			3.597	29.978			3.725	31.043
NMN	SARM1	229	247	ALGNCALHGGQAVQRRMVE	6.71	4	17	3.107	18.278			3.168	18.637			3.022	17.777			3.75	22.06			3.813	22.431			3.762	22.129			4.175	24.56			4.253	25.015			4.291	25.241			5.606	32.974			5.518	32.458
NMN	SARM1	229	252	ALGNCALHGGQAVQRRMVEKRAAE	6.1	5	22	3.207	14.577			3.34	15.183			3.216	14.617			4.21	19.135			4.118	18.719			4.094	18.607			5.311	24.139			5.263	23.921			5.424	24.656			7.749	35.224			7.581	34.459
NMN	SARM1	229	254	ALGNCALHGGQAVQRRMVEKRAAEWL	8.09	4	24	2.615	10.897			2.637	10.988			2.579	10.746			3.38	14.084			3.385	14.103			3.32	13.835			4.082	17.01			3.921	16.338			4.193	17.472			6.49	27.041			6.399	26.662
NMN	SARM1	229	254	ALGNCALHGGQAVQRRMVEKRAAEWL	8.09	5	24	2.683	11.181			2.702	11.258			2.704	11.268			3.521	14.671			3.413	14.22			3.445	14.355			4.043	16.844			4.064	16.933			4.305	17.938			6.697	27.904			6.792	28.299
NMN	SARM1	229	259	ALGNCALHGGQAVQRRMVEKRAAEWLFPLAF	11.02	6	28	2.717	9.703			2.736	9.77			2.757	9.848			3.796	13.559			3.718	13.278			3.642	13.009			3.868	13.815	8.501	30.359	3.857	13.776	8.605	30.731	4.266	15.237	8.585	30.661	6.111	21.826	10.977	39.205	6.714	23.978
NMN	SARM1	229	265	ALGNCALHGGQAVQRRMVEKRAAEWLFPLAFSKEDEL	10.45	5	34	5.368	15.789			5.324	15.658			5.258	15.463			6.723	19.773			6.663	19.598			6.579	19.351			6.268	18.435	10.711	31.504	6.023	17.716	9.879	29.056	6.707	19.726	12.051	35.445	9.8	28.824	15.916	46.812	9.751	28.678
NMN	SARM1	236	252	HGGQAVQRRMVEKRAAE	3.62	4	15	2.43	16.198			2.424	16.16			2.382	15.879			3.147	20.982			3.087	20.58			3.038	20.256			3.635	24.235			3.599	23.994			3.801	25.341			5.617	37.45			5.844	38.959
NMN	SARM1	236	258	HGGQAVQRRMVEKRAAEWLFPLA	9.74	4	20	2.131	10.653			2.123	10.616			2.058	10.291			3.032	15.158			2.934	14.672			2.908	14.54			3.077	15.385	7.866	39.329	2.933	14.664	7.567	37.834	3.194	15.97	7.615	38.073	4.284	21.418	8.651	43.255	5.748	28.739
NMN	SARM1	236	258	HGGQAVQRRMVEKRAAEWLFPLA	9.74	5	20	2.136	10.678			2.158	10.788			2.059	10.295			3.036	15.178			2.949	14.747			2.906	14.529			3.312	16.561	5.637	28.187	3.158	15.792	7.594	37.971	3.333	16.666	7.733	38.663	5.692	28.459	10.83	54.151	5.83	29.152
NMN	SARM1	236	259	HGGQAVQRRMVEKRAAEWLFPLAF	10.83	3	21	1.99	9.479			1.978	9.419			1.941	9.243			2.859	13.616			2.836	13.507			2.816	13.409			2.86	13.621	7.448	35.467	2.999	14.279	7.418	35.326	3.269	15.569	7.712	36.724	4.224	20.114	9.422	44.866	4.739	22.567
NMN	SARM1	236	259	HGGQAVQRRMVEKRAAEWLFPLAF	10.83	4	21	2.172	10.345			2.154	10.258			2.071	9.862			3.095	14.738			2.998	14.278			2.975	14.168			3.318	15.798	7.093	33.778	3.093	14.727	8.117	38.654	3.53	16.81	8.792	41.867	4.055	19.308	9.163	43.635	3.786	18.029
NMN	SARM1	236	265	HGGQAVQRRMVEKRAAEWLFPLAFSKEDEL	10.23	5	27	4.916	18.207			4.877	18.064			4.767	17.655			6.112	22.638			6.062	22.452			5.974	22.126			6.342	23.49	11.787	43.656	6.222	23.044	11.315	41.908	6.503	24.086	11.739	43.479	9.031	33.449	15.045	55.723	9	33.332
NMN	SARM1	236	272	HGGQAVQRRMVEKRAAEWLFPLAFSKEDELLRLHACL	10.5	6	34	5.031	14.798			4.738	13.935			4.484	13.189			5.646	16.606			5.769	16.968			5.852	17.213			6.681	19.649			6.898	20.287	9.929	29.202	6.147	18.08	8.725	25.661	6.913	20.334	11.809	34.733	7.826	23.019
NMN	SARM1	248	254	KRAAEWL	8.41	2	5	1.473	29.454			1.468	29.367			1.452	29.046			1.455	29.103			1.425	28.497			1.452	29.035			1.48	29.607			1.453	29.056			1.426	28.518			1.447	28.934			1.46	29.209
NMN	SARM1	248	258	KRAAEWLFPLA	11.14	3	8	0.644	8.049			0.546	6.829			0.596	7.447			0.972	12.148			0.921	11.508			0.914	11.427			1.258	15.729			1.3	16.246			1.5	18.753			2.384	29.806			2.15	26.88
NMN	SARM1	248	259	KRAAEWLFPLAF	12.29	3	9	0.582	6.462			0.557	6.183			0.539	5.991			1.089	12.095			1.023	11.368			0.991	11.007			1.493	16.589			1.462	16.24			1.751	19.456			1.651	18.343	3.766	41.845	1.765	19.61
NMN	SARM1	248	265	KRAAEWLFPLAFSKEDEL	11.12	4	15	2.931	19.541			2.907	19.383			2.791	18.609			3.577	23.846			3.679	24.526			3.537	23.579			3.823	25.487			3.965	26.434			4.077	27.18			4.451	29.672	8.517	56.777	4.822	32.15
NMN	SARM1	253	262	WLFPLAFSKE	12.34	2	7	2.224	31.768			2.185	31.214			2.252	32.175			2.495	35.64			2.467	35.242			2.5	35.709			2.746	39.232			2.677	38.245			2.714	38.768			3.595	51.354			3.567	50.953
NMN	SARM1	255	262	FPLAFSKE	9.08	2	6	2.206	36.758			2.277	37.949			2.34	38.993			2.917	48.618			2.203	36.723			2.451	40.858			2.712	45.195			2.858	47.635			2.95	49.163			3.474	57.908			3.442	57.365
NMN	SARM1	255	265	FPLAFSKEDEL	10.23	2	9	2.83	31.447			2.865	31.836			2.824	31.373			3.411	37.898			3.39	37.668			3.361	37.35			3.749	41.659			3.748	41.644			3.777	41.965			4.35	48.336			4.322	48.019
NMN	SARM1	255	272	FPLAFSKEDELLRLHACL	10.31	4	16	2.273	14.208			2.466	15.412			2.501	15.631			2.966	18.536			2.862	17.884			3.109	19.432			3.475	21.717			3.453	21.583			3.452	21.575			4.314	26.96			4.439	27.744
NMN	SARM1	259	265	FSKEDEL	7.23	2	5	2.243	44.867			2.257	45.132			2.239	44.771			2.571	51.424			2.555	51.104			2.551	51.022			2.727	54.542			2.697	53.944			2.647	52.932			2.697	53.936			2.675	53.49
NMN	SARM1	259	268	FSKEDELLRL	9.3	3	8	1.563	19.532			1.674	20.922			1.594	19.922			1.998	24.981			1.968	24.597			1.965	24.568			2.268	28.353			2.249	28.113			2.261	28.26			2.783	34.791			2.747	34.34
NMN	SARM1	259	272	FSKEDELLRLHACL	9.12	4	12	1.873	15.609			1.679	13.996			1.71	14.253			2.152	17.934			2.202	18.353			2.229	18.578			2.594	21.616			2.713	22.605			2.449	20.406			3.048	25.398			3.264	27.197
NMN	SARM1	259	273	FSKEDELLRLHACLA	8.92	3	13	2.145	16.497			2.012	15.477			1.93	14.846			2.366	18.203			2.308	17.753			2.484	19.106			2.66	20.459			2.503	19.256			2.75	21.157			3.192	24.557			3.273	25.179
NMN	SARM1	259	273	FSKEDELLRLHACLA	8.92	4	13	1.915	14.729			2.077	15.974			1.99	15.306			2.492	19.168			2.315	17.809			2.339	17.989			2.729	20.995			2.449	18.837			2.566	19.739			3.084	23.721			3.146	24.203
NMN	SARM1	260	268	SKEDELLRL	8.9	3	7	1.201	17.15			1.315	18.785			1.325	18.935			1.674	23.916			1.632	23.31			1.749	24.987			1.889	26.982			1.963	28.037			1.865	26.64			2.427	34.671			2.398	34.257
NMN	SARM1	260	272	SKEDELLRLHACL	8.93	3	11	1.348	12.252			1.407	12.787			1.271	11.557			1.871	17.012			1.715	15.592			1.657	15.062			1.987	18.06			1.969	17.903			1.966	17.872			2.527	22.969			2.63	23.905
NMN	SARM1	260	272	SKEDELLRLHACL	8.93	4	11	1.227	11.15			1.16	10.541			1.246	11.332			1.684	15.309			1.711	15.556			1.61	14.637			1.935	17.593			1.933	17.576			1.907	17.339			2.553	23.212			2.668	24.254
NMN	SARM1	260	273	SKEDELLRLHACLA	8.69	3	12	1.475	12.293			1.493	12.443			1.498	12.48			1.863	15.528			1.784	14.866			1.811	15.095			2.123	17.695			2.089	17.411			2.065	17.21			2.623	21.855			2.705	22.54
NMN	SARM1	260	293	SKEDELLRLHACLAVAVLATNKEVEREVERSGTL	11.23	5	32	11.4	35.624			11.055	34.546			10.859	33.935			12.918	40.369			12.895	40.298			12.826	40.08			13.59	42.47			13.584	42.45			13.306	41.582			14.129	44.153			14.1	44.062
NMN	SARM1	266	272	LRLHACL	7.65	2	5	0.026	0.519			0.025	0.495			0.029	0.583			0.025	0.497			0.026	0.522			0.03	0.592			0.03	0.607			0.025	0.491			0.029	0.578			0.051	1.014			0.048	0.959
NMN	SARM1	266	273	LRLHACLA	7.13	2	6	0.041	0.678			0.039	0.643			0.051	0.847			0.049	0.82			0.047	0.781			0.043	0.72			0.051	0.855			0.051	0.853			0.051	0.843			0.08	1.341			0.074	1.23
NMN	SARM1	269	294	HACLAVAVLATNKEVEREVERSGTLA	9.66	4	24	6.734	28.057			6.826	28.444			6.758	28.159			8.472	35.299			8.486	35.358			8.27	34.457			8.81	36.71			8.859	36.912			8.947	37.281			10.431	43.463			10.354	43.143
NMN	SARM1	273	282	AVAVLATNKE	5.94	2	8	0.741	9.262			0.865	10.819			0.824	10.299			1.055	13.193			1.096	13.696			0.959	11.985			1.108	13.847			1.119	13.986			1.192	14.902			1.639	20.491			1.691	21.141
NMN	SARM1	273	284	AVAVLATNKEVE	6.61	2	10	0.872	8.719			0.892	8.921			0.882	8.819			1.113	11.13			1.112	11.12			1.106	11.059			1.294	12.945			1.277	12.767			1.404	14.044			2.065	20.651			2.048	20.476
NMN	SARM1	273	286	AVAVLATNKEVERE	6.03	3	12	2.284	19.036			2.266	18.88			2.255	18.791			2.705	22.538			2.711	22.594			2.659	22.158			2.937	24.473			2.933	24.439			3.023	25.188			3.853	32.107			3.674	30.615
NMN	SARM1	273	288	AVAVLATNKEVEREVE	7.08	2	14	2.376	16.97			2.295	16.392			2.285	16.321			2.726	19.475			2.996	21.398			2.993	21.378			3.375	24.108			3.355	23.962			3.476	24.826			4.872	34.803			4.684	33.458
NMN	SARM1	273	288	AVAVLATNKEVEREVE	7.08	3	14	2.262	16.158			2.319	16.564			2.19	15.645			2.681	19.153			2.755	19.681			2.742	19.587			3.137	22.406			3.114	22.24			3.301	23.579			4.12	29.43			4.272	30.517
NMN	SARM1	273	293	AVAVLATNKEVEREVERSGTL	8.41	3	19	5.592	29.433			5.682	29.906			5.564	29.284			6.827	35.93			6.99	36.788			6.955	36.607			7.582	39.905			7.587	39.931			7.63	40.158			8.923	46.962			8.939	47.045
NMN	SARM1	273	293	AVAVLATNKEVEREVERSGTL	8.41	4	19	5.576	29.347			5.75	30.261			5.624	29.602			7.055	37.132			6.991	36.793			6.936	36.507			7.59	39.947			7.537	39.671			7.62	40.108			8.889	46.784			8.836	46.505
NMN	SARM1	273	294	AVAVLATNKEVEREVERSGTLA	8.05	2	20	6.542	32.709			6.57	32.851			6.539	32.696			8.102	40.512			8.015	40.073			8.013	40.064			8.577	42.886			8.52	42.602			8.674	43.37			9.926	49.631			9.933	49.665
NMN	SARM1	273	294	AVAVLATNKEVEREVERSGTLA	8.05	3	20	6.539	32.697			6.633	33.166			6.561	32.805			8.141	40.707			8.037	40.185			7.834	39.169			8.631	43.153			8.591	42.956			8.682	43.409			9.961	49.804			9.933	49.665
NMN	SARM1	273	294	AVAVLATNKEVEREVERSGTLA	8.05	4	20	6.487	32.437			6.523	32.614			6.348	31.74			7.916	39.58			7.835	39.177			7.8	39.002			8.42	42.099			8.511	42.557			8.515	42.574			9.875	49.376			9.598	47.99
NMN	SARM1	273	295	AVAVLATNKEVEREVERSGTLAL	8.96	3	21	6.112	29.103			6.42	30.573			6.218	29.608			7.952	37.869			7.97	37.95			7.78	37.048			8.361	39.817			8.548	40.703			8.648	41.182			9.711	46.245			9.648	45.943
NMN	SARM1	273	295	AVAVLATNKEVEREVERSGTLAL	8.96	4	21	6.666	31.743			6.48	30.859			6.422	30.58			8.138	38.752			8.01	38.145			7.895	37.595			8.543	40.683			8.901	42.387			8.64	41.142			10.047	47.843			10.061	47.908
NMN	SARM1	273	301	AVAVLATNKEVEREVERSGTLALVEPLVA	10.05	4	26	6.481	24.928			6.79	26.115			6.962	26.777			8.51	32.733			8.456	32.524			8.315	31.982			9.005	34.636			8.938	34.378			9.307	35.795			11.329	43.575			11.353	43.667
NMN	SARM1	274	284	VAVLATNKEVE	6.31	2	9	0.932	10.352			0.95	10.552			0.889	9.873			1.178	13.093			1.172	13.019			1.135	12.613			1.325	14.719			1.326	14.734			1.449	16.099			2.126	23.617			2.17	24.114
NMN	SARM1	274	288	VAVLATNKEVEREVE	6.85	3	13	2.336	17.968			2.378	18.291			2.392	18.404			2.848	21.908			2.879	22.144			2.922	22.477			3.229	24.84			3.164	24.337			3.338	25.68			4.384	33.726			4.359	33.533
NMN	SARM1	274	293	VAVLATNKEVEREVERSGTL	8	3	18	5.506	30.592			5.381	29.894			5.501	30.562			6.871	38.17			6.916	38.42			6.865	38.14			7.469	41.495			7.447	41.37			7.542	41.899			8.753	48.627			8.764	48.686
NMN	SARM1	274	293	VAVLATNKEVEREVERSGTL	8	4	18	5.505	30.582			5.598	31.1			5.503	30.574			6.969	38.718			6.923	38.462			6.858	38.098			7.447	41.37			7.447	41.372			7.596	42.202			8.882	49.343			8.737	48.539
NMN	SARM1	274	294	VAVLATNKEVEREVERSGTLA	7.89	3	19	6.535	34.393			6.614	34.809			6.487	34.142			8.121	42.743			7.957	41.88			7.921	41.69			8.577	45.141			8.584	45.18			8.582	45.169			9.886	52.029			9.876	51.98
NMN	SARM1	274	294	VAVLATNKEVEREVERSGTLA	7.89	4	19	6.444	33.915			6.537	34.407			6.442	33.904			7.951	41.848			7.903	41.594			7.861	41.374			8.486	44.663			8.476	44.608			8.567	45.088			9.769	51.414			9.799	51.576
NMN	SARM1	274	295	VAVLATNKEVEREVERSGTLAL	8.81	3	20	6.57	32.851			6.663	33.317			6.523	32.615			8.067	40.335			8.02	40.098			8.029	40.147			8.675	43.373			8.696	43.478			8.721	43.605			9.993	49.963			10.261	51.304
NMN	SARM1	274	295	VAVLATNKEVEREVERSGTLAL	8.81	4	20	6.386	31.93			6.493	32.463			6.376	31.881			7.951	39.753			7.81	39.049			7.857	39.284			8.6	42.999			8.435	42.174			8.622	43.111			10.11	50.55			10.088	50.441
NMN	SARM1	274	301	VAVLATNKEVEREVERSGTLALVEPLVA	10	4	25	6.597	26.388			6.772	27.089			6.305	25.22			8.402	33.608			8.343	33.371			8.287	33.149			9.244	36.975			9.06	36.239			9.279	37.117			11.205	44.82			11.228	44.913
NMN	SARM1	275	284	AVLATNKEVE	5.69	2	8	0.936	11.697			0.993	12.417			0.978	12.221			1.22	15.248			1.15	14.372			1.176	14.706			1.52	18.994			1.528	19.099			1.458	18.223			2.024	25.294			2.109	26.359
NMN	SARM1	275	293	AVLATNKEVEREVERSGTL	8.25	3	17	5.422	31.896			5.508	32.399			5.405	31.793			6.863	40.369			6.827	40.162			6.85	40.295			7.4	43.528			7.43	43.708			7.354	43.256			8.749	51.466			8.348	49.107
NMN	SARM1	275	294	AVLATNKEVEREVERSGTLA	7.6	3	18	6.608	36.714			6.774	37.636			6.707	37.263			8.294	46.077			8.151	45.282			8.283	46.015			8.894	49.413			8.69	48.28			8.747	48.595			9.979	55.441			9.938	55.212
NMN	SARM1	275	294	AVLATNKEVEREVERSGTLA	7.6	4	18	6.199	34.437			6.492	36.065			6.473	35.959			7.965	44.249			7.908	43.932			7.662	42.569			8.038	44.657			7.953	44.183			8.197	45.541			9.162	50.898			9.843	54.682
NMN	SARM1	276	293	VLATNKEVEREVERSGTL	7.51	3	16	5.856	36.599			5.546	34.66			5.5	34.377			7.209	45.058			7.098	44.364			7.06	44.123			7.863	49.142			7.463	46.646			7.782	48.635			9.058	56.613			8.899	55.619
NMN	SARM1	276	293	VLATNKEVEREVERSGTL	7.51	4	16	5.846	36.539			6.011	37.57			5.639	35.244			7.293	45.582			6.986	43.665			6.949	43.433			7.681	48.008			7.529	47.058			7.99	49.94			9.045	56.532			8.985	56.157
NMN	SARM1	276	294	VLATNKEVEREVERSGTLA	7.4	3	17	6.08	35.765			6.475	38.09			6.08	35.765			7.815	45.969			7.793	45.842			7.798	45.872			8.52	50.117			8.529	50.168			8.469	49.82			9.651	56.769			9.526	56.036
NMN	SARM1	276	294	VLATNKEVEREVERSGTLA	7.4	4	17	6.768	39.812			6.972	41.01			6.875	40.441			8.355	49.148			8.142	47.896			7.856	46.215			9.045	53.208			9.803	57.666			9.506	55.917			10.378	61.045			10.544	62.023
NMN	SARM1	277	294	LATNKEVEREVERSGTLA	7.17	3	16	5.908	36.923			5.911	36.941			6.181	38.629			7.755	48.471			7.798	48.739			7.896	49.353			8.299	51.866			8.081	50.504			8.265	51.655			9.331	58.319			9.605	60.033
NMN	SARM1	278	293	ATNKEVEREVERSGTL	6.6	3	14	5.125	36.61			5.429	38.781			5.347	38.196			6.877	49.123			6.838	48.84			6.766	48.332			7.33	52.36			7.27	51.927			7.317	52.266			8.446	60.329			8.398	59.988
NMN	SARM1	278	293	ATNKEVEREVERSGTL	6.6	4	14	5.381	38.438			5.535	39.534			5.371	38.365			6.838	48.843			6.739	48.132			6.788	48.484			7.263	51.876			7.256	51.828			7.043	50.309			8.377	59.837			8.395	59.966
NMN	SARM1	278	294	ATNKEVEREVERSGTLA	6.5	3	15	6.423	42.818			6.357	42.379			6.258	41.72			7.629	50.857			7.43	49.536			7.915	52.764			8.233	54.888			8.146	54.309			7.874	52.494			9.226	61.508			9.229	61.528
NMN	SARM1	278	294	ATNKEVEREVERSGTLA	6.5	4	15	6.22	41.466			6.568	43.787			6.286	41.907			7.908	52.72			7.792	51.945			7.769	51.794			8.294	55.296			8.291	55.273			8.288	55.251			9.391	62.605			9.34	62.265
NMN	SARM1	278	295	ATNKEVEREVERSGTLAL	7.78	3	16	6.125	38.281			6.485	40.534			6.256	39.102			7.989	49.933			7.902	49.388			7.595	47.469			8.455	52.842			8.331	52.067			8.371	52.322			9.801	61.256			9.595	59.966
NMN	SARM1	278	295	ATNKEVEREVERSGTLAL	7.78	4	16	6.407	40.046			6.63	41.438			6.686	41.785			7.898	49.362			7.961	49.755			7.771	48.569			8.58	53.622			8.398	52.488			8.491	53.066			9.738	60.861			9.538	59.615
NMN	SARM1	287	293	VERSGTL	5.28	2	5	2.95	58.999			2.997	59.944			2.964	59.284			3.722	74.448			3.684	73.683			3.664	73.284			3.915	78.298			3.846	76.93			3.795	75.901			3.797	75.943			3.784	75.689
NMN	SARM1	293	301	LALVEPLVA	10.53	2	6	0.164	2.734			0.265	4.42			0.265	4.415			0.369	6.158			0.278	4.635			0.367	6.117			0.531	8.858			0.413	6.882			0.584	9.739			1.098	18.3			1.258	20.962
NMN	SARM1	293	311	LALVEPLVASLDPGRFARC	11.19	3	15	6.534	43.563			6.719	44.791			6.588	43.917			7.346	48.977			7.603	50.687			7.448	49.651			7.991	53.271			8.088	53.921			7.778	51.854			9.285	61.901			9.062	60.412
NMN	SARM1	294	301	ALVEPLVA	9.29	2	5	0.127	2.541			0.129	2.583			0.117	2.345			0.24	4.793			0.23	4.605			0.221	4.416			0.335	6.695			0.358	7.159			0.379	7.575			0.881	17.62			0.93	18.608
NMN	SARM1	294	308	ALVEPLVASLDPGRF	10.98	2	11	3.968	36.075			3.984	36.223			3.975	36.136			4.657	42.334			4.651	42.283			4.602	41.835			5.072	46.11			5.092	46.288			5.108	46.437			6.094	55.402			6.109	55.541
NMN	SARM1	294	308	ALVEPLVASLDPGRF	10.98	3	11	3.484	31.669			3.491	31.734			3.514	31.948			4.108	37.346			4.076	37.052			4.034	36.672			4.463	40.569			4.413	40.115			4.462	40.566			5.348	48.617			5.306	48.241
NMN	SARM1	294	311	ALVEPLVASLDPGRFARC	10.59	3	14	6.574	46.956			6.58	46.998			6.561	46.862			7.411	52.932			7.378	52.701			7.345	52.464			7.881	56.295			7.875	56.248			7.864	56.17			8.915	63.68			8.897	63.547
NMN	SARM1	295	301	LVEPLVA	8.92	2	4	0.103	2.564			0.107	2.67			0.12	2.993			0.22	5.512			0.331	8.279			0.222	5.548			0.328	8.188			0.348	8.7			0.374	9.361			0.834	20.844			0.871	21.772
NMN	SARM1	295	308	LVEPLVASLDPGRF	10.91	2	10	3.85	38.503			3.915	39.149			3.866	38.665			4.543	45.429			4.528	45.275			4.492	44.916			4.931	49.305			4.919	49.19			4.936	49.36			5.892	58.925			5.836	58.361
NMN	SARM1	295	311	LVEPLVASLDPGRFARC	9.93	3	13	6.405	49.268			6.412	49.326			6.385	49.112			7.15	55.004			7.166	55.123			7.103	54.642			7.665	58.96			7.679	59.068			7.631	58.697			8.557	65.823			8.536	65.658
NMN	SARM1	296	311	VEPLVASLDPGRFARC	9.77	2	12	6.374	53.12			6.559	54.662			6.39	53.25			7.092	59.097			6.968	58.068			6.982	58.179			7.44	62.003			7.342	61.186			7.272	60.599			7.755	64.626			8.005	66.711
NMN	SARM1	296	311	VEPLVASLDPGRFARC	9.77	3	12	6.11	50.921			6.103	50.857			6.081	50.677			6.821	56.845			6.944	57.865			6.888	57.4			7.144	59.532			7.266	60.554			7.135	59.461			7.742	64.519			7.692	64.098
NMN	SARM1	302	311	SLDPGRFARC	7.39	3	7	4.863	69.466			4.862	69.457			4.841	69.151			5.115	73.074			5.13	73.288			5.118	73.121			5.233	74.757			5.185	74.067			5.104	72.911			5.198	74.256			5.17	73.855
NMN	SARM1	302	312	SLDPGRFARCL	9.26	3	8	6.321	79.009			6.094	76.181			6.193	77.413			6.465	80.81			6.607	82.59			6.613	82.666			6.618	82.73			6.509	81.356			6.621	82.768			6.613	82.667			6.577	82.207
NMN	SARM1	305	311	PGRFARC	7.46	2	5	4.327	86.536			4.388	87.753			4.443	88.851			4.577	91.547			4.555	91.096			4.552	91.047			4.5	90.006			4.517	90.342			4.386	87.715			4.405	88.096			4.457	89.138
NMN	SARM1	309	327	ARCLVDASDTSQGRGPDDL	7.36	3	16	8.939	55.866			8.886	55.539			8.824	55.148			9.498	59.36			9.48	59.252			9.458	59.114			9.692	60.575			9.638	60.237			9.341	58.38			9.524	59.526			9.552	59.698
NMN	SARM1	309	347	ARCLVDASDTSQGRGPDDLQRLVPLLDSNRLEAQCIGAF	11.21	5	35	9.574	27.355			9.417	26.905			9.288	26.538			10.991	31.404			10.709	30.598			10.688	30.536			11.527	32.934			11.709	33.456			11.405	32.586			12.978	37.081			13.222	37.778
NMN	SARM1	312	327	LVDASDTSQGRGPDDL	7.08	2	13	7.115	54.735			7.122	54.785			7.086	54.509			7.558	58.139			7.558	58.137			7.541	58.005			7.729	59.452			7.659	58.917			7.472	57.477			7.565	58.193			7.533	57.945
NMN	SARM1	312	327	LVDASDTSQGRGPDDL	7.08	3	13	6.574	50.568			6.561	50.469			6.544	50.341			6.994	53.801			6.923	53.253			6.937	53.365			7.126	54.817			7.01	53.922			6.809	52.373			6.904	53.106			6.859	52.764
NMN	SARM1	312	334	LVDASDTSQGRGPDDLQRLVPLL	10.91	3	19	6.032	31.747			6.033	31.755			5.996	31.557			6.985	36.764			6.977	36.723			6.94	36.528			7.534	39.654			7.536	39.662			7.379	38.839			7.907	41.615			7.924	41.707
NMN	SARM1	312	339	LVDASDTSQGRGPDDLQRLVPLLDSNRL	10.58	4	24	8.355	34.812			8.379	34.913			8.358	34.823			9.833	40.971			9.794	40.81			9.746	40.608			10.533	43.886			10.494	43.725			10.293	42.886			11.347	47.278			11.283	47.012
NMN	SARM1	312	341	LVDASDTSQGRGPDDLQRLVPLLDSNRLEA	10.3	3	26	8.477	32.603			8.505	32.712			8.452	32.509			10.031	38.581			9.963	38.317			9.917	38.144			10.814	41.593			10.707	41.18			10.696	41.14			11.984	46.092			12.006	46.178
NMN	SARM1	312	341	LVDASDTSQGRGPDDLQRLVPLLDSNRLEA	10.3	4	26	8.365	32.174			8.453	32.511			8.408	32.337			9.966	38.33			9.931	38.196			9.941	38.234			10.757	41.372			10.672	41.047			10.552	40.585			12.029	46.266			11.939	45.919
NMN	SARM1	312	342	LVDASDTSQGRGPDDLQRLVPLLDSNRLEAQ	10.18	4	27	9.054	33.535			8.943	33.122							10.926	40.468			10.776	39.912			10.936	40.502			11.464	42.459			11.097	41.098			11.42	42.295			12.616	46.724			12.627	46.767
NMN	SARM1	312	343	LVDASDTSQGRGPDDLQRLVPLLDSNRLEAQC	10.4	3	28	9.024	32.229			9.622	34.364			8.827	31.525			11.049	39.459			11.125	39.731			10.921	39.004			11.816	42.201			12.272	43.827			11.293	40.333			13.033	46.548			13.105	46.804
NMN	SARM1	312	343	LVDASDTSQGRGPDDLQRLVPLLDSNRLEAQC	10.4	4	28	9.029	32.248			9.317	33.274			9.28	33.141			11.433	40.834			11.001	39.288			11.019	39.353			11.876	42.414			11.806	42.165			11.289	40.318			13.083	46.725			13.053	46.617
NMN	SARM1	312	347	LVDASDTSQGRGPDDLQRLVPLLDSNRLEAQCIGAF	11.69	4	32	8.003	25.009			8.051	25.159			7.99	24.969			9.461	29.566			9.446	29.52			9.402	29.381			10.253	32.042			10.199	31.871			10.023	31.321			11.555	36.109			11.557	36.117
NMN	SARM1	313	327	VDASDTSQGRGPDDL	6.79	2	12	6.288	52.403			6.588	54.896			6.396	53.297			7.075	58.955			6.933	57.779			6.905	57.542			7.075	58.96			7.425	61.878			7.114	59.284			7.275	60.622			7.205	60.045
NMN	SARM1	315	339	ASDTSQGRGPDDLQRLVPLLDSNRL	10.38	3	21	6.36	30.288			6.291	29.959			6.214	29.591			7.651	36.432			7.72	36.763			7.574	36.065			8.36	39.811			8.266	39.363			8.008	38.135			9.054	43.114			9.247	44.032
NMN	SARM1	315	341	ASDTSQGRGPDDLQRLVPLLDSNRLEA	10.23	4	23	7.915	34.415			7.949	34.563			7.896	34.328			9.339	40.606			8.887	38.639			8.75	38.044			9.47	41.175			9.692	42.14			9.228	40.123			10.438	45.381			10.718	46.601
NMN	SARM1	315	343	ASDTSQGRGPDDLQRLVPLLDSNRLEAQC	10.3	4	25	6.875	27.498			6.699	26.798			6.496	25.983			8.032	32.126			7.808	31.232			8.124	32.495			8.584	34.335			8.822	35.288			8.678	34.711			10.061	40.246			9.885	39.54
NMN	SARM1	315	346	ASDTSQGRGPDDLQRLVPLLDSNRLEAQCIGA	10.54	4	28	6.574	23.48			6.549	23.388			6.522	23.294			7.828	27.957			7.927	28.311			8.027	28.669			8.691	31.04			8.744	31.229			8.593	30.689			10.056	35.913			9.993	35.688
NMN	SARM1	315	347	ASDTSQGRGPDDLQRLVPLLDSNRLEAQCIGAF	11.38	3	29	7.261	25.037			7.821	26.97			7.398	25.509			9.011	31.072			8.862	30.559			8.954	30.876			9.808	33.822			9.962	34.352			9.587	33.059			11.039	38.066			10.837	37.371
NMN	SARM1	315	347	ASDTSQGRGPDDLQRLVPLLDSNRLEAQCIGAF	11.38	4	29	7.251	25.002			7.312	25.215			7.339	25.309			8.562	29.524			8.585	29.604			8.513	29.354			9.526	32.849			9.426	32.505			9.353	32.252			10.351	35.694			10.55	36.378
NMN	SARM1	318	327	TSQGRGPDDL	6.29	2	7	3.395	48.502			3.41	48.713			3.353	47.899			3.673	52.467			3.657	52.248			3.661	52.303			3.811	54.437			3.73	53.289			3.602	51.463			3.69	52.719			3.654	52.195
NMN	SARM1	327	347	LQRLVPLLDSNRLEAQCIGAF	11.1	3	18	2.629	14.603			2.593	14.406			2.534	14.076			2.997	16.648			3.14	17.444			3.057	16.985			3.656	20.311			3.38	18.78			3.692	20.512			4.192	23.289			4.249	23.605
NMN	SARM1	328	334	QRLVPLL	9.88	2	4	0.127	3.168			0.096	2.41			0.114	2.857			0.135	3.365			0.129	3.223			0.117	2.915			0.124	3.101			0.126	3.158			0.105	2.631			0.207	5.175			0.224	5.612
NMN	SARM1	328	336	QRLVPLLDS	9.19	2	6	0.403	6.713			0.414	6.908			0.403	6.718			0.68	11.338			0.698	11.631			0.656	10.938			0.817	13.624			0.84	13.999			0.847	14.124			1.286	21.435			1.257	20.949
NMN	SARM1	328	339	QRLVPLLDSNRL	9.02	2	9	2.44	27.112			2.478	27.534			2.461	27.345			2.871	31.897			2.854	31.714			2.835	31.495			3.018	33.529			3.027	33.629			2.995	33.274			3.324	36.935			3.328	36.982
NMN	SARM1	328	339	QRLVPLLDSNRL	9.02	3	9	2.396	26.627			2.431	27.017			2.413	26.812			2.816	31.29			2.799	31.105			2.789	30.994			2.983	33.145			2.954	32.823			2.929	32.55			3.263	36.258			3.243	36.035
NMN	SARM1	328	341	QRLVPLLDSNRLEA	8.93	2	11	2.322	21.105			2.358	21.44			2.335	21.227			2.771	25.187			2.775	25.227			2.76	25.092			3.014	27.403			2.994	27.216			2.976	27.056			3.745	34.044			3.783	34.395
NMN	SARM1	328	341	QRLVPLLDSNRLEA	8.93	3	11	2.32	21.09			2.322	21.113			2.309	20.994			2.743	24.932			2.719	24.719			2.722	24.748			2.959	26.902			2.948	26.801			2.931	26.642			3.683	33.482			3.671	33.369
NMN	SARM1	328	342	QRLVPLLDSNRLEAQ	8.54	3	12	2.469	20.578			2.557	21.308			2.398	19.983			2.905	24.204			2.855	23.79			2.748	22.9			3.122	26.016			3.199	26.662			3.031	25.256			3.756	31.304			3.771	31.426
NMN	SARM1	328	343	QRLVPLLDSNRLEAQC	8.95	2	13	2.388	18.37			2.41	18.538			2.402	18.476			2.818	21.675			2.776	21.357			2.745	21.119			3.02	23.234			2.958	22.75			2.969	22.837			3.808	29.289			3.779	29.067
NMN	SARM1	328	343	QRLVPLLDSNRLEAQC	8.95	3	13	2.352	18.093			2.383	18.332			2.363	18.175			2.765	21.272			2.761	21.24			2.749	21.146			2.975	22.885			2.965	22.806			2.953	22.717			3.746	28.818			3.754	28.877
NMN	SARM1	328	346	QRLVPLLDSNRLEAQCIGA	9.52	2	16	2.363	14.767			2.375	14.845			2.387	14.921			2.741	17.131			2.745	17.156			2.746	17.162			2.977	18.604			2.944	18.398			2.958	18.487			3.71	23.188			3.705	23.155
NMN	SARM1	328	346	QRLVPLLDSNRLEAQCIGA	9.52	3	16	2.396	14.977			2.417	15.107			2.4	14.999			2.791	17.444			2.773	17.332			2.761	17.254			2.985	18.654			2.972	18.578			2.977	18.604			3.749	23.432			3.754	23.461
NMN	SARM1	328	347	QRLVPLLDSNRLEAQCIGAF	10.75	3	17	2.422	14.247			2.427	14.276			2.418	14.221			2.769	16.291			2.763	16.253			2.748	16.163			2.95	17.351			2.945	17.325			2.941	17.301			3.694	21.728			3.712	21.837
NMN	SARM1	335	341	DSNRLEA	5.5	2	5	1.889	37.78			1.921	38.423			1.876	37.522			2.102	42.031			2.12	42.408			2.015	40.291			2.178	43.554			2.087	41.749			2.085	41.693			2.467	49.344			2.499	49.983
NMN	SARM1	335	347	DSNRLEAQCIGAF	10.03	2	11	1.707	15.518			1.703	15.483			1.724	15.675			1.821	16.554			1.836	16.689			1.868	16.979			1.998	18.165			1.914	17.402			1.962	17.832			2.289	20.811			2.46	22.366
NMN	SARM1	337	346	NRLEAQCIGA	7.25	2	8	0.793	9.907			0.695	8.692			0.741	9.264			0.817	10.213			0.779	9.738			0.7	8.756			0.755	9.434			0.765	9.567			0.75	9.379			1.244	15.547			1.21	15.126
NMN	SARM1	337	347	NRLEAQCIGAF	9.68	2	9	0.942	10.471			0.972	10.802			0.917	10.192			0.985	10.94			0.995	11.058			1.003	11.142			1.037	11.517			1.065	11.83			0.984	10.932			1.591	17.68			1.584	17.604
NMN	SARM1	340	347	EAQCIGAF	9.71	2	6	0.039	0.648			0.054	0.899			0.059	0.991			0.045	0.756			0.058	0.962			0.044	0.73			0.048	0.795			0.05	0.841			0.062	1.037			0.086	1.439			0.091	1.508
NMN	SARM1	347	374	FYLCAEAAIKSLQGKTKVFSDIGAIQSL	11.31	3	26	12.103	46.55			11.886	45.716			12.066	46.409			13.104	50.401			13.495	51.903			13.28	51.078			13.936	53.602			13.784	53.017			13.781	53.002			14.924	57.399			14.989	57.65
NMN	SARM1	347	379	FYLCAEAAIKSLQGKTKVFSDIGAIQSLKRLVS	11.14	5	31	12.333	39.782			12.021	38.776			12.093	39.01			13.443	43.363			13.24	42.711			13.34	43.032			14.158	45.672			14.323	46.203			13.888	44.799			15.614	50.368			16.005	51.629
NMN	SARM1	348	374	YLCAEAAIKSLQGKTKVFSDIGAIQSL	10.71	3	25	12.857	51.426			12.732	50.93			12.613	50.453			14.096	56.384			14.086	56.344			14.02	56.08			14.813	59.254			14.858	59.43			14.646	58.584			15.831	63.326			15.787	63.15
NMN	SARM1	348	374	YLCAEAAIKSLQGKTKVFSDIGAIQSL	10.71	4	25	12.757	51.027			12.73	50.919			12.612	50.448			14.1	56.399			14.131	56.525			14.057	56.229			14.947	59.789			14.626	58.503			14.71	58.84			16.193	64.771			15.823	63.291
NMN	SARM1	352	365	EAAIKSLQGKTKVF	7.07	3	12	7.638	63.652			7.595	63.295			7.637	63.646			8.235	68.624			8.089	67.407			8.136	67.8			8.417	70.146			8.426	70.214			8.347	69.559			8.626	71.881			8.72	72.668
NMN	SARM1	352	369	EAAIKSLQGKTKVFSDIG	7.75	3	16	10.006	62.54			9.732	60.825			9.9	61.878			10.802	67.512			10.676	66.725			10.525	65.782			11.155	69.721			11.231	70.191			10.99	68.689			11.584	72.402			11.369	71.054
NMN	SARM1	352	370	EAAIKSLQGKTKVFSDIGA	7.87	2	17	9.754	57.375			9.854	57.966			9.877	58.097			10.831	63.71			10.831	63.711			10.941	64.356			11.384	66.967			11.338	66.693			11.216	65.976			12.018	70.694			11.887	69.923
NMN	SARM1	352	370	EAAIKSLQGKTKVFSDIGA	7.87	3	17	9.91	58.292			9.962	58.597			9.917	58.333			11.01	64.764			11.047	64.985			10.936	64.331			11.54	67.884			11.578	68.106			11.35	66.762			12.097	71.161			12.082	71.072
NMN	SARM1	352	373	EAAIKSLQGKTKVFSDIGAIQS	8.14	3	20	12.494	62.468			12.534	62.672			12.575	62.876			13.993	69.966			13.876	69.382			13.891	69.455			14.397	71.985			14.572	72.862			14.333	71.663			15.132	75.662			15.171	75.856
NMN	SARM1	352	374	EAAIKSLQGKTKVFSDIGAIQSL	9.24	2	21	12.201	58.101			12.383	58.968			12.294	58.545			13.636	64.932			13.782	65.629			13.516	64.362			14.415	68.642			14.319	68.187			14.218	67.705			15.278	72.752			14.916	71.028
NMN	SARM1	352	374	EAAIKSLQGKTKVFSDIGAIQSL	9.24	3	21	12.047	57.365			12.126	57.741			12.095	57.594			13.542	64.484			13.419	63.901			13.33	63.478			13.972	66.534			14.039	66.853			13.883	66.111			14.577	69.414			14.553	69.298
NMN	SARM1	352	374	EAAIKSLQGKTKVFSDIGAIQSL	9.24	4	21	12.084	57.541			12.121	57.719			12.068	57.465			13.453	64.064			13.461	64.098			13.474	64.163			14.117	67.222			14.124	67.258			13.903	66.205			14.594	69.496			14.672	69.865
NMN	SARM1	352	379	EAAIKSLQGKTKVFSDIGAIQSLKRLVS	9.45	4	26	11.699	44.998			11.705	45.019			11.649	44.804			13.197	50.759			13.14	50.539			13.079	50.302			13.86	53.308			13.863	53.32			13.69	52.653			14.89	57.269			14.883	57.244
NMN	SARM1	352	379	EAAIKSLQGKTKVFSDIGAIQSLKRLVS	9.45	5	26	11.543	44.396			11.591	44.582			11.499	44.225			13.091	50.349			13.094	50.363			12.925	49.71			13.829	53.189			13.83	53.193			13.676	52.601			14.716	56.601			14.796	56.909
NMN	SARM1	352	379	EAAIKSLQGKTKVFSDIGAIQSLKRLVS	9.45	6	26	11.335	43.597			11.683	44.936			11.448	44.03			13.069	50.267			13.227	50.874			13.077	50.295			13.773	52.974			13.622	52.391			13.483	51.857			14.563	56.011			14.66	56.386
NMN	SARM1	352	389	EAAIKSLQGKTKVFSDIGAIQSLKRLVSYSTNGTKSAL	9.89	5	36	16.633	46.203			16.779	46.608			16.668	46.299			19.08	53.001			18.983	52.73			18.989	52.747			20.398	56.661			20.207	56.132			20.309	56.415			22.09	61.362			21.73	60.362
NMN	SARM1	352	396	EAAIKSLQGKTKVFSDIGAIQSLKRLVSYSTNGTKSALAKRALRL	9.78	5	43	15.627	36.342			15.745	36.615			15.339	35.671			17.766	41.316			17.719	41.208			17.682	41.12			18.992	44.167			18.912	43.981			18.652	43.376			20.59	47.884			20.429	47.509
NMN	SARM1	352	396	EAAIKSLQGKTKVFSDIGAIQSLKRLVSYSTNGTKSALAKRALRL	9.78	6	43	16.265	37.825			16.179	37.625			16.155	37.569			18.683	43.448			18.545	43.128			18.26	42.465			19.674	45.753			19.546	45.455			19.547	45.459			21.397	49.76			21.161	49.212
NMN	SARM1	353	370	AAIKSLQGKTKVFSDIGA	7.43	3	16	8.747	54.669			8.888	55.55			8.989	56.184			10.162	63.515			9.897	61.858			10.009	62.556			10.616	66.348			10.547	65.92			10.141	63.379			10.95	68.44			10.787	67.421
NMN	SARM1	353	374	AAIKSLQGKTKVFSDIGAIQSL	9.05	2	20	11.178	55.891			11.122	55.609			11.079	55.397			12.381	61.905			12.448	62.238			12.457	62.283			13.088	65.439			13.094	65.47			12.924	64.62			13.363	66.816			13.413	67.063
NMN	SARM1	353	374	AAIKSLQGKTKVFSDIGAIQSL	9.05	3	20	10.973	54.867			11.039	55.195			10.944	54.722			12.285	61.423			12.25	61.249			12.126	60.63			12.884	64.419			12.948	64.742			12.688	63.438			13.268	66.341			13.223	66.114
NMN	SARM1	353	374	AAIKSLQGKTKVFSDIGAIQSL	9.05	4	20	10.943	54.717			10.989	54.945			10.943	54.714			12.302	61.51			12.232	61.158			12.171	60.857			12.898	64.489			12.852	64.261			12.658	63.29			13.215	66.076			13.199	65.996
NMN	SARM1	353	379	AAIKSLQGKTKVFSDIGAIQSLKRLVS	9.28	5	25	10.311	41.245			10.439	41.757			10.265	41.062			11.756	47.025			11.704	46.816			11.66	46.638			12.539	50.156			12.5	49.998			12.162	48.647			13.291	53.165			13.388	53.551
NMN	SARM1	353	389	AAIKSLQGKTKVFSDIGAIQSLKRLVSYSTNGTKSAL	9.78	4	35	15.865	45.328			15.597	44.564			15.698	44.85			18.218	52.05			18.191	51.975			17.99	51.399			19.268	55.05			19.578	55.936			19.263	55.036			20.906	59.733			20.946	59.847
NMN	SARM1	353	389	AAIKSLQGKTKVFSDIGAIQSLKRLVSYSTNGTKSAL	9.78	5	35	15.782	45.091			15.752	45.006			15.702	44.863			18.056	51.589			17.98	51.372			17.738	50.681			19.589	55.97			19.118	54.622			19.219	54.91			20.787	59.392			20.737	59.248
NMN	SARM1	353	396	AAIKSLQGKTKVFSDIGAIQSLKRLVSYSTNGTKSALAKRALRL	10.01	7	42					14.409	34.308			14.304	34.057			16.487	39.255			16.502	39.291			16.414	39.082			17.76	42.285			17.564	41.819			17.389	41.403			19.226	45.777			19.064	45.391
NMN	SARM1	354	374	AIKSLQGKTKVFSDIGAIQSL	9.05	4	19	10.59	55.739			10.502	55.274			10.36	54.525			11.653	61.332			11.681	61.479			11.609	61.102			12.151	63.954			12.116	63.771			11.872	62.483			12.32	64.843			12.142	63.904
NMN	SARM1	355	374	IKSLQGKTKVFSDIGAIQSL	9.01	4	18	9.418	52.324			9.447	52.485			9.431	52.396			10.541	58.561			10.587	58.816			10.478	58.209			11.113	61.742			11.099	61.66			10.958	60.88			11.211	62.285			11.284	62.689
NMN	SARM1	355	379	IKSLQGKTKVFSDIGAIQSLKRLVS	9.28	4	23	9.053	39.361			8.902	38.706			9.423	40.969			10.632	46.227			10.467	45.51			10.812	47.007			11.511	50.048			11.715	50.934			11.477	49.898			12.631	54.915			12.807	55.684
NMN	SARM1	355	379	IKSLQGKTKVFSDIGAIQSLKRLVS	9.28	5	23	9.028	39.252			9.078	39.47			9.181	39.918			10.42	45.304			10.331	44.917			10.093	43.884			11.111	48.308			11.147	48.467			10.869	47.258			12.024	52.277			11.736	51.027
NMN	SARM1	355	389	IKSLQGKTKVFSDIGAIQSLKRLVSYSTNGTKSAL	9.81	5	33	14.259	43.208			14.217	43.082			13.989	42.39			16.293	49.373			16.345	49.53			16.286	49.352			17.375	52.652			17.218	52.175			17.639	53.45			18.804	56.981			18.939	57.391
NMN	SARM1	365	379	FSDIGAIQSLKRLVS	10.46	3	13	4.344	33.412			4.416	33.967			4.358	33.519			5.266	40.508			5.097	39.211			4.957	38.128			5.748	44.218			5.817	44.744			5.93	45.619			6.598	50.753			6.725	51.733
NMN	SARM1	365	389	FSDIGAIQSLKRLVSYSTNGTKSAL	10.76	3	23	10.48	45.566			10.995	47.802			10.886	47.333			12.914	56.146			12.261	53.308			12.605	54.806			13.796	59.982			13.755	59.803			14.025	60.98			15.185	66.023			15.301	66.524
NMN	SARM1	365	396	FSDIGAIQSLKRLVSYSTNGTKSALAKRALRL	10.34	6	30	9.584	31.947			9.545	31.816			9.137	30.458			11.154	37.18			10.989	36.628			11.192	37.307			12.167	40.558			11.812	39.374			11.951	39.836			13.643	45.476			13.769	45.895
NMN	SARM1	371	379	IQSLKRLVS	6.78	3	7	0.626	8.95			0.571	8.154			0.584	8.336			0.786	11.231			0.703	10.041			0.757	10.809			0.845	12.069			0.904	12.915			0.945	13.507			1.378	19.68			1.467	20.963
NMN	SARM1	371	389	IQSLKRLVSYSTNGTKSAL	7.87	3	17	6.014	35.374			6.079	35.756			6.023	35.429			7.389	43.463			7.239	42.585			7.286	42.856			8.128	47.812			8.037	47.275			8.038	47.283			9.299	54.699			9.147	53.803
NMN	SARM1	375	389	KRLVSYSTNGTKSAL	5.89	3	13	4.792	36.863			4.815	37.038			4.749	36.534			5.837	44.902			5.766	44.352			5.725	44.039			6.401	49.237			6.347	48.826			6.408	49.294			7.148	54.985			7.089	54.531
NMN	SARM1	375	389	KRLVSYSTNGTKSAL	5.89	4	13	4.362	33.55			4.408	33.908			4.292	33.014			5.361	41.236			5.328	40.983			5.209	40.068			5.905	45.425			5.865	45.117			5.888	45.291			6.544	50.338			6.567	50.518
NMN	SARM1	375	396	KRLVSYSTNGTKSALAKRALRL	6.5	5	20	2.991	14.955			2.989	14.945			2.911	14.554			3.821	19.106			3.786	18.928			3.733	18.667			4.327	21.636			4.3	21.501			4.326	21.63			5.059	25.296			5.046	25.229
NMN	SARM1	375	396	KRLVSYSTNGTKSALAKRALRL	6.5	6	20	2.862	14.308			2.848	14.241			2.808	14.038			3.708	18.538			3.637	18.186			3.537	17.685			4.222	21.112			4.183	20.916			4.172	20.858			4.89	24.449			4.869	24.344
NMN	SARM1	380	389	YSTNGTKSAL	5.95	2	8	3.912	48.901			3.957	49.466			3.893	48.658			4.57	57.123			4.539	56.733			4.549	56.862			5.029	62.867			4.985	62.314			5.085	63.561			5.548	69.349			5.524	69.051
NMN	SARM1	380	396	YSTNGTKSALAKRALRL	6.67	4	15	2.069	13.793			2.088	13.92			2.08	13.868			2.681	17.871			2.591	17.275			2.601	17.338			3.057	20.378			3.06	20.402			2.96	19.734			3.697	24.647			3.691	24.607
NMN	SARM1	380	406	YSTNGTKSALAKRALRLLGEEVPRPIL	9.53	5	23	4.208	18.296			4.265	18.545			4.191	18.223			5.583	24.274			5.577	24.248			5.506	23.94			6.626	28.808			6.589	28.649			6.686	29.07			7.774	33.802			7.727	33.595
NMN	SARM1	380	416	YSTNGTKSALAKRALRLLGEEVPRPILPSVPSWKEAE	9.64	6	31	8.327	26.86			8.356	26.953			8.124	26.205			10.526	33.955			10.588	34.153			10.572	34.103			11.948	38.542			11.645	37.566			11.301	36.456			13.781	44.455			13.464	43.433
NMN	SARM1	390	396	AKRALRL	5.31	2	5	0.12	2.391			0.105	2.104			0.121	2.42			0.101	2.019			0.093	1.855			0.1	2.007			0.143	2.86			0.148	2.95			0.114	2.274			0.151	3.012			0.164	3.276
NMN	SARM1	390	406	AKRALRLLGEEVPRPIL	8.52	3	13	2.981	22.932			3.083	23.713			3.073	23.642			3.977	30.593			3.789	29.149			3.848	29.6			4.405	33.888			4.487	34.512			4.569	35.145			5.111	39.317			5.1	39.234
NMN	SARM1	390	406	AKRALRLLGEEVPRPIL	8.52	4	13	3.245	24.96			3.279	25.225			3.229	24.842			4.241	32.624			4.156	31.97			4.12	31.694			4.684	36.028			4.72	36.307			4.756	36.586			5.331	41.009			5.416	41.661
NMN	SARM1	390	406	AKRALRLLGEEVPRPIL	8.52	5	13	3.078	23.68			3.018	23.216			2.901	22.314			3.913	30.099			3.821	29.394			3.799	29.225			4.305	33.115			3.961	30.471			4.124	31.722			4.986	38.355			4.985	38.345
NMN	SARM1	390	419	AKRALRLLGEEVPRPILPSVPSWKEAEVQT	8.71	5	24	7.375	30.729			7.454	31.059			7.368	30.699			9.146	38.107			9.093	37.888			9.007	37.53			10.012	41.715			10.009	41.705			10.113	42.137			11.706	48.773			11.707	48.777
NMN	SARM1	390	421	AKRALRLLGEEVPRPILPSVPSWKEAEVQTWL	10.27	4	26	7.199	27.69			7.236	27.832			7.151	27.503			8.904	34.246			8.865	34.096			8.833	33.971			9.794	37.67			9.767	37.567			9.859	37.92			11.456	44.063			11.471	44.121
NMN	SARM1	397	406	LGEEVPRPIL	9.02	2	6	2.706	45.099			2.76	45.993			2.706	45.096			3.337	55.616			3.294	54.901			3.264	54.4			3.736	62.272			3.7	61.662			3.753	62.549			4.311	71.848			4.286	71.425
NMN	SARM1	397	419	LGEEVPRPILPSVPSWKEAEVQT	9.08	3	17	6.859	40.345			6.926	40.739			6.856	40.329			8.296	48.797			8.224	48.379			8.178	48.108			9.024	53.084			9.021	53.068			9.086	53.448			10.659	62.702			10.648	62.636
NMN	SARM1	397	420	LGEEVPRPILPSVPSWKEAEVQTW	10.42	3	18	6.651	36.951			6.76	37.555			6.676	37.09			8.181	45.449			8.182	45.456			8.077	44.87			8.902	49.455			8.768	48.709			9.039	50.219			10.59	58.832			10.555	58.639
NMN	SARM1	397	421	LGEEVPRPILPSVPSWKEAEVQTWL	11.17	2	19	6.736	35.452			6.832	35.96			6.752	35.535			8.121	42.743			8.156	42.927			8.013	42.176			8.873	46.702			8.927	46.983			8.992	47.325			10.486	55.192			10.557	55.565
NMN	SARM1	397	421	LGEEVPRPILPSVPSWKEAEVQTWL	11.17	3	19	6.661	35.057			6.75	35.526			6.658	35.041			8.076	42.503			8.036	42.296			7.949	41.836			8.798	46.303			8.777	46.196			8.871	46.691			10.411	54.794			10.426	54.872
NMN	SARM1	397	423	LGEEVPRPILPSVPSWKEAEVQTWLQQ	10.63	3	21	6.856	32.649			6.89	32.81			6.847	32.606			7.954	37.877			8.227	39.177			8.265	39.359			8.96	42.667			9.045	43.069			9.112	43.39			11.266	53.647			11.148	53.088
NMN	SARM1	397	426	LGEEVPRPILPSVPSWKEAEVQTWLQQIGF	12.46	3	24	7.516	31.316			7.592	31.634			7.523	31.346			9.283	38.679			9.213	38.388			9.125	38.022			10.31	42.957			10.298	42.909			10.353	43.136			12.638	52.657			12.573	52.389
NMN	SARM1	397	433	LGEEVPRPILPSVPSWKEAEVQTWLQQIGFSKYCESF	12.06	4	31	11.921	38.454			12.172	39.264			12.113	39.075			14.191	45.776			13.935	44.952			13.946	44.988			15.644	50.463			15.532	50.104			15.585	50.274			17.765	57.306			17.611	56.809
NMN	SARM1	399	419	EEVPRPILPSVPSWKEAEVQT	9.18	3	15	6.079	40.53			6.156	41.04			6.174	41.157			7.593	50.619			7.559	50.392			7.367	49.11			8.321	55.476			8.299	55.327			8.492	56.611			10.13	67.531			10.045	66.969
NMN	SARM1	407	416	PSVPSWKEAE	7.6	2	7	3.23	46.148			3.321	47.439			3.287	46.956			3.933	56.189			3.916	55.936			3.894	55.635			4.297	61.385			4.257	60.809			4.255	60.784			4.973	71.04			4.914	70.206
NMN	SARM1	407	418	PSVPSWKEAEVQ	7.86	2	9	3.333	37.038			3.442	38.249			3.438	38.203			4.183	46.479			4.125	45.83			4.213	46.808			4.538	50.426			4.495	49.943			4.479	49.772			5.243	58.253			5.284	58.706
NMN	SARM1	407	419	PSVPSWKEAEVQT	7.89	2	10	3.331	33.312			3.358	33.581			3.333	33.334			4.099	40.989			4.076	40.762			4.045	40.449			4.443	44.431			4.439	44.393			4.467	44.668			5.426	54.257			5.428	54.281
NMN	SARM1	407	421	PSVPSWKEAEVQTWL	11.09	2	12	3.209	26.741			3.247	27.055			3.224	26.866			3.938	32.815			3.919	32.662			3.896	32.464			4.267	35.558			4.305	35.879			4.303	35.855			5.271	43.929			5.267	43.888
NMN	SARM1	407	421	PSVPSWKEAEVQTWL	11.09	3	12	3.173	26.439			3.161	26.341			3.206	26.715			3.91	32.584			3.914	32.617			3.9	32.502			4.258	35.484			4.22	35.163			4.237	35.306			5.194	43.285			5.224	43.536
NMN	SARM1	407	426	PSVPSWKEAEVQTWLQQIGF	12.62	2	17	4.57	26.885			4.58	26.941			4.819	28.349			5.893	34.667			6.365	37.44			5.84	34.355			6.518	38.341			6.872	40.426			6.868	40.397			8.249	48.525			8.096	47.621
NMN	SARM1	407	432	PSVPSWKEAEVQTWLQQIGFSKYCES	11.4	3	23	8.106	35.243			8.25	35.869			8.22	35.737			9.709	42.211			9.76	42.434			9.621	41.831			10.658	46.339			10.602	46.097			10.68	46.436			12.603	54.796			12.585	54.717
NMN	SARM1	407	433	PSVPSWKEAEVQTWLQQIGFSKYCESF	12.1	3	24	8.247	34.361			8.157	33.988			8.217	34.237			9.944	41.431			9.816	40.901			9.86	41.085			10.715	44.646			10.757	44.823			10.707	44.613			12.754	53.14			12.781	53.255
NMN	SARM1	420	426	WLQQIGF	11.9	2	5	0.969	19.372			0.986	19.724			0.975	19.502			1.27	25.406			1.254	25.09			1.243	24.868			1.441	28.828			1.436	28.724			1.411	28.221			1.847	36.934			1.848	36.964
NMN	SARM1	420	432	WLQQIGFSKYCES	10.13	2	11	4.736	43.05			4.804	43.673			4.775	43.407			5.623	51.12			5.604	50.943			5.578	50.706			6.108	55.527			6.123	55.664			6.088	55.345			6.965	63.317			6.931	63.011
NMN	SARM1	420	433	WLQQIGFSKYCESF	11.53	2	12	4.703	39.19			4.703	39.193			4.739	39.488			5.555	46.289			5.535	46.121			5.488	45.733			6.015	50.128			6.038	50.32			5.98	49.83			6.772	56.435			6.653	55.441
NMN	SARM1	421	432	LQQIGFSKYCES	8.69	2	10	4.61	46.096			4.619	46.185			4.563	45.633			5.486	54.863			5.446	54.462			5.312	53.116			6.059	60.589			5.862	58.617			5.946	59.456			6.667	66.665			6.74	67.397
NMN	SARM1	421	433	LQQIGFSKYCESF	10.49	2	11	4.724	42.942			4.654	42.308			4.533	41.209			5.573	50.668			5.278	47.984			5.328	48.433			5.884	53.489			5.958	54.166			5.964	54.219			6.841	62.192			6.736	61.235
NMN	SARM1	422	432	QQIGFSKYCES	8.15	2	9	4.613	51.258			4.61	51.219			4.602	51.132			5.345	59.394			5.347	59.412			5.313	59.036			5.762	64.021			5.723	63.591			5.709	63.432			6.158	68.427			6.092	67.691
NMN	SARM1	422	433	QQIGFSKYCESF	10.1	2	10	4.754	47.543			4.785	47.854			4.746	47.455			5.532	55.32			5.481	54.808			5.431	54.315			5.953	59.535			5.934	59.342			5.914	59.139			6.366	63.659			6.341	63.405
NMN	SARM1	422	442	QQIGFSKYCESFREQQVDGDL	9.58	3	19	3.99	20.998			4.341	22.846			4.461	23.477			5.112	26.906			4.777	25.141			5.203	27.384			5.537	29.144			5.335	28.077			5.44	28.63			6.348	33.409			6.302	33.167
NMN	SARM1	422	443	QQIGFSKYCESFREQQVDGDLL	10.22	3	20	3.538	17.689			3.481	17.406			3.519	17.597			4.346	21.728			4.601	23.005			4.169	20.845			4.423	22.117			4.844	24.218			4.438	22.189			6.055	30.274			5.827	29.134
NMN	SARM1	424	432	IGFSKYCES	8.02	2	7	3.603	51.468			3.633	51.906			3.607	51.536			4.297	61.389			4.3	61.432			4.239	60.554			4.759	67.987			4.816	68.793			4.709	67.267			5.024	71.778			4.996	71.377
NMN	SARM1	424	433	IGFSKYCESF	10.11	2	8	3.256	40.697			3.472	43.402			3.289	41.11			4.01	50.121			3.991	49.89			3.932	49.151			4.322	54.031			4.239	52.985			4.251	53.141			4.562	57.022			4.52	56.503
NMN	SARM1	426	433	FSKYCESF	8.73	2	6	2.526	42.097			2.472	41.194			2.474	41.235			2.92	48.664			2.815	46.917			2.809	46.817			3.137	52.277			3.061	51.01			2.998	49.965			3.237	53.957			3.281	54.687
NMN	SARM1	427	433	SKYCESF	7.84	2	5	1.948	38.955			1.956	39.122			1.936	38.73			2.308	46.153			2.286	45.71			2.251	45.029			2.501	50.015			2.481	49.618			2.464	49.285			2.645	52.896			2.626	52.514
NMN	SARM1	432	442	SFREQQVDGDL	7.79	2	9	0.077	0.853			0.098	1.086			0.12	1.334			0.136	1.515			0.175	1.94			0.228	2.539			0.334	3.717			0.3	3.332			0.33	3.668			1.108	12.31			1.151	12.787
NMN	SARM1	433	442	FREQQVDGDL	7.61	2	8	0.122	1.52			0.124	1.554			0.126	1.573			0.198	2.469			0.186	2.32			0.189	2.365			0.298	3.723			0.304	3.798			0.318	3.972			1.006	12.57			1.028	12.844
NMN	SARM1	433	443	FREQQVDGDLL	9.05	2	9	0.06	0.67			0.078	0.866			0.07	0.78			0.144	1.595			0.132	1.469			0.156	1.731			0.222	2.464			0.215	2.388			0.237	2.639			0.905	10.055			0.936	10.398
NMN	SARM1	433	444	FREQQVDGDLLL	10.18	2	10	0.106	1.062			0.07	0.697			0.086	0.857			0.136	1.359			0.135	1.347			0.132	1.324			0.249	2.486			0.233	2.328			0.264	2.645			0.88	8.8			0.945	9.454
NMN	SARM1	433	446	FREQQVDGDLLLRL	10.53	3	12	0.31	2.581			0.163	1.358			0.254	2.116			0.233	1.942			0.253	2.105			0.292	2.435			0.318	2.647			0.324	2.698			0.427	3.561			0.731	6.089			0.791	6.59
NMN	SARM1	433	472	FREQQVDGDLLLRLTEEELQTDLGMKSGITRKRFFRELTE	11.02	6	38	4.926	12.962			4.824	12.694			4.779	12.576			5.406	14.226			5.56	14.631			5.737	15.098			6.487	17.071			6.521	17.162			6.551	17.238			8.796	23.148			8.839	23.26
NMN	SARM1	434	442	REQQVDGDL	6.6	2	7	0.118	1.689			0.114	1.632			0.111	1.587			0.144	2.056			0.143	2.049			0.151	2.164			0.182	2.6			0.194	2.773			0.212	3.025			0.574	8.207			0.589	8.416
NMN	SARM1	434	443	REQQVDGDLL	8.43	2	8	0.127	1.591			0.125	1.564			0.136	1.694			0.154	1.929			0.157	1.96			0.158	1.974			0.192	2.398			0.192	2.397			0.202	2.53			0.552	6.899			0.566	7.079
NMN	SARM1	443	448	LLRLTE	7.81	2	4	0.86	21.49			0.859	21.47			0.871	21.774			0.857	21.426			0.863	21.568			0.852	21.308			0.862	21.56			0.883	22.069			0.858	21.454			0.878	21.962			0.867	21.682
NMN	SARM1	443	449	LLRLTEE	7.85	2	5	1.46	29.203			1.441	28.826			1.434	28.687			1.455	29.09			1.425	28.497			1.472	29.443			1.465	29.301			1.453	29.054			1.453	29.058			1.453	29.068			1.461	29.218
NMN	SARM1	443	451	LLRLTEEEL	9.42	2	7	1.524	21.767			1.521	21.735			1.511	21.592			1.529	21.844			1.512	21.597			1.515	21.649			1.558	22.252			1.543	22.045			1.532	21.888			1.792	25.606			1.797	25.678
NMN	SARM1	443	455	LLRLTEEELQTDL	9.93	2	11	1.811	16.467			1.804	16.404			1.833	16.662			2.3	20.908			2.426	22.054			2.25	20.453			2.767	25.155			2.788	25.346			2.799	25.445			3.769	34.267			3.836	34.876
NMN	SARM1	443	466	LLRLTEEELQTDLGMKSGITRKRF	8.87	4	22	4.543	20.65			4.462	20.283			4.432	20.148			5.306	24.117			5.119	23.267			4.979	22.632			5.927	26.94			5.855	26.614			5.772	26.237			7.493	34.057			7.611	34.595
NMN	SARM1	443	466	LLRLTEEELQTDLGMKSGITRKRF	8.87	5	22	4.528	20.58			4.593	20.877			4.506	20.481			5.345	24.298			5.268	23.947			5.212	23.691			5.866	26.664			5.961	27.094			5.961	27.098			7.522	34.189			7.588	34.492
NMN	SARM1	443	466	LLRLTEEELQTDLGMKSGITRKRF	8.87	6	22	4.196	19.074			4.409	20.041			4.391	19.958			4.982	22.646			4.984	22.654			4.925	22.387			5.553	25.242			5.646	25.663			5.608	25.493			7.19	32.68			7.167	32.577
NMN	SARM1	443	469	LLRLTEEELQTDLGMKSGITRKRFFRE	8.95	5	25	4.472	17.887			4.403	17.611			4.324	17.298			5.094	20.377			5.187	20.746			5.167	20.666			5.806	23.223			5.901	23.603			5.8	23.2			7.459	29.835			7.552	30.21
NMN	SARM1	443	469	LLRLTEEELQTDLGMKSGITRKRFFRE	8.95	6	25	4.488	17.952			4.379	17.518			4.378	17.511			5.061	20.244			5.09	20.36			4.935	19.74			5.75	23			5.689	22.756			5.715	22.861			7.399	29.596			7.39	29.558
NMN	SARM1	443	472	LLRLTEEELQTDLGMKSGITRKRFFRELTE	9.4	4	28	4.32	15.429			4.157	14.848			4.168	14.885			5.007	17.883			4.915	17.554			4.849	17.32			5.638	20.135			5.689	20.316			5.723	20.439			7.436	26.559			7.49	26.751
NMN	SARM1	443	472	LLRLTEEELQTDLGMKSGITRKRFFRELTE	9.4	5	28	4.298	15.349			4.28	15.287			4.256	15.199			4.932	17.613			4.904	17.513			4.872	17.398			5.509	19.675			5.583	19.938			5.663	20.225			7.413	26.474			7.486	26.736
NMN	SARM1	443	472	LLRLTEEELQTDLGMKSGITRKRFFRELTE	9.4	6	28	4.235	15.127			4.222	15.08			4.206	15.023			4.903	17.51			4.919	17.569			4.904	17.514			5.5	19.642			5.556	19.844			5.623	20.081			8.119	28.997			7.431	26.539
NMN	SARM1	443	473	LLRLTEEELQTDLGMKSGITRKRFFRELTEL	10.2	6	29	4.536	15.641			4.444	15.326			4.462	15.387			5.077	17.508			4.841	16.693			4.944	17.048			5.564	19.187			5.436	18.746			5.618	19.371			7.556	26.056			7.477	25.781
NMN	SARM1	443	475	LLRLTEEELQTDLGMKSGITRKRFFRELTELKT	9.62	5	31	4.205	13.564			4.156	13.406			4.162	13.426			4.688	15.124			4.792	15.458			4.665	15.048			5.217	16.828			5.457	17.603			5.26	16.968			6.901	22.262			6.916	22.311
NMN	SARM1	443	475	LLRLTEEELQTDLGMKSGITRKRFFRELTELKT	9.62	6	31	4.017	12.959			3.931	12.68			3.873	12.495			4.566	14.731			4.609	14.866			4.491	14.488			5.301	17.1			5.258	16.963			5.27	17.001			7.044	22.721			7.076	22.825
NMN	SARM1	444	449	LRLTEE	6.6	2	4	1.542	38.562			1.532	38.291			1.514	37.857			1.546	38.652			1.539	38.474			1.54	38.512			1.58	39.489			1.532	38.292			1.558	38.96			1.559	38.976			1.524	38.088
NMN	SARM1	444	450	LRLTEEE	6.68	2	5	1.555	31.11			1.556	31.124			1.529	30.586			1.571	31.427			1.557	31.133			1.554	31.08			1.588	31.769			1.587	31.738			1.555	31.104			1.795	35.894			1.793	35.861
NMN	SARM1	444	451	LRLTEEEL	8.6	2	6	1.457	24.28			1.454	24.23			1.456	24.265			1.48	24.672			1.476	24.599			1.475	24.583			1.517	25.279			1.505	25.087			1.493	24.887			1.743	29.05			1.752	29.195
NMN	SARM1	444	453	LRLTEEELQT	7.82	2	8	1.615	20.192			1.643	20.541			1.685	21.067			1.816	22.7			1.804	22.548			1.717	21.463			2.004	25.055			1.953	24.419			1.969	24.611			2.509	31.362			2.508	31.349
NMN	SARM1	444	455	LRLTEEELQTDL	9.25	2	10	1.945	19.446			1.959	19.592			1.944	19.435			2.415	24.151			2.405	24.048			2.38	23.799			2.835	28.352			2.861	28.615			2.908	29.082			3.769	37.686			3.782	37.817
NMN	SARM1	444	457	LRLTEEELQTDLGM	10.25	2	12	2.878	23.982			2.931	24.426			2.872	23.933			3.39	28.253			3.441	28.679			3.466	28.885			3.972	33.097			3.968	33.065			3.957	32.975			5.004	41.704			4.988	41.565
NMN	SARM1	444	466	LRLTEEELQTDLGMKSGITRKRF	8.43	4	21	4.459	21.232			4.453	21.204			4.418	21.038			5.156	24.551			5.116	24.361			5.043	24.016			5.768	27.469			5.802	27.63			5.801	27.625			7.461	35.529			7.424	35.354
NMN	SARM1	444	466	LRLTEEELQTDLGMKSGITRKRF	8.43	5	21	4.593	21.87			4.543	21.635			4.48	21.332			5.119	24.376			5.217	24.842			5.177	24.651			5.907	28.128			5.875	27.974			5.917	28.174			7.577	36.079			7.536	35.884
NMN	SARM1	444	466	LRLTEEELQTDLGMKSGITRKRF	8.43	6	21	4.476	21.316			4.485	21.358			4.42	21.048			5.118	24.373			5.086	24.219			5.085	24.215			5.762	27.436			5.796	27.6			5.829	27.756			7.413	35.298			7.412	35.295
NMN	SARM1	444	469	LRLTEEELQTDLGMKSGITRKRFFRE	8.53	4	24	4.39	18.291			4.43	18.459			4.393	18.304			5.073	21.136			5.029	20.953			4.99	20.792			5.698	23.74			5.733	23.889			5.792	24.134			7.227	30.113			7.31	30.456
NMN	SARM1	444	469	LRLTEEELQTDLGMKSGITRKRFFRE	8.53	6	24	4.2	17.501			4.329	18.039			4.303	17.93			5	20.834			4.899	20.411			4.865	20.273			5.605	23.354			5.553	23.137			5.58	23.25			7.086	29.525			7.132	29.716
NMN	SARM1	444	472	LRLTEEELQTDLGMKSGITRKRFFRELTE	9.07	4	27	3.931	14.561			3.741	13.857			3.864	14.313			4.396	16.283			4.749	17.589			4.541	16.82			5.002	18.524			5.266	19.503			5.265	19.501			6.973	25.825			7.012	25.969
NMN	SARM1	444	472	LRLTEEELQTDLGMKSGITRKRFFRELTE	9.07	5	27	4.412	16.339			4.387	16.249			4.272	15.821			5.007	18.544			5.012	18.561			4.945	18.314			5.825	21.574			5.715	21.167			5.751	21.3			7.513	27.828			7.516	27.836
NMN	SARM1	444	472	LRLTEEELQTDLGMKSGITRKRFFRELTE	9.07	6	27	4.19	15.519			4.152	15.376			4.103	15.195			4.814	17.83			4.769	17.663			4.73	17.519			5.466	20.244			5.452	20.194			5.459	20.217			7.178	26.584			7.248	26.846
NMN	SARM1	444	473	LRLTEEELQTDLGMKSGITRKRFFRELTEL	9.93	4	28	4.359	15.568			4.254	15.191			4.201	15.002			5.082	18.149			5.035	17.981			4.949	17.676			5.597	19.988			5.566	19.88			5.73	20.465			7.344	26.23			7.41	26.466
NMN	SARM1	444	473	LRLTEEELQTDLGMKSGITRKRFFRELTEL	9.93	5	28	4.303	15.369			4.205	15.017			4.091	14.61			4.725	16.877			4.793	17.118			4.688	16.744			5.457	19.491			5.396	19.271			5.407	19.312			7.17	25.608			7.38	26.358
NMN	SARM1	444	475	LRLTEEELQTDLGMKSGITRKRFFRELTELKT	9.33	5	30	4.225	14.084			4.142	13.807			4.103	13.678			4.786	15.953			4.728	15.76			4.719	15.731			5.378	17.926			5.445	18.149			5.401	18.002			7.147	23.823			7.14	23.801
NMN	SARM1	445	451	RLTEEEL	7.52	2	5	1.505	30.097			1.502	30.043			1.498	29.964			1.583	31.667			1.568	31.353			1.547	30.937			1.706	34.123			1.565	31.302			1.569	31.376			1.866	37.311			1.815	36.304
NMN	SARM1	445	473	RLTEEELQTDLGMKSGITRKRFFRELTEL	9.8	5	27	3.821	14.151			3.596	13.319			3.663	13.566			4.233	15.678			4.316	15.985			4.21	15.591			4.932	18.267			4.968	18.4			4.991	18.484			6.563	24.307			6.9	25.557
NMN	SARM1	447	455	TEEELQTDL	8.78	2	7	0.85	12.143			0.892	12.743			0.836	11.942			1.254	17.91			1.327	18.955			1.232	17.595			1.618	23.12			1.72	24.57			1.801	25.724			2.502	35.741			2.53	36.142
NMN	SARM1	447	466	TEEELQTDLGMKSGITRKRF	7.72	3	18	3.346	18.587			3.403	18.906			3.223	17.907			4.04	22.444			3.861	21.448			3.964	22.022			4.496	24.98			4.486	24.922			4.479	24.884			6.005	33.362			5.785	32.139
NMN	SARM1	447	466	TEEELQTDLGMKSGITRKRF	7.72	4	18	3.238	17.988			3.272	18.176			3.136	17.423			3.856	21.423			3.936	21.865			3.76	20.889			4.483	24.908			4.426	24.59			4.466	24.809			5.89	32.723			5.827	32.374
NMN	SARM1	447	466	TEEELQTDLGMKSGITRKRF	7.72	5	18	3.305	18.363			3.314	18.414			3.206	17.811			3.931	21.837			3.905	21.696			3.809	21.161			4.563	25.352			4.475	24.862			4.467	24.814			5.912	32.843			5.83	32.388
NMN	SARM1	447	469	TEEELQTDLGMKSGITRKRFFRE	7.95	4	21	3.29	15.668			3.167	15.081			3.137	14.938			3.769	17.948			3.703	17.634			3.705	17.644			4.28	20.381			4.156	19.788			4.286	20.41			5.51	26.24			5.663	26.967
NMN	SARM1	447	469	TEEELQTDLGMKSGITRKRFFRE	7.95	5	21	3.177	15.128			3.099	14.757			2.989	14.231			3.659	17.425			3.578	17.038			3.487	16.605			4.012	19.103			4.104	19.544			4.086	19.458			5.347	25.463			5.306	25.268
NMN	SARM1	447	472	TEEELQTDLGMKSGITRKRFFRELTE	8.74	4	24	2.919	12.163			2.895	12.063			2.906	12.109			3.489	14.538			3.422	14.258			3.224	13.433			3.709	15.454			3.791	15.795			4.046	16.859			5.214	21.725			5.224	21.768
NMN	SARM1	447	475	TEEELQTDLGMKSGITRKRFFRELTELKT	9.11	4	27	2.951	10.928			3.225	11.945			3.154	11.68			3.573	13.234			3.638	13.475			3.559	13.182			4.048	14.993			4.178	15.474			4.107	15.211			5.611	20.783			5.746	21.281
NMN	SARM1	447	475	TEEELQTDLGMKSGITRKRFFRELTELKT	9.11	5	27	2.844	10.532			2.941	10.891			2.751	10.189			3.372	12.488			3.289	12.181			3.241	12.005			3.943	14.605			3.869	14.331			4.108	15.216			5.391	19.966			5.399	19.996
NMN	SARM1	449	466	EELQTDLGMKSGITRKRF	7.27	3	16	2.8	17.498			2.793	17.454			2.78	17.374											3.278	20.486											3.741	23.379			4.952	30.95			5.265	32.903
NMN	SARM1	449	472	EELQTDLGMKSGITRKRFFRELTE	8.48	4	22	2.484	11.29			2.423	11.016			2.451	11.142			2.853	12.969			2.85	12.956			2.901	13.186			3.306	15.027			3.334	15.156			3.327	15.121			4.534	20.608			4.52	20.547
NMN	SARM1	449	473	EELQTDLGMKSGITRKRFFRELTEL	9.63	4	23	1.97	8.566			2.03	8.825			1.936	8.417			2.322	10.097			2.339	10.168			2.286	9.941			2.804	12.192			2.634	11.452			2.72	11.827			3.751	16.31			3.806	16.549
NMN	SARM1	450	466	ELQTDLGMKSGITRKRF	7.01	4	15	2.501	16.671			2.505	16.702			2.48	16.532			3.005	20.035			2.977	19.848			2.992	19.944			3.528	23.521			3.531	23.539			3.409	22.725			4.653	31.022			4.567	30.45
NMN	SARM1	450	466	ELQTDLGMKSGITRKRF	7.01	5	15	2.636	17.572			2.578	17.188			2.604	17.362			3.055	20.365			3.052	20.344			3.087	20.581			3.463	23.089			3.553	23.685			3.649	24.328			4.504	30.027			4.73	31.532
NMN	SARM1	450	472	ELQTDLGMKSGITRKRFFRELTE	8.36	5	21	2.281	10.863			2.295	10.929			2.205	10.501			2.682	12.772			2.689	12.803			2.668	12.703			3.143	14.966			3.101	14.768			3.09	14.716			4.361	20.768			4.441	21.148
NMN	SARM1	450	473	ELQTDLGMKSGITRKRFFRELTEL	9.52	4	22	2.255	10.249			2.27	10.318			2.15	9.774			2.632	11.964			2.61	11.865			2.663	12.104			2.969	13.495			3.069	13.948			3.096	14.071			4.257	19.352			4.274	19.429
NMN	SARM1	450	473	ELQTDLGMKSGITRKRFFRELTEL	9.52	5	22	2.155	9.797			2.051	9.324			2.174	9.88			2.69	12.229			2.694	12.246			2.585	11.752			3.066	13.937			3.18	14.457			3.215	14.612			4.386	19.937			4.459	20.268
NMN	SARM1	451	472	LQTDLGMKSGITRKRFFRELTE	8.11	4	20	2.011	10.055			1.958	9.79			1.994	9.968			2.309	11.547			2.449	12.243			2.354	11.768			2.734	13.67			2.64	13.201			2.697	13.483			3.671	18.354			3.67	18.351
NMN	SARM1	451	472	LQTDLGMKSGITRKRFFRELTE	8.11	5	20	2.088	10.439			2.163	10.814			2.038	10.188			2.537	12.685			2.493	12.466			2.445	12.224			2.827	14.137			2.794	13.97			2.885	14.425			3.949	19.744			3.882	19.411
NMN	SARM1	451	473	LQTDLGMKSGITRKRFFRELTEL	9.34	5	21	1.933	9.207			1.934	9.209			2.001	9.529			2.27	10.812			2.297	10.937			2.205	10.502			2.615	12.45			2.567	12.226			2.522	12.011			3.497	16.652			3.522	16.774
NMN	SARM1	452	469	QTDLGMKSGITRKRFFRE	6.7	4	16	2.228	13.925			2.22	13.877			2.228	13.926			2.488	15.549			2.46	15.377			2.459	15.37			2.693	16.832			2.685	16.781			2.643	16.52			3.351	20.944			3.379	21.117
NMN	SARM1	452	469	QTDLGMKSGITRKRFFRE	6.7	5	16	2.238	13.985			2.231	13.946			2.211	13.82			2.469	15.434			2.448	15.302			2.404	15.025			2.692	16.826			2.691	16.816			2.638	16.489			3.384	21.148			3.395	21.22
NMN	SARM1	452	472	QTDLGMKSGITRKRFFRELTE	7.83	4	19	1.92	10.108			1.953	10.28			1.902	10.012			2.199	11.574			2.17	11.423			2.155	11.343			2.399	12.626			2.414	12.708			2.367	12.46			3.245	17.079			3.268	17.201
NMN	SARM1	452	472	QTDLGMKSGITRKRFFRELTE	7.83	5	19	2.002	10.539			1.992	10.486			1.978	10.412			2.242	11.802			2.233	11.752			2.191	11.531			2.466	12.981			2.469	12.995			2.431	12.796			3.321	17.478			3.341	17.583
NMN	SARM1	452	473	QTDLGMKSGITRKRFFRELTEL	9.14	4	20	1.783	8.916			1.795	8.976			1.774	8.871			2.077	10.384			1.887	9.433			2.037	10.183			2.098	10.488			2.291	11.456			2.272	11.362			3.146	15.728			3.193	15.967
NMN	SARM1	452	473	QTDLGMKSGITRKRFFRELTEL	9.14	5	20	1.773	8.864			1.765	8.824			1.758	8.788			1.997	9.986			1.979	9.897			1.917	9.586			2.182	10.908			2.209	11.043			2.134	10.668			3.097	15.484			3.115	15.574
NMN	SARM1	452	475	QTDLGMKSGITRKRFFRELTELKT	8.39	6	22	1.759	7.996			1.856	8.437			1.797	8.168			2.058	9.356			2.084	9.474			1.998	9.08			2.313	10.513			2.285	10.385			2.304	10.472			3.165	14.384			3.236	14.711
NMN	SARM1	452	487	QTDLGMKSGITRKRFFRELTELKTFANYSTCDRSNL	9.76	5	34	7.048	20.73			7.954	23.395			8.106	23.84			8.814	25.923			7.543	22.184			7.342	21.594			7.609	22.379			8.64	25.413			7.827	23.02			9.224	27.129			9.234	27.159
NMN	SARM1	454	466	DLGMKSGITRKRF	6.29	4	11	2.02	18.368			2.214	20.125			2.045	18.593			2.245	20.412			2.26	20.549			2.184	19.853			2.475	22.5			2.497	22.699			2.394	21.767			3.18	28.911			2.934	26.668
NMN	SARM1	456	472	GMKSGITRKRFFRELTE	7.07	4	15	0.669	4.457			0.665	4.435			0.653	4.356			0.814	5.424			0.842	5.613			0.816	5.44			1.032	6.877			1.013	6.754			0.991	6.608			1.707	11.379			1.751	11.674
NMN	SARM1	467	472	FRELTE	6.77	2	4	0.079	1.963			0.073	1.832			0.082	2.061			0.087	2.168			0.089	2.227			0.09	2.262			0.114	2.849			0.116	2.896			0.115	2.878			0.268	6.695			0.288	7.204
NMN	SARM1	467	473	FRELTEL	9.16	2	5	0.036	0.722			0.057	1.131			0.051	1.023			0.084	1.684			0.072	1.44			0.075	1.501			0.093	1.856			0.099	1.982			0.101	2.025			0.261	5.224			0.277	5.542
NMN	SARM1	467	475	FRELTELKT	7.32	3	7	0.089	1.267			0.113	1.618			0.107	1.522			0.118	1.685			0.1	1.425			0.106	1.513			0.13	1.862			0.115	1.64			0.123	1.756			0.282	4.033			0.299	4.278
NMN	SARM1	470	475	LTELKT	5.93	2	4	0.061	1.513			0.055	1.368			0.062	1.549			0.063	1.574			0.072	1.793			0.066	1.66			0.084	2.093			0.091	2.269			0.098	2.445			0.218	5.454			0.229	5.734
NMN	SARM1	470	479	LTELKTFANY	9.12	2	8	0.66	8.254			0.676	8.455			0.585	7.311			0.98	12.247			0.835	10.443			0.923	11.538			1.086	13.571			1.07	13.375			0.978	12.228			1.5	18.753			1.567	19.583
NMN	SARM1	470	487	LTELKTFANYSTCDRSNL	8.74	3	16	5.329	33.309			5.384	33.651			5.287	33.043			5.83	36.438			5.823	36.392			5.78	36.127			6.308	39.427			6.256	39.1			6.314	39.464			7.109	44.428			7.082	44.259
NMN	SARM1	473	479	LKTFANY	8	2	5	0.803	16.066			0.828	16.558			0.797	15.938			1.039	20.775			1.015	20.305			1.018	20.363			1.112	22.238			1.122	22.43			1.156	23.12			1.512	30.25			1.531	30.624
NMN	SARM1	473	482	LKTFANYSTC	8.03	2	8	3.422	42.771			3.404	42.554			3.364	42.048			3.667	45.835			3.676	45.948			3.686	46.078			3.771	47.137			3.734	46.68			3.786	47.322			4.127	51.591			4.059	50.742
NMN	SARM1	473	487	LKTFANYSTCDRSNL	7.82	2	13	5.095	39.195			5.123	39.407			5.017	38.594			5.506	42.355			5.299	40.76			5.499	42.301			5.844	44.953			5.791	44.545			5.58	42.923			6.246	48.046			6.269	48.225
NMN	SARM1	473	487	LKTFANYSTCDRSNL	7.82	3	13	5.108	39.294			5.182	39.863			5.142	39.551			5.609	43.143			5.612	43.169			5.55	42.69			5.928	45.604			5.895	45.347			6.027	46.361			6.433	49.487			6.351	48.852
NMN	SARM1	474	482	KTFANYSTC	7.02	2	7	3.469	49.55			3.367	48.098			3.335	47.642			3.652	52.17			3.646	52.082			3.558	50.822			3.661	52.3			3.659	52.276			3.722	53.171			3.991	57.009			3.94	56.284
NMN	SARM1	474	483	KTFANYSTCD	6.92	2	8	3.6	45			3.606	45.072			3.532	44.149			3.986	49.831			3.984	49.806			3.947	49.332			4.187	52.337			4.182	52.269			4.164	52.056			4.587	57.338			4.584	57.3
NMN	SARM1	474	487	KTFANYSTCDRSNL	7.1	2	12	4.949	41.245			5.006	41.713			4.949	41.243			5.447	45.396			5.414	45.119			5.382	44.847			5.629	46.909			5.63	46.917			5.639	46.994			6.141	51.172			6.121	51.01
NMN	SARM1	474	487	KTFANYSTCDRSNL	7.1	3	12	4.924	41.033			4.958	41.316			4.897	40.809			5.394	44.948			5.355	44.626			5.334	44.454			5.637	46.973			5.6	46.664			5.561	46.339			6.074	50.619			6.046	50.38
NMN	SARM1	474	489	KTFANYSTCDRSNLAD	6.82	3	14	5.015	35.824			4.987	35.619			5.022	35.873			5.516	39.398			5.31	37.927			5.503	39.306			5.707	40.766			5.854	41.811							6.687	47.762			6.553	46.805
NMN	SARM1	474	504	KTFANYSTCDRSNLADWLGSLDPRFRQYTYG	11.03	5	28	6.415	22.912							6.359	22.711			7.513	26.831			7.376	26.341			7.423	26.509			8.025	28.66			8.005	28.588			8.037	28.704			9.281	33.148			9.301	33.216
NMN	SARM1	476	487	FANYSTCDRSNL	7.63	2	10	5.071	50.709			5.11	51.102			5.056	50.561			5.565	55.647			5.528	55.281			5.504	55.038			5.81	58.1			5.786	57.856			5.774	57.74			6.229	62.291			6.206	62.065
NMN	SARM1	476	489	FANYSTCDRSNLAD	7.25	2	12	5.168	43.063			5.193	43.279			5.157	42.973			5.757	47.973			5.615	46.796			5.623	46.86			5.914	49.286			5.947	49.56			6.002	50.014			6.681	55.677			6.701	55.841
NMN	SARM1	476	498	FANYSTCDRSNLADWLGSLDPRF	12.14	3	20	4.745	23.727			4.751	23.756			4.835	24.173			5.184	25.921			5.186	25.932			5.555	27.774			5.486	27.429			5.514	27.571			5.742	28.712			6.608	33.04			6.465	32.325
NMN	SARM1	476	507	FANYSTCDRSNLADWLGSLDPRFRQYTYGLVS	11.81	4	29	6.86	23.657			6.945	23.949			6.801	23.451			8.238	28.405			8.128	28.027			8.106	27.953			8.823	30.426			8.896	30.674			8.759	30.203			10.525	36.295			10.47	36.102
NMN	SARM1	476	510	FANYSTCDRSNLADWLGSLDPRFRQYTYGLVSCGL	12.45	4	32	7.705	24.079			7.701	24.066			7.648	23.901			9.478	29.618			9.282	29.005			9.351	29.222			10.449	32.652			10.075	31.485			10.219	31.934			12.332	38.537			12.289	38.403
NMN	SARM1	479	487	YSTCDRSNL	6.28	2	7	3.08	44.006			3.11	44.422			3.054	43.634			3.311	47.299			3.273	46.761			3.33	47.567			3.448	49.261			3.442	49.172			3.436	49.091			3.693	52.751			3.69	52.708
NMN	SARM1	480	487	STCDRSNL	5.38	2	6	2.354	39.232			2.36	39.326			2.35	39.174			2.597	43.289			2.564	42.741			2.556	42.601			2.751	45.853			2.709	45.147			2.733	45.548			3.003	50.047			2.973	49.544
NMN	SARM1	480	498	STCDRSNLADWLGSLDPRF	11.94	3	16	2.322	14.511			2.369	14.805			2.511	15.693			2.741	17.13			2.782	17.386			2.583	16.146			2.767	17.291			2.805	17.529			2.994	18.711			3.808	23.797			4.029	25.179
NMN	SARM1	480	504	STCDRSNLADWLGSLDPRFRQYTYG	11.26	4	22	4.111	18.688			4.071	18.505			4.092	18.599			5.059	22.994			5.055	22.976							5.62	25.545			5.666	25.753			5.643	25.65			6.753	30.697			6.81	30.956
NMN	SARM1	483	498	DRSNLADWLGSLDPRF	12.07	3	13	1.231	9.47			1.285	9.884			1.245	9.578			1.497	11.512			1.502	11.556			1.39	10.693			1.625	12.503			1.642	12.628			1.669	12.838			2.57	19.77			2.607	20.053
NMN	SARM1	483	507	DRSNLADWLGSLDPRFRQYTYGLVS	11.77	4	22	3.441	15.64			3.579	16.268			3.431	15.598			4.341	19.732			4.406	20.027			4.215	19.157			4.868	22.127			4.845	22.021							6.262	28.465			6.329	28.769
NMN	SARM1	483	510	DRSNLADWLGSLDPRFRQYTYGLVSCGL	12.47	4	25	4.707	18.83			4.778	19.111			4.851	19.405			6.145	24.58			6.213	24.854			6.056	24.225			6.918	27.67			7.014	28.057			7.146	28.584			8.879	35.518			8.672	34.688
NMN	SARM1	484	498	RSNLADWLGSLDPRF	11.83	3	12	1.161	9.671			1.264	10.529			1.199	9.993			1.472	12.263			1.426	11.88			1.361	11.345			1.504	12.533			1.467	12.221			1.593	13.274			2.347	19.556			2.303	19.189
NMN	SARM1	484	504	RSNLADWLGSLDPRFRQYTYG	11.16	4	18	2.767	15.374			2.738	15.21			2.781	15.449			3.648	20.269			3.511	19.508			3.555	19.752			4.157	23.096			4.025	22.359			4.08	22.668			5.226	29.036			5.244	29.132
NMN	SARM1	488	498	ADWLGSLDPRF	11.23	2	8	0.936	11.694			0.947	11.842			0.941	11.759			1.026	12.824			1.02	12.747			1.021	12.766			1.062	13.271			1.054	13.171			1.055	13.189			1.346	16.82			1.329	16.614
NMN	SARM1	488	498	ADWLGSLDPRF	11.23	3	8	0.828	10.345			0.876	10.949			0.842	10.52			0.912	11.399			0.855	10.692			0.867	10.841			0.938	11.729			0.929	11.609			0.834	10.425			1.168	14.596			1.032	12.9
NMN	SARM1	488	500	ADWLGSLDPRFRQ	10.18	3	10	1.819	18.191			1.79	17.898			1.851	18.515			2.247	22.472			2.285	22.852			2.262	22.619			2.525	25.25			2.474	24.736			2.485	24.851			2.975	29.754			2.972	29.716
NMN	SARM1	488	504	ADWLGSLDPRFRQYTYG	10.81	3	14	3.002	21.445			3.027	21.62			3.02	21.573			3.821	27.29			3.807	27.19			3.791	27.082			4.171	29.793			4.169	29.779			4.156	29.685			4.671	33.365			4.667	33.337
NMN	SARM1	488	505	ADWLGSLDPRFRQYTYGL	11.25	3	15	2.969	19.795			2.878	19.189			2.982	19.877			3.885	25.9			3.801	25.337			3.837	25.577			4.132	27.549			4.107	27.379			4.114	27.427			4.567	30.444			4.553	30.356
NMN	SARM1	488	507	ADWLGSLDPRFRQYTYGLVS	11.04	3	17	3.273	19.252			3.312	19.482			3.306	19.446			4.187	24.629			4.183	24.608			4.144	24.378			4.589	26.997			4.605	27.089			4.593	27.019			5.46	32.115			5.451	32.065
NMN	SARM1	488	508	ADWLGSLDPRFRQYTYGLVSC	11.56	3	18	4.298	23.877			3.518	19.542			4.37	24.279			5.151	28.614			4.84	26.89			4.962	27.564			5.906	32.814			5.507	30.596			5.983	33.24			6.577	36.537			6.215	34.53
NMN	SARM1	488	510	ADWLGSLDPRFRQYTYGLVSCGL	12.04	3	20	4.304	21.52			4.297	21.485			4.292	21.459			5.578	27.892			5.565	27.823			5.533	27.666			6.139	30.695			6.166	30.83			6.177	30.886			7.371	36.857			7.406	37.03
NMN	SARM1	488	515	ADWLGSLDPRFRQYTYGLVSCGLDRSLL	12.08	4	25	5.281	21.122			5.799	23.194			5.106	20.425			7.687	30.746			7.88	31.518			7.728	30.913			8.872	35.486			8.506	34.025			8.772	35.089			10.793	43.172			10.972	43.887
NMN	SARM1	490	498	WLGSLDPRF	10.9	2	6	0.9	15.004			0.9	14.999			0.891	14.854			0.972	16.197			0.954	15.904			0.975	16.244			0.975	16.246			0.981	16.351			0.961	16.023			1.106	18.436			1.101	18.35
NMN	SARM1	490	504	WLGSLDPRFRQYTYG	9.88	3	12	2.301	19.174			2.24	18.67			2.301	19.178			3.058	25.484			3.027	25.229			3.025	25.21			3.394	28.28			3.393	28.275			3.359	27.99			3.589	29.911			3.441	28.677
NMN	SARM1	492	504	GSLDPRFRQYTYG	7.86	3	10	3.127	31.272			3.18	31.803			3.105	31.048			3.765	37.652			3.877	38.768			3.901	39.006			4.192	41.915			4.047	40.471			4.146	41.459			4.493	44.929			4.579	45.788
NMN	SARM1	496	507	PRFRQYTYGLVS	8.31	3	10	2.239	22.391			2.303	23.033			2.217	22.175			2.933	29.326			2.918	29.176			2.892	28.922			3.24	32.398			3.157	31.575			3.235	32.35			3.725	37.251			3.667	36.666
NMN	SARM1	499	504	RQYTYG	5.77	2	4	1.155	28.883			1.136	28.41			1.167	29.174			1.529	38.214			1.461	36.525			1.443	36.077			1.541	38.529			1.507	37.667			1.581	39.531			1.543	38.569			1.573	39.32
NMN	SARM1	499	505	RQYTYGL	8.37	2	5	1.343	26.869			1.345	26.901			1.361	27.215			1.697	33.946			1.679	33.585			1.695	33.895			1.803	36.058			1.8	35.998			1.796	35.923			1.824	36.47			1.848	36.951
NMN	SARM1	499	507	RQYTYGLVS	7.99	2	7	1.384	19.768			1.411	20.161			1.402	20.029			1.797	25.679			1.776	25.375			1.781	25.443			1.942	27.739			1.959	27.985			1.954	27.916			2.313	33.04			2.311	33.013
NMN	SARM1	499	523	RQYTYGLVSCGLDRSLLHRVSEQQL	9.49	4	23	6.422	27.921			6.731	29.266			6.464	28.105			7.927	34.467			7.925	34.455			7.884	34.28			8.652	37.618			8.768	38.12			8.711	37.874			10.724	46.626			10.98	47.741
NMN	SARM1	505	515	LVSCGLDRSLL	9.94	2	9	2.355	26.163			2.486	27.623			2.398	26.644			3.145	34.944			3.106	34.506			3.001	33.346			3.637	40.408			3.604	40.048			3.616	40.175			4.929	54.763			4.928	54.751
NMN	SARM1	505	523	LVSCGLDRSLLHRVSEQQL	8.97	4	17	4.969	29.232			4.869	28.64			4.795	28.208			6.203	36.489			5.815	34.204			6.014	35.374			6.88	40.47			6.823	40.132			6.906	40.623			8.772	51.6			8.605	50.618
NMN	SARM1	505	526	LVSCGLDRSLLHRVSEQQLLED	9.23	3	20	6.014	30.068			5.225	26.124			5.35	26.752			6.537	32.684			6.274	31.372			6.58	32.901			7.141	35.706			7.704	38.522			7.523	37.617			9.692	48.46			9.644	48.222
NMN	SARM1	505	541	LVSCGLDRSLLHRVSEQQLLEDCGIHLGVHRARILTA	9.74	6	35	5.949	16.998			5.744	16.411			5.708	16.31			7.04	20.113			6.944	19.841			7.545	21.556			7.943	22.693			7.986	22.817			8.148	23.28			12.462	35.605			11.859	33.883
NMN	SARM1	506	515	VSCGLDRSLL	9.47	2	8	2.928	36.599			3.05	38.13			2.917	36.466			3.754	46.926			3.687	46.091			3.518	43.978			3.983	49.784			4.056	50.704			4.287	53.586			5.202	65.027			4.995	62.434
NMN	SARM1	508	515	CGLDRSLL	9.08	2	6	1.964	32.73			2.007	33.444			1.977	32.948			2.334	38.907			2.296	38.271			2.325	38.75			2.769	46.147			2.785	46.418			2.72	45.336			3.86	64.336			3.753	62.546
NMN	SARM1	508	523	CGLDRSLLHRVSEQQL	8.41	3	14	4.944	35.315			4.948	35.342			4.896	34.97			5.978	42.702			5.979	42.708			6.085	43.467			6.69	47.787			6.837	48.839			6.661	47.577			8.05	57.504			8.223	58.735
NMN	SARM1	508	526	CGLDRSLLHRVSEQQLLED	8.77	3	17	4.328	25.461			4.215	24.793			4.225	24.853			5.368	31.576			5.244	30.846			5.293	31.134			6.08	35.767			6.06	35.646			6.138	36.107			7.914	46.551			7.905	46.501
NMN	SARM1	510	515	LDRSLL	8.31	2	4	3.237	80.915			3.23	80.758			3.197	79.925			3.251	81.265			3.279	81.979			3.225	80.62			3.23	80.761			3.283	82.07			3.276	81.891			3.287	82.173			3.276	81.897
NMN	SARM1	510	523	LDRSLLHRVSEQQL	7.84	4	12	4.235	35.291			4.21	35.082			4.34	36.17			5.181	43.172			5.05	42.08			4.968	41.398			5.699	47.491			5.659	47.16			5.707	47.558			6.914	57.62			6.879	57.322
NMN	SARM1	511	523	DRSLLHRVSEQQL	7.52	2	11	3.501	31.827			3.589	32.624			3.489	31.72			4.435	40.315			4.41	40.092			4.372	39.747			4.958	45.073			4.946	44.964			4.942	44.928			5.985	54.413			6.042	54.925
NMN	SARM1	511	523	DRSLLHRVSEQQL	7.52	3	11	3.534	32.123			3.566	32.416			3.519	31.991			4.426	40.239			4.469	40.632			4.435	40.315			4.95	44.996			4.955	45.05			4.929	44.814			6.094	55.403			6.068	55.163
NMN	SARM1	511	524	DRSLLHRVSEQQLL	8.45	4	12	3.134	26.115			3.336	27.797			3.108	25.899			3.889	32.407			3.837	31.976			3.91	32.58			4.236	35.303			4.275	35.624			4.273	35.605			5.299	44.154			5.469	45.571
NMN	SARM1	511	526	DRSLLHRVSEQQLLED	8.14	4	14	3.318	23.7			3.364	24.031			3.342	23.869			4.187	29.904			4.178	29.839			4.118	29.411			4.749	33.918			4.727	33.763			4.756	33.971			6.167	44.051			6.087	43.481
NMN	SARM1	511	527	DRSLLHRVSEQQLLEDC	9.11	3	15	3.346	22.305			3.403	22.686			3.384	22.563			4.446	29.643			4.377	29.179			4.267	28.445			5.054	33.697			5.09	33.932			5.071	33.809			6.973	46.485			6.92	46.13
NMN	SARM1	511	527	DRSLLHRVSEQQLLEDC	9.11	4	15	3.046	20.309			3.067	20.449			3.182	21.21			4.11	27.399			4.028	26.853			4.003	26.685			4.746	31.641			4.741	31.603			4.806	32.04			6.431	42.871			6.427	42.849
NMN	SARM1	511	528	DRSLLHRVSEQQLLEDCG	9	4	16	3.558	22.236			3.639	22.745			3.291	20.568			4.54	28.374			4.481	28.005			4.812	30.073			5.033	31.455			5.714	35.715			5.221	32.632			6.768	42.303			6.862	42.885
NMN	SARM1	511	531	DRSLLHRVSEQQLLEDCGIHL	10.51	3	19	5.048	26.571			4.981	26.218			4.937	25.985			6.268	32.991			6.268	32.988			6.239	32.839			7.058	37.149			7.02	36.948			7.012	36.906			8.941	47.057			8.935	47.029
NMN	SARM1	511	531	DRSLLHRVSEQQLLEDCGIHL	10.51	4	19	4.894	25.756			4.927	25.933			4.863	25.594			6.147	32.355			6.128	32.253			6.091	32.056			6.882	36.221			6.889	36.256			6.861	36.11			8.772	46.169			8.762	46.114
NMN	SARM1	511	531	DRSLLHRVSEQQLLEDCGIHL	10.51	5	19	4.716	24.823			4.734	24.913			4.75	25			5.986	31.507			5.814	30.601			5.828	30.676			6.534	34.391			6.655	35.026			6.524	34.337			8.319	43.784			8.203	43.175
NMN	SARM1	511	540	DRSLLHRVSEQQLLEDCGIHLGVHRARILT	9.29	6	28	4.419	15.781			4.706	16.806			4.52	16.145			6.184	22.087			5.868	20.958			5.354	19.122			7.077	25.274			7.146	25.52			6.903	24.652			9.52	34			10.106	36.092
NMN	SARM1	511	541	DRSLLHRVSEQQLLEDCGIHLGVHRARILTA	9.4	7	29	4.476	15.434			4.424	15.254			4.267	14.712			6.015	20.741			5.753	19.839			5.658	19.512			6.745	23.257			6.632	22.869			6.624	22.842			9.667	33.333			9.892	34.111
NMN	SARM1	511	544	DRSLLHRVSEQQLLEDCGIHLGVHRARILTAARE	9.03	7	32	5.411	16.91			5.368	16.774			5.934	18.543			7.234	22.608			7.168	22.399			6.882	21.507			8.254	25.795			8.471	26.472			8.594	26.856			12.036	37.612			12.019	37.56
NMN	SARM1	516	523	HRVSEQQL	5.09	2	6	2.063	34.387			2.08	34.67			2.059	34.317			2.634	43.896			2.61	43.504			2.583	43.054			2.913	48.555			2.916	48.604			2.928	48.801			3.328	55.462			3.326	55.433
NMN	SARM1	516	523	HRVSEQQL	5.09	3	6	1.873	31.215			1.9	31.665			1.88	31.33			2.42	40.327			2.389	39.81			2.324	38.725			2.624	43.733			2.625	43.75			2.611	43.524			2.978	49.632			2.942	49.034
NMN	SARM1	516	526	HRVSEQQLLED	6.82	2	9	1.996	22.174			2.044	22.709			2.019	22.437			2.639	29.326			2.543	28.259			2.526	28.069			2.985	33.172			2.995	33.277			2.95	32.782			3.818	42.426			3.812	42.357
NMN	SARM1	516	526	HRVSEQQLLED	6.82	3	9	1.916	21.286			1.932	21.467			1.921	21.339			2.465	27.385			2.439	27.104			2.418	26.871			2.758	30.649			2.812	31.246			2.766	30.732			3.552	39.471			3.481	38.677
NMN	SARM1	516	531	HRVSEQQLLEDCGIHL	10.17	2	14	4.151	29.649			4.266	30.472			4.185	29.889			5.247	37.481			5.1	36.426			5.237	37.41			5.75	41.075			5.688	40.631			5.619	40.136			7.066	50.471			7.228	51.63
NMN	SARM1	516	531	HRVSEQQLLEDCGIHL	10.17	4	14	3.987	28.478			3.936	28.112			3.838	27.412			5.002	35.731			4.732	33.8			4.696	33.54			5.318	37.984			5.267	37.619			5.125	36.609			6.241	44.575			6.119	43.71
NMN	SARM1	516	541	HRVSEQQLLEDCGIHLGVHRARILTA	8.79	5	24	3.77	15.709			3.652	15.218			3.677	15.32			4.916	20.485			4.798	19.991			4.756	19.815			5.761	24.003			5.692	23.716			5.647	23.53			8.367	34.863			8.349	34.787
NMN	SARM1	516	541	HRVSEQQLLEDCGIHLGVHRARILTA	8.79	6	24	3.454	14.393			3.43	14.293			3.174	13.223			4.53	18.874			4.472	18.634			4.455	18.56			5.192	21.635			5.224	21.767			5.164	21.518			7.686	32.027			7.764	32.35
NMN	SARM1	524	531	LEDCGIHL	9.4	2	6	1.738	28.972			1.741	29.019			1.724	28.729			2.006	33.436			2.012	33.535			1.995	33.25			2.075	34.577			2.069	34.488			2.027	33.783			2.218	36.974			2.212	36.869
NMN	SARM1	524	540	LEDCGIHLGVHRARILT	7.43	4	15	1.613	10.751			1.596	10.643			1.593	10.622			2.061	13.739			2.053	13.687			2.037	13.577			2.364	15.761			2.308	15.389			2.373	15.821			3.514	23.425			3.59	23.931
NMN	SARM1	524	540	LEDCGIHLGVHRARILT	7.43	5	15	1.743	11.617			1.708	11.387			1.638	10.917			2.068	13.784			2.197	14.648			2.225	14.83			2.577	17.182			2.534	16.894			2.482	16.547			3.692	24.615			3.657	24.382
NMN	SARM1	524	541	LEDCGIHLGVHRARILTA	7.51	3	16	1.638	10.238			1.609	10.057			1.587	9.917			2.072	12.951			2.04	12.753			2.04	12.75			2.434	15.212			2.408	15.051			2.438	15.239			3.947	24.671			3.957	24.734
NMN	SARM1	524	541	LEDCGIHLGVHRARILTA	7.51	4	16	1.633	10.205			1.818	11.362			1.572	9.823			2.071	12.946			2.048	12.798			2.036	12.723			2.433	15.205			2.41	15.065			2.433	15.206			3.917	24.483			3.971	24.819
NMN	SARM1	524	542	LEDCGIHLGVHRARILTAA	7.53	4	17	1.732	10.19			1.672	9.838			1.686	9.918			2.214	13.022			2.28	13.412			2.249	13.227			2.801	16.476			2.8	16.474			2.822	16.602			4.75	27.941			4.915	28.912
NMN	SARM1	524	544	LEDCGIHLGVHRARILTAARE	7.07	5	19	2.641	13.899			2.583	13.593			2.557	13.459			3.55	18.683			3.536	18.612			3.487	18.354			4.229	22.257			4.192	22.064			4.236	22.294			6.186	32.557			6.232	32.8
NMN	SARM1	524	544	LEDCGIHLGVHRARILTAARE	7.07	6	19	2.661	14.005			2.627	13.824			2.585	13.604			3.689	19.414			3.544	18.652			3.462	18.221			4.253	22.383			4.224	22.229			4.167	21.93			6.34	33.368			6.417	33.771
NMN	SARM1	527	541	CGIHLGVHRARILTA	6.68	3	13	1.087	8.36			1.062	8.17			1.028	7.905			1.337	10.288			1.315	10.117			1.325	10.189			1.698	13.064			1.73	13.308			1.745	13.424			3.2	24.612			3.224	24.799
NMN	SARM1	527	541	CGIHLGVHRARILTA	6.68	4	13	1.142	8.787			1.125	8.654			1.095	8.423			1.395	10.73			1.391	10.701			1.37	10.541			1.787	13.746			1.738	13.367			1.752	13.477			3.231	24.855			3.233	24.866
NMN	SARM1	527	544	CGIHLGVHRARILTAARE	6.27	5	16	2.104	13.148			2.045	12.784			1.99	12.439			2.852	17.823			2.868	17.926			2.807	17.543			3.471	21.696			3.495	21.846			3.527	22.043			5.78	36.124			5.857	36.607
NMN	SARM1	527	565	CGIHLGVHRARILTAAREMLHSPLPCTGGKPSGDTPDVF	9.16	6	33	10.817	32.779			10.849	32.877			10.679	32.359			11.293	34.222			11.043	33.463			11.475	34.774			12.712	38.521			12.097	36.657			12.287	37.232			13.755	41.683			13.889	42.089
NMN	SARM1	528	565	GIHLGVHRARILTAAREMLHSPLPCTGGKPSGDTPDVF	9.13	6	32	10.607	33.145			10.767	33.648			10.356	32.363			11.689	36.527			11.446	35.769			11.607	36.271			12.044	37.639			12.135	37.922			11.951	37.348							13.704	42.824
NMN	SARM1	529	541	IHLGVHRARILTA	6.27	4	11	0.713	6.482			0.715	6.496			0.7	6.367			0.961	8.739							0.903	8.213			1.255	11.405			1.255	11.411			1.315	11.952			2.778	25.252			2.733	24.846
NMN	SARM1	532	541	GVHRARILTA	5.03	3	8	0.161	2.007			0.161	2.012			0.147	1.842			0.332	4.149			0.324	4.054			0.309	3.859			0.53	6.619			0.537	6.712			0.582	7.281			1.738	21.727			1.775	22.191
NMN	SARM1	532	565	GVHRARILTAAREMLHSPLPCTGGKPSGDTPDVF	8.79	4	28	10.441	37.291			10.445	37.303			10.425	37.233			11.213	40.046			11.162	39.864			11.299	40.354			11.803	42.155			11.802	42.151			11.691	41.752			13.231	47.253			13.26	47.357
NMN	SARM1	532	565	GVHRARILTAAREMLHSPLPCTGGKPSGDTPDVF	8.79	6	28	10.806	38.593			10.7	38.213			10.744	38.372			11.508	41.101			11.523	41.153			11.373	40.619			12.046	43.021			11.885	42.446			11.819	42.209			13.283	47.438			13.255	47.34
NMN	SARM1	542	565	AREMLHSPLPCTGGKPSGDTPDVF	8.76	2	18	8.282	46.009			8.311	46.172			8.194	45.519			8.422	46.788			8.394	46.635			8.387	46.595			8.591	47.728			8.475	47.082			8.289	46.051			8.38	46.554			8.348	46.378
NMN	SARM1	542	565	AREMLHSPLPCTGGKPSGDTPDVF	8.76	3	18	8.292	46.065			8.218	45.658			8.33	46.279			8.436	46.868			8.413	46.736			8.387	46.596			8.579	47.661			8.517	47.314			8.313	46.181			8.349	46.386			8.379	46.552
NMN	SARM1	542	565	AREMLHSPLPCTGGKPSGDTPDVF	8.76	4	18	8.426	46.813			8.451	46.951			8.404	46.692			8.582	47.678			8.567	47.595			8.551	47.507			8.714	48.41			8.646	48.035			8.438	46.878			8.547	47.485			8.482	47.124
NMN	SARM1	543	565	REMLHSPLPCTGGKPSGDTPDVF	8.4	4	17	7.893	46.429			7.915	46.561			7.838	46.108			7.996	47.034			7.96	46.824			7.964	46.849			8.177	48.099			8.037	47.279			7.868	46.282			7.979	46.936			7.918	46.577
NMN	SARM1	545	565	MLHSPLPCTGGKPSGDTPDVF	9.19	3	15	7.011	46.743			6.973	46.486			6.933	46.217			7.085	47.232			7.103	47.355			7.07	47.13			7.228	48.185			7.2	48			6.974	46.49			7.124	47.493			7.067	47.115
NMN	SARM1	547	565	HSPLPCTGGKPSGDTPDVF	8.18	3	13	6.729	51.759			6.689	51.454			6.916	53.2			6.941	53.393			7.059	54.297			7.095	54.578			7.153	55.023			7.142	54.94			6.902	53.09			7.08	54.465			7.062	54.322
NMN	SARM1	566	576	ISYRRNSGSQL	5.65	3	9	4.156	46.178			4.17	46.331			4.138	45.976			4.495	49.949			4.461	49.566			4.436	49.291			4.74	52.662			4.707	52.298			4.685	52.053			5.173	57.481			5.134	57.049
NMN	SARM1	566	579	ISYRRNSGSQLASL	7.29	3	12	3.942	32.851			3.963	33.029			3.908	32.571			4.358	36.313			4.314	35.95			4.268	35.567			4.652	38.763			4.652	38.766			4.685	39.042			5.628	46.903			5.625	46.871
NMN	SARM1	566	592	ISYRRNSGSQLASLLKVHLQLHGFSVF	10.38	5	25	4.218	16.871			4.139	16.558			4.058	16.231			4.477	17.908			4.455	17.819			4.422	17.688			4.721	18.883			4.681	18.725			4.794	19.174			5.693	22.774			5.727	22.91
NMN	SARM1	577	592	ASLLKVHLQLHGFSVF	10.37	3	14	2.077	14.832			2.038	14.559			2.024	14.46			2.085	14.889			2.096	14.973			2.078	14.846			2.151	15.362			2.158	15.416			2.172	15.514			2.524	18.029			2.529	18.067
NMN	SARM1	577	592	ASLLKVHLQLHGFSVF	10.37	4	14	2.112	15.086			2.025	14.461			2.022	14.446			2.145	15.323			2.11	15.073			2.09	14.927			2.162	15.444			2.156	15.402			2.155	15.391			2.5	17.856			2.581	18.438
NMN	SARM1	580	586	LKVHLQL	8.3	2	5	0.019	0.376			0.007	0.141			0.018	0.369			0.007	0.147			-0.008	-0.153			0.01	0.206			0.003	0.059			-0.006	-0.116			0.069	1.387			0.09	1.805			0.085	1.696
NMN	SARM1	580	588	LKVHLQLHG	6.58	3	7	0.757	10.821			0.707	10.104			0.744	10.63			0.742	10.607			0.671	9.588			0.689	9.845			0.727	10.381			0.61	8.717			0.749	10.702			0.845	12.077			0.812	11.603
NMN	SARM1	580	589	LKVHLQLHGF	8.36	3	8	0.164	2.052			0.24	3.002			0.249	3.114			0.268	3.355			0.315	3.944			0.333	4.163			0.247	3.09			0.353	4.418			0.282	3.525			0.392	4.906			0.47	5.881
NMN	SARM1	580	591	LKVHLQLHGFSV	8.76	2	10	2.068	20.675			2.065	20.647			2.078	20.782			2.14	21.398			2.121	21.207			2.15	21.495			2.15	21.498			2.209	22.09			2.159	21.594			2.375	23.752			2.387	23.87
NMN	SARM1	580	591	LKVHLQLHGFSV	8.76	3	10	1.918	19.179			1.909	19.094			1.915	19.147			1.963	19.634			1.976	19.761			1.968	19.68			1.996	19.965			1.971	19.708			1.995	19.949			2.192	21.918			2.238	22.382
NMN	SARM1	580	592	LKVHLQLHGFSVF	9.88	2	11	2.135	19.412			2.084	18.95			2.071	18.829			2.141	19.465			2.165	19.681			2.159	19.623			2.225	20.23			2.211	20.104			2.194	19.941			2.555	23.232			2.584	23.487
NMN	SARM1	580	592	LKVHLQLHGFSVF	9.88	3	11	2.139	19.441			2.09	19.001			2.063	18.755			2.157	19.612			2.149	19.535			2.143	19.481			2.207	20.065			2.199	19.992			2.198	19.983			2.556	23.238			2.583	23.483
NMN	SARM1	581	592	KVHLQLHGFSVF	9.53	2	10	1.804	18.04			1.833	18.332			1.768	17.676			2.132	21.321			2.139	21.393			2.005	20.047			2.314	23.138			2.339	23.387			2.177	21.773			2.521	25.206			2.578	25.782
NMN	SARM1	581	592	KVHLQLHGFSVF	9.53	3	10	2.116	21.158			2.107	21.072			2.102	21.018			2.21	22.104			2.194	21.94			2.195	21.952			2.249	22.493			2.262	22.617			2.252	22.523			2.624	26.235			2.616	26.162
NMN	SARM1	587	592	HGFSVF	9.98	2	4	1.488	37.192			1.479	36.972			1.447	36.186			1.539	38.483			1.528	38.196			1.499	37.487			1.554	38.839			1.56	39.005			1.538	38.447			1.624	40.591			1.582	39.56
NMN	SARM1	592	603	FIDVEKLEAGKF	9.63	3	10	8.091	80.905			8.054	80.54			8.021	80.21			8.096	80.965			8.054	80.542			8.105	81.05			8.135	81.346			7.946	79.459			8.023	80.231			8.04	80.4			8.015	80.147
NMN	SARM1	592	607	FIDVEKLEAGKFEDKL	9.26	2	14	10.22	73			9.909	70.778			10.245	73.175			10.382	74.156			10.401	74.291			10.138	72.414			10.308	73.629			10.361	74.004			10.307	73.62			10.327	73.763			10.122	72.301
NMN	SARM1	592	607	FIDVEKLEAGKFEDKL	9.26	3	14	9.753	69.662			9.811	70.076			9.801	70.007			9.836	70.259			9.881	70.577			9.977	71.262			10.066	71.901			10.147	72.48			9.832	70.228			9.926	70.899			9.905	70.75
NMN	SARM1	592	607	FIDVEKLEAGKFEDKL	9.26	4	14	10.038	71.701			10.162	72.587			10.031	71.648			10.185	72.749			10.117	72.262			10.224	73.032			10.183	72.738			10.146	72.473			10.019	71.565			10.025	71.61			10.014	71.527
NMN	SARM1	592	609	FIDVEKLEAGKFEDKLIQ	9.32	4	16	11.442	71.51			11.515	71.967			11.414	71.337			11.901	74.38			11.633	72.703			11.751	73.441			12.01	75.06			11.808	73.802			11.527	72.046			11.57	72.312			11.642	72.762
NMN	SARM1	592	616	FIDVEKLEAGKFEDKLIQSVMGARN	10.66	3	23	16.465	71.586			16.379	71.212			16.433	71.447			18.35	79.784			17.304	75.235			17.184	74.712			18.228	79.253			17.868	77.687			17.549	76.3			18.207	79.161			17.958	78.079
NMN	SARM1	592	616	FIDVEKLEAGKFEDKLIQSVMGARN	10.66	4	23	16.262	70.705			16.127	70.118			15.978	69.469			17.179	74.693			17.325	75.327			17.211	74.832			17.762	77.227			17.756	77.2			17.712	77.007			17.986	78.201			17.842	77.573
NMN	SARM1	593	598	IDVEKL	7.94	2	4	3.248	81.193			3.246	81.158			3.213	80.317			3.254	81.35			3.279	81.965			3.229	80.735			3.247	81.175			3.277	81.937			3.276	81.901			3.287	82.171			3.276	81.9
NMN	SARM1	593	603	IDVEKLEAGKF	8.59	2	9	7.756	86.176			7.754	86.155			7.688	85.426			7.76	86.226			7.795	86.613			7.752	86.139			7.823	86.918			7.8	86.663			7.729	85.883			7.755	86.166			7.715	85.727
NMN	SARM1	593	603	IDVEKLEAGKF	8.59	3	9	7.66	85.116			7.671	85.232			7.703	85.589			7.759	86.21			7.727	85.856			7.717	85.742			7.785	86.495			7.751	86.118			7.69	85.448			7.713	85.701			7.696	85.509
NMN	SARM1	593	607	IDVEKLEAGKFEDKL	8.45	2	13	9.7	74.617			9.711	74.702			9.697	74.591			9.785	75.27			9.786	75.275			9.758	75.059			9.793	75.327			9.755	75.036			9.594	73.799			9.587	73.745			9.536	73.351
NMN	SARM1	593	607	IDVEKLEAGKFEDKL	8.45	3	13	9.624	74.027			9.672	74.401			9.595	73.81			9.711	74.702			9.733	74.869			9.706	74.663			9.795	75.346			9.736	74.889			9.72	74.771			9.609	73.913			9.582	73.707
NMN	SARM1	593	607	IDVEKLEAGKFEDKL	8.45	4	13	9.609	73.918			9.63	74.076			9.615	73.96			9.727	74.82			9.706	74.662			9.689	74.527			9.726	74.816			9.881	76.01			9.536	73.355			9.595	73.807			9.546	73.429
NMN	SARM1	593	609	IDVEKLEAGKFEDKLIQ	8.61	2	15	10.863	72.421			10.85	72.333			10.969	73.129			10.973	73.154			11.014	73.428			10.981	73.209			11.093	73.952			11.142	74.28			10.804	72.028			10.836	72.238			11.008	73.388
NMN	SARM1	593	609	IDVEKLEAGKFEDKLIQ	8.61	4	15	10.939	72.928			10.935	72.898			10.904	72.696			11.167	74.444			11.096	73.973			11.092	73.949			11.153	74.356			11.155	74.367			10.999	73.327			10.948	72.989			10.994	73.294
NMN	SARM1	593	612	IDVEKLEAGKFEDKLIQSVM	10.52	4	18	12.843	71.347			12.792	71.067			12.733	70.741			13.559	75.326			13.569	75.384			13.714	76.188			13.944	77.469			13.962	77.569			13.637	75.76			14.023	77.906			13.527	75.148
NMN	SARM1	593	616	IDVEKLEAGKFEDKLIQSVMGARN	10.27	2	22	15.302	69.552			15.355	69.793			15.151	68.867			16.362	74.374			16.502	75.008			16.421	74.641			16.964	77.109			16.9	76.818			16.721	76.006			17.275	78.523			17.237	78.349
NMN	SARM1	593	616	IDVEKLEAGKFEDKLIQSVMGARN	10.27	3	22	15.209	69.131			15.376	69.889			14.995	68.159			16.653	75.698			16.529	75.131			16.364	74.383			17.021	77.37			17.018	77.356			16.762	76.192			17.352	78.872			17.204	78.199
NMN	SARM1	593	616	IDVEKLEAGKFEDKLIQSVMGARN	10.27	5	22	15.104	68.657			15.155	68.887			15.125	68.748			16.352	74.327			16.231	73.777			16.127	73.304			16.722	76.011			16.55	75.226			16.497	74.986			16.921	76.913			17.002	77.281
NMN	SARM1	593	617	IDVEKLEAGKFEDKLIQSVMGARNF	11.06	5	23	15.961	69.395			15.912	69.183			15.831	68.829			17.018	73.992			16.947	73.681			16.891	73.44			17.536	76.242			17.391	75.612			17.209	74.823			17.873	77.708			17.658	76.773
NMN	SARM1	593	619	IDVEKLEAGKFEDKLIQSVMGARNFVL	11.76	3	25	15.818	63.272			15.821	63.285			15.91	63.64			17.375	69.502			17.381	69.525			17.308	69.234			18.005	72.022			17.932	71.726			17.747	70.987			18.553	74.214			18.461	73.844
NMN	SARM1	593	619	IDVEKLEAGKFEDKLIQSVMGARNFVL	11.76	4	25	15.689	62.756			15.598	62.394			15.571	62.283			17.087	68.35			17.062	68.249			17.093	68.373			17.863	71.451			17.721	70.884			17.688	70.752			18.315	73.261			18.184	72.736
NMN	SARM1	593	619	IDVEKLEAGKFEDKLIQSVMGARNFVL	11.76	5	25	15.626	62.505			15.696	62.783			15.443	61.77			17.423	69.693			17.147	68.589			17.054	68.216			17.786	71.144			17.82	71.28			17.731	70.925			18.247	72.988			18.037	72.147
NMN	SARM1	604	616	EDKLIQSVMGARN	8.3	2	11	7.069	64.26			7.005	63.685			6.693	60.847			8.008	72.797			8.008	72.801			7.879	71.627			8.524	77.49			8.547	77.696			8.538	77.617			9.029	82.082			9.019	81.992
NMN	SARM1	604	616	EDKLIQSVMGARN	8.3	3	11	6.849	62.259			6.521	59.286			6.71	60.999			7.633	69.389			7.665	69.684			7.56	68.723			8.338	75.8			8.234	74.85			8.021	72.916			8.582	78.017			8.319	75.628
NMN	SARM1	604	619	EDKLIQSVMGARNFVL	10.78	3	14	6.682	47.726			6.858	48.983			6.818	48.697			8.301	59.294			8.203	58.592			8.089	57.777			8.935	63.819			8.891	63.507			8.831	63.08			9.517	67.977			9.489	67.781
NMN	SARM1	608	616	IQSVMGARN	5.79	2	7	3.625	51.785			3.659	52.268			3.631	51.869			4.566	65.232			4.526	64.659			4.497	64.248			5.004	71.486			5.006	71.52			4.995	71.36			5.489	78.409			5.474	78.199
NMN	SARM1	608	619	IQSVMGARNFVL	10.23	2	10	3.663	36.628			3.912	39.125			3.755	37.546			5.085	50.855			5.129	51.294			4.887	48.866			5.515	55.148			5.724	57.239			5.516	55.159			6.061	60.614			6.04	60.4
NMN	SARM1	613	619	GARNFVL	9.1	2	5	1.098	21.952			1.036	20.726			1.03	20.594			1.395	27.897			1.349	26.979			1.344	26.878			1.554	31.086			1.66	33.193			1.526	30.529			1.804	36.08			1.799	35.979
NMN	SARM1	617	626	FVLVLSPGAL	11.87	2	7	1.843	26.335			1.865	26.645			1.842	26.319			2.068	29.55			2.038	29.107			2.01	28.709			2.206	31.52			2.205	31.496			2.303	32.898			2.753	39.334			2.755	39.354
NMN	SARM1	617	627	FVLVLSPGALD	11.61	2	8	1.88	23.506			1.926	24.069			1.844	23.053			2.298	28.726			2.158	26.976			2.002	25.028			2.451	30.639			2.48	30.996			2.611	32.634			3.234	40.421			3.335	41.691
NMN	SARM1	617	629	FVLVLSPGALDKC	10.76	2	10	3.48	34.804			3.512	35.116			3.474	34.739			4.026	40.26			3.949	39.494			3.895	38.95			4.316	43.158			4.387	43.872			4.487	44.873			5.23	52.3			5.225	52.253
NMN	SARM1	617	632	FVLVLSPGALDKCMQD	11.28	2	13	4.69	36.08			4.705	36.191			4.677	35.975			5.632	43.326			5.553	42.713			5.593	43.02			6.058	46.601			6.042	46.476			6.001	46.165			6.741	51.856			6.901	53.083
NMN	SARM1	617	637	FVLVLSPGALDKCMQDHDCKD	10.19	2	18	6.842	38.009			6.979	38.77			6.8	37.779			7.558	41.991			7.495	41.642			7.453	41.406			7.945	44.141			7.887	43.818			7.91	43.943			8.751	48.617			8.746	48.591
NMN	SARM1	617	637	FVLVLSPGALDKCMQDHDCKD	10.19	3	18	6.835	37.975			6.851	38.063			6.797	37.76			7.545	41.919			7.493	41.628			7.432	41.287			7.852	43.623			7.844	43.575			7.93	44.055			8.736	48.533			8.692	48.287
NMN	SARM1	617	637	FVLVLSPGALDKCMQDHDCKD	10.19	4	18	6.835	37.97			6.9	38.331			6.813	37.85			7.584	42.135			7.497	41.649			7.454	41.413			7.915	43.972			7.834	43.52			8.041	44.672			8.782	48.789			8.718	48.435
NMN	SARM1	617	645	FVLVLSPGALDKCMQDHDCKDWVHKEIVT	10.06	4	26	7.493	28.818			7.207	27.718			7.362	28.316			8.49	32.655			8.074	31.055			8.115	31.21			8.298	31.914			8.562	32.929			8.734	33.591			11.104	42.708			10.223	39.32
NMN	SARM1	617	645	FVLVLSPGALDKCMQDHDCKDWVHKEIVT	10.06	5	26	7.111	27.35			7.274	27.978			7.251	27.89			7.969	30.648			7.874	30.284			7.913	30.433			8.388	32.262			8.41	32.347			8.705	33.48			10.145	39.018			10.611	40.813
NMN	SARM1	617	645	FVLVLSPGALDKCMQDHDCKDWVHKEIVT	10.06	6	26	7.645	29.405			7.814	30.053			7.459	28.688			8.342	32.086			8.526	32.791			8.152	31.353			9.075	34.904			8.296	31.908			8.901	34.234			10.959	42.149			10.508	40.415
NMN	SARM1	617	646	FVLVLSPGALDKCMQDHDCKDWVHKEIVTA	10.2	4	27	7.999	29.626			8.028	29.734			8.058	29.843			9.287	34.398			8.88	32.889			8.505	31.499			9.319	34.515			9.353	34.639			9.675	35.832			12.237	45.323			11.853	43.902
NMN	SARM1	617	646	FVLVLSPGALDKCMQDHDCKDWVHKEIVTA	10.2	5	27	7.416	27.467			7.429	27.516			7.514	27.83			8.274	30.644			8.249	30.552			7.999	29.627			8.578	31.771			8.458	31.325			8.841	32.746			10.956	40.578			10.881	40.3
NMN	SARM1	617	647	FVLVLSPGALDKCMQDHDCKDWVHKEIVTAL	10.85	5	28	7.743	27.654			7.492	26.758			7.576	27.057			8.643	30.869			8.755	31.266			8.41	30.037			9.315	33.269			8.768	31.314			9.622	34.363			11.997	42.845			11.271	40.255
NMN	SARM1	618	626	VLVLSPGAL	10.46	2	6	1.655	27.583			1.683	28.044			1.681	28.016			1.889	31.491			1.832	30.531			1.865	31.088			1.976	32.926			2.008	33.468			2.077	34.612			2.47	41.172			2.368	39.466
NMN	SARM1	618	637	VLVLSPGALDKCMQDHDCKD	9.09	3	17	7.166	42.154			7.152	42.068			7.077	41.627			7.78	45.764			7.763	45.664			7.571	44.535			8.079	47.524			8.048	47.339			8.221	48.357			8.996	52.92			9.032	53.132
NMN	SARM1	618	637	VLVLSPGALDKCMQDHDCKD	9.09	4	17	7.062	41.541			7.085	41.674			7.002	41.188			7.805	45.91			7.779	45.757			7.685	45.205			8.205	48.265			8.137	47.864			8.317	48.921			8.932	52.541			9.004	52.965
NMN	SARM1	618	659	VLVLSPGALDKCMQDHDCKDWVHKEIVTALSCGKNIVPIIDG	11.69	5	38	9.206	24.226			8.806	23.174			9.103	23.955			10.971	28.871			10.44	27.474			10.625	27.96			11.62	30.58			11.956	31.463			12.248	32.232			15.314	40.299			15.129	39.813
NMN	SARM1	619	637	LVLSPGALDKCMQDHDCKD	8.75	4	16	7.013	43.829			7.072	44.197			6.962	43.513			7.779	48.62			7.71	48.19			7.561	47.256			8.003	50.018			7.998	49.987			8.136	50.851			8.822	55.137			8.808	55.048
NMN	SARM1	620	637	VLSPGALDKCMQDHDCKD	7.97	2	15	6.986	46.572			6.687	44.583			6.896	45.975			7.585	50.569			7.507	50.047			7.541	50.273			8.075	53.832			7.987	53.247			8.072	53.813			8.75	58.33			8.759	58.391
NMN	SARM1	620	637	VLSPGALDKCMQDHDCKD	7.97	4	15	6.983	46.551			7.043	46.956			6.95	46.333			7.713	51.422			7.633	50.886			7.589	50.592			8.031	53.538			8.021	53.474			8.029	53.529			8.717	58.112			8.715	58.102
NMN	SARM1	620	644	VLSPGALDKCMQDHDCKDWVHKEIV	8.87	5	22	7.811	35.502			7.649	34.769			7.456	33.889			8.43	38.317			8.029	36.496			8.24	37.454			8.828	40.129			8.589	39.04			8.704	39.562			10.134	46.064			10.247	46.576
NMN	SARM1	620	647	VLSPGALDKCMQDHDCKDWVHKEIVTAL	9.81	4	25	7.648	30.592			7.359	29.436			7.263	29.052			8.131	32.524			7.889	31.554			7.919	31.677			8.35	33.401			8.447	33.788			8.813	35.25			10.595	42.382			10.679	42.715
NMN	SARM1	620	647	VLSPGALDKCMQDHDCKDWVHKEIVTAL	9.81	5	25	7.338	29.351			7.381	29.525			7.266	29.063			8.086	32.342			7.98	31.921			7.817	31.268			8.437	33.749			8.491	33.963			8.839	35.357			10.926	43.703			10.71	42.842
NMN	SARM1	627	637	DKCMQDHDCKD	3.71	2	9	3.609	40.096			3.597	39.962			3.549	39.43			3.824	42.491			3.775	41.941			3.783	42.035			3.845	42.726			3.744	41.604			3.683	40.92			3.655	40.615			3.604	40.039
NMN	SARM1	627	637	DKCMQDHDCKD	3.71	3	9	3.563	39.589			3.559	39.55			3.545	39.394			3.774	41.932			3.757	41.747			3.761	41.792			3.805	42.283			3.741	41.566			3.652	40.579			3.63	40.334			3.598	39.974
NMN	SARM1	627	645	DKCMQDHDCKDWVHKEIVT	7.05	4	17	3.435	20.207			3.402	20.014			3.459	20.345			3.682	21.657			3.556	20.919			3.641	21.417			3.712	21.835			3.694	21.731			3.874	22.786			4.784	28.142			4.78	28.116
NMN	SARM1	627	645	DKCMQDHDCKDWVHKEIVT	7.05	5	17	3.122	18.367			3.259	19.168			3.148	18.516			3.298	19.4			3.19	18.762			3.325	19.56			3.542	20.832			3.291	19.357			3.471	20.419			4.445	26.146			4.508	26.515
NMN	SARM1	627	646	DKCMQDHDCKDWVHKEIVTA	7.51	5	18	3.411	18.95			3.426	19.032			3.31	18.391			3.42	19			3.555	19.749			3.465	19.247			3.701	20.559			3.633	20.183			3.777	20.982			5.205	28.919			4.948	27.487
NMN	SARM1	627	647	DKCMQDHDCKDWVHKEIVTAL	8.9	4	19	2.997	15.774			3.115	16.393			2.98	15.682			3.329	17.523			3.269	17.203			3.221	16.95			3.418	17.989			3.307	17.408			3.588	18.886			4.712	24.799			4.639	24.417
NMN	SARM1	627	647	DKCMQDHDCKDWVHKEIVTAL	8.9	5	19	3.307	17.404			3.186	16.767			3.276	17.241			3.349	17.626			3.318	17.465			3.181	16.744			3.386	17.82			3.503	18.435			3.389	17.838			4.794	25.229			5.196	27.349
NMN	SARM1	627	659	DKCMQDHDCKDWVHKEIVTALSCGKNIVPIIDG	11.01	4	30	5.504	18.346			5.522	18.408			5.78	19.266			6.63	22.099			6.373	21.242			6.482	21.607			7.462	24.873			7.801	26.004			8.001	26.67			10.628	35.427			10.427	34.758
NMN	SARM1	627	659	DKCMQDHDCKDWVHKEIVTALSCGKNIVPIIDG	11.01	6	30	5.475	18.251			5.597	18.656			5.578	18.594			6.567	21.891			6.377	21.255			6.46	21.533			7.262	24.206			7.331	24.436			7.969	26.565			10.205	34.017			11.079	36.929
NMN	SARM1	638	646	WVHKEIVTA	6.23	2	7	0.06	0.856			0.075	1.077			0.072	1.029			0.105	1.498			0.104	1.493			0.086	1.225			0.113	1.616			0.112	1.598			0.211	3.021			0.568	8.11			0.525	7.501
NMN	SARM1	638	646	WVHKEIVTA	6.23	3	7	0.087	1.245			0.095	1.352			0.085	1.218			0.126	1.804			0.106	1.515			0.098	1.403			0.132	1.893			0.123	1.752			0.219	3.127			0.572	8.166			0.558	7.969
NMN	SARM1	638	647	WVHKEIVTAL	8	2	8	0.065	0.812			0.064	0.799			0.06	0.748			0.095	1.19			0.088	1.103			0.082	1.025			0.119	1.486			0.101	1.263			0.188	2.346			0.545	6.813			0.523	6.533
NMN	SARM1	638	647	WVHKEIVTAL	8	3	8	0.064	0.806			0.054	0.671			0.055	0.69			0.089	1.106			0.08	0.997			0.072	0.898			0.094	1.178			0.094	1.178			0.177	2.209			0.539	6.743			0.513	6.407
NMN	SARM1	638	659	WVHKEIVTALSCGKNIVPIIDG	9.45	3	19	3.02	15.896			3.026	15.925			3.011	15.846			3.915	20.604			3.856	20.297			3.814	20.076			4.605	24.236			4.603	24.228			4.823	25.384			6.442	33.905			6.376	33.558
NMN	SARM1	643	659	IVTALSCGKNIVPIIDG	10.05	2	14	2.629	18.779			2.636	18.832			2.753	19.667			3.592	25.657			3.6	25.717			3.391	24.222			4.681	33.436			4.468	31.912			4.163	29.739			6.298	44.987			5.674	40.528
NMN	SARM1	645	659	TALSCGKNIVPIIDG	9.23	2	12	2.483	20.691			2.49	20.752			2.573	21.446			3.165	26.372			3.193	26.608			3.197	26.639			3.766	31.384			3.714	30.951			3.863	32.189			4.8	40			4.823	40.191
NMN	SARM1	647	659	LSCGKNIVPIIDG	9.01	2	10	2.08	20.796			2.103	21.029			2.089	20.888			2.605	26.055			2.57	25.704			2.545	25.449			3.023	30.235			3.027	30.27			3.028	30.282			3.69	36.896			3.67	36.697
NMN	SARM1	648	659	SCGKNIVPIIDG	8.46	2	9	1.768	19.646			1.779	19.771			1.763	19.585			2.179	24.21			2.154	23.938			2.136	23.736			2.542	28.241			2.548	28.31			2.569	28.547			3.194	35.485			3.182	35.355
NMN	SARM1	648	673	SCGKNIVPIIDGFEWPEPQVLPEDMQ	11.98	3	20	7.961	39.806			7.646	38.232			7.691	38.455			9.146	45.731			9.101	45.504			9.308	46.539			10.192	50.96			10.145	50.725			10.352	51.762			11.725	58.623			11.623	58.114
NMN	SARM1	660	668	FEWPEPQVL	11.53	2	5	2.622	52.437			2.657	53.146			2.636	52.72			3.355	67.096			3.321	66.421			3.288	65.756			3.715	74.303			3.715	74.298			3.794	75.887			4.232	84.649			4.223	84.454
NMN	SARM1	660	672	FEWPEPQVLPEDM	11.6	2	8	3.903	48.786			3.936	49.205			3.884	48.55			4.657	58.208			4.611	57.631			4.565	57.065			5.047	63.092			5.044	63.048			5.138	64.225			5.825	72.809			5.819	72.742
NMN	SARM1	660	673	FEWPEPQVLPEDMQ	11.06	2	9	4.266	47.396			4.364	48.493			4.261	47.35			5.254	58.379			5.219	57.985			5.155	57.273			5.691	63.238			5.687	63.192			5.791	64.342			6.565	72.941			6.494	72.155
NMN	SARM1	660	674	FEWPEPQVLPEDMQA	11.17	2	10	5.17	51.698			5.235	52.35			5.168	51.681			6.237	62.37			6.197	61.975			6.107	61.072			6.683	66.826			6.68	66.804			6.764	67.642			7.491	74.911			7.461	74.61
NMN	SARM1	660	686	FEWPEPQVLPEDMQAVLTFNGIKWSHE	12.4	3	22	10.543	47.921			10.593	48.152			10.37	47.137			12.13	55.135			11.607	52.757			12.301	55.914			13.405	60.93			12.658	57.536			13.181	59.915			15.052	68.417			15.476	70.346
NMN	SARM1	673	686	QAVLTFNGIKWSHE	9.4	2	12	3.958	32.987			4.03	33.579			4.027	33.562			4.5	37.503			4.449	37.078			4.562	38.016			4.667	38.895			4.705	39.204			4.699	39.161			5.552	46.267			5.815	48.46
NMN	SARM1	673	686	QAVLTFNGIKWSHE	9.4	3	12	4.107	34.226			4.138	34.486			4.084	34.032			4.616	38.47			4.591	38.257			4.571	38.09			4.806	40.05			4.805	40.041			4.847	40.394			5.694	47.451			5.684	47.369
NMN	SARM1	673	690	QAVLTFNGIKWSHEYQEA	9.39	2	16	6.46	40.378			6.668	41.673			6.54	40.876			7.121	44.506			7.166	44.789			7.001	43.754			7.546	47.165			7.23	45.19			7.247	45.297			8.089	50.554			8.248	51.55
NMN	SARM1	673	691	QAVLTFNGIKWSHEYQEAT	9.31	3	17	8.42	49.527			8.322	48.951			8.417	49.512			8.952	52.659			9.18	54			8.963	52.725			9.127	53.688			8.76	51.532			8.966	52.744			10.075	59.263			9.882	58.128
NMN	SARM1	673	693	QAVLTFNGIKWSHEYQEATIE	9.71	3	19	7.334	38.598			7.431	39.108			7.353	38.698			8.179	43.045			8.275	43.553			8.145	42.867			8.529	44.89			8.52	44.844			8.677	45.666			9.984	52.546			9.976	52.507
NMN	SARM1	673	695	QAVLTFNGIKWSHEYQEATIEKI	9.74	4	21	7.069	33.664			7.16	34.094			7.099	33.803			7.855	37.405			7.793	37.109			7.836	37.315			8.258	39.325			8.306	39.553			8.201	39.052			8.919	42.473			9.799	46.662
NMN	SARM1	673	698	QAVLTFNGIKWSHEYQEATIEKIIRF	10.85	5	24	6.921	28.838			6.742	28.091			6.66	27.749			7.561	31.504			7.556	31.482			7.51	31.291			8.05	33.541			7.982	33.259			8.216	34.234			10.362	43.177			10.542	43.925
NMN	SARM1	673	712	QAVLTFNGIKWSHEYQEATIEKIIRFLQGRSSRDSSAGSD	11.36	6	38	12.939	34.051			13.053	34.351			12.943	34.061			14.175	37.303			14.221	37.423			14.054	36.985			14.826	39.017			14.744	38.8			14.498	38.153			17.319	45.576			17.334	45.615
NMN	SARM1	674	686	AVLTFNGIKWSHE	9.31	3	11	3.84	34.905			3.902	35.473			3.811	34.646			4.253	38.66			4.231	38.46			4.189	38.086			4.445	40.408			4.372	39.743			4.374	39.761			4.803	43.664			4.761	43.286
NMN	SARM1	674	690	AVLTFNGIKWSHEYQEA	9.37	3	15	6.479	43.194			6.569	43.791			6.457	43.05			6.858	45.722			6.901	46.01			6.829	45.526			7.04	46.936			7.058	47.053			6.979	46.529			7.422	49.479			7.362	49.081
NMN	SARM1	674	691	AVLTFNGIKWSHEYQEAT	9.3	3	16	6.923	43.266			7.042	44.01			6.861	42.88			7.645	47.784			7.652	47.823			7.631	47.692			7.825	48.907			7.796	48.727			7.728	48.297			8.349	52.179			8.27	51.686
NMN	SARM1	674	693	AVLTFNGIKWSHEYQEATIE	9.71	3	18	5.434	30.19			5.738	31.877			5.637	31.314			6.302	35.009			6.5	36.112			6.326	35.145			6.66	36.999			6.918	38.434			6.568	36.489			7.57	42.058			7.709	42.83
NMN	SARM1	674	698	AVLTFNGIKWSHEYQEATIEKIIRF	10.88	3	23	6.486	28.2			6.447	28.03			6.379	27.735			7.193	31.273			7.087	30.811			7.238	31.469			7.799	33.907			7.622	33.138			7.496	32.592			9.607	41.771			9.508	41.34
NMN	SARM1	674	698	AVLTFNGIKWSHEYQEATIEKIIRF	10.88	5	23	6.397	27.812			6.413	27.882			6.408	27.861			7.256	31.546			7.244	31.496			7.138	31.035			7.774	33.801			7.569	32.909			7.716	33.546			9.705	42.197			9.487	41.249
NMN	SARM1	675	686	VLTFNGIKWSHE	9.14	3	10	3.549	35.493			3.534	35.342			3.503	35.035			3.881	38.81			3.883	38.833			3.862	38.624			4.044	40.439			3.987	39.872			3.977	39.773			4.159	41.586			4.131	41.312
NMN	SARM1	675	690	VLTFNGIKWSHEYQEA	9.22	2	14	6.446	46.041			6.509	46.493			6.431	45.933			6.953	49.664			6.953	49.665			6.81	48.64			7.092	50.655			6.892	49.228			6.894	49.241			7.5	53.569			7.178	51.273
NMN	SARM1	675	690	VLTFNGIKWSHEYQEA	9.22	3	14					6.356	45.399			6.29	44.926							6.648	47.485			6.695	47.823			6.901	49.292			6.801	48.575			6.728	48.055			7.022	50.155			7.007	50.051
NMN	SARM1	675	691	VLTFNGIKWSHEYQEAT	9.17	2	15	7.176	47.841			7.205	48.033			7.205	48.03			7.889	52.594			7.837	52.249			7.747	51.644			7.924	52.824			7.93	52.864			7.853	52.35			8.158	54.383			8.155	54.366
NMN	SARM1	675	693	VLTFNGIKWSHEYQEATIE	9.58	3	17	7.195	42.322			7.316	43.037			7.151	42.066			7.904	46.495			7.9	46.472			7.847	46.161			8.15	47.944			8.059	47.409			7.995	47.032			8.879	52.231			8.838	51.987
NMN	SARM1	675	698	VLTFNGIKWSHEYQEATIEKIIRF	10.86	4	22	6.393	29.057			6.317	28.712			6.521	29.643			7.329	33.313			7.177	32.622			7.287	33.122			7.575	34.433			7.657	34.806			7.545	34.295			9.205	41.841			9.22	41.909
NMN	SARM1	675	698	VLTFNGIKWSHEYQEATIEKIIRF	10.86	5	22	6.204	28.198			6.347	28.85			6.271	28.504			7.244	32.927			7.029	31.948			6.72	30.546			7.57	34.407			7.467	33.943			7.405	33.657			9.148	41.581			9.149	41.585
NMN	SARM1	675	715	VLTFNGIKWSHEYQEATIEKIIRFLQGRSSRDSSAGSDTSL	11.38	5	39	14.469	37.099			14.5	37.181			14.417	36.967			15.477	39.684			15.396	39.478			15.423	39.546			15.963	40.93			15.864	40.676			15.608	40.02			17.936	45.99			17.878	45.841
NMN	SARM1	675	715	VLTFNGIKWSHEYQEATIEKIIRFLQGRSSRDSSAGSDTSL	11.38	6	39	14.527	37.249			14.57	37.359			14.413	36.956			15.475	39.68			15.523	39.803			15.472	39.673			15.955	40.909			15.887	40.735			15.593	39.983			17.899	45.895			17.883	45.853
NMN	SARM1	677	686	TFNGIKWSHE	7.95	3	8	2.207	27.583			2.21	27.63			2.187	27.343			2.253	28.166			2.235	27.939			2.23	27.873			2.298	28.724			2.256	28.202			2.215	27.688			2.408	30.098			2.391	29.891
NMN	SARM1	677	689	TFNGIKWSHEYQE	8.19	3	11	4.116	37.419			4.11	37.36			4.221	38.37			4.213	38.302			4.125	37.496			4.171	37.922			4.299	39.08			4.207	38.245			4.151	37.733			4.299	39.078			4.349	39.532
NMN	SARM1	677	690	TFNGIKWSHEYQEA	8.23	2	12	5.257	43.812			5.025	41.878			4.983	41.521			5.266	43.882			5.13	42.749			5.055	42.126			5.118	42.653			5.134	42.784			5.077	42.309			5.302	44.186			5.211	43.422
NMN	SARM1	677	690	TFNGIKWSHEYQEA	8.23	3	12	5.124	42.698			5.297	44.144			5.372	44.769			5.182	43.184			5.233	43.611			5.305	44.207			5.388	44.9			5.128	42.731			5.112	42.603			5.15	42.919			5.148	42.897
NMN	SARM1	677	691	TFNGIKWSHEYQEAT	8.17	2	13	5.946	45.741			5.989	46.072			5.982	46.018			6.316	48.585			6.328	48.68			6.285	48.345			6.424	49.416			6.349	48.838			6.299	48.451			6.623	50.947			6.531	50.236
NMN	SARM1	677	691	TFNGIKWSHEYQEAT	8.17	3	13	5.841	44.934			5.861	45.083			5.825	44.805			6.171	47.472			6.182	47.552			6.165	47.42			6.256	48.124			6.202	47.71			6.156	47.357			6.382	49.09			6.364	48.952
NMN	SARM1	677	692	TFNGIKWSHEYQEATI	9.06	3	14	5.833	41.664			6.024	43.026			5.77	41.218			6.159	43.992			6.142	43.87			6.148	43.916			6.227	44.475			6.205	44.322			6.277	44.833			6.676	47.682			6.573	46.953
NMN	SARM1	677	693	TFNGIKWSHEYQEATIE	8.8	2	15	5.986	39.907			6.188	41.256			6.008	40.054			6.371	42.471			6.344	42.294			6.347	42.31			6.584	43.891			6.626	44.175			6.464	43.092			7.27	48.465			7.34	48.936
NMN	SARM1	677	693	TFNGIKWSHEYQEATIE	8.8	3	15	5.904	39.358			5.933	39.556			5.903	39.351			6.276	41.84			6.292	41.947			6.253	41.689			6.411	42.739			6.424	42.825			6.331	42.204			7.123	47.484			7.138	47.589
NMN	SARM1	677	695	TFNGIKWSHEYQEATIEKI	9.08	3	17	5.862	34.483			5.939	34.934			5.814	34.202			6.334	37.259			6.046	35.567			6.257	36.808			6.396	37.625			6.48	38.117			6.368	37.459			7.303	42.961			7.501	44.125
NMN	SARM1	677	698	TFNGIKWSHEYQEATIEKIIRF	10.5	4	20	5.31	26.549			5.308	26.541			5.235	26.176			5.869	29.343			5.801	29.005			5.589	27.947			6.111	30.553			6.065	30.327			6.012	30.061			7.71	38.551			7.706	38.532
NMN	SARM1	677	698	TFNGIKWSHEYQEATIEKIIRF	10.5	5	20	5.319	26.596			5.321	26.606			5.344	26.721			5.758	28.789			5.733	28.666			5.71	28.55			6.031	30.154			6.019	30.095			5.952	29.76			7.721	38.605			7.632	38.158
NMN	SARM1	677	712	TFNGIKWSHEYQEATIEKIIRFLQGRSSRDSSAGSD	11.17	5	34	11.853	34.862							11.734	34.512			12.531	36.855			12.498	36.758			12.463	36.657			12.96	38.117			12.9	37.941			12.674	37.277			14.9	43.822			14.914	43.866
NMN	SARM1	677	712	TFNGIKWSHEYQEATIEKIIRFLQGRSSRDSSAGSD	11.17	6	34	12.12	35.647			12.103	35.596			11.786	34.666			12.743	37.479			12.75	37.501			12.762	37.534			13.176	38.752			13.063	38.421			12.86	37.822			15.049	44.261			15.048	44.26
NMN	SARM1	677	715	TFNGIKWSHEYQEATIEKIIRFLQGRSSRDSSAGSDTSL	11.2	5	37	13.537	36.586			13.552	36.627			13.424	36.28			14.206	38.395			14.156	38.258			14.065	38.014			14.466	39.098			14.507	39.208			14.236	38.476			16.439	44.429			16.267	43.964
NMN	SARM1	677	715	TFNGIKWSHEYQEATIEKIIRFLQGRSSRDSSAGSDTSL	11.2	7	37	13.48	36.431			13.387	36.182			13.374	36.146			14.223	38.44			14.229	38.458			14.019	37.89							14.581	39.407			14.276	38.584			16.502	44.599			16.63	44.947
NMN	SARM1	679	686	NGIKWSHE	6.47	2	6	1.543	25.716			1.561	26.019			1.518	25.294			1.547	25.776			1.52	25.336			1.543	25.711			1.621	27.012			1.557	25.954			1.523	25.39			1.667	27.778			1.76	29.33
NMN	SARM1	679	690	NGIKWSHEYQEA	7.17	2	10	4.318	43.178			4.387	43.873			4.446	44.465			4.428	44.285			4.42	44.204			4.407	44.07			4.496	44.958			4.432	44.323			4.316	43.158			4.546	45.461			4.496	44.96
NMN	SARM1	679	691	NGIKWSHEYQEAT	7.1	3	11	4.852	44.108			4.869	44.265			4.81	43.727			5.179	47.086			5.061	46.011			5.135	46.685			5.208	47.349			5.135	46.685			5.079	46.17			5.267	47.885			5.286	48.053
NMN	SARM1	679	693	NGIKWSHEYQEATIE	7.94	3	13	4.999	38.454			5.005	38.501			5.002	38.477			5.339	41.069			5.363	41.255			5.312	40.862			5.525	42.497			5.524	42.49			5.461	42.009			6.239	47.994			6.213	47.794
NMN	SARM1	679	698	NGIKWSHEYQEATIEKIIRF	9.98	5	18	4.053	22.519			4.11	22.834			3.968	22.046			4.439	24.659			4.646	25.812			4.453	24.737			4.81	26.724			4.493	24.959			4.862	27.014			6.268	34.82			6.526	36.257
NMN	SARM1	679	715	NGIKWSHEYQEATIEKIIRFLQGRSSRDSSAGSDTSL	10.78	5	35	12.387	35.391			12.278	35.08			12.143	34.694			12.992	37.121			13.05	37.286			12.883	36.809			13.439	38.398			13.23	37.8			12.905	36.873			15.361	43.889			15.125	43.215
NMN	SARM1	679	715	NGIKWSHEYQEATIEKIIRFLQGRSSRDSSAGSDTSL	10.78	6	35	12.474	35.64			12.535	35.813			12.478	35.652			12.988	37.109			13.089	37.398			13.058	37.309			13.516	38.617			13.529	38.656			13.275	37.928			15.459	44.169			15.582	44.521
NMN	SARM1	681	693	IKWSHEYQEATIE	7.68	3	11	4.537	41.241			4.606	41.876			4.513	41.03			4.844	44.039			4.765	43.321			4.834	43.942			4.881	44.377			4.955	45.049			4.858	44.162			5.313	48.301			5.467	49.701
NMN	SARM1	681	715	IKWSHEYQEATIEKIIRFLQGRSSRDSSAGSDTSL	10.73	5	33	12.2	36.969			12.091	36.64			11.784	35.708			12.597	38.172			12.643	38.312			12.43	37.667			12.922	39.157			12.753	38.645			12.455	37.742			14.73	44.637			14.703	44.554
NMN	SARM1	687	693	YQEATIE	6.74	2	5	1.889	37.774			1.945	38.898			1.932	38.64			2.158	43.161			2.149	42.986			2.162	43.243			2.311	46.229			2.337	46.733			2.17	43.397			2.628	52.564			2.639	52.776
NMN	SARM1	687	698	YQEATIEKIIRF	10.01	2	10	1.653	16.533			1.716	17.162			1.7	16.999			2.118	21.181			2.125	21.246			2.027	20.27			2.378	23.779			2.338	23.376			2.3	22.996			3.54	35.398			3.787	37.868
NMN	SARM1	687	698	YQEATIEKIIRF	10.01	3	10	1.702	17.021			1.681	16.805			1.685	16.854			2.071	20.713			1.988	19.879			2.001	20.012			2.357	23.566			2.309	23.087			2.291	22.912			3.652	36.517			3.635	36.347
NMN	SARM1	687	724	YQEATIEKIIRFLQGRSSRDSSAGSDTSLEGAAPMGPT	10.86	4	34	15.068	44.318			15.006	44.135			15.194	44.69			15.424	45.364			15.496	45.576			15.33	45.089			15.696	46.164			15.611	45.915			14.959	43.997			16.986	49.958			17.021	50.061
NMN	SARM1	687	724	YQEATIEKIIRFLQGRSSRDSSAGSDTSLEGAAPMGPT	10.86	5	34	15.219	44.76			14.71	43.265			14.917	43.872			15.176	44.637			15.051	44.267			14.874	43.746			15.481	45.531			15.142	44.536			15.179	44.645			16.818	49.464			16.854	49.57
NMN	SARM1	690	698	ATIEKIIRF	8.92	3	7	0.145	2.069			0.139	1.986			0.128	1.824			0.262	3.748			0.258	3.682			0.261	3.732			0.538	7.684			0.516	7.377			0.559	7.99			1.858	26.543			1.926	27.513
NMN	SARM1	690	712	ATIEKIIRFLQGRSSRDSSAGSD	10.16	4	21	6.612	31.486			6.708	31.941			6.491	30.909			6.97	33.192			6.723	32.012			6.649	31.662			7.074	33.687			7.323	34.872			6.969	33.184			8.996	42.838			8.835	42.073
NMN	SARM1	691	698	TIEKIIRF	8.67	2	6	0.166	2.769			0.15	2.496			0.167	2.779			0.265	4.421			0.292	4.86			0.272	4.535			0.472	7.865			0.489	8.146			0.515	8.58			1.553	25.877			1.592	26.533
NMN	SARM1	691	698	TIEKIIRF	8.67	3	6	0.157	2.62			0.147	2.443			0.154	2.562			0.288	4.798			0.274	4.564			0.266	4.43			0.458	7.634			0.474	7.892			0.504	8.398			1.535	25.575			1.713	28.552
NMN	SARM1	691	712	TIEKIIRFLQGRSSRDSSAGSD	9.61	4	20	6.533	32.663			6.411	32.055			6.479	32.395			6.891	34.453			6.916	34.58			6.872	34.359			7.167	35.835			7.133	35.664			7.031	35.157			8.229	41.144			8.302	41.508
NMN	SARM1	691	712	TIEKIIRFLQGRSSRDSSAGSD	9.61	5	20	6.591	32.954			6.456	32.282			6.272	31.36			6.847	34.237			6.775	33.877			6.661	33.303			7.102	35.508			6.977	34.885			7.107	35.537			8.313	41.565			8.439	42.193
NMN	SARM1	691	715	TIEKIIRFLQGRSSRDSSAGSDTSL	9.82	5	23	8.477	36.859			8.528	37.079			8.623	37.49			8.867	38.554			8.981	39.047			8.952	38.921			9.205	40.022			9.073	39.447			8.885	38.629			10.532	45.793			10.352	45.009
NMN	SARM1	691	724	TIEKIIRFLQGRSSRDSSAGSDTSLEGAAPMGPT	9.71	4	30	14.474	48.248			14.486	48.288			14.464	48.213			14.858	49.526			14.81	49.367			14.822	49.408			15	50.001			15.175	50.584			14.977	49.924			16.467	54.89			16.271	54.238
NMN	SARM1	692	698	IEKIIRF	8.3	2	5	0.107	2.134			0.112	2.235			0.12	2.408			0.228	4.552			0.206	4.114			0.203	4.056			0.364	7.276			0.348	6.97			0.373	7.451			1.183	23.66			1.224	24.489
NMN	SARM1	692	698	IEKIIRF	8.3	3	5	0.103	2.055			0.108	2.152			0.102	2.05			0.211	4.218			0.209	4.177			0.199	3.979			0.352	7.038			0.353	7.062			0.374	7.489			1.208	24.153			1.215	24.295
NMN	SARM1	692	712	IEKIIRFLQGRSSRDSSAGSD	7.8	4	19	7.031	37.007			6.727	35.406			6.692	35.219			6.994	36.809			6.803	35.807			6.878	36.199			7.217	37.987			7.237	38.092			6.97	36.684			8.445	44.447			8.252	43.431
NMN	SARM1	692	724	IEKIIRFLQGRSSRDSSAGSDTSLEGAAPMGPT	8.28	4	29	14.545	50.155			14.637	50.472			14.455	49.844			14.592	50.318			14.755	50.881			14.719	50.757			14.973	51.632			14.877	51.299			14.777	50.954			15.643	53.942			15.403	53.113
NMN	SARM1	692	724	IEKIIRFLQGRSSRDSSAGSDTSLEGAAPMGPT	8.28	5	29	14.644	50.496			14.648	50.51			14.628	50.44			14.828	51.13			14.932	51.491			14.819	51.099							15.124	52.152			14.736	50.812			15.867	54.713			15.645	53.947
NMN	SARM1	693	698	EKIIRF	8.4	2	4	0.089	2.22			0.103	2.578			0.219	5.467			0.227	5.674			0.221	5.537			0.226	5.643			0.131	3.271			0.272	6.808			0.352	8.808			1.007	25.187			1.076	26.897
NMN	SARM1	694	712	KIIRFLQGRSSRDSSAGSD	6.2	4	17	6.944	40.844			6.938	40.813			6.88	40.472			7.134	41.964			7.15	42.061			7.116	41.858			7.251	42.656			7.237	42.569			7.12	41.882			7.787	45.807			7.722	45.426
NMN	SARM1	694	715	KIIRFLQGRSSRDSSAGSDTSL	7.01	4	20	8.633	43.165			8.634	43.168			8.561	42.807			8.861	44.303			8.834	44.171			8.846	44.232			9.058	45.291			8.997	44.987			8.74	43.701			9.487	47.435			9.423	47.116
NMN	SARM1	694	715	KIIRFLQGRSSRDSSAGSDTSL	7.01	5	20	8.253	41.267			8.214	41.071			8.178	40.889			8.448	42.242			8.434	42.17			8.426	42.13			8.702	43.508			8.508	42.541			8.343	41.716			8.998	44.992			9	45.001
NMN	SARM1	694	724	KIIRFLQGRSSRDSSAGSDTSLEGAAPMGPT	7.31	3	27	14.257	52.802			14.385	53.279			14.23	52.704			14.519	53.775			14.362	53.194			14.518	53.769			14.714	54.495			14.558	53.917			14.185	52.539			15.039	55.7			15.048	55.734
NMN	SARM1	694	724	KIIRFLQGRSSRDSSAGSDTSLEGAAPMGPT	7.31	4	27	14.325	53.055			14.274	52.867			14.032	51.969			14.51	53.74			14.468	53.586			14.483	53.641			14.715	54.5			14.625	54.166			14.333	53.084			15.029	55.662			15.139	56.07
NMN	SARM1	695	724	IIRFLQGRSSRDSSAGSDTSLEGAAPMGPT	8.01	4	26	14.165	54.48			14.385	55.328			14.127	54.334			14.244	54.783			14.461	55.62			14.285	54.943			14.509	55.803			14.52	55.845			14.25	54.807			14.784	56.861			14.654	56.362
NMN	SARM1	696	724	IRFLQGRSSRDSSAGSDTSLEGAAPMGPT	7.47	4	25									13.696	54.785			13.83	55.319			13.971	55.884			13.906	55.623							13.982	55.929			14.109	56.434			14.465	57.858
NMN	SARM1	699	712	LQGRSSRDSSAGSD	3.52	3	12	7.372	61.432			7.319	60.994			7.081	59.006			7.378	61.479			7.405	61.707			7.404	61.697			7.271	60.589			7.385	61.538			7.264	60.536			7.007	58.388			7.003	58.355
NMN	SARM1	699	715	LQGRSSRDSSAGSDTSL	5.31	3	15	8.245	54.966			8.237	54.912			8.198	54.652			8.249	54.994			8.226	54.842			8.226	54.837			8.3	55.333			8.233	54.889			8.043	53.623			8.002	53.346			7.946	52.972
NMN	SARM1	699	724	LQGRSSRDSSAGSDTSLEGAAPMGPT	6.54	3	22	13.311	60.505			13.331	60.596			13.303	60.466			13.333	60.605			13.332	60.598			13.3	60.454			13.439	61.086			13.37	60.774			13.072	59.419			13.082	59.465			12.989	59.043
NMN	SARM1	713	724	TSLEGAAPMGPT	7.29	2	8	5.879	73.484			5.931	74.133			5.914	73.93			5.897	73.707			5.931	74.133			5.876	73.451			5.896	73.698			5.893	73.661			5.752	71.905			5.739	71.736			5.77	72.123
NMN	SARM1	716	724	EGAAPMGPT	5.82	2	5	2.989	59.787			2.922	58.437			3.051	61.01			2.994	59.871			2.95	59			2.972	59.436			2.981	59.629			2.857	57.145			2.834	56.68			2.839	56.772			2.87	57.404
[truncated: 18 more columns]
