# Supplementary material for: A conformation-specific nanobody targeting the nicotinamide mononucleotide-activated state of SARM1
Source: Nat Commun. 2022 Dec 22;13:7898. doi: 10.1038/s41467-022-35581-y (PMC9780360; doi:10.1038/s41467-022-35581-y)
Supplement: Supplementary file 4 — Supplementary Data 2 [file 41467_2022_35581_MOESM4_ESM.xlsx]

## Sheet: NMN
Crosslink Sequence	Max. XlinkX Score	Crosslinker	Crosslink Type	# CSMs	Sequence A	Modifications A	Accession A	Position A	Sequence B	Modifications B	Accession B	Position B	Protein Descriptions A	Protein Descriptions B	# CSMs	Sequence Coverage A	Sequence Coverage B	RAW Files used for ID						Replicate Times
IGLGVILNLAKEREPVELAR | RMVEKR	64.78	DSBU	Intra	16	IGLGVILNLA[K]EREPVELAR	1xDSBU [K11]	Q6SZW1	173	RMVE[K]R	1xOxidation [M2]; 1xDSBU [K5]	Q6SZW1	248	SARM1_HUMAN	SARM1_HUMAN	16	0.8	0.92	NMN2-0609	NMN1-0609	NMN3-0609	NMN1-0610	NMN2-0610	NMN3-0610	6
IGLGVILNLAKEREPVELAR | LEAGKFEDKLIQSVMGAR	85.35	DSBU	Intra	2	IGLGVILNLA[K]EREPVELAR	1xDSBU [K11]	Q6SZW1	173	LEAG[K]FEDKLIQSVMGAR	1xDSBU [K5]	Q6SZW1	602	SARM1_HUMAN	SARM1_HUMAN	2	0.78	0.8	NMN1-0610	NMN2-0609	NMN3-0610	NMN1-0609			4
IGLGVILNLAKEREPVELAR | LEAGKFEDKLIQSVMGAR	198.65	DSBU	Intra	2	IGLGVILNLA[K]EREPVELAR	1xDSBU [K11]	Q6SZW1	173	LEAGKFED[K]LIQSVMGAR	1xDSBU [K9]	Q6SZW1	606	SARM1_HUMAN	SARM1_HUMAN	2	0.94	0.9	NMN1-0609	NMN1-0610	NMN3-0609	NMN2-0610	NMN2-0609		5
IGLGVILNLAKEREPVELAR | CMQDHDCKDWVHK	164	DSBU	Intra	4	IGLGVILNLA[K]EREPVELAR	1xDSBU [K11]	Q6SZW1	173	CMQDHDC[K]DWVHK	2xCarbamidomethyl [C1; C7]; 1xDSBU [K8]	Q6SZW1	636	SARM1_HUMAN	SARM1_HUMAN	4	0.92	0.85	NMN1-0609	NMN3-0610	NMN2-0609	NMN2-0610	NMN3-0609	NMN1-0610	6
SVAGILEHMFKHSEETCQR | MVEKR	32.32	DSBU	Intra	1	SVAGILEHMF[K]HSEETCQR	1xCarbamidomethyl [C17]; 1xDSBU [K11]	Q6SZW1	193	MVE[K]R	1xDSBU [K4]	Q6SZW1	248	SARM1_HUMAN	SARM1_HUMAN	1	0.8	0.89	NMN1-0609	NMN3-0609					2
SVAGILEHMFKHSEETCQR | SLQGKTK	96.37	DSBU	Intra	2	SVAGILEHMF[K]HSEETCQR	1xCarbamidomethyl [C17]; 1xDSBU [K11]	Q6SZW1	193	SLQG[K]TK	1xDSBU [K5]	Q6SZW1	361	SARM1_HUMAN	SARM1_HUMAN	2	0.86	0.95	NMN3-0609	NMN2-0610	NMN1-0609	NMN2-0609	NMN1-0610	NMN3-0610	6
SVAGILEHMFKHSEETCQR | SALAKR	81.36	DSBU	Intra	1	SVAGILEHMF[K]HSEETCQR	1xCarbamidomethyl [C17]; 1xDSBU [K11]	Q6SZW1	193	SALA[K]R	1xDSBU [K5]	Q6SZW1	391	SARM1_HUMAN	SARM1_HUMAN	1	0.83	0.95	NMN2-0610	NMN3-0610	NMN3-0609	NMN1-0609	NMN1-0610	NMN2-0609	6
MVEKR | SALAKR	68.6	DSBU	Intra	2	MVE[K]R	1xDSBU [K4]	Q6SZW1	248	SALA[K]R	1xDSBU [K5]	Q6SZW1	391	SARM1_HUMAN	SARM1_HUMAN	2	0.83	0.8	NMN1-0610	NMN2-0610	NMN3-0610	NMN1-0609			4
LHACLAVAVLATNKEVEREVER | LVSYSTNGTKSALAK	220.25	DSBU	Intra	6	LHACLAVAVLATN[K]EVEREVER	1xCarbamidomethyl [C4]; 1xDSBU [K14]	Q6SZW1	281	LVSYSTNGT[K]SALAK	1xDSBU [K10]	Q6SZW1	386	SARM1_HUMAN	SARM1_HUMAN	5	0.93	0.94	NMN3-0609	NMN1-0609	NMN3-0610	NMN2-0609	NMN2-0610	NMN1-0610	6
SLQGKTK | MVEKR	45.16	DSBU	Intra	1	SLQG[K]TK	1xDSBU [K5]	Q6SZW1	361	MVE[K]R	1xDSBU [K4]	Q6SZW1	248	SARM1_HUMAN	SARM1_HUMAN	1	0.8	0.86	NMN1-0609	NMN2-0609	NMN2-0610	NMN3-0610	NMN1-0610	NMN3-0609	6
SLQGKTK | SALAKR	44.12	DSBU	Intra	1	SLQG[K]TK	1xDSBU [K5]	Q6SZW1	361	SALA[K]R	1xDSBU [K5]	Q6SZW1	391	SARM1_HUMAN	SARM1_HUMAN	1	0.83	0.71	NMN1-0610	NMN2-0610					2
TKVFSDIGAIQSLKR | MVEKR	77.53	DSBU	Intra	1	T[K]VFSDIGAIQSLKR	1xDSBU [K2]	Q6SZW1	363	MVE[K]R	1xDSBU [K4]	Q6SZW1	248	SARM1_HUMAN	SARM1_HUMAN	1	0.8	0.93	NMN1-0610	NMN3-0610	NMN3-0609	NMN2-0610	NMN1-0609	NMN2-0609	6
TKVFSDIGAIQSLKR | SALAKR	87.26	DSBU	Intra	6	T[K]VFSDIGAIQSLKR	1xDSBU [K2]	Q6SZW1	363	SALA[K]R	1xDSBU [K5]	Q6SZW1	391	SARM1_HUMAN	SARM1_HUMAN	6	0.83	0.93	NMN2-0609	NMN2-0610	NMN3-0609	NMN1-0609	NMN1-0610	NMN3-0610	6
LVSYSTNGTKSALAK | SLQGKTK	41.82	DSBU	Intra	1	LVSYSTNGT[K]SALAK	1xDSBU [K10]	Q6SZW1	386	SLQG[K]TK	1xDSBU [K5]	Q6SZW1	361	SARM1_HUMAN	SARM1_HUMAN	1	0.86	0.93	NMN3-0609	NMN2-0610	NMN1-0609	NMN2-0609			4
LLGEEVPRPILPSVPSWKEAEVQTWLQQIGFSK | VFSDIGAIQSLKR	186.87	DSBU	Intra	1	LLGEEVPRPILPSVPSW[K]EAEVQTWLQQIGFSK	1xDSBU [K18]	Q6SZW1	413	VFSDIGAIQSL[K]R	1xDSBU [K12]	Q6SZW1	375	SARM1_HUMAN	SARM1_HUMAN	1	0.85	0.94	NMN1-0609	NMN2-0610					2
LLGEEVPRPILPSVPSWKEAEVQTWLQQIGFSK | LVSYSTNGTKSALAK	145.34	DSBU	Intra	1	LLGEEVPRPILPSVPSW[K]EAEVQTWLQQIGFSK	1xDSBU [K18]	Q6SZW1	413	LVSYSTNGT[K]SALAK	1xDSBU [K10]	Q6SZW1	386	SARM1_HUMAN	SARM1_HUMAN	1	0.87	0.94	NMN3-0609	NMN1-0609	NMN3-0610				3
EAEVQTWLQQIGFSKYCESFR | TKVFSDIGAIQSLK	143.11	DSBU	Intra	1	EAEVQTWLQQIGFS[K]YCESFR	1xCarbamidomethyl [C17]; 1xDSBU [K15]	Q6SZW1	428	T[K]VFSDIGAIQSLK	1xDSBU [K2]	Q6SZW1	363	SARM1_HUMAN	SARM1_HUMAN	1	0.93	0.95	NMN2-0610	NMN3-0609	NMN3-0610	NMN2-0609	NMN1-0610	NMN1-0609	6
EAEVQTWLQQIGFSKYCESFR | VFSDIGAIQSLKR	129.38	DSBU	Intra	2	EAEVQTWLQQIGFS[K]YCESFR	1xCarbamidomethyl [C17]; 1xDSBU [K15]	Q6SZW1	428	VFSDIGAIQSL[K]R	1xDSBU [K12]	Q6SZW1	375	SARM1_HUMAN	SARM1_HUMAN	2	0.92	0.95	NMN3-0609	NMN3-0610	NMN2-0609	NMN2-0610	NMN1-0609		5
EAEVQTWLQQIGFSKYCESFREQQVDGDLLLR | LTEEELQTDLGMKSGITR	279.15	DSBU	Intra	33	EAEVQTWLQQIGFS[K]YCESFREQQVDGDLLLR	1xCarbamidomethyl [C17]; 1xDSBU [K15]	Q6SZW1	428	LTEEELQTDLGM[K]SGITR	1xOxidation [M12]; 1xDSBU [K13]	Q6SZW1	458	SARM1_HUMAN	SARM1_HUMAN	33	0.94	0.95	NMN3-0609	NMN1-0609	NMN2-0609	NMN3-0610	NMN2-0610	NMN1-0610	6
LTEEELQTDLGMKSGITRK | LTEEELQTDLGMKSGITR	206.78	DSBU	Intra	1	LTEEELQTDLGM[K]SGITRK	1xDSBU [K13]	Q6SZW1	458	LTEEELQTDLGM[K]SGITR	1xDSBU [K13]	Q6SZW1	458	SARM1_HUMAN	SARM1_HUMAN	1	0.94	0.79	NMN2-0610	NMN1-0609	NMN2-0609	NMN1-0610	NMN3-0610		5
EMLHSPLPCTGGKPSGDTPDVFISYR | IGLGVILNLAKEREPVELAR	180	DSBU	Intra	3	EMLHSPLPCTGG[K]PSGDTPDVFISYR	1xCarbamidomethyl [C9]; 1xDSBU [K13]	Q6SZW1	556	IGLGVILNLA[K]EREPVELAR	1xDSBU [K11]	Q6SZW1	173	SARM1_HUMAN	SARM1_HUMAN	3	0.92	0.88	NMN2-0609	NMN3-0610	NMN3-0609	NMN2-0610	NMN1-0610		5
EMLHSPLPCTGGKPSGDTPDVFISYR | MVEKR	84.49	DSBU	Intra	3	EMLHSPLPCTGG[K]PSGDTPDVFISYR	1xCarbamidomethyl [C9]; 1xDSBU [K13]	Q6SZW1	556	MVE[K]R	1xDSBU [K4]	Q6SZW1	248	SARM1_HUMAN	SARM1_HUMAN	2	0.8	0.96	NMN1-0609	NMN2-0610	NMN3-0609	NMN3-0610	NMN1-0610	NMN2-0609	6
EMLHSPLPCTGGKPSGDTPDVFISYR | LHACLAVAVLATNKEVER	125.97	DSBU	Intra	2	EMLHSPLPCTGG[K]PSGDTPDVFISYR	1xCarbamidomethyl [C9]; 1xDSBU [K13]	Q6SZW1	556	LHACLAVAVLATN[K]EVER	1xCarbamidomethyl [C4]; 1xDSBU [K14]	Q6SZW1	281	SARM1_HUMAN	SARM1_HUMAN	2	0.89	0.81	NMN3-0609	NMN2-0610	NMN1-0610	NMN2-0609	NMN3-0610		5
EMLHSPLPCTGGKPSGDTPDVFISYRR | RLVSYSTNGTKSALAK	237.64	DSBU	Intra	11	EMLHSPLPCTGG[K]PSGDTPDVFISYRR	1xCarbamidomethyl [C9]; 1xDSBU [K13]; 1xOxidation [M2]	Q6SZW1	556	RLVSYSTNGT[K]SALAK	1xDSBU [K11]	Q6SZW1	386	SARM1_HUMAN	SARM1_HUMAN	11	0.93	0.92	NMN2-0609	NMN1-0609	NMN3-0610	NMN1-0610	NMN3-0609	NMN2-0610	6
EMLHSPLPCTGGKPSGDTPDVFISYR | LEAGKFEDKLIQSVMGAR	236.21	DSBU	Intra	4	EMLHSPLPCTGG[K]PSGDTPDVFISYR	1xCarbamidomethyl [C9]; 1xDSBU [K13]	Q6SZW1	556	LEAGKFED[K]LIQSVMGAR	1xDSBU [K9]	Q6SZW1	606	SARM1_HUMAN	SARM1_HUMAN	4	0.94	0.92	NMN3-0609	NMN2-0610	NMN1-0610	NMN2-0609	NMN3-0610	NMN1-0609	6
VHLQLHGFSVFIDVEKLEAGKFEDKLIQSVMGAR | MVEKR	70.86	DSBU	Intra	5	VHLQLHGFSVFIDVE[K]LEAGKFEDKLIQSVMGAR	1xDSBU [K16]	Q6SZW1	597	MVE[K]R	1xDSBU [K4]	Q6SZW1	248	SARM1_HUMAN	SARM1_HUMAN	4	0.8	0.88	NMN1-0609	NMN3-0609	NMN2-0609	NMN1-0610	NMN2-0610	NMN3-0610	6
LEAGKFEDKLIQSVMGAR | MVEKR	81.69	DSBU	Intra	4	LEAG[K]FEDKLIQSVMGAR	1xDSBU [K5]	Q6SZW1	602	MVE[K]R	1xDSBU [K4]	Q6SZW1	248	SARM1_HUMAN	SARM1_HUMAN	4	0.8	0.94	NMN1-0609	NMN3-0609	NMN2-0610	NMN3-0610	NMN1-0610	NMN2-0609	6
FEDKLIQSVMGAR | MVEKR	84.49	DSBU	Intra	1	FED[K]LIQSVMGAR	1xDSBU [K4]	Q6SZW1	606	MVE[K]R	1xDSBU [K4]	Q6SZW1	248	SARM1_HUMAN	SARM1_HUMAN	1	0.8	0.92	NMN3-0609	NMN1-0610	NMN2-0610	NMN2-0609	NMN1-0609		5
NFVLVLSPGALDKCMQDHDCKDWVHKEIVTALSCGK | AAEWLFPLAFSKEDELLR	176.79	DSBU	Intra	3	NFVLVLSPGALD[K]CMQDHDCKDWVHKEIVTALSCGK	2xCarbamidomethyl [C14; C20; C34]; 1xDSBU [K13]	Q6SZW1	628	AAEWLFPLAFS[K]EDELLR	1xDSBU [K12]	Q6SZW1	261	SARM1_HUMAN	SARM1_HUMAN	3	0.94	0.96	NMN2-0609	NMN1-0610	NMN1-0609	NMN3-0609			4
CMQDHDCKDWVHK | MVEKR	41.96	DSBU	Intra	1	CMQDHDC[K]DWVHK	2xCarbamidomethyl [C1; C7]; 1xDSBU [K8]	Q6SZW1	636	MVE[K]R	1xDSBU [K4]	Q6SZW1	248	SARM1_HUMAN	SARM1_HUMAN	1	0.8	0.85	NMN1-0609	NMN3-0610	NMN3-0609	NMN1-0610	NMN2-0609		5
CMQDHDCKDWVHKEIVTALSCGK | LEAGKFEDKLIQSVMGAR	198.65	DSBU	Intra	10	CMQDHDC[K]DWVHKEIVTALSCGK	2xCarbamidomethyl [C1; C7; C21]; 1xDSBU [K8]	Q6SZW1	636	LEAG[K]FEDKLIQSVMGAR	1xDSBU [K5]	Q6SZW1	602	SARM1_HUMAN	SARM1_HUMAN	9	0.89	0.87	NMN1-0609	NMN2-0609	NMN1-0610	NMN3-0610	NMN3-0609	NMN2-0610	6
CMQDHDCKDWVHKEIVTALSCGK | IGLGVILNLAKEREPVELAR	164.66	DSBU	Intra	5	CMQDHDCKDWVH[K]EIVTALSCGK	3xCarbamidomethyl [C1; C7; C21]; 1xDSBU [K13]	Q6SZW1	641	IGLGVILNLA[K]EREPVELAR	1xDSBU [K11]	Q6SZW1	173	SARM1_HUMAN	SARM1_HUMAN	5	0.92	0.91	NMN1-0609	NMN2-0610	NMN3-0610	NMN1-0610	NMN3-0609	NMN2-0609	6
CMQDHDCKDWVHKEIVTALSCGK | LEAGKFEDK	126.05	DSBU	Intra	1	CMQDHDCKDWVH[K]EIVTALSCGK	3xCarbamidomethyl [C1; C7; C21]; 1xDSBU [K13]	Q6SZW1	641	LEAG[K]FEDK	1xDSBU [K5]	Q6SZW1	602	SARM1_HUMAN	SARM1_HUMAN	1	0.89	0.91	NMN1-0609	NMN2-0609					2
WSHEYQEATIEKIIR | MVEKR	61.26	DSBU	Intra	1	WSHEYQEATIE[K]IIR	1xDSBU [K12]	Q6SZW1	694	MVE[K]R	1xDSBU [K4]	Q6SZW1	248	SARM1_HUMAN	SARM1_HUMAN	1	0.8	0.93	NMN1-0610	NMN1-0609	NMN2-0609	NMN2-0610	NMN3-0609	NMN3-0610	6
WSHEYQEATIEKIIR | LEAGKFEDK	99.51	DSBU	Intra	1	WSHEYQEATIE[K]IIR	1xDSBU [K12]	Q6SZW1	694	LEAG[K]FEDK	1xDSBU [K5]	Q6SZW1	602	SARM1_HUMAN	SARM1_HUMAN	1	0.89	0.87	NMN1-0610	NMN1-0609					2
WSHEYQEATIEKIIR | CMQDHDCKDWVHK	47.75	DSBU	Intra	1	WSHEYQEATIE[K]IIR	1xDSBU [K12]	Q6SZW1	694	CMQDHDC[K]DWVHK	2xCarbamidomethyl [C1; C7]; 1xDSBU [K8]	Q6SZW1	636	SARM1_HUMAN	SARM1_HUMAN	1	0.77	0.93	NMN1-0610	NMN1-0609	NMN3-0610	NMN2-0609	NMN3-0609		5

## Sheet: NAD
Crosslink Sequence	Max. XlinkX Score	Crosslinker	Crosslink Type	# CSMs	Sequence A	Modifications A	Accession A	Position A	Sequence B	Modifications B	Accession B	Position B	Protein Descriptions A	Protein Descriptions B	# CSMs	Sequence Coverage A	Sequence Coverage B	RAW Files used for ID						Replicate Times
IGLGVILNLAKEREPVELAR | RMVEKR	61.05	DSBU	Intra	12	IGLGVILNLA[K]EREPVELAR	1xDSBU [K11]	Q6SZW1	173	RMVE[K]R	1xDSBU [K5]; 1xOxidation [M2]	Q6SZW1	248	SARM1_HUMAN	SARM1_HUMAN	10	0.8	0.95	NAD2-0610	NAD3-0609	NAD2-0609	NAD1-0610	NAD3-0610	NAD1-0609	6
IGLGVILNLAKEREPVELAR | LEAGKFEDKLIQSVMGAR	174.85	DSBU	Intra	3	IGLGVILNLA[K]EREPVELAR	1xDSBU [K11]	Q6SZW1	173	LEAG[K]FEDKLIQSVMGAR	1xDSBU [K5]	Q6SZW1	602	SARM1_HUMAN	SARM1_HUMAN	3	0.78	0.8	NAD3-0609	NAD3-0610	NAD2-0610	NAD1-0609	NAD2-0609		5
IGLGVILNLAKEREPVELAR | LEAGKFEDKLIQSVMGAR	203.29	DSBU	Intra	1	IGLGVILNLA[K]EREPVELAR	1xDSBU [K11]	Q6SZW1	173	LEAGKFED[K]LIQSVMGAR	1xDSBU [K9]	Q6SZW1	606	SARM1_HUMAN	SARM1_HUMAN	1	0.94	0.9	NAD3-0610	NAD3-0609	NAD1-0610	NAD1-0609	NAD2-0609	NAD2-0610	6
SVAGILEHMFKHSEETCQR | MVEKR	35.03	DSBU	Intra	2	SVAGILEHMF[K]HSEETCQR	1xCarbamidomethyl [C17]; 1xDSBU [K11]	Q6SZW1	193	MVE[K]R	1xDSBU [K4]	Q6SZW1	248	SARM1_HUMAN	SARM1_HUMAN	1	0.8	0.89	NAD2-0610	NAD3-0610	NAD1-0609				3
SVAGILEHMFKHSEETCQR | SLQGKTK	96.37	DSBU	Intra	1	SVAGILEHMF[K]HSEETCQR	1xCarbamidomethyl [C17]; 1xDSBU [K11]	Q6SZW1	193	SLQG[K]TK	1xDSBU [K5]	Q6SZW1	361	SARM1_HUMAN	SARM1_HUMAN	1	0.86	0.95	NAD3-0610	NAD2-0609	NAD2-0610	NAD3-0609	NAD1-0610	NAD1-0609	6
SVAGILEHMFKHSEETCQR | SALAKR	71.79	DSBU	Intra	2	SVAGILEHMF[K]HSEETCQR	1xCarbamidomethyl [C17]; 1xDSBU [K11]	Q6SZW1	193	SALA[K]R	1xDSBU [K5]	Q6SZW1	391	SARM1_HUMAN	SARM1_HUMAN	2	0.83	0.95	NAD3-0610	NAD2-0609	NAD2-0610	NAD1-0609			4
MVEKR | SALAKR	61.26	DSBU	Intra	1	MVE[K]R	1xDSBU [K4]	Q6SZW1	248	SALA[K]R	1xDSBU [K5]	Q6SZW1	391	SARM1_HUMAN	SARM1_HUMAN	1	0.83	0.8	NAD3-0609	NAD2-0609	NAD3-0610	NAD1-0609	NAD1-0610		5
LHACLAVAVLATNKEVER | LVSYSTNGTKSALAK	143.12	DSBU	Intra	3	LHACLAVAVLATN[K]EVER	1xCarbamidomethyl [C4]; 1xDSBU [K14]	Q6SZW1	281	LVSYSTNGT[K]SALAK	1xDSBU [K10]	Q6SZW1	386	SARM1_HUMAN	SARM1_HUMAN	3	0.93	0.94	NAD2-0610	NAD2-0609	NAD3-0609	NAD3-0610	NAD1-0610	NAD1-0609	6
SLQGKTK | MVEKR	47.14	DSBU	Intra	1	SLQG[K]TK	1xDSBU [K5]	Q6SZW1	361	MVE[K]R	1xDSBU [K4]	Q6SZW1	248	SARM1_HUMAN	SARM1_HUMAN	1	0.8	0.86	NAD2-0610	NAD1-0609	NAD1-0610	NAD2-0609			4
TKVFSDIGAIQSLKR | MVEKR	52.68	DSBU	Intra	1	T[K]VFSDIGAIQSLKR	1xDSBU [K2]	Q6SZW1	363	MVE[K]R	1xDSBU [K4]	Q6SZW1	248	SARM1_HUMAN	SARM1_HUMAN	1	0.8	0.93	NAD3-0609	NAD1-0610	NAD2-0610	NAD3-0610	NAD2-0609	NAD1-0609	6
TKVFSDIGAIQSLKR | SALAKR	76.27	DSBU	Intra	3	T[K]VFSDIGAIQSLKR	1xDSBU [K2]	Q6SZW1	363	SALA[K]R	1xDSBU [K5]	Q6SZW1	391	SARM1_HUMAN	SARM1_HUMAN	3	0.83	0.93	NAD3-0609	NAD2-0609	NAD1-0610	NAD1-0609	NAD3-0610	NAD2-0610	6
EAEVQTWLQQIGFSKYCESFR | TKVFSDIGAIQSLK	165.11	DSBU	Intra	2	EAEVQTWLQQIGFS[K]YCESFR	1xCarbamidomethyl [C17]; 1xDSBU [K15]	Q6SZW1	428	T[K]VFSDIGAIQSLK	1xDSBU [K2]	Q6SZW1	363	SARM1_HUMAN	SARM1_HUMAN	2	0.93	0.95	NAD3-0609	NAD1-0609	NAD3-0610	NAD2-0609	NAD2-0610	NAD1-0610	6
EAEVQTWLQQIGFSKYCESFR | VFSDIGAIQSLKR	143	DSBU	Intra	1	EAEVQTWLQQIGFS[K]YCESFR	1xCarbamidomethyl [C17]; 1xDSBU [K15]	Q6SZW1	428	VFSDIGAIQSL[K]R	1xDSBU [K12]	Q6SZW1	375	SARM1_HUMAN	SARM1_HUMAN	1	0.92	0.95	NAD2-0609	NAD2-0610	NAD1-0610	NAD3-0609	NAD3-0610	NAD1-0609	6
EAEVQTWLQQIGFSKYCESFR | LTEEELQTDLGMKSGITR	309.59	DSBU	Intra	32	EAEVQTWLQQIGFS[K]YCESFR	1xCarbamidomethyl [C17]; 1xDSBU [K15]	Q6SZW1	428	LTEEELQTDLGM[K]SGITR	1xOxidation [M12]; 1xDSBU [K13]	Q6SZW1	458	SARM1_HUMAN	SARM1_HUMAN	32	0.94	0.95	NAD1-0609	NAD2-0609	NAD3-0609	NAD1-0610	NAD3-0610	NAD2-0610	6
LTEEELQTDLGMKSGITRK | LTEEELQTDLGMKSGITR	255.57	DSBU	Intra	1	LTEEELQTDLGM[K]SGITRK	1xDSBU [K13]	Q6SZW1	458	LTEEELQTDLGM[K]SGITR	1xDSBU [K13]	Q6SZW1	458	SARM1_HUMAN	SARM1_HUMAN	1	0.94	0.89	NAD2-0610	NAD1-0610	NAD2-0609	NAD1-0609			4
EMLHSPLPCTGGKPSGDTPDVFISYR | IGLGVILNLAKEREPVELAR	138.66	DSBU	Intra	2	EMLHSPLPCTGG[K]PSGDTPDVFISYR	1xCarbamidomethyl [C9]; 1xDSBU [K13]	Q6SZW1	556	IGLGVILNLA[K]EREPVELAR	1xDSBU [K11]	Q6SZW1	173	SARM1_HUMAN	SARM1_HUMAN	2	0.92	0.85	NAD1-0610	NAD1-0609	NAD2-0610				3
EMLHSPLPCTGGKPSGDTPDVFISYRR | MVEKR	89.05	DSBU	Intra	3	EMLHSPLPCTGG[K]PSGDTPDVFISYRR	1xCarbamidomethyl [C9]; 1xDSBU [K13]	Q6SZW1	556	MVE[K]R	1xDSBU [K4]	Q6SZW1	248	SARM1_HUMAN	SARM1_HUMAN	1	0.8	0.96	NAD2-0610	NAD1-0609	NAD3-0609	NAD3-0610	NAD1-0610	NAD2-0609	6
EMLHSPLPCTGGKPSGDTPDVFISYR | LHACLAVAVLATNKEVER	138.4	DSBU	Intra	4	EMLHSPLPCTGG[K]PSGDTPDVFISYR	1xCarbamidomethyl [C9]; 1xDSBU [K13]	Q6SZW1	556	LHACLAVAVLATN[K]EVER	1xCarbamidomethyl [C4]; 1xDSBU [K14]	Q6SZW1	281	SARM1_HUMAN	SARM1_HUMAN	4	0.89	0.85	NAD2-0609	NAD1-0610	NAD2-0610	NAD3-0609	NAD3-0610		5
EMLHSPLPCTGGKPSGDTPDVFISYRR | RLVSYSTNGTKSALAK	196.25	DSBU	Intra	9	EMLHSPLPCTGG[K]PSGDTPDVFISYRR	1xCarbamidomethyl [C9]; 1xDSBU [K13]; 1xOxidation [M2]	Q6SZW1	556	RLVSYSTNGT[K]SALAK	1xDSBU [K11]	Q6SZW1	386	SARM1_HUMAN	SARM1_HUMAN	9	0.93	0.96	NAD2-0609	NAD3-0610	NAD3-0609	NAD1-0609	NAD1-0610	NAD2-0610	6
EMLHSPLPCTGGKPSGDTPDVFISYR | LEAGKFEDKLIQSVMGAR	256.36	DSBU	Intra	5	EMLHSPLPCTGG[K]PSGDTPDVFISYR	1xCarbamidomethyl [C9]; 1xDSBU [K13]	Q6SZW1	556	LEAGKFED[K]LIQSVMGAR	1xDSBU [K9]	Q6SZW1	606	SARM1_HUMAN	SARM1_HUMAN	5	0.92	0.96	NAD3-0610	NAD1-0610	NAD1-0609	NAD3-0609	NAD2-0609	NAD2-0610	6
VHLQLHGFSVFIDVEKLEAGKFEDKLIQSVMGAR | MVEKR	76.42	DSBU	Intra	8	VHLQLHGFSVFIDVE[K]LEAGKFEDKLIQSVMGAR	1xDSBU [K16]	Q6SZW1	597	MVE[K]R	1xDSBU [K4]	Q6SZW1	248	SARM1_HUMAN	SARM1_HUMAN	5	0.8	0.91	NAD2-0610	NAD1-0609	NAD2-0609	NAD3-0610	NAD1-0610	NAD3-0609	6
LEAGKFEDKLIQSVMGAR | MVEKR	77.53	DSBU	Intra	9	LEAG[K]FEDKLIQSVMGAR	1xDSBU [K5]	Q6SZW1	602	MVE[K]R	1xDSBU [K4]; 1xOxidation [M1]	Q6SZW1	248	SARM1_HUMAN	SARM1_HUMAN	9	0.8	0.94	NAD1-0609	NAD1-0610	NAD3-0610	NAD3-0609	NAD2-0610	NAD2-0609	6
VHLQLHGFSVFIDVEKLEAGKFEDKLIQSVMGAR | EMLHSPLPCTGGKPSGDTPDVFISYR	164.56	DSBU	Intra	1	VHLQLHGFSVFIDVEKLEAG[K]FEDKLIQSVMGAR	1xDSBU [K21]	Q6SZW1	602	EMLHSPLPCTGG[K]PSGDTPDVFISYR	1xCarbamidomethyl [C9]; 1xDSBU [K13]	Q6SZW1	556	SARM1_HUMAN	SARM1_HUMAN	1	0.88	0.76	NAD3-0610	NAD2-0609	NAD2-0610				3
FEDKLIQSVMGAR | MVEKR	73.37	DSBU	Intra	1	FED[K]LIQSVMGAR	1xDSBU [K4]	Q6SZW1	606	MVE[K]R	1xDSBU [K4]	Q6SZW1	248	SARM1_HUMAN	SARM1_HUMAN	1	0.8	0.92	NAD2-0609	NAD3-0609	NAD1-0610	NAD3-0610	NAD1-0609		5
NFVLVLSPGALDKCMQDHDCKDWVHK | ALPELQQALSALKQAGGAR	191.32	DSBU	Intra	2	NFVLVLSPGALD[K]CMQDHDCKDWVHK	2xCarbamidomethyl [C14; C20]; 1xDSBU [K13]	Q6SZW1	628	ALPELQQALSAL[K]QAGGAR	1xDSBU [K13]	Q6SZW1	80	SARM1_HUMAN	SARM1_HUMAN	2	0.95	0.77	NAD3-0610	NAD3-0609					2
NFVLVLSPGALDKCMQDHDCKDWVHK | AAEWLFPLAFSKEDELLR	162.49	DSBU	Intra	1	NFVLVLSPGALD[K]CMQDHDCKDWVHK	2xCarbamidomethyl [C14; C20]; 1xDSBU [K13]	Q6SZW1	628	AAEWLFPLAFS[K]EDELLR	1xDSBU [K12]	Q6SZW1	261	SARM1_HUMAN	SARM1_HUMAN	1	0.94	0.85	NAD2-0609	NAD3-0610					2
CMQDHDCKDWVHKEIVTALSCGK | IGLGVILNLAKEREPVELAR	148.98	DSBU	Intra	3	CMQDHDC[K]DWVHKEIVTALSCGK	2xCarbamidomethyl [C1; C7; C21]; 1xDSBU [K8]	Q6SZW1	636	IGLGVILNLA[K]EREPVELAR	1xDSBU [K11]	Q6SZW1	173	SARM1_HUMAN	SARM1_HUMAN	2	0.92	0.92	NAD2-0609	NAD2-0610	NAD1-0610	NAD3-0609	NAD1-0609		5
CMQDHDCKDWVHKEIVTALSCGK | LEAGKFEDKLIQSVMGAR	155.07	DSBU	Intra	9	CMQDHDC[K]DWVHKEIVTALSCGK	2xCarbamidomethyl [C1; C7; C21]; 1xDSBU [K8]	Q6SZW1	636	LEAG[K]FEDKLIQSVMGAR	1xDSBU [K5]	Q6SZW1	602	SARM1_HUMAN	SARM1_HUMAN	9	0.89	0.92	NAD3-0610	NAD2-0609	NAD1-0610	NAD2-0610	NAD1-0609	NAD3-0609	6
CMQDHDCKDWVHKEIVTALSCGK | IGLGVILNLAKEREPVELAR	195.06	DSBU	Intra	5	CMQDHDCKDWVH[K]EIVTALSCGK	3xCarbamidomethyl [C1; C7; C21]; 1xDSBU [K13]	Q6SZW1	641	IGLGVILNLA[K]EREPVELAR	1xDSBU [K11]	Q6SZW1	173	SARM1_HUMAN	SARM1_HUMAN	5	0.92	0.96	NAD3-0610	NAD1-0610	NAD2-0609	NAD2-0610	NAD1-0609	NAD3-0609	6
CMQDHDCKDWVHKEIVTALSCGK | LEAGKFEDK	161.52	DSBU	Intra	2	CMQDHDCKDWVH[K]EIVTALSCGK	3xCarbamidomethyl [C1; C7; C21]; 1xDSBU [K13]	Q6SZW1	641	LEAG[K]FEDK	1xDSBU [K5]	Q6SZW1	602	SARM1_HUMAN	SARM1_HUMAN	2	0.89	0.91	NAD3-0609	NAD2-0609	NAD1-0609	NAD1-0610	NAD2-0610		5
WSHEYQEATIEKIIR | MVEKR	56.99	DSBU	Intra	1	WSHEYQEATIE[K]IIR	1xDSBU [K12]	Q6SZW1	694	MVE[K]R	1xDSBU [K4]	Q6SZW1	248	SARM1_HUMAN	SARM1_HUMAN	1	0.8	0.93	NAD2-0609	NAD1-0610	NAD3-0610	NAD3-0609	NAD1-0609		5
WSHEYQEATIEKIIR | CMQDHDCKDWVHK	31.53	DSBU	Intra	1	WSHEYQEATIE[K]IIR	1xDSBU [K12]	Q6SZW1	694	CMQDHDC[K]DWVHK	2xCarbamidomethyl [C1; C7]; 1xDSBU [K8]	Q6SZW1	636	SARM1_HUMAN	SARM1_HUMAN	1	0.69	0.93	NAD2-0609	NAD3-0609	NAD3-0610				3
