# Supplementary material for: A conformation-specific nanobody targeting the nicotinamide mononucleotide-activated state of SARM1
Source: Nat Commun. 2022 Dec 22;13:7898. doi: 10.1038/s41467-022-35581-y (PMC9780360; doi:10.1038/s41467-022-35581-y)
Supplement: Supplementary file 5 — Supplementary Data 3 [file 41467_2022_35581_MOESM5_ESM.txt]

TITLE     SWISS-MODEL SERVER (https://swissmodel.expasy.org)                    
TITLE    2 D317R                                                                
EXPDTA    THEORETICAL MODEL (SWISS-MODEL SERVER)                                
AUTHOR    SWISS-MODEL SERVER (SEE REFERENCE IN JRNL Records)                    
REVDAT   1   30-NOV-22 1MOD    1       10:07                                    
JRNL        AUTH   A.WATERHOUSE,M.BERTONI,S.BIENERT,G.STUDER,G.TAURIELLO,       
JRNL        AUTH 2 R.GUMIENNY,F.T.HEER,T.A.P.DE BEER,C.REMPFER,L.BORDOLI,       
JRNL        AUTH 3 R.LEPORE,T.SCHWEDE                                           
JRNL        TITL   SWISS-MODEL: HOMOLOGY MODELLING OF PROTEIN STRUCTURES AND    
JRNL        TITL 2 COMPLEXES                                                    
JRNL        REF    NUCLEIC.ACIDS.RES..           V.  46 W296  2018              
JRNL        PMID   29788355                                                     
JRNL        DOI    10.1093/nar/gky427                                           
REMARK   1                                                                      
REMARK   1 REFERENCE 1                                                          
REMARK   1  AUTH   S.BIENERT,A.WATERHOUSE,T.A.P.DE BEER,G.TAURIELLO,G.STUDER,   
REMARK   1  AUTH 2 L.BORDOLI,T.SCHWEDE                                          
REMARK   1  TITL   THE SWISS-MODEL REPOSITORY - NEW FEATURES AND FUNCTIONALITY  
REMARK   1  REF    NUCLEIC.ACIDS.RES..           V.  45       2017              
REMARK   1  REFN                   ISSN 0305-1048                               
REMARK   1  PMID   27899672                                                     
REMARK   1  DOI    10.1093/nar/gkw1132                                          
REMARK   1                                                                      
REMARK   1 REFERENCE 2                                                          
REMARK   1  AUTH   N.GUEX,M.C.PEITSCH,T.SCHWEDE                                 
REMARK   1  TITL   AUTOMATED COMPARATIVE PROTEIN STRUCTURE MODELING WITH        
REMARK   1  TITL 2 SWISS-MODEL AND SWISS-PDBVIEWER: A HISTORICAL PERSPECTIVE    
REMARK   1  REF    ELECTROPHORESIS               V.  30       2009              
REMARK   1  REFN                   ISSN 0173-0835                               
REMARK   1  PMID   19517507                                                     
REMARK   1  DOI    10.1002/elps.200900140                                       
REMARK   1                                                                      
REMARK   1 REFERENCE 3                                                          
REMARK   1  AUTH   G.STUDER,G.TAURIELLO,S.BIENERT,M.BIASINI,N.JOHNER,T.SCHWEDE  
REMARK   1  TITL   PROMOD3 - A VERSATILE HOMOLOGY MODELLING TOOLBOX             
REMARK   1  REF    PLOS COMP. BIOL.              V.  17       2021              
REMARK   1  REFN                   ISSN                                         
REMARK   1  PMID   33507980                                                     
REMARK   1  DOI    https://doi.org/10.1371/journal.pcbi.1008667                 
REMARK   1                                                                      
REMARK   1 REFERENCE 4                                                          
REMARK   1  AUTH   G.STUDER,C.REMPFER,A.WATERHOUSE,R.GUMIENNY,J.HAAS,T.SCHWEDE  
REMARK   1  TITL   QMEANDISCO - DISTANCE CONSTRAINTS APPLIED ON MODEL QUALITY   
REMARK   1  TITL 2 ESTIMATION                                                   
REMARK   1  REF    BIOINFORMATICS                V.  36       2020              
REMARK   1  REFN                   ISSN                                         
REMARK   1  PMID   31697312                                                     
REMARK   1  DOI    https://doi.org/10.1093/bioinformatics/btz828                
REMARK   1                                                                      
REMARK   1 REFERENCE 5                                                          
REMARK   1  AUTH   P.BENKERT,M.BIASINI,T.SCHWEDE                                
REMARK   1  TITL   TOWARD THE ESTIMATION OF THE ABSOLUTE QUALITY OF INDIVIDUAL  
REMARK   1  TITL 2 PROTEIN STRUCTURE MODELS                                     
REMARK   1  REF    BIOINFORMATICS                V.  27       2011              
REMARK   1  REFN                   ISSN 1367-4803                               
REMARK   1  PMID   21134891                                                     
REMARK   1  DOI    10.1093/bioinformatics/btq662                                
REMARK   1                                                                      
REMARK   1 REFERENCE 6                                                          
REMARK   1  AUTH   M.BERTONI,F.KIEFER,M.BIASINI,L.BORDOLI,T.SCHWEDE             
REMARK   1  TITL   MODELING PROTEIN QUATERNARY STRUCTURE OF HOMO- AND           
REMARK   1  TITL 2 HETERO-OLIGOMERS BEYOND BINARY INTERACTIONS BY HOMOLOGY      
REMARK   1  REF    SCI.REP.                      V.   7       2017              
REMARK   1  REFN                   ISSN                                         
REMARK   1  PMID   28874689                                                     
REMARK   1  DOI    10.1038/s41598-017-09654-8                                   
REMARK   1                                                                      
REMARK   1 DISCLAIMER                                                           
REMARK   1 The SWISS-MODEL SERVER produces theoretical models for proteins.     
REMARK   1 The results of any theoretical modelling procedure is                
REMARK   1 NON-EXPERIMENTAL and MUST be considered with care. These models may  
REMARK   1 contain significant errors. This is especially true for automated    
REMARK   1 modeling since there is no human intervention during model           
REMARK   1 building. Please read the header section and the logfile carefully   
REMARK   1 to know what templates and alignments were used during the model     
REMARK   1 building process. All information by the SWISS-MODEL SERVER is       
REMARK   1 provided "AS-IS", without any warranty, expressed or implied.        
REMARK   2                                                                      
REMARK   2 COPYRIGHT NOTICE                                                     
REMARK   2 This SWISS-MODEL protein model is copyright. It is produced by the   
REMARK   2 SWISS-MODEL server, developed by the Computational Structural        
REMARK   2 Biology Group at the SIB Swiss Institute of Bioinformatics at the    
REMARK   2 Biozentrum, University of Basel (https://swissmodel.expasy.org). Thi 
REMARK   2 model is licensed under the CC BY-SA 4.0 Creative Commons            
REMARK   2 Attribution-ShareAlike 4.0 International License                     
REMARK   2 (https://creativecommons.org/licenses/by-sa/4.0/legalcode), i.e. you 
REMARK   2 can copy and redistribute the model in any medium or format,         
REMARK   2 transform and build upon the model for any purpose, even             
REMARK   2 commercially, under the following terms:                             
REMARK   2 Attribution - You must give appropriate credit, provide a link to    
REMARK   2 the license, and indicate if changes were made. You may do so in any 
REMARK   2 reasonable manner, but not in any way that suggests the licensor     
REMARK   2 endorses you or your use. When you publish, patent or distribute     
REMARK   2 results that were fully or partially based on the model, please cite 
REMARK   2 the corresponding papers mentioned under JRNL.                       
REMARK   2 ShareAlike - If you remix, transform, or build upon the material,    
REMARK   2 you must distribute your contributions under the same license as the 
REMARK   2 original.                                                            
REMARK   2 No additional restrictions - you may not apply legal terms or        
REMARK   2 technological measures that legally restrict others from doing       
REMARK   2 anything the license permits.                                        
REMARK   2 Find a human-readable summary of (and not a substitute for) the      
REMARK   2 CC BY-SA 4.0 license at this link:                                   
REMARK   2 https://creativecommons.org/licenses/by-sa/4.0/                      
REMARK   3                                                                      
REMARK   3 MODEL INFORMATION                                                    
REMARK   3  ENGIN   PROMOD3                                                     
REMARK   3  VERSN   3.2.1                                                       
REMARK   3  OSTAT   monomer                                                     
REMARK   3  OSRSN   PREDICTION                                                  
REMARK   3  QSPRD   0.000                                                       
REMARK   3  GMQE    0.86                                                        
REMARK   3  QMNV    4.3.0                                                       
REMARK   3  QMNDG   0.81                                                        
REMARK   3  MODT    FALSE                                                       
REMARK   3                                                                      
REMARK   3 TEMPLATE 1                                                           
REMARK   3  PDBID   template_upload                                             
REMARK   3  CHAIN   A                                                           
REMARK   3  MMCIF   A                                                           
REMARK   3  PDBV    2022-11-18                                                  
REMARK   3  SMTLE   template_upload.1.A                                         
REMARK   3  SMTLV   2022-11-29                                                  
REMARK   3  MTHD    Unknown                                                     
REMARK   3  FOUND   HHblits                                                     
REMARK   3  GMQE    0.94                                                        
REMARK   3  SIM     0.61                                                        
REMARK   3  SID     99.53                                                       
REMARK   3  OSTAT   monomer                                                     
REMARK   3  ALN A TRG GAGTEVQDALERALPELQQALSALKQAGGARAVGAGLAEVFQLVEEAWLLPAVGREV 
REMARK   3  ALN A TRG QGLCDAIRLDGGLDLLLRLLQAPELETRVQAARLLEQILVAENRDRVARIGLGVILN 
REMARK   3  ALN A TRG AKEREPVELARSVAGILEHMFKHSEETCQRLVAAGGLDAVLYWCRRTDPALLRHCAL 
REMARK   3  ALN A TRG LGNCALHGGQAVQRRMVEKRAAEWLFPLAFSKEDELLRLHACLAVAVLATNKEVERE 
REMARK   3  ALN A TRG ERSGTLALVEPLVASLDPGRFARCLVDASRTYYGRGPDDLQRLVPLLDSNRLEAQCI 
REMARK   3  ALN A TRG AFYLCAEAAIKSLQGKTKVFSDIGAIQSLKRLVSYSTNGTKSALAKRALRLLGEEVP 
REMARK   3  ALN A TRG PILPSVPSWKEAEVQTWLQQIGFSKYCESFREQQVDGDLLLRLTEEELQTDLGMKSG 
REMARK   3  ALN A TRG TRKRFFRELTELKTFANYSTCDRSNLADWLGSLDPRFRQYTYGLVSCGLDRSLLHRV 
REMARK   3  ALN A TRG EQQLLEDCGIHLGVHRARILTAAREMLHSPLPCTGGKPSGDTPDVFISYRRNSGSQL 
REMARK   3  ALN A TRG SLLKVHLQLHGFSVFIDVEKLEAGKFEDKLIQSVMGARNFVLVLSPGALDKCMQDHD 
REMARK   3  ALN A TRG KDWVHKQIVTALSCGKNIVPIIDGFEWPEPQVLPEDMQAVLTFNGIKWSHEYQEATI 
REMARK   3  ALN A TRG KIIRFLQ                                                   
REMARK   3  ALN A TPL -AGTEVQDALERALPELQQALSALKQAGGARAVGAGLAEVFQLVEEAWLLPAVGREV 
REMARK   3  ALN A TPL QGLCDAIRLDGGLDLLLRLLQAPELETRVQAARLLEQILVAENRDRVARIGLGVILN 
REMARK   3  ALN A TPL AKEREPVELARSVAGILEHMFKHSEETCQRLVAAGGLDAVLYWCRRTDPALLRHCAL 
REMARK   3  ALN A TPL LGNCALHGGQAVQRRMVEKRAAEWLFPLAFSKEDELLRLHACLAVAVLATNKEVERE 
REMARK   3  ALN A TPL ERSGTLALVEPLVASLDPGRFARCLVDASDTSQGRGPDDLQRLVPLLDSNRLEAQCI 
REMARK   3  ALN A TPL AFYLCAEAAIKSLQGKTKVFSDIGAIQSLKRLVSYSTNGTKSALAKRALRLLGEEVP 
REMARK   3  ALN A TPL PILPSVPSWKEAEVQTWLQQIGFSKYCESFREQQVDGDLLLRLTEEELQTDLGMKSG 
REMARK   3  ALN A TPL TRKRFFRELTELKTFANYSTCDRSNLADWLGSLDPRFRQYTYGLVSCGLDRSLLHRV 
REMARK   3  ALN A TPL EQQLLEDCGIHLGVHRARILTAAREMLHSPLPCTGGKPSGDTPDVFISYRRNSGSQL 
REMARK   3  ALN A TPL SLLKVHLQLHGFSVFIDVEKLEAGKFEDKLIQSVMGARNFVLVLSPGALDKCMQDHD 
REMARK   3  ALN A TPL KDWVHKQIVTALSCGKNIVPIIDGFEWPEPQVLPEDMQAVLTFNGIKWSHEYQEATI 
REMARK   3  ALN A TPL KIIRFLQ                                                   
REMARK   3  ALN A OFF 1                                                         
CRYST1                                                 P 1                      
ORIGX1      1.000000  0.000000  0.000000        0.00000                         
ORIGX2      0.000000  1.000000  0.000000        0.00000                         
ORIGX3      0.000000  0.000000  1.000000        0.00000                         
SCALE1      1.000000  0.000000  0.000000        0.00000                         
SCALE2      0.000000  1.000000  0.000000        0.00000                         
SCALE3      0.000000  0.000000  1.000000        0.00000                         
ATOM      1  N   ALA A  57     104.885 201.767 178.188  1.00  0.61           N  
ATOM      2  CA  ALA A  57     104.884 201.528 176.706  1.00  0.61           C  
ATOM      3  C   ALA A  57     103.584 200.980 176.129  1.00  0.61           C  
ATOM      4  O   ALA A  57     102.915 201.664 175.365  1.00  0.61           O  
ATOM      5  CB  ALA A  57     106.091 200.655 176.301  1.00  0.61           C  
ATOM      6  N   GLY A  58     103.153 199.739 176.476  1.00  0.63           N  
ATOM      7  CA  GLY A  58     101.839 199.193 176.086  1.00  0.63           C  
ATOM      8  C   GLY A  58     100.643 200.096 176.315  1.00  0.63           C  
ATOM      9  O   GLY A  58      99.825 200.278 175.417  1.00  0.63           O  
ATOM     10  N   THR A  59     100.547 200.709 177.512  1.00  0.72           N  
ATOM     11  CA  THR A  59      99.558 201.730 177.861  1.00  0.72           C  
ATOM     12  C   THR A  59      99.569 202.950 176.948  1.00  0.72           C  
ATOM     13  O   THR A  59      98.540 203.339 176.423  1.00  0.72           O  
ATOM     14  CB  THR A  59      99.750 202.209 179.299  1.00  0.72           C  
ATOM     15  OG1 THR A  59      99.850 201.126 180.208  1.00  0.72           O  
ATOM     16  CG2 THR A  59      98.566 203.061 179.759  1.00  0.72           C  
ATOM     17  N   GLU A  60     100.736 203.539 176.614  1.00  0.70           N  
ATOM     18  CA  GLU A  60     100.844 204.657 175.677  1.00  0.70           C  
ATOM     19  C   GLU A  60     100.300 204.348 174.279  1.00  0.70           C  
ATOM     20  O   GLU A  60      99.644 205.174 173.638  1.00  0.70           O  
ATOM     21  CB  GLU A  60     102.333 205.019 175.492  1.00  0.70           C  
ATOM     22  CG  GLU A  60     103.044 205.672 176.704  1.00  0.70           C  
ATOM     23  CD  GLU A  60     104.397 204.994 176.928  1.00  0.70           C  
ATOM     24  OE1 GLU A  60     105.152 204.822 175.943  1.00  0.70           O  
ATOM     25  OE2 GLU A  60     104.629 204.485 178.063  1.00  0.70           O  
ATOM     26  N   VAL A  61     100.561 203.121 173.778  1.00  0.66           N  
ATOM     27  CA  VAL A  61      99.979 202.605 172.546  1.00  0.66           C  
ATOM     28  C   VAL A  61      98.466 202.446 172.629  1.00  0.66           C  
ATOM     29  O   VAL A  61      97.735 202.837 171.717  1.00  0.66           O  
ATOM     30  CB  VAL A  61     100.558 201.246 172.164  1.00  0.66           C  
ATOM     31  CG1 VAL A  61      99.928 200.712 170.858  1.00  0.66           C  
ATOM     32  CG2 VAL A  61     102.081 201.351 171.982  1.00  0.66           C  
ATOM     33  N   GLN A  62      97.963 201.870 173.742  1.00  0.71           N  
ATOM     34  CA  GLN A  62      96.545 201.712 174.013  1.00  0.71           C  
ATOM     35  C   GLN A  62      95.826 203.043 174.119  1.00  0.71           C  
ATOM     36  O   GLN A  62      94.913 203.287 173.344  1.00  0.71           O  
ATOM     37  CB  GLN A  62      96.308 200.906 175.317  1.00  0.71           C  
ATOM     38  CG  GLN A  62      96.638 199.395 175.192  1.00  0.71           C  
ATOM     39  CD  GLN A  62      97.212 198.786 176.477  1.00  0.71           C  
ATOM     40  OE1 GLN A  62      96.965 199.198 177.609  1.00  0.71           O  
ATOM     41  NE2 GLN A  62      98.038 197.722 176.312  1.00  0.71           N  
ATOM     42  N   ASP A  63      96.270 203.979 174.973  1.00  0.75           N  
ATOM     43  CA  ASP A  63      95.629 205.261 175.209  1.00  0.75           C  
ATOM     44  C   ASP A  63      95.495 206.133 173.947  1.00  0.75           C  
ATOM     45  O   ASP A  63      94.527 206.872 173.747  1.00  0.75           O  
ATOM     46  CB  ASP A  63      96.434 206.086 176.252  1.00  0.75           C  
ATOM     47  CG  ASP A  63      96.662 205.457 177.634  1.00  0.75           C  
ATOM     48  OD1 ASP A  63      96.183 204.338 177.922  1.00  0.75           O  
ATOM     49  OD2 ASP A  63      97.390 206.140 178.406  1.00  0.75           O  
ATOM     50  N   ALA A  64      96.495 206.085 173.036  1.00  0.77           N  
ATOM     51  CA  ALA A  64      96.405 206.673 171.712  1.00  0.77           C  
ATOM     52  C   ALA A  64      95.350 205.999 170.826  1.00  0.77           C  
ATOM     53  O   ALA A  64      94.534 206.664 170.183  1.00  0.77           O  
ATOM     54  CB  ALA A  64      97.784 206.622 171.025  1.00  0.77           C  
ATOM     55  N   LEU A  65      95.313 204.650 170.827  1.00  0.75           N  
ATOM     56  CA  LEU A  65      94.285 203.829 170.200  1.00  0.75           C  
ATOM     57  C   LEU A  65      92.886 204.004 170.782  1.00  0.75           C  
ATOM     58  O   LEU A  65      91.898 203.955 170.058  1.00  0.75           O  
ATOM     59  CB  LEU A  65      94.649 202.328 170.182  1.00  0.75           C  
ATOM     60  CG  LEU A  65      95.723 201.954 169.149  1.00  0.75           C  
ATOM     61  CD1 LEU A  65      96.252 200.546 169.445  1.00  0.75           C  
ATOM     62  CD2 LEU A  65      95.180 202.031 167.716  1.00  0.75           C  
ATOM     63  N   GLU A  66      92.748 204.253 172.091  1.00  0.76           N  
ATOM     64  CA  GLU A  66      91.490 204.512 172.770  1.00  0.76           C  
ATOM     65  C   GLU A  66      90.782 205.770 172.301  1.00  0.76           C  
ATOM     66  O   GLU A  66      89.580 205.935 172.492  1.00  0.76           O  
ATOM     67  CB  GLU A  66      91.722 204.619 174.283  1.00  0.76           C  
ATOM     68  CG  GLU A  66      92.046 203.268 174.957  1.00  0.76           C  
ATOM     69  CD  GLU A  66      92.214 203.418 176.469  1.00  0.76           C  
ATOM     70  OE1 GLU A  66      92.052 204.561 176.973  1.00  0.76           O  
ATOM     71  OE2 GLU A  66      92.440 202.366 177.117  1.00  0.76           O  
ATOM     72  N   ARG A  67      91.511 206.682 171.638  1.00  0.71           N  
ATOM     73  CA  ARG A  67      90.924 207.717 170.815  1.00  0.71           C  
ATOM     74  C   ARG A  67      90.844 207.311 169.346  1.00  0.71           C  
ATOM     75  O   ARG A  67      89.798 207.437 168.713  1.00  0.71           O  
ATOM     76  CB  ARG A  67      91.723 209.026 170.974  1.00  0.71           C  
ATOM     77  CG  ARG A  67      91.732 209.516 172.438  1.00  0.71           C  
ATOM     78  CD  ARG A  67      92.266 210.937 172.629  1.00  0.71           C  
ATOM     79  NE  ARG A  67      93.702 210.949 172.189  1.00  0.71           N  
ATOM     80  CZ  ARG A  67      94.758 210.691 172.975  1.00  0.71           C  
ATOM     81  NH1 ARG A  67      94.624 210.385 174.261  1.00  0.71           N  
ATOM     82  NH2 ARG A  67      95.985 210.703 172.453  1.00  0.71           N  
ATOM     83  N   ALA A  68      91.932 206.781 168.754  1.00  0.81           N  
ATOM     84  CA  ALA A  68      91.991 206.473 167.337  1.00  0.81           C  
ATOM     85  C   ALA A  68      90.990 205.442 166.827  1.00  0.81           C  
ATOM     86  O   ALA A  68      90.430 205.593 165.743  1.00  0.81           O  
ATOM     87  CB  ALA A  68      93.398 205.983 166.960  1.00  0.81           C  
ATOM     88  N   LEU A  69      90.754 204.360 167.593  1.00  0.80           N  
ATOM     89  CA  LEU A  69      89.757 203.358 167.268  1.00  0.80           C  
ATOM     90  C   LEU A  69      88.322 203.895 167.288  1.00  0.80           C  
ATOM     91  O   LEU A  69      87.665 203.701 166.271  1.00  0.80           O  
ATOM     92  CB  LEU A  69      89.884 202.086 168.148  1.00  0.80           C  
ATOM     93  CG  LEU A  69      91.247 201.362 168.140  1.00  0.80           C  
ATOM     94  CD1 LEU A  69      91.238 200.283 169.236  1.00  0.80           C  
ATOM     95  CD2 LEU A  69      91.593 200.772 166.765  1.00  0.80           C  
ATOM     96  N   PRO A  70      87.763 204.613 168.278  1.00  0.79           N  
ATOM     97  CA  PRO A  70      86.501 205.341 168.133  1.00  0.79           C  
ATOM     98  C   PRO A  70      86.368 206.222 166.905  1.00  0.79           C  
ATOM     99  O   PRO A  70      85.388 206.069 166.178  1.00  0.79           O  
ATOM    100  CB  PRO A  70      86.381 206.163 169.420  1.00  0.79           C  
ATOM    101  CG  PRO A  70      87.116 205.323 170.462  1.00  0.79           C  
ATOM    102  CD  PRO A  70      88.255 204.686 169.659  1.00  0.79           C  
ATOM    103  N   GLU A  71      87.355 207.106 166.644  1.00  0.75           N  
ATOM    104  CA  GLU A  71      87.385 208.030 165.520  1.00  0.75           C  
ATOM    105  C   GLU A  71      87.352 207.329 164.170  1.00  0.75           C  
ATOM    106  O   GLU A  71      86.670 207.749 163.233  1.00  0.75           O  
ATOM    107  CB  GLU A  71      88.652 208.917 165.573  1.00  0.75           C  
ATOM    108  CG  GLU A  71      88.746 209.915 166.753  1.00  0.75           C  
ATOM    109  CD  GLU A  71      87.524 210.818 166.870  1.00  0.75           C  
ATOM    110  OE1 GLU A  71      87.085 211.347 165.817  1.00  0.75           O  
ATOM    111  OE2 GLU A  71      87.057 211.013 168.021  1.00  0.75           O  
ATOM    112  N   LEU A  72      88.058 206.183 164.044  1.00  0.82           N  
ATOM    113  CA  LEU A  72      87.940 205.287 162.905  1.00  0.82           C  
ATOM    114  C   LEU A  72      86.493 204.828 162.694  1.00  0.82           C  
ATOM    115  O   LEU A  72      85.948 204.977 161.600  1.00  0.82           O  
ATOM    116  CB  LEU A  72      88.890 204.072 163.108  1.00  0.82           C  
ATOM    117  CG  LEU A  72      88.638 202.804 162.261  1.00  0.82           C  
ATOM    118  CD1 LEU A  72      88.922 203.033 160.771  1.00  0.82           C  
ATOM    119  CD2 LEU A  72      89.438 201.613 162.819  1.00  0.82           C  
ATOM    120  N   GLN A  73      85.795 204.364 163.757  1.00  0.75           N  
ATOM    121  CA  GLN A  73      84.407 203.912 163.699  1.00  0.75           C  
ATOM    122  C   GLN A  73      83.424 204.965 163.203  1.00  0.75           C  
ATOM    123  O   GLN A  73      82.441 204.647 162.526  1.00  0.75           O  
ATOM    124  CB  GLN A  73      83.853 203.363 165.048  1.00  0.75           C  
ATOM    125  CG  GLN A  73      84.741 202.353 165.808  1.00  0.75           C  
ATOM    126  CD  GLN A  73      85.247 201.205 164.942  1.00  0.75           C  
ATOM    127  OE1 GLN A  73      86.453 201.041 164.752  1.00  0.75           O  
ATOM    128  NE2 GLN A  73      84.298 200.403 164.425  1.00  0.75           N  
ATOM    129  N   GLN A  74      83.665 206.248 163.538  1.00  0.70           N  
ATOM    130  CA  GLN A  74      82.948 207.376 162.977  1.00  0.70           C  
ATOM    131  C   GLN A  74      83.178 207.574 161.482  1.00  0.70           C  
ATOM    132  O   GLN A  74      82.221 207.657 160.718  1.00  0.70           O  
ATOM    133  CB  GLN A  74      83.270 208.663 163.767  1.00  0.70           C  
ATOM    134  CG  GLN A  74      82.419 208.831 165.052  1.00  0.70           C  
ATOM    135  CD  GLN A  74      82.979 208.120 166.286  1.00  0.70           C  
ATOM    136  OE1 GLN A  74      83.823 208.658 167.001  1.00  0.70           O  
ATOM    137  NE2 GLN A  74      82.499 206.898 166.609  1.00  0.70           N  
ATOM    138  N   ALA A  75      84.427 207.546 160.989  1.00  0.79           N  
ATOM    139  CA  ALA A  75      84.715 207.657 159.568  1.00  0.79           C  
ATOM    140  C   ALA A  75      84.160 206.480 158.756  1.00  0.79           C  
ATOM    141  O   ALA A  75      83.745 206.608 157.604  1.00  0.79           O  
ATOM    142  CB  ALA A  75      86.229 207.803 159.365  1.00  0.79           C  
ATOM    143  N   LEU A  76      84.064 205.285 159.376  1.00  0.79           N  
ATOM    144  CA  LEU A  76      83.332 204.150 158.838  1.00  0.79           C  
ATOM    145  C   LEU A  76      81.837 204.415 158.651  1.00  0.79           C  
ATOM    146  O   LEU A  76      81.193 203.778 157.824  1.00  0.79           O  
ATOM    147  CB  LEU A  76      83.467 202.867 159.700  1.00  0.79           C  
ATOM    148  CG  LEU A  76      84.899 202.334 159.910  1.00  0.79           C  
ATOM    149  CD1 LEU A  76      84.909 201.142 160.874  1.00  0.79           C  
ATOM    150  CD2 LEU A  76      85.610 201.938 158.611  1.00  0.79           C  
ATOM    151  N   SER A  77      81.202 205.308 159.448  1.00  0.72           N  
ATOM    152  CA  SER A  77      79.830 205.784 159.230  1.00  0.72           C  
ATOM    153  C   SER A  77      79.703 206.636 157.975  1.00  0.72           C  
ATOM    154  O   SER A  77      78.843 206.375 157.136  1.00  0.72           O  
ATOM    155  CB  SER A  77      79.163 206.439 160.491  1.00  0.72           C  
ATOM    156  OG  SER A  77      79.288 207.856 160.545  1.00  0.72           O  
ATOM    157  N   ALA A  78      80.638 207.579 157.751  1.00  0.68           N  
ATOM    158  CA  ALA A  78      80.698 208.413 156.564  1.00  0.68           C  
ATOM    159  C   ALA A  78      80.991 207.612 155.295  1.00  0.68           C  
ATOM    160  O   ALA A  78      80.593 207.979 154.192  1.00  0.68           O  
ATOM    161  CB  ALA A  78      81.743 209.517 156.799  1.00  0.68           C  
ATOM    162  N   LEU A  79      81.616 206.430 155.456  1.00  0.70           N  
ATOM    163  CA  LEU A  79      81.837 205.447 154.412  1.00  0.70           C  
ATOM    164  C   LEU A  79      80.749 204.369 154.317  1.00  0.70           C  
ATOM    165  O   LEU A  79      80.851 203.431 153.527  1.00  0.70           O  
ATOM    166  CB  LEU A  79      83.213 204.771 154.615  1.00  0.70           C  
ATOM    167  CG  LEU A  79      84.443 205.646 154.303  1.00  0.70           C  
ATOM    168  CD1 LEU A  79      85.708 204.774 154.298  1.00  0.70           C  
ATOM    169  CD2 LEU A  79      84.302 206.345 152.950  1.00  0.70           C  
ATOM    170  N   LYS A  80      79.643 204.503 155.077  1.00  0.65           N  
ATOM    171  CA  LYS A  80      78.393 203.804 154.818  1.00  0.65           C  
ATOM    172  C   LYS A  80      77.426 204.765 154.154  1.00  0.65           C  
ATOM    173  O   LYS A  80      76.467 204.353 153.504  1.00  0.65           O  
ATOM    174  CB  LYS A  80      77.745 203.322 156.143  1.00  0.65           C  
ATOM    175  CG  LYS A  80      78.492 202.136 156.779  1.00  0.65           C  
ATOM    176  CD  LYS A  80      78.377 202.067 158.318  1.00  0.65           C  
ATOM    177  CE  LYS A  80      79.565 201.326 158.961  1.00  0.65           C  
ATOM    178  NZ  LYS A  80      80.018 201.980 160.217  1.00  0.65           N  
ATOM    179  N   GLN A  81      77.663 206.087 154.266  1.00  0.58           N  
ATOM    180  CA  GLN A  81      76.834 207.071 153.607  1.00  0.58           C  
ATOM    181  C   GLN A  81      77.361 207.412 152.218  1.00  0.58           C  
ATOM    182  O   GLN A  81      78.304 208.177 152.028  1.00  0.58           O  
ATOM    183  CB  GLN A  81      76.625 208.350 154.455  1.00  0.58           C  
ATOM    184  CG  GLN A  81      75.468 208.229 155.480  1.00  0.58           C  
ATOM    185  CD  GLN A  81      75.875 207.612 156.818  1.00  0.58           C  
ATOM    186  OE1 GLN A  81      76.353 208.311 157.714  1.00  0.58           O  
ATOM    187  NE2 GLN A  81      75.644 206.294 157.009  1.00  0.58           N  
ATOM    188  N   ALA A  82      76.708 206.851 151.182  1.00  0.56           N  
ATOM    189  CA  ALA A  82      77.065 207.039 149.791  1.00  0.56           C  
ATOM    190  C   ALA A  82      76.704 208.415 149.228  1.00  0.56           C  
ATOM    191  O   ALA A  82      75.744 208.592 148.482  1.00  0.56           O  
ATOM    192  CB  ALA A  82      76.439 205.910 148.951  1.00  0.56           C  
ATOM    193  N   GLY A  83      77.488 209.454 149.592  1.00  0.53           N  
ATOM    194  CA  GLY A  83      77.445 210.761 148.942  1.00  0.53           C  
ATOM    195  C   GLY A  83      77.937 210.715 147.514  1.00  0.53           C  
ATOM    196  O   GLY A  83      78.789 209.900 147.189  1.00  0.53           O  
ATOM    197  N   GLY A  84      77.485 211.642 146.633  1.00  0.60           N  
ATOM    198  CA  GLY A  84      77.981 211.732 145.248  1.00  0.60           C  
ATOM    199  C   GLY A  84      79.476 211.836 145.090  1.00  0.60           C  
ATOM    200  O   GLY A  84      80.071 211.188 144.248  1.00  0.60           O  
ATOM    201  N   ALA A  85      80.112 212.651 145.938  1.00  0.63           N  
ATOM    202  CA  ALA A  85      81.539 212.624 146.154  1.00  0.63           C  
ATOM    203  C   ALA A  85      81.789 213.185 147.547  1.00  0.63           C  
ATOM    204  O   ALA A  85      82.904 213.520 147.932  1.00  0.63           O  
ATOM    205  CB  ALA A  85      82.270 213.480 145.102  1.00  0.63           C  
ATOM    206  N   ARG A  86      80.715 213.314 148.367  1.00  0.60           N  
ATOM    207  CA  ARG A  86      80.685 214.240 149.491  1.00  0.60           C  
ATOM    208  C   ARG A  86      81.039 213.578 150.809  1.00  0.60           C  
ATOM    209  O   ARG A  86      82.160 213.713 151.291  1.00  0.60           O  
ATOM    210  CB  ARG A  86      79.311 214.955 149.603  1.00  0.60           C  
ATOM    211  CG  ARG A  86      78.754 215.548 148.291  1.00  0.60           C  
ATOM    212  CD  ARG A  86      79.697 216.519 147.571  1.00  0.60           C  
ATOM    213  NE  ARG A  86      78.903 217.178 146.479  1.00  0.60           N  
ATOM    214  CZ  ARG A  86      78.411 218.425 146.534  1.00  0.60           C  
ATOM    215  NH1 ARG A  86      78.560 219.200 147.603  1.00  0.60           N  
ATOM    216  NH2 ARG A  86      77.758 218.919 145.484  1.00  0.60           N  
ATOM    217  N   ALA A  87      80.098 212.820 151.414  1.00  0.69           N  
ATOM    218  CA  ALA A  87      80.330 212.003 152.591  1.00  0.69           C  
ATOM    219  C   ALA A  87      81.437 210.977 152.356  1.00  0.69           C  
ATOM    220  O   ALA A  87      82.253 210.723 153.236  1.00  0.69           O  
ATOM    221  CB  ALA A  87      78.999 211.339 153.009  1.00  0.69           C  
ATOM    222  N   VAL A  88      81.529 210.416 151.132  1.00  0.73           N  
ATOM    223  CA  VAL A  88      82.608 209.532 150.735  1.00  0.73           C  
ATOM    224  C   VAL A  88      83.983 210.203 150.718  1.00  0.73           C  
ATOM    225  O   VAL A  88      84.915 209.759 151.377  1.00  0.73           O  
ATOM    226  CB  VAL A  88      82.378 208.967 149.339  1.00  0.73           C  
ATOM    227  CG1 VAL A  88      83.373 207.822 149.096  1.00  0.73           C  
ATOM    228  CG2 VAL A  88      80.935 208.464 149.175  1.00  0.73           C  
ATOM    229  N   GLY A  89      84.136 211.328 149.986  1.00  0.77           N  
ATOM    230  CA  GLY A  89      85.366 212.119 149.911  1.00  0.77           C  
ATOM    231  C   GLY A  89      85.855 212.636 151.235  1.00  0.77           C  
ATOM    232  O   GLY A  89      87.037 212.520 151.557  1.00  0.77           O  
ATOM    233  N   ALA A  90      84.936 213.206 152.038  1.00  0.75           N  
ATOM    234  CA  ALA A  90      85.190 213.622 153.399  1.00  0.75           C  
ATOM    235  C   ALA A  90      85.547 212.464 154.314  1.00  0.75           C  
ATOM    236  O   ALA A  90      86.599 212.480 154.946  1.00  0.75           O  
ATOM    237  CB  ALA A  90      83.939 214.327 153.956  1.00  0.75           C  
ATOM    238  N   GLY A  91      84.741 211.382 154.316  1.00  0.80           N  
ATOM    239  CA  GLY A  91      84.974 210.203 155.141  1.00  0.80           C  
ATOM    240  C   GLY A  91      86.277 209.495 154.877  1.00  0.80           C  
ATOM    241  O   GLY A  91      86.959 209.074 155.804  1.00  0.80           O  
ATOM    242  N   LEU A  92      86.700 209.394 153.602  1.00  0.81           N  
ATOM    243  CA  LEU A  92      88.003 208.903 153.189  1.00  0.81           C  
ATOM    244  C   LEU A  92      89.164 209.762 153.654  1.00  0.81           C  
ATOM    245  O   LEU A  92      90.200 209.260 154.082  1.00  0.81           O  
ATOM    246  CB  LEU A  92      88.118 208.886 151.650  1.00  0.81           C  
ATOM    247  CG  LEU A  92      87.268 207.827 150.937  1.00  0.81           C  
ATOM    248  CD1 LEU A  92      87.134 208.145 149.443  1.00  0.81           C  
ATOM    249  CD2 LEU A  92      87.842 206.430 151.157  1.00  0.81           C  
ATOM    250  N   ALA A  93      89.017 211.096 153.550  1.00  0.81           N  
ATOM    251  CA  ALA A  93      89.949 212.071 154.066  1.00  0.81           C  
ATOM    252  C   ALA A  93      90.052 212.083 155.589  1.00  0.81           C  
ATOM    253  O   ALA A  93      91.163 212.150 156.114  1.00  0.81           O  
ATOM    254  CB  ALA A  93      89.611 213.466 153.513  1.00  0.81           C  
ATOM    255  N   GLU A  94      88.921 211.973 156.322  1.00  0.76           N  
ATOM    256  CA  GLU A  94      88.858 211.838 157.771  1.00  0.76           C  
ATOM    257  C   GLU A  94      89.725 210.701 158.290  1.00  0.76           C  
ATOM    258  O   GLU A  94      90.709 210.930 158.989  1.00  0.76           O  
ATOM    259  CB  GLU A  94      87.397 211.582 158.227  1.00  0.76           C  
ATOM    260  CG  GLU A  94      86.456 212.814 158.184  1.00  0.76           C  
ATOM    261  CD  GLU A  94      84.977 212.419 158.101  1.00  0.76           C  
ATOM    262  OE1 GLU A  94      84.618 211.313 158.585  1.00  0.76           O  
ATOM    263  OE2 GLU A  94      84.198 213.222 157.526  1.00  0.76           O  
ATOM    264  N   VAL A  95      89.458 209.442 157.878  1.00  0.83           N  
ATOM    265  CA  VAL A  95      90.287 208.298 158.269  1.00  0.83           C  
ATOM    266  C   VAL A  95      91.725 208.401 157.765  1.00  0.83           C  
ATOM    267  O   VAL A  95      92.661 208.043 158.475  1.00  0.83           O  
ATOM    268  CB  VAL A  95      89.651 206.926 158.011  1.00  0.83           C  
ATOM    269  CG1 VAL A  95      89.219 206.806 156.552  1.00  0.83           C  
ATOM    270  CG2 VAL A  95      90.585 205.758 158.397  1.00  0.83           C  
ATOM    271  N   PHE A  96      91.969 208.959 156.559  1.00  0.85           N  
ATOM    272  CA  PHE A  96      93.315 209.224 156.081  1.00  0.85           C  
ATOM    273  C   PHE A  96      94.124 210.136 156.999  1.00  0.85           C  
ATOM    274  O   PHE A  96      95.268 209.821 157.312  1.00  0.85           O  
ATOM    275  CB  PHE A  96      93.242 209.855 154.666  1.00  0.85           C  
ATOM    276  CG  PHE A  96      94.593 210.107 154.055  1.00  0.85           C  
ATOM    277  CD1 PHE A  96      95.437 209.040 153.730  1.00  0.85           C  
ATOM    278  CD2 PHE A  96      95.063 211.418 153.893  1.00  0.85           C  
ATOM    279  CE1 PHE A  96      96.719 209.275 153.226  1.00  0.85           C  
ATOM    280  CE2 PHE A  96      96.365 211.659 153.439  1.00  0.85           C  
ATOM    281  CZ  PHE A  96      97.190 210.584 153.093  1.00  0.85           C  
ATOM    282  N   GLN A  97      93.548 211.257 157.484  1.00  0.77           N  
ATOM    283  CA  GLN A  97      94.200 212.101 158.475  1.00  0.77           C  
ATOM    284  C   GLN A  97      94.455 211.368 159.797  1.00  0.77           C  
ATOM    285  O   GLN A  97      95.569 211.382 160.316  1.00  0.77           O  
ATOM    286  CB  GLN A  97      93.428 213.427 158.716  1.00  0.77           C  
ATOM    287  CG  GLN A  97      93.915 214.607 157.833  1.00  0.77           C  
ATOM    288  CD  GLN A  97      93.098 214.820 156.560  1.00  0.77           C  
ATOM    289  OE1 GLN A  97      92.074 215.504 156.527  1.00  0.77           O  
ATOM    290  NE2 GLN A  97      93.573 214.255 155.430  1.00  0.77           N  
ATOM    291  N   LEU A  98      93.453 210.639 160.317  1.00  0.82           N  
ATOM    292  CA  LEU A  98      93.525 209.895 161.564  1.00  0.82           C  
ATOM    293  C   LEU A  98      94.605 208.807 161.581  1.00  0.82           C  
ATOM    294  O   LEU A  98      95.274 208.585 162.592  1.00  0.82           O  
ATOM    295  CB  LEU A  98      92.124 209.307 161.882  1.00  0.82           C  
ATOM    296  CG  LEU A  98      91.011 210.373 162.062  1.00  0.82           C  
ATOM    297  CD1 LEU A  98      89.594 209.775 161.971  1.00  0.82           C  
ATOM    298  CD2 LEU A  98      91.187 211.181 163.353  1.00  0.82           C  
ATOM    299  N   VAL A  99      94.826 208.088 160.456  1.00  0.82           N  
ATOM    300  CA  VAL A  99      95.962 207.178 160.324  1.00  0.82           C  
ATOM    301  C   VAL A  99      97.292 207.883 160.057  1.00  0.82           C  
ATOM    302  O   VAL A  99      98.345 207.411 160.489  1.00  0.82           O  
ATOM    303  CB  VAL A  99      95.745 206.015 159.354  1.00  0.82           C  
ATOM    304  CG1 VAL A  99      94.366 205.370 159.594  1.00  0.82           C  
ATOM    305  CG2 VAL A  99      95.904 206.446 157.886  1.00  0.82           C  
ATOM    306  N   GLU A 100      97.288 209.047 159.370  1.00  0.76           N  
ATOM    307  CA  GLU A 100      98.462 209.882 159.139  1.00  0.76           C  
ATOM    308  C   GLU A 100      99.073 210.400 160.435  1.00  0.76           C  
ATOM    309  O   GLU A 100     100.277 210.295 160.657  1.00  0.76           O  
ATOM    310  CB  GLU A 100      98.126 211.055 158.177  1.00  0.76           C  
ATOM    311  CG  GLU A 100      98.464 210.768 156.694  1.00  0.76           C  
ATOM    312  CD  GLU A 100      99.970 210.833 156.473  1.00  0.76           C  
ATOM    313  OE1 GLU A 100     100.492 211.965 156.308  1.00  0.76           O  
ATOM    314  OE2 GLU A 100     100.602 209.745 156.469  1.00  0.76           O  
ATOM    315  N   GLU A 101      98.249 210.883 161.382  1.00  0.75           N  
ATOM    316  CA  GLU A 101      98.679 211.264 162.720  1.00  0.75           C  
ATOM    317  C   GLU A 101      99.328 210.128 163.495  1.00  0.75           C  
ATOM    318  O   GLU A 101     100.338 210.311 164.174  1.00  0.75           O  
ATOM    319  CB  GLU A 101      97.452 211.710 163.543  1.00  0.75           C  
ATOM    320  CG  GLU A 101      96.823 213.047 163.086  1.00  0.75           C  
ATOM    321  CD  GLU A 101      95.316 213.121 163.348  1.00  0.75           C  
ATOM    322  OE1 GLU A 101      94.785 212.282 164.121  1.00  0.75           O  
ATOM    323  OE2 GLU A 101      94.685 214.039 162.762  1.00  0.75           O  
ATOM    324  N   ALA A 102      98.759 208.910 163.407  1.00  0.81           N  
ATOM    325  CA  ALA A 102      99.330 207.713 163.986  1.00  0.81           C  
ATOM    326  C   ALA A 102     100.667 207.308 163.355  1.00  0.81           C  
ATOM    327  O   ALA A 102     101.618 206.977 164.063  1.00  0.81           O  
ATOM    328  CB  ALA A 102      98.290 206.574 163.950  1.00  0.81           C  
ATOM    329  N   TRP A 103     100.799 207.359 162.012  1.00  0.69           N  
ATOM    330  CA  TRP A 103     102.055 207.110 161.317  1.00  0.69           C  
ATOM    331  C   TRP A 103     103.143 208.144 161.557  1.00  0.69           C  
ATOM    332  O   TRP A 103     104.328 207.816 161.626  1.00  0.69           O  
ATOM    333  CB  TRP A 103     101.860 206.915 159.793  1.00  0.69           C  
ATOM    334  CG  TRP A 103     101.456 205.517 159.381  1.00  0.69           C  
ATOM    335  CD1 TRP A 103     100.420 205.139 158.578  1.00  0.69           C  
ATOM    336  CD2 TRP A 103     102.150 204.294 159.729  1.00  0.69           C  
ATOM    337  NE1 TRP A 103     100.408 203.770 158.407  1.00  0.69           N  
ATOM    338  CE2 TRP A 103     101.452 203.239 159.133  1.00  0.69           C  
ATOM    339  CE3 TRP A 103     103.290 204.063 160.500  1.00  0.69           C  
ATOM    340  CZ2 TRP A 103     101.846 201.913 159.316  1.00  0.69           C  
ATOM    341  CZ3 TRP A 103     103.674 202.731 160.707  1.00  0.69           C  
ATOM    342  CH2 TRP A 103     102.961 201.673 160.137  1.00  0.69           C  
ATOM    343  N   LEU A 104     102.764 209.424 161.695  1.00  0.66           N  
ATOM    344  CA  LEU A 104     103.681 210.510 161.970  1.00  0.66           C  
ATOM    345  C   LEU A 104     103.829 210.800 163.458  1.00  0.66           C  
ATOM    346  O   LEU A 104     104.429 211.802 163.842  1.00  0.66           O  
ATOM    347  CB  LEU A 104     103.192 211.815 161.302  1.00  0.66           C  
ATOM    348  CG  LEU A 104     103.028 211.759 159.772  1.00  0.66           C  
ATOM    349  CD1 LEU A 104     102.328 213.030 159.270  1.00  0.66           C  
ATOM    350  CD2 LEU A 104     104.354 211.531 159.038  1.00  0.66           C  
ATOM    351  N   LEU A 105     103.302 209.931 164.346  1.00  0.58           N  
ATOM    352  CA  LEU A 105     103.444 210.067 165.786  1.00  0.58           C  
ATOM    353  C   LEU A 105     104.918 209.956 166.202  1.00  0.58           C  
ATOM    354  O   LEU A 105     105.535 208.934 165.904  1.00  0.58           O  
ATOM    355  CB  LEU A 105     102.595 208.992 166.522  1.00  0.58           C  
ATOM    356  CG  LEU A 105     102.638 208.997 168.070  1.00  0.58           C  
ATOM    357  CD1 LEU A 105     101.988 210.242 168.676  1.00  0.58           C  
ATOM    358  CD2 LEU A 105     101.919 207.801 168.713  1.00  0.58           C  
ATOM    359  N   PRO A 106     105.548 210.928 166.878  1.00  0.56           N  
ATOM    360  CA  PRO A 106     107.007 210.965 167.005  1.00  0.56           C  
ATOM    361  C   PRO A 106     107.468 210.072 168.137  1.00  0.56           C  
ATOM    362  O   PRO A 106     108.665 209.858 168.298  1.00  0.56           O  
ATOM    363  CB  PRO A 106     107.320 212.449 167.281  1.00  0.56           C  
ATOM    364  CG  PRO A 106     106.040 212.989 167.917  1.00  0.56           C  
ATOM    365  CD  PRO A 106     104.959 212.237 167.152  1.00  0.56           C  
ATOM    366  N   ALA A 107     106.513 209.585 168.947  1.00  0.51           N  
ATOM    367  CA  ALA A 107     106.698 208.602 169.986  1.00  0.51           C  
ATOM    368  C   ALA A 107     106.536 207.188 169.420  1.00  0.51           C  
ATOM    369  O   ALA A 107     106.922 206.883 168.295  1.00  0.51           O  
ATOM    370  CB  ALA A 107     105.703 208.893 171.132  1.00  0.51           C  
ATOM    371  N   VAL A 108     105.942 206.250 170.188  1.00  0.59           N  
ATOM    372  CA  VAL A 108     105.653 204.907 169.699  1.00  0.59           C  
ATOM    373  C   VAL A 108     104.436 204.921 168.784  1.00  0.59           C  
ATOM    374  O   VAL A 108     103.299 204.721 169.202  1.00  0.59           O  
ATOM    375  CB  VAL A 108     105.472 203.894 170.823  1.00  0.59           C  
ATOM    376  CG1 VAL A 108     105.099 202.503 170.261  1.00  0.59           C  
ATOM    377  CG2 VAL A 108     106.788 203.800 171.618  1.00  0.59           C  
ATOM    378  N   GLY A 109     104.646 205.181 167.477  1.00  0.67           N  
ATOM    379  CA  GLY A 109     103.538 205.362 166.538  1.00  0.67           C  
ATOM    380  C   GLY A 109     103.340 204.265 165.573  1.00  0.67           C  
ATOM    381  O   GLY A 109     102.240 204.038 165.078  1.00  0.67           O  
ATOM    382  N   ARG A 110     104.386 203.486 165.313  1.00  0.60           N  
ATOM    383  CA  ARG A 110     104.255 202.339 164.456  1.00  0.60           C  
ATOM    384  C   ARG A 110     103.293 201.286 164.975  1.00  0.60           C  
ATOM    385  O   ARG A 110     102.446 200.801 164.230  1.00  0.60           O  
ATOM    386  CB  ARG A 110     105.636 201.734 164.250  1.00  0.60           C  
ATOM    387  CG  ARG A 110     105.566 200.438 163.443  1.00  0.60           C  
ATOM    388  CD  ARG A 110     106.904 200.132 162.821  1.00  0.60           C  
ATOM    389  NE  ARG A 110     106.724 198.992 161.885  1.00  0.60           N  
ATOM    390  CZ  ARG A 110     106.479 199.095 160.572  1.00  0.60           C  
ATOM    391  NH1 ARG A 110     106.353 200.270 159.963  1.00  0.60           N  
ATOM    392  NH2 ARG A 110     106.359 197.981 159.856  1.00  0.60           N  
ATOM    393  N   GLU A 111     103.366 200.971 166.275  1.00  0.66           N  
ATOM    394  CA  GLU A 111     102.452 200.068 166.937  1.00  0.66           C  
ATOM    395  C   GLU A 111     101.017 200.595 167.007  1.00  0.66           C  
ATOM    396  O   GLU A 111     100.050 199.851 166.830  1.00  0.66           O  
ATOM    397  CB  GLU A 111     103.008 199.698 168.333  1.00  0.66           C  
ATOM    398  CG  GLU A 111     104.424 199.056 168.324  1.00  0.66           C  
ATOM    399  CD  GLU A 111     104.565 197.985 167.244  1.00  0.66           C  
ATOM    400  OE1 GLU A 111     103.876 196.945 167.367  1.00  0.66           O  
ATOM    401  OE2 GLU A 111     105.364 198.229 166.300  1.00  0.66           O  
ATOM    402  N   VAL A 112     100.823 201.919 167.229  1.00  0.73           N  
ATOM    403  CA  VAL A 112      99.509 202.557 167.166  1.00  0.73           C  
ATOM    404  C   VAL A 112      98.903 202.478 165.777  1.00  0.73           C  
ATOM    405  O   VAL A 112      97.754 202.086 165.594  1.00  0.73           O  
ATOM    406  CB  VAL A 112      99.568 204.033 167.557  1.00  0.73           C  
ATOM    407  CG1 VAL A 112      98.184 204.710 167.438  1.00  0.73           C  
ATOM    408  CG2 VAL A 112     100.070 204.169 169.002  1.00  0.73           C  
ATOM    409  N   ALA A 113      99.677 202.816 164.734  1.00  0.77           N  
ATOM    410  CA  ALA A 113      99.226 202.713 163.368  1.00  0.77           C  
ATOM    411  C   ALA A 113      99.042 201.275 162.902  1.00  0.77           C  
ATOM    412  O   ALA A 113      98.132 200.990 162.125  1.00  0.77           O  
ATOM    413  CB  ALA A 113     100.152 203.514 162.447  1.00  0.77           C  
ATOM    414  N   GLN A 114      99.852 200.312 163.395  1.00  0.73           N  
ATOM    415  CA  GLN A 114      99.636 198.899 163.134  1.00  0.73           C  
ATOM    416  C   GLN A 114      98.291 198.412 163.643  1.00  0.73           C  
ATOM    417  O   GLN A 114      97.476 197.900 162.876  1.00  0.73           O  
ATOM    418  CB  GLN A 114     100.745 198.021 163.759  1.00  0.73           C  
ATOM    419  CG  GLN A 114     100.644 196.549 163.297  1.00  0.73           C  
ATOM    420  CD  GLN A 114     101.832 195.703 163.746  1.00  0.73           C  
ATOM    421  OE1 GLN A 114     102.930 196.198 163.999  1.00  0.73           O  
ATOM    422  NE2 GLN A 114     101.643 194.363 163.762  1.00  0.73           N  
ATOM    423  N   GLY A 115      97.985 198.691 164.932  1.00  0.82           N  
ATOM    424  CA  GLY A 115      96.693 198.384 165.538  1.00  0.82           C  
ATOM    425  C   GLY A 115      95.533 199.068 164.868  1.00  0.82           C  
ATOM    426  O   GLY A 115      94.439 198.516 164.754  1.00  0.82           O  
ATOM    427  N   LEU A 116      95.749 200.304 164.384  1.00  0.79           N  
ATOM    428  CA  LEU A 116      94.754 201.028 163.621  1.00  0.79           C  
ATOM    429  C   LEU A 116      94.438 200.404 162.267  1.00  0.79           C  
ATOM    430  O   LEU A 116      93.276 200.147 161.962  1.00  0.79           O  
ATOM    431  CB  LEU A 116      95.190 202.502 163.460  1.00  0.79           C  
ATOM    432  CG  LEU A 116      94.078 203.523 163.148  1.00  0.79           C  
ATOM    433  CD1 LEU A 116      92.826 203.345 164.016  1.00  0.79           C  
ATOM    434  CD2 LEU A 116      94.633 204.940 163.346  1.00  0.79           C  
ATOM    435  N   CYS A 117      95.467 200.066 161.457  1.00  0.85           N  
ATOM    436  CA  CYS A 117      95.329 199.391 160.173  1.00  0.85           C  
ATOM    437  C   CYS A 117      94.716 198.005 160.303  1.00  0.85           C  
ATOM    438  O   CYS A 117      93.885 197.605 159.486  1.00  0.85           O  
ATOM    439  CB  CYS A 117      96.682 199.306 159.420  1.00  0.85           C  
ATOM    440  SG  CYS A 117      97.358 200.943 158.989  1.00  0.85           S  
ATOM    441  N   ASP A 118      95.068 197.244 161.354  1.00  0.84           N  
ATOM    442  CA  ASP A 118      94.432 195.975 161.649  1.00  0.84           C  
ATOM    443  C   ASP A 118      92.944 196.068 161.920  1.00  0.84           C  
ATOM    444  O   ASP A 118      92.154 195.286 161.394  1.00  0.84           O  
ATOM    445  CB  ASP A 118      95.143 195.288 162.834  1.00  0.84           C  
ATOM    446  CG  ASP A 118      96.555 194.862 162.432  1.00  0.84           C  
ATOM    447  OD1 ASP A 118      96.789 194.678 161.205  1.00  0.84           O  
ATOM    448  OD2 ASP A 118      97.406 194.720 163.341  1.00  0.84           O  
ATOM    449  N   ALA A 119      92.511 197.072 162.695  1.00  0.84           N  
ATOM    450  CA  ALA A 119      91.108 197.355 162.896  1.00  0.84           C  
ATOM    451  C   ALA A 119      90.353 197.719 161.612  1.00  0.84           C  
ATOM    452  O   ALA A 119      89.236 197.249 161.418  1.00  0.84           O  
ATOM    453  CB  ALA A 119      90.941 198.422 163.988  1.00  0.84           C  
ATOM    454  N   ILE A 120      90.957 198.487 160.666  1.00  0.84           N  
ATOM    455  CA  ILE A 120      90.367 198.745 159.342  1.00  0.84           C  
ATOM    456  C   ILE A 120      90.123 197.447 158.585  1.00  0.84           C  
ATOM    457  O   ILE A 120      89.055 197.200 158.026  1.00  0.84           O  
ATOM    458  CB  ILE A 120      91.207 199.679 158.449  1.00  0.84           C  
ATOM    459  CG1 ILE A 120      91.602 200.966 159.210  1.00  0.84           C  
ATOM    460  CG2 ILE A 120      90.421 200.004 157.155  1.00  0.84           C  
ATOM    461  CD1 ILE A 120      92.261 202.082 158.387  1.00  0.84           C  
ATOM    462  N   ARG A 121      91.099 196.525 158.609  1.00  0.79           N  
ATOM    463  CA  ARG A 121      90.968 195.214 158.007  1.00  0.79           C  
ATOM    464  C   ARG A 121      89.855 194.336 158.593  1.00  0.79           C  
ATOM    465  O   ARG A 121      89.236 193.540 157.886  1.00  0.79           O  
ATOM    466  CB  ARG A 121      92.305 194.465 158.082  1.00  0.79           C  
ATOM    467  CG  ARG A 121      92.351 193.151 157.281  1.00  0.79           C  
ATOM    468  CD  ARG A 121      93.623 192.348 157.507  1.00  0.79           C  
ATOM    469  NE  ARG A 121      93.594 191.956 158.943  1.00  0.79           N  
ATOM    470  CZ  ARG A 121      94.458 192.428 159.848  1.00  0.79           C  
ATOM    471  NH1 ARG A 121      95.366 193.350 159.547  1.00  0.79           N  
ATOM    472  NH2 ARG A 121      94.456 191.993 161.116  1.00  0.79           N  
ATOM    473  N   LEU A 122      89.590 194.464 159.905  1.00  0.80           N  
ATOM    474  CA  LEU A 122      88.634 193.672 160.658  1.00  0.80           C  
ATOM    475  C   LEU A 122      87.278 194.371 160.815  1.00  0.80           C  
ATOM    476  O   LEU A 122      86.442 193.932 161.604  1.00  0.80           O  
ATOM    477  CB  LEU A 122      89.238 193.320 162.047  1.00  0.80           C  
ATOM    478  CG  LEU A 122      90.560 192.516 161.997  1.00  0.80           C  
ATOM    479  CD1 LEU A 122      91.242 192.499 163.377  1.00  0.80           C  
ATOM    480  CD2 LEU A 122      90.370 191.089 161.459  1.00  0.80           C  
ATOM    481  N   ASP A 123      87.019 195.441 160.030  1.00  0.80           N  
ATOM    482  CA  ASP A 123      85.804 196.233 160.092  1.00  0.80           C  
ATOM    483  C   ASP A 123      85.543 196.902 158.730  1.00  0.80           C  
ATOM    484  O   ASP A 123      85.859 198.062 158.474  1.00  0.80           O  
ATOM    485  CB  ASP A 123      85.895 197.255 161.244  1.00  0.80           C  
ATOM    486  CG  ASP A 123      84.518 197.784 161.610  1.00  0.80           C  
ATOM    487  OD1 ASP A 123      83.550 197.597 160.825  1.00  0.80           O  
ATOM    488  OD2 ASP A 123      84.409 198.398 162.700  1.00  0.80           O  
ATOM    489  N   GLY A 124      84.993 196.126 157.763  1.00  0.73           N  
ATOM    490  CA  GLY A 124      84.698 196.589 156.397  1.00  0.73           C  
ATOM    491  C   GLY A 124      85.837 196.355 155.447  1.00  0.73           C  
ATOM    492  O   GLY A 124      85.695 196.463 154.226  1.00  0.73           O  
ATOM    493  N   GLY A 125      86.972 195.955 156.039  1.00  0.62           N  
ATOM    494  CA  GLY A 125      88.215 195.560 155.419  1.00  0.62           C  
ATOM    495  C   GLY A 125      88.832 196.567 154.514  1.00  0.62           C  
ATOM    496  O   GLY A 125      88.609 197.772 154.582  1.00  0.62           O  
ATOM    497  N   LEU A 126      89.641 196.056 153.576  1.00  0.78           N  
ATOM    498  CA  LEU A 126      90.114 196.875 152.487  1.00  0.78           C  
ATOM    499  C   LEU A 126      89.096 196.775 151.369  1.00  0.78           C  
ATOM    500  O   LEU A 126      89.143 197.515 150.394  1.00  0.78           O  
ATOM    501  CB  LEU A 126      91.511 196.453 151.974  1.00  0.78           C  
ATOM    502  CG  LEU A 126      92.658 196.464 153.014  1.00  0.78           C  
ATOM    503  CD1 LEU A 126      92.609 197.645 153.998  1.00  0.78           C  
ATOM    504  CD2 LEU A 126      92.776 195.119 153.749  1.00  0.78           C  
ATOM    505  N   ASP A 127      88.099 195.883 151.529  1.00  0.80           N  
ATOM    506  CA  ASP A 127      87.032 195.585 150.612  1.00  0.80           C  
ATOM    507  C   ASP A 127      86.184 196.822 150.344  1.00  0.80           C  
ATOM    508  O   ASP A 127      85.761 197.087 149.219  1.00  0.80           O  
ATOM    509  CB  ASP A 127      86.177 194.415 151.176  1.00  0.80           C  
ATOM    510  CG  ASP A 127      87.052 193.313 151.765  1.00  0.80           C  
ATOM    511  OD1 ASP A 127      87.623 193.533 152.866  1.00  0.80           O  
ATOM    512  OD2 ASP A 127      87.192 192.231 151.149  1.00  0.80           O  
ATOM    513  N   LEU A 128      85.958 197.647 151.390  1.00  0.78           N  
ATOM    514  CA  LEU A 128      85.313 198.944 151.290  1.00  0.78           C  
ATOM    515  C   LEU A 128      85.998 199.894 150.327  1.00  0.78           C  
ATOM    516  O   LEU A 128      85.388 200.411 149.394  1.00  0.78           O  
ATOM    517  CB  LEU A 128      85.281 199.573 152.702  1.00  0.78           C  
ATOM    518  CG  LEU A 128      84.482 200.879 152.886  1.00  0.78           C  
ATOM    519  CD1 LEU A 128      83.148 200.909 152.126  1.00  0.78           C  
ATOM    520  CD2 LEU A 128      84.227 201.068 154.387  1.00  0.78           C  
ATOM    521  N   LEU A 129      87.314 200.064 150.508  1.00  0.81           N  
ATOM    522  CA  LEU A 129      88.199 200.877 149.704  1.00  0.81           C  
ATOM    523  C   LEU A 129      88.379 200.329 148.305  1.00  0.81           C  
ATOM    524  O   LEU A 129      88.354 201.062 147.328  1.00  0.81           O  
ATOM    525  CB  LEU A 129      89.559 200.981 150.416  1.00  0.81           C  
ATOM    526  CG  LEU A 129      89.436 201.495 151.861  1.00  0.81           C  
ATOM    527  CD1 LEU A 129      90.657 201.068 152.674  1.00  0.81           C  
ATOM    528  CD2 LEU A 129      89.238 203.013 151.894  1.00  0.81           C  
ATOM    529  N   LEU A 130      88.531 199.007 148.160  1.00  0.81           N  
ATOM    530  CA  LEU A 130      88.639 198.316 146.891  1.00  0.81           C  
ATOM    531  C   LEU A 130      87.401 198.432 146.006  1.00  0.81           C  
ATOM    532  O   LEU A 130      87.506 198.561 144.787  1.00  0.81           O  
ATOM    533  CB  LEU A 130      89.082 196.859 147.141  1.00  0.81           C  
ATOM    534  CG  LEU A 130      90.598 196.747 147.411  1.00  0.81           C  
ATOM    535  CD1 LEU A 130      90.951 195.435 148.109  1.00  0.81           C  
ATOM    536  CD2 LEU A 130      91.382 196.814 146.098  1.00  0.81           C  
ATOM    537  N   ARG A 131      86.181 198.455 146.577  1.00  0.73           N  
ATOM    538  CA  ARG A 131      84.999 198.885 145.839  1.00  0.73           C  
ATOM    539  C   ARG A 131      85.044 200.355 145.424  1.00  0.73           C  
ATOM    540  O   ARG A 131      84.741 200.704 144.285  1.00  0.73           O  
ATOM    541  CB  ARG A 131      83.699 198.611 146.619  1.00  0.73           C  
ATOM    542  CG  ARG A 131      83.433 197.105 146.809  1.00  0.73           C  
ATOM    543  CD  ARG A 131      82.064 196.793 147.420  1.00  0.73           C  
ATOM    544  NE  ARG A 131      82.000 197.438 148.776  1.00  0.73           N  
ATOM    545  CZ  ARG A 131      82.255 196.827 149.943  1.00  0.73           C  
ATOM    546  NH1 ARG A 131      82.668 195.567 150.004  1.00  0.73           N  
ATOM    547  NH2 ARG A 131      82.116 197.505 151.081  1.00  0.73           N  
ATOM    548  N   LEU A 132      85.489 201.243 146.331  1.00  0.78           N  
ATOM    549  CA  LEU A 132      85.643 202.672 146.095  1.00  0.78           C  
ATOM    550  C   LEU A 132      86.745 203.021 145.094  1.00  0.78           C  
ATOM    551  O   LEU A 132      86.747 204.085 144.484  1.00  0.78           O  
ATOM    552  CB  LEU A 132      85.934 203.375 147.438  1.00  0.78           C  
ATOM    553  CG  LEU A 132      84.738 203.419 148.404  1.00  0.78           C  
ATOM    554  CD1 LEU A 132      85.205 203.837 149.803  1.00  0.78           C  
ATOM    555  CD2 LEU A 132      83.673 204.396 147.900  1.00  0.78           C  
ATOM    556  N   LEU A 133      87.687 202.097 144.849  1.00  0.81           N  
ATOM    557  CA  LEU A 133      88.701 202.188 143.818  1.00  0.81           C  
ATOM    558  C   LEU A 133      88.162 201.949 142.410  1.00  0.81           C  
ATOM    559  O   LEU A 133      88.849 202.210 141.424  1.00  0.81           O  
ATOM    560  CB  LEU A 133      89.869 201.211 144.111  1.00  0.81           C  
ATOM    561  CG  LEU A 133      90.875 201.661 145.195  1.00  0.81           C  
ATOM    562  CD1 LEU A 133      92.059 200.686 145.262  1.00  0.81           C  
ATOM    563  CD2 LEU A 133      91.385 203.089 144.969  1.00  0.81           C  
ATOM    564  N   GLN A 134      86.915 201.462 142.273  1.00  0.75           N  
ATOM    565  CA  GLN A 134      86.247 201.325 140.994  1.00  0.75           C  
ATOM    566  C   GLN A 134      85.165 202.365 140.792  1.00  0.75           C  
ATOM    567  O   GLN A 134      84.611 202.485 139.700  1.00  0.75           O  
ATOM    568  CB  GLN A 134      85.578 199.937 140.951  1.00  0.75           C  
ATOM    569  CG  GLN A 134      86.627 198.821 140.763  1.00  0.75           C  
ATOM    570  CD  GLN A 134      86.179 197.463 141.295  1.00  0.75           C  
ATOM    571  OE1 GLN A 134      86.126 196.461 140.582  1.00  0.75           O  
ATOM    572  NE2 GLN A 134      85.911 197.403 142.618  1.00  0.75           N  
ATOM    573  N   ALA A 135      84.843 203.163 141.828  1.00  0.77           N  
ATOM    574  CA  ALA A 135      83.846 204.206 141.751  1.00  0.77           C  
ATOM    575  C   ALA A 135      84.180 205.251 140.676  1.00  0.77           C  
ATOM    576  O   ALA A 135      85.320 205.712 140.634  1.00  0.77           O  
ATOM    577  CB  ALA A 135      83.713 204.852 143.139  1.00  0.77           C  
ATOM    578  N   PRO A 136      83.304 205.653 139.748  1.00  0.76           N  
ATOM    579  CA  PRO A 136      83.723 206.406 138.572  1.00  0.76           C  
ATOM    580  C   PRO A 136      84.019 207.838 138.944  1.00  0.76           C  
ATOM    581  O   PRO A 136      84.643 208.549 138.157  1.00  0.76           O  
ATOM    582  CB  PRO A 136      82.556 206.275 137.575  1.00  0.76           C  
ATOM    583  CG  PRO A 136      81.357 205.919 138.452  1.00  0.76           C  
ATOM    584  CD  PRO A 136      81.979 205.075 139.564  1.00  0.76           C  
ATOM    585  N   GLU A 137      83.613 208.276 140.143  1.00  0.70           N  
ATOM    586  CA  GLU A 137      83.972 209.561 140.684  1.00  0.70           C  
ATOM    587  C   GLU A 137      85.488 209.630 140.894  1.00  0.70           C  
ATOM    588  O   GLU A 137      86.101 208.852 141.627  1.00  0.70           O  
ATOM    589  CB  GLU A 137      83.163 209.894 141.961  1.00  0.70           C  
ATOM    590  CG  GLU A 137      81.726 209.307 141.987  1.00  0.70           C  
ATOM    591  CD  GLU A 137      81.693 207.942 142.666  1.00  0.70           C  
ATOM    592  OE1 GLU A 137      82.193 207.843 143.820  1.00  0.70           O  
ATOM    593  OE2 GLU A 137      81.212 206.981 142.015  1.00  0.70           O  
ATOM    594  N   LEU A 138      86.169 210.550 140.189  1.00  0.75           N  
ATOM    595  CA  LEU A 138      87.609 210.716 140.264  1.00  0.75           C  
ATOM    596  C   LEU A 138      88.092 211.077 141.650  1.00  0.75           C  
ATOM    597  O   LEU A 138      89.116 210.587 142.115  1.00  0.75           O  
ATOM    598  CB  LEU A 138      88.102 211.836 139.327  1.00  0.75           C  
ATOM    599  CG  LEU A 138      88.224 211.473 137.839  1.00  0.75           C  
ATOM    600  CD1 LEU A 138      88.672 212.722 137.068  1.00  0.75           C  
ATOM    601  CD2 LEU A 138      89.238 210.346 137.606  1.00  0.75           C  
ATOM    602  N   GLU A 139      87.357 211.935 142.363  1.00  0.72           N  
ATOM    603  CA  GLU A 139      87.693 212.375 143.688  1.00  0.72           C  
ATOM    604  C   GLU A 139      87.653 211.220 144.681  1.00  0.72           C  
ATOM    605  O   GLU A 139      88.569 211.048 145.480  1.00  0.72           O  
ATOM    606  CB  GLU A 139      86.745 213.515 144.134  1.00  0.72           C  
ATOM    607  CG  GLU A 139      86.368 214.542 143.030  1.00  0.72           C  
ATOM    608  CD  GLU A 139      85.054 214.143 142.341  1.00  0.72           C  
ATOM    609  OE1 GLU A 139      85.055 213.077 141.669  1.00  0.72           O  
ATOM    610  OE2 GLU A 139      84.052 214.878 142.513  1.00  0.72           O  
ATOM    611  N   THR A 140      86.615 210.356 144.623  1.00  0.76           N  
ATOM    612  CA  THR A 140      86.475 209.200 145.513  1.00  0.76           C  
ATOM    613  C   THR A 140      87.555 208.154 145.284  1.00  0.76           C  
ATOM    614  O   THR A 140      88.201 207.702 146.230  1.00  0.76           O  
ATOM    615  CB  THR A 140      85.081 208.580 145.563  1.00  0.76           C  
ATOM    616  OG1 THR A 140      84.756 207.927 144.354  1.00  0.76           O  
ATOM    617  CG2 THR A 140      84.040 209.691 145.760  1.00  0.76           C  
ATOM    618  N   ARG A 141      87.863 207.842 144.002  1.00  0.76           N  
ATOM    619  CA  ARG A 141      88.971 206.986 143.596  1.00  0.76           C  
ATOM    620  C   ARG A 141      90.329 207.473 144.076  1.00  0.76           C  
ATOM    621  O   ARG A 141      91.124 206.714 144.630  1.00  0.76           O  
ATOM    622  CB  ARG A 141      89.056 206.893 142.045  1.00  0.76           C  
ATOM    623  CG  ARG A 141      88.417 205.615 141.469  1.00  0.76           C  
ATOM    624  CD  ARG A 141      88.579 205.406 139.955  1.00  0.76           C  
ATOM    625  NE  ARG A 141      87.795 206.477 139.258  1.00  0.76           N  
ATOM    626  CZ  ARG A 141      87.817 206.650 137.930  1.00  0.76           C  
ATOM    627  NH1 ARG A 141      88.572 205.882 137.135  1.00  0.76           N  
ATOM    628  NH2 ARG A 141      87.082 207.582 137.333  1.00  0.76           N  
ATOM    629  N   VAL A 142      90.615 208.774 143.882  1.00  0.82           N  
ATOM    630  CA  VAL A 142      91.831 209.437 144.330  1.00  0.82           C  
ATOM    631  C   VAL A 142      91.999 209.431 145.834  1.00  0.82           C  
ATOM    632  O   VAL A 142      93.064 209.107 146.361  1.00  0.82           O  
ATOM    633  CB  VAL A 142      91.842 210.872 143.825  1.00  0.82           C  
ATOM    634  CG1 VAL A 142      92.891 211.755 144.523  1.00  0.82           C  
ATOM    635  CG2 VAL A 142      92.179 210.836 142.327  1.00  0.82           C  
ATOM    636  N   GLN A 143      90.937 209.779 146.583  1.00  0.78           N  
ATOM    637  CA  GLN A 143      90.954 209.792 148.030  1.00  0.78           C  
ATOM    638  C   GLN A 143      91.121 208.400 148.638  1.00  0.78           C  
ATOM    639  O   GLN A 143      91.867 208.236 149.606  1.00  0.78           O  
ATOM    640  CB  GLN A 143      89.709 210.520 148.586  1.00  0.78           C  
ATOM    641  CG  GLN A 143      89.605 212.021 148.216  1.00  0.78           C  
ATOM    642  CD  GLN A 143      90.602 212.883 148.973  1.00  0.78           C  
ATOM    643  OE1 GLN A 143      90.586 212.958 150.202  1.00  0.78           O  
ATOM    644  NE2 GLN A 143      91.519 213.557 148.240  1.00  0.78           N  
ATOM    645  N   ALA A 144      90.454 207.375 148.062  1.00  0.84           N  
ATOM    646  CA  ALA A 144      90.604 205.969 148.392  1.00  0.84           C  
ATOM    647  C   ALA A 144      92.000 205.414 148.092  1.00  0.84           C  
ATOM    648  O   ALA A 144      92.577 204.690 148.904  1.00  0.84           O  
ATOM    649  CB  ALA A 144      89.504 205.150 147.681  1.00  0.84           C  
ATOM    650  N   ALA A 145      92.603 205.785 146.941  1.00  0.86           N  
ATOM    651  CA  ALA A 145      93.957 205.414 146.559  1.00  0.86           C  
ATOM    652  C   ALA A 145      95.033 205.888 147.533  1.00  0.86           C  
ATOM    653  O   ALA A 145      95.930 205.130 147.902  1.00  0.86           O  
ATOM    654  CB  ALA A 145      94.267 205.963 145.150  1.00  0.86           C  
ATOM    655  N   ARG A 146      94.931 207.152 148.006  1.00  0.80           N  
ATOM    656  CA  ARG A 146      95.749 207.733 149.064  1.00  0.80           C  
ATOM    657  C   ARG A 146      95.625 207.013 150.387  1.00  0.80           C  
ATOM    658  O   ARG A 146      96.612 206.765 151.076  1.00  0.80           O  
ATOM    659  CB  ARG A 146      95.268 209.172 149.384  1.00  0.80           C  
ATOM    660  CG  ARG A 146      95.499 210.259 148.317  1.00  0.80           C  
ATOM    661  CD  ARG A 146      95.020 211.672 148.719  1.00  0.80           C  
ATOM    662  NE  ARG A 146      93.854 211.516 149.646  1.00  0.80           N  
ATOM    663  CZ  ARG A 146      93.612 212.245 150.745  1.00  0.80           C  
ATOM    664  NH1 ARG A 146      94.230 213.391 151.001  1.00  0.80           N  
ATOM    665  NH2 ARG A 146      92.706 211.803 151.619  1.00  0.80           N  
ATOM    666  N   LEU A 147      94.389 206.675 150.788  1.00  0.84           N  
ATOM    667  CA  LEU A 147      94.164 205.930 152.005  1.00  0.84           C  
ATOM    668  C   LEU A 147      94.737 204.533 151.944  1.00  0.84           C  
ATOM    669  O   LEU A 147      95.425 204.098 152.865  1.00  0.84           O  
ATOM    670  CB  LEU A 147      92.667 205.906 152.350  1.00  0.84           C  
ATOM    671  CG  LEU A 147      92.270 205.064 153.579  1.00  0.84           C  
ATOM    672  CD1 LEU A 147      93.103 205.336 154.841  1.00  0.84           C  
ATOM    673  CD2 LEU A 147      90.808 205.357 153.900  1.00  0.84           C  
ATOM    674  N   LEU A 148      94.525 203.814 150.828  1.00  0.86           N  
ATOM    675  CA  LEU A 148      95.042 202.470 150.686  1.00  0.86           C  
ATOM    676  C   LEU A 148      96.563 202.381 150.737  1.00  0.86           C  
ATOM    677  O   LEU A 148      97.106 201.505 151.403  1.00  0.86           O  
ATOM    678  CB  LEU A 148      94.505 201.763 149.427  1.00  0.86           C  
ATOM    679  CG  LEU A 148      94.797 200.246 149.384  1.00  0.86           C  
ATOM    680  CD1 LEU A 148      94.264 199.492 150.613  1.00  0.86           C  
ATOM    681  CD2 LEU A 148      94.216 199.640 148.103  1.00  0.86           C  
ATOM    682  N   GLU A 149      97.283 203.330 150.103  1.00  0.83           N  
ATOM    683  CA  GLU A 149      98.744 203.395 150.096  1.00  0.83           C  
ATOM    684  C   GLU A 149      99.366 203.424 151.492  1.00  0.83           C  
ATOM    685  O   GLU A 149     100.334 202.724 151.787  1.00  0.83           O  
ATOM    686  CB  GLU A 149      99.189 204.613 149.253  1.00  0.83           C  
ATOM    687  CG  GLU A 149     100.705 204.682 148.925  1.00  0.83           C  
ATOM    688  CD  GLU A 149     101.544 205.657 149.758  1.00  0.83           C  
ATOM    689  OE1 GLU A 149     101.256 206.882 149.697  1.00  0.83           O  
ATOM    690  OE2 GLU A 149     102.534 205.199 150.387  1.00  0.83           O  
ATOM    691  N   GLN A 150      98.749 204.158 152.432  1.00  0.80           N  
ATOM    692  CA  GLN A 150      99.275 204.326 153.770  1.00  0.80           C  
ATOM    693  C   GLN A 150      98.837 203.257 154.771  1.00  0.80           C  
ATOM    694  O   GLN A 150      99.277 203.261 155.921  1.00  0.80           O  
ATOM    695  CB  GLN A 150      98.851 205.729 154.272  1.00  0.80           C  
ATOM    696  CG  GLN A 150      99.742 206.858 153.701  1.00  0.80           C  
ATOM    697  CD  GLN A 150     101.141 206.787 154.300  1.00  0.80           C  
ATOM    698  OE1 GLN A 150     101.390 207.004 155.489  1.00  0.80           O  
ATOM    699  NE2 GLN A 150     102.138 206.472 153.438  1.00  0.80           N  
ATOM    700  N   ILE A 151      97.988 202.284 154.378  1.00  0.81           N  
ATOM    701  CA  ILE A 151      97.520 201.243 155.288  1.00  0.81           C  
ATOM    702  C   ILE A 151      97.934 199.844 154.844  1.00  0.81           C  
ATOM    703  O   ILE A 151      97.594 198.843 155.479  1.00  0.81           O  
ATOM    704  CB  ILE A 151      96.014 201.321 155.551  1.00  0.81           C  
ATOM    705  CG1 ILE A 151      95.217 201.022 154.268  1.00  0.81           C  
ATOM    706  CG2 ILE A 151      95.710 202.713 156.156  1.00  0.81           C  
ATOM    707  CD1 ILE A 151      93.712 201.262 154.374  1.00  0.81           C  
ATOM    708  N   LEU A 152      98.743 199.714 153.768  1.00  0.79           N  
ATOM    709  CA  LEU A 152      99.262 198.434 153.294  1.00  0.79           C  
ATOM    710  C   LEU A 152     100.389 197.850 154.155  1.00  0.79           C  
ATOM    711  O   LEU A 152     101.550 197.709 153.767  1.00  0.79           O  
ATOM    712  CB  LEU A 152      99.693 198.501 151.815  1.00  0.79           C  
ATOM    713  CG  LEU A 152      98.520 198.682 150.837  1.00  0.79           C  
ATOM    714  CD1 LEU A 152      99.018 199.528 149.665  1.00  0.79           C  
ATOM    715  CD2 LEU A 152      97.890 197.368 150.352  1.00  0.79           C  
ATOM    716  N   VAL A 153     100.031 197.424 155.383  1.00  0.80           N  
ATOM    717  CA  VAL A 153     100.882 196.643 156.270  1.00  0.80           C  
ATOM    718  C   VAL A 153     100.891 195.178 155.814  1.00  0.80           C  
ATOM    719  O   VAL A 153     100.210 194.813 154.862  1.00  0.80           O  
ATOM    720  CB  VAL A 153     100.534 196.780 157.752  1.00  0.80           C  
ATOM    721  CG1 VAL A 153     101.832 196.734 158.585  1.00  0.80           C  
ATOM    722  CG2 VAL A 153      99.826 198.121 158.021  1.00  0.80           C  
ATOM    723  N   ALA A 154     101.680 194.275 156.439  1.00  0.82           N  
ATOM    724  CA  ALA A 154     101.820 192.887 156.010  1.00  0.82           C  
ATOM    725  C   ALA A 154     100.515 192.092 155.874  1.00  0.82           C  
ATOM    726  O   ALA A 154     100.229 191.524 154.822  1.00  0.82           O  
ATOM    727  CB  ALA A 154     102.735 192.182 157.031  1.00  0.82           C  
ATOM    728  N   GLU A 155      99.660 192.109 156.911  1.00  0.77           N  
ATOM    729  CA  GLU A 155      98.363 191.460 156.928  1.00  0.77           C  
ATOM    730  C   GLU A 155      97.336 192.067 155.978  1.00  0.77           C  
ATOM    731  O   GLU A 155      96.454 191.403 155.434  1.00  0.77           O  
ATOM    732  CB  GLU A 155      97.827 191.507 158.367  1.00  0.77           C  
ATOM    733  CG  GLU A 155      98.720 190.775 159.395  1.00  0.77           C  
ATOM    734  CD  GLU A 155      98.071 190.677 160.779  1.00  0.77           C  
ATOM    735  OE1 GLU A 155      96.936 191.183 160.956  1.00  0.77           O  
ATOM    736  OE2 GLU A 155      98.702 190.056 161.663  1.00  0.77           O  
ATOM    737  N   ASN A 156      97.424 193.390 155.753  1.00  0.82           N  
ATOM    738  CA  ASN A 156      96.571 194.111 154.828  1.00  0.82           C  
ATOM    739  C   ASN A 156      96.969 193.821 153.376  1.00  0.82           C  
ATOM    740  O   ASN A 156      96.132 193.773 152.479  1.00  0.82           O  
ATOM    741  CB  ASN A 156      96.546 195.626 155.159  1.00  0.82           C  
ATOM    742  CG  ASN A 156      95.903 195.899 156.521  1.00  0.82           C  
ATOM    743  OD1 ASN A 156      94.720 196.232 156.550  1.00  0.82           O  
ATOM    744  ND2 ASN A 156      96.619 195.756 157.661  1.00  0.82           N  
ATOM    745  N   ARG A 157      98.267 193.564 153.129  1.00  0.79           N  
ATOM    746  CA  ARG A 157      98.807 193.139 151.851  1.00  0.79           C  
ATOM    747  C   ARG A 157      98.387 191.742 151.440  1.00  0.79           C  
ATOM    748  O   ARG A 157      98.017 191.531 150.284  1.00  0.79           O  
ATOM    749  CB  ARG A 157     100.345 193.264 151.849  1.00  0.79           C  
ATOM    750  CG  ARG A 157     100.833 194.558 151.178  1.00  0.79           C  
ATOM    751  CD  ARG A 157     102.039 195.203 151.853  1.00  0.79           C  
ATOM    752  NE  ARG A 157     103.106 194.170 152.024  1.00  0.79           N  
ATOM    753  CZ  ARG A 157     104.046 194.228 152.974  1.00  0.79           C  
ATOM    754  NH1 ARG A 157     104.137 195.297 153.765  1.00  0.79           N  
ATOM    755  NH2 ARG A 157     104.864 193.198 153.180  1.00  0.79           N  
ATOM    756  N   ASP A 158      98.377 190.769 152.387  1.00  0.83           N  
ATOM    757  CA  ASP A 158      97.855 189.423 152.158  1.00  0.83           C  
ATOM    758  C   ASP A 158      96.423 189.485 151.668  1.00  0.83           C  
ATOM    759  O   ASP A 158      96.038 188.835 150.692  1.00  0.83           O  
ATOM    760  CB  ASP A 158      97.926 188.560 153.462  1.00  0.83           C  
ATOM    761  CG  ASP A 158      97.077 187.283 153.367  1.00  0.83           C  
ATOM    762  OD1 ASP A 158      97.556 186.306 152.750  1.00  0.83           O  
ATOM    763  OD2 ASP A 158      95.889 187.309 153.807  1.00  0.83           O  
ATOM    764  N   ARG A 159      95.601 190.309 152.331  1.00  0.78           N  
ATOM    765  CA  ARG A 159      94.232 190.450 151.928  1.00  0.78           C  
ATOM    766  C   ARG A 159      94.055 191.007 150.535  1.00  0.78           C  
ATOM    767  O   ARG A 159      93.341 190.394 149.752  1.00  0.78           O  
ATOM    768  CB  ARG A 159      93.480 191.353 152.911  1.00  0.78           C  
ATOM    769  CG  ARG A 159      93.088 190.646 154.217  1.00  0.78           C  
ATOM    770  CD  ARG A 159      92.046 189.520 154.092  1.00  0.78           C  
ATOM    771  NE  ARG A 159      90.824 190.072 153.386  1.00  0.78           N  
ATOM    772  CZ  ARG A 159      89.596 190.255 153.897  1.00  0.78           C  
ATOM    773  NH1 ARG A 159      89.269 189.875 155.128  1.00  0.78           N  
ATOM    774  NH2 ARG A 159      88.633 190.831 153.171  1.00  0.78           N  
ATOM    775  N   VAL A 160      94.737 192.117 150.180  1.00  0.85           N  
ATOM    776  CA  VAL A 160      94.668 192.738 148.857  1.00  0.85           C  
ATOM    777  C   VAL A 160      95.151 191.796 147.752  1.00  0.85           C  
ATOM    778  O   VAL A 160      94.538 191.707 146.687  1.00  0.85           O  
ATOM    779  CB  VAL A 160      95.375 194.094 148.812  1.00  0.85           C  
ATOM    780  CG1 VAL A 160      95.286 194.717 147.403  1.00  0.85           C  
ATOM    781  CG2 VAL A 160      94.701 195.061 149.810  1.00  0.85           C  
ATOM    782  N   ALA A 161      96.224 191.015 148.007  1.00  0.87           N  
ATOM    783  CA  ALA A 161      96.765 189.998 147.123  1.00  0.87           C  
ATOM    784  C   ALA A 161      95.776 188.902 146.737  1.00  0.87           C  
ATOM    785  O   ALA A 161      95.792 188.399 145.610  1.00  0.87           O  
ATOM    786  CB  ALA A 161      97.972 189.328 147.804  1.00  0.87           C  
ATOM    787  N   ARG A 162      94.905 188.501 147.682  1.00  0.79           N  
ATOM    788  CA  ARG A 162      93.809 187.584 147.429  1.00  0.79           C  
ATOM    789  C   ARG A 162      92.540 188.255 146.905  1.00  0.79           C  
ATOM    790  O   ARG A 162      92.114 187.995 145.782  1.00  0.79           O  
ATOM    791  CB  ARG A 162      93.449 186.819 148.728  1.00  0.79           C  
ATOM    792  CG  ARG A 162      94.565 185.850 149.158  1.00  0.79           C  
ATOM    793  CD  ARG A 162      94.176 184.877 150.269  1.00  0.79           C  
ATOM    794  NE  ARG A 162      94.126 185.652 151.544  1.00  0.79           N  
ATOM    795  CZ  ARG A 162      93.380 185.309 152.603  1.00  0.79           C  
ATOM    796  NH1 ARG A 162      92.478 184.341 152.554  1.00  0.79           N  
ATOM    797  NH2 ARG A 162      93.608 185.948 153.754  1.00  0.79           N  
ATOM    798  N   ILE A 163      91.916 189.147 147.703  1.00  0.77           N  
ATOM    799  CA  ILE A 163      90.587 189.710 147.489  1.00  0.77           C  
ATOM    800  C   ILE A 163      90.454 190.571 146.247  1.00  0.77           C  
ATOM    801  O   ILE A 163      89.408 190.600 145.604  1.00  0.77           O  
ATOM    802  CB  ILE A 163      90.046 190.477 148.712  1.00  0.77           C  
ATOM    803  CG1 ILE A 163      90.734 191.858 148.916  1.00  0.77           C  
ATOM    804  CG2 ILE A 163      90.097 189.552 149.951  1.00  0.77           C  
ATOM    805  CD1 ILE A 163      90.448 192.604 150.225  1.00  0.77           C  
ATOM    806  N   GLY A 164      91.504 191.329 145.872  1.00  0.78           N  
ATOM    807  CA  GLY A 164      91.308 192.355 144.863  1.00  0.78           C  
ATOM    808  C   GLY A 164      92.562 192.920 144.296  1.00  0.78           C  
ATOM    809  O   GLY A 164      92.708 194.129 144.156  1.00  0.78           O  
ATOM    810  N   LEU A 165      93.504 192.059 143.878  1.00  0.82           N  
ATOM    811  CA  LEU A 165      94.675 192.520 143.148  1.00  0.82           C  
ATOM    812  C   LEU A 165      94.320 192.965 141.734  1.00  0.82           C  
ATOM    813  O   LEU A 165      94.962 193.827 141.132  1.00  0.82           O  
ATOM    814  CB  LEU A 165      95.754 191.420 143.126  1.00  0.82           C  
ATOM    815  CG  LEU A 165      97.198 191.912 142.914  1.00  0.82           C  
ATOM    816  CD1 LEU A 165      97.581 193.000 143.925  1.00  0.82           C  
ATOM    817  CD2 LEU A 165      98.146 190.722 143.079  1.00  0.82           C  
ATOM    818  N   GLY A 166      93.208 192.419 141.192  1.00  0.81           N  
ATOM    819  CA  GLY A 166      92.685 192.771 139.877  1.00  0.81           C  
ATOM    820  C   GLY A 166      92.056 194.144 139.813  1.00  0.81           C  
ATOM    821  O   GLY A 166      91.982 194.749 138.744  1.00  0.81           O  
ATOM    822  N   VAL A 167      91.625 194.690 140.972  1.00  0.80           N  
ATOM    823  CA  VAL A 167      91.195 196.074 141.116  1.00  0.80           C  
ATOM    824  C   VAL A 167      92.378 197.018 140.929  1.00  0.80           C  
ATOM    825  O   VAL A 167      92.338 197.970 140.147  1.00  0.80           O  
ATOM    826  CB  VAL A 167      90.578 196.345 142.488  1.00  0.80           C  
ATOM    827  CG1 VAL A 167      90.047 197.790 142.539  1.00  0.80           C  
ATOM    828  CG2 VAL A 167      89.430 195.361 142.794  1.00  0.80           C  
ATOM    829  N   ILE A 168      93.507 196.714 141.605  1.00  0.81           N  
ATOM    830  CA  ILE A 168      94.747 197.481 141.557  1.00  0.81           C  
ATOM    831  C   ILE A 168      95.337 197.546 140.151  1.00  0.81           C  
ATOM    832  O   ILE A 168      95.780 198.589 139.674  1.00  0.81           O  
ATOM    833  CB  ILE A 168      95.804 196.926 142.508  1.00  0.81           C  
ATOM    834  CG1 ILE A 168      95.271 196.665 143.939  1.00  0.81           C  
ATOM    835  CG2 ILE A 168      97.036 197.861 142.527  1.00  0.81           C  
ATOM    836  CD1 ILE A 168      94.703 197.889 144.660  1.00  0.81           C  
ATOM    837  N   LEU A 169      95.294 196.422 139.414  1.00  0.81           N  
ATOM    838  CA  LEU A 169      95.818 196.335 138.064  1.00  0.81           C  
ATOM    839  C   LEU A 169      94.857 196.860 136.992  1.00  0.81           C  
ATOM    840  O   LEU A 169      95.181 196.875 135.806  1.00  0.81           O  
ATOM    841  CB  LEU A 169      96.172 194.861 137.763  1.00  0.81           C  
ATOM    842  CG  LEU A 169      97.411 194.345 138.522  1.00  0.81           C  
ATOM    843  CD1 LEU A 169      97.327 192.823 138.738  1.00  0.81           C  
ATOM    844  CD2 LEU A 169      98.683 194.764 137.768  1.00  0.81           C  
ATOM    845  N   ASN A 170      93.661 197.354 137.375  1.00  0.78           N  
ATOM    846  CA  ASN A 170      92.805 198.129 136.491  1.00  0.78           C  
ATOM    847  C   ASN A 170      92.913 199.606 136.797  1.00  0.78           C  
ATOM    848  O   ASN A 170      92.850 200.440 135.897  1.00  0.78           O  
ATOM    849  CB  ASN A 170      91.351 197.633 136.589  1.00  0.78           C  
ATOM    850  CG  ASN A 170      91.211 196.518 135.572  1.00  0.78           C  
ATOM    851  OD1 ASN A 170      90.884 196.763 134.409  1.00  0.78           O  
ATOM    852  ND2 ASN A 170      91.532 195.269 135.969  1.00  0.78           N  
ATOM    853  N   LEU A 171      93.201 199.948 138.059  1.00  0.79           N  
ATOM    854  CA  LEU A 171      93.558 201.283 138.490  1.00  0.79           C  
ATOM    855  C   LEU A 171      94.874 201.773 137.875  1.00  0.79           C  
ATOM    856  O   LEU A 171      95.031 202.943 137.545  1.00  0.79           O  
ATOM    857  CB  LEU A 171      93.621 201.254 140.026  1.00  0.79           C  
ATOM    858  CG  LEU A 171      93.553 202.604 140.751  1.00  0.79           C  
ATOM    859  CD1 LEU A 171      92.204 203.308 140.548  1.00  0.79           C  
ATOM    860  CD2 LEU A 171      93.789 202.340 142.242  1.00  0.79           C  
ATOM    861  N   ALA A 172      95.844 200.853 137.675  1.00  0.84           N  
ATOM    862  CA  ALA A 172      97.141 201.060 137.045  1.00  0.84           C  
ATOM    863  C   ALA A 172      97.141 201.287 135.530  1.00  0.84           C  
ATOM    864  O   ALA A 172      98.117 201.764 134.936  1.00  0.84           O  
ATOM    865  CB  ALA A 172      97.967 199.788 137.309  1.00  0.84           C  
ATOM    866  N   LYS A 173      96.036 200.927 134.853  1.00  0.76           N  
ATOM    867  CA  LYS A 173      95.780 201.264 133.465  1.00  0.76           C  
ATOM    868  C   LYS A 173      95.508 202.753 133.303  1.00  0.76           C  
ATOM    869  O   LYS A 173      95.884 203.362 132.302  1.00  0.76           O  
ATOM    870  CB  LYS A 173      94.594 200.449 132.898  1.00  0.76           C  
ATOM    871  CG  LYS A 173      94.761 198.924 133.012  1.00  0.76           C  
ATOM    872  CD  LYS A 173      93.495 198.190 132.540  1.00  0.76           C  
ATOM    873  CE  LYS A 173      93.619 196.665 132.561  1.00  0.76           C  
ATOM    874  NZ  LYS A 173      92.294 196.061 132.309  1.00  0.76           N  
ATOM    875  N   GLU A 174      94.861 203.369 134.314  1.00  0.78           N  
ATOM    876  CA  GLU A 174      94.620 204.796 134.376  1.00  0.78           C  
ATOM    877  C   GLU A 174      95.892 205.497 134.851  1.00  0.78           C  
ATOM    878  O   GLU A 174      96.372 205.284 135.960  1.00  0.78           O  
ATOM    879  CB  GLU A 174      93.428 205.106 135.326  1.00  0.78           C  
ATOM    880  CG  GLU A 174      92.841 206.535 135.182  1.00  0.78           C  
ATOM    881  CD  GLU A 174      91.621 206.821 136.059  1.00  0.78           C  
ATOM    882  OE1 GLU A 174      91.153 205.902 136.782  1.00  0.78           O  
ATOM    883  OE2 GLU A 174      91.107 207.967 135.986  1.00  0.78           O  
ATOM    884  N   ARG A 175      96.519 206.327 133.989  1.00  0.76           N  
ATOM    885  CA  ARG A 175      97.835 206.874 134.275  1.00  0.76           C  
ATOM    886  C   ARG A 175      97.878 208.380 134.371  1.00  0.76           C  
ATOM    887  O   ARG A 175      98.946 208.947 134.622  1.00  0.76           O  
ATOM    888  CB  ARG A 175      98.794 206.396 133.162  1.00  0.76           C  
ATOM    889  CG  ARG A 175      99.234 204.941 133.397  1.00  0.76           C  
ATOM    890  CD  ARG A 175      99.615 204.200 132.123  1.00  0.76           C  
ATOM    891  NE  ARG A 175      99.816 202.768 132.528  1.00  0.76           N  
ATOM    892  CZ  ARG A 175     100.416 201.852 131.758  1.00  0.76           C  
ATOM    893  NH1 ARG A 175     100.992 202.187 130.607  1.00  0.76           N  
ATOM    894  NH2 ARG A 175     100.441 200.576 132.137  1.00  0.76           N  
ATOM    895  N   GLU A 176      96.717 209.045 134.210  1.00  0.75           N  
ATOM    896  CA  GLU A 176      96.668 210.474 133.963  1.00  0.75           C  
ATOM    897  C   GLU A 176      96.470 211.368 135.187  1.00  0.75           C  
ATOM    898  O   GLU A 176      97.304 212.263 135.344  1.00  0.75           O  
ATOM    899  CB  GLU A 176      95.648 210.832 132.850  1.00  0.75           C  
ATOM    900  CG  GLU A 176      95.739 209.972 131.562  1.00  0.75           C  
ATOM    901  CD  GLU A 176      97.170 209.836 131.044  1.00  0.75           C  
ATOM    902  OE1 GLU A 176      97.810 210.882 130.768  1.00  0.75           O  
ATOM    903  OE2 GLU A 176      97.634 208.671 130.934  1.00  0.75           O  
ATOM    904  N   PRO A 177      95.487 211.279 136.107  1.00  0.78           N  
ATOM    905  CA  PRO A 177      95.514 212.074 137.338  1.00  0.78           C  
ATOM    906  C   PRO A 177      96.763 211.818 138.173  1.00  0.78           C  
ATOM    907  O   PRO A 177      97.002 210.684 138.575  1.00  0.78           O  
ATOM    908  CB  PRO A 177      94.220 211.697 138.083  1.00  0.78           C  
ATOM    909  CG  PRO A 177      93.304 211.092 137.015  1.00  0.78           C  
ATOM    910  CD  PRO A 177      94.282 210.444 136.031  1.00  0.78           C  
ATOM    911  N   VAL A 178      97.581 212.846 138.470  1.00  0.80           N  
ATOM    912  CA  VAL A 178      98.871 212.637 139.111  1.00  0.80           C  
ATOM    913  C   VAL A 178      98.717 212.355 140.599  1.00  0.80           C  
ATOM    914  O   VAL A 178      99.467 211.584 141.194  1.00  0.80           O  
ATOM    915  CB  VAL A 178      99.835 213.779 138.830  1.00  0.80           C  
ATOM    916  CG1 VAL A 178     101.232 213.437 139.384  1.00  0.80           C  
ATOM    917  CG2 VAL A 178      99.923 213.987 137.303  1.00  0.80           C  
ATOM    918  N   GLU A 179      97.670 212.916 141.229  1.00  0.77           N  
ATOM    919  CA  GLU A 179      97.246 212.633 142.585  1.00  0.77           C  
ATOM    920  C   GLU A 179      96.836 211.187 142.757  1.00  0.77           C  
ATOM    921  O   GLU A 179      97.125 210.562 143.779  1.00  0.77           O  
ATOM    922  CB  GLU A 179      96.043 213.515 143.019  1.00  0.77           C  
ATOM    923  CG  GLU A 179      96.201 215.038 142.784  1.00  0.77           C  
ATOM    924  CD  GLU A 179      95.947 215.495 141.341  1.00  0.77           C  
ATOM    925  OE1 GLU A 179      95.768 214.626 140.444  1.00  0.77           O  
ATOM    926  OE2 GLU A 179      95.989 216.728 141.133  1.00  0.77           O  
ATOM    927  N   LEU A 180      96.149 210.623 141.742  1.00  0.81           N  
ATOM    928  CA  LEU A 180      95.885 209.201 141.669  1.00  0.81           C  
ATOM    929  C   LEU A 180      97.153 208.395 141.440  1.00  0.81           C  
ATOM    930  O   LEU A 180      97.483 207.525 142.242  1.00  0.81           O  
ATOM    931  CB  LEU A 180      94.918 208.872 140.507  1.00  0.81           C  
ATOM    932  CG  LEU A 180      94.441 207.410 140.431  1.00  0.81           C  
ATOM    933  CD1 LEU A 180      93.432 207.077 141.538  1.00  0.81           C  
ATOM    934  CD2 LEU A 180      93.916 207.094 139.021  1.00  0.81           C  
ATOM    935  N   ALA A 181      97.937 208.720 140.385  1.00  0.86           N  
ATOM    936  CA  ALA A 181      99.087 207.957 139.927  1.00  0.86           C  
ATOM    937  C   ALA A 181     100.171 207.807 140.982  1.00  0.86           C  
ATOM    938  O   ALA A 181     100.772 206.743 141.122  1.00  0.86           O  
ATOM    939  CB  ALA A 181      99.692 208.579 138.653  1.00  0.86           C  
ATOM    940  N   ARG A 182     100.388 208.868 141.793  1.00  0.80           N  
ATOM    941  CA  ARG A 182     101.218 208.874 142.991  1.00  0.80           C  
ATOM    942  C   ARG A 182     100.900 207.733 143.935  1.00  0.80           C  
ATOM    943  O   ARG A 182     101.773 206.987 144.376  1.00  0.80           O  
ATOM    944  CB  ARG A 182     100.974 210.187 143.795  1.00  0.80           C  
ATOM    945  CG  ARG A 182     101.920 211.342 143.424  1.00  0.80           C  
ATOM    946  CD  ARG A 182     102.091 212.396 144.529  1.00  0.80           C  
ATOM    947  NE  ARG A 182     100.854 213.231 144.644  1.00  0.80           N  
ATOM    948  CZ  ARG A 182     100.622 214.297 143.867  1.00  0.80           C  
ATOM    949  NH1 ARG A 182      99.529 215.032 144.053  1.00  0.80           N  
ATOM    950  NH2 ARG A 182     101.451 214.668 142.901  1.00  0.80           N  
ATOM    951  N   SER A 183      99.611 207.579 144.243  1.00  0.86           N  
ATOM    952  CA  SER A 183      99.118 206.583 145.157  1.00  0.86           C  
ATOM    953  C   SER A 183      98.940 205.210 144.528  1.00  0.86           C  
ATOM    954  O   SER A 183      99.140 204.197 145.189  1.00  0.86           O  
ATOM    955  CB  SER A 183      97.790 207.037 145.787  1.00  0.86           C  
ATOM    956  OG  SER A 183      97.908 208.288 146.468  1.00  0.86           O  
ATOM    957  N   VAL A 184      98.604 205.103 143.221  1.00  0.86           N  
ATOM    958  CA  VAL A 184      98.596 203.819 142.506  1.00  0.86           C  
ATOM    959  C   VAL A 184      99.973 203.181 142.450  1.00  0.86           C  
ATOM    960  O   VAL A 184     100.154 201.998 142.746  1.00  0.86           O  
ATOM    961  CB  VAL A 184      98.087 203.898 141.072  1.00  0.86           C  
ATOM    962  CG1 VAL A 184      97.947 202.484 140.473  1.00  0.86           C  
ATOM    963  CG2 VAL A 184      96.701 204.538 141.048  1.00  0.86           C  
ATOM    964  N   ALA A 185     100.994 203.993 142.119  1.00  0.88           N  
ATOM    965  CA  ALA A 185     102.392 203.633 142.137  1.00  0.88           C  
ATOM    966  C   ALA A 185     102.880 203.256 143.521  1.00  0.88           C  
ATOM    967  O   ALA A 185     103.662 202.320 143.680  1.00  0.88           O  
ATOM    968  CB  ALA A 185     103.201 204.818 141.593  1.00  0.88           C  
ATOM    969  N   GLY A 186     102.380 203.960 144.556  1.00  0.87           N  
ATOM    970  CA  GLY A 186     102.667 203.642 145.948  1.00  0.87           C  
ATOM    971  C   GLY A 186     102.058 202.332 146.409  1.00  0.87           C  
ATOM    972  O   GLY A 186     102.717 201.525 147.054  1.00  0.87           O  
ATOM    973  N   ILE A 187     100.799 202.012 146.033  1.00  0.87           N  
ATOM    974  CA  ILE A 187     100.193 200.711 146.339  1.00  0.87           C  
ATOM    975  C   ILE A 187     100.979 199.582 145.701  1.00  0.87           C  
ATOM    976  O   ILE A 187     101.291 198.566 146.320  1.00  0.87           O  
ATOM    977  CB  ILE A 187      98.748 200.590 145.850  1.00  0.87           C  
ATOM    978  CG1 ILE A 187      97.836 201.617 146.550  1.00  0.87           C  
ATOM    979  CG2 ILE A 187      98.183 199.155 146.034  1.00  0.87           C  
ATOM    980  CD1 ILE A 187      96.673 202.085 145.666  1.00  0.87           C  
ATOM    981  N   LEU A 188     101.391 199.781 144.438  1.00  0.88           N  
ATOM    982  CA  LEU A 188     102.243 198.867 143.709  1.00  0.88           C  
ATOM    983  C   LEU A 188     103.591 198.637 144.384  1.00  0.88           C  
ATOM    984  O   LEU A 188     104.050 197.498 144.482  1.00  0.88           O  
ATOM    985  CB  LEU A 188     102.443 199.394 142.273  1.00  0.88           C  
ATOM    986  CG  LEU A 188     101.230 199.167 141.347  1.00  0.88           C  
ATOM    987  CD1 LEU A 188     101.362 199.973 140.048  1.00  0.88           C  
ATOM    988  CD2 LEU A 188     101.058 197.681 141.024  1.00  0.88           C  
ATOM    989  N   GLU A 189     104.221 199.698 144.932  1.00  0.85           N  
ATOM    990  CA  GLU A 189     105.455 199.625 145.696  1.00  0.85           C  
ATOM    991  C   GLU A 189     105.379 198.641 146.850  1.00  0.85           C  
ATOM    992  O   GLU A 189     106.228 197.756 146.994  1.00  0.85           O  
ATOM    993  CB  GLU A 189     105.811 201.023 146.275  1.00  0.85           C  
ATOM    994  CG  GLU A 189     107.213 201.101 146.936  1.00  0.85           C  
ATOM    995  CD  GLU A 189     107.275 201.494 148.427  1.00  0.85           C  
ATOM    996  OE1 GLU A 189     107.036 202.671 148.791  1.00  0.85           O  
ATOM    997  OE2 GLU A 189     107.615 200.576 149.232  1.00  0.85           O  
ATOM    998  N   HIS A 190     104.308 198.715 147.663  1.00  0.83           N  
ATOM    999  CA  HIS A 190     104.125 197.801 148.770  1.00  0.83           C  
ATOM   1000  C   HIS A 190     103.624 196.409 148.383  1.00  0.83           C  
ATOM   1001  O   HIS A 190     103.877 195.441 149.102  1.00  0.83           O  
ATOM   1002  CB  HIS A 190     103.197 198.406 149.840  1.00  0.83           C  
ATOM   1003  CG  HIS A 190     103.570 199.794 150.227  1.00  0.83           C  
ATOM   1004  ND1 HIS A 190     102.588 200.743 150.153  1.00  0.83           N  
ATOM   1005  CD2 HIS A 190     104.773 200.370 150.507  1.00  0.83           C  
ATOM   1006  CE1 HIS A 190     103.200 201.903 150.360  1.00  0.83           C  
ATOM   1007  NE2 HIS A 190     104.530 201.724 150.567  1.00  0.83           N  
ATOM   1008  N   MET A 191     102.919 196.258 147.241  1.00  0.84           N  
ATOM   1009  CA  MET A 191     102.412 194.984 146.749  1.00  0.84           C  
ATOM   1010  C   MET A 191     103.476 194.111 146.080  1.00  0.84           C  
ATOM   1011  O   MET A 191     103.410 192.883 146.138  1.00  0.84           O  
ATOM   1012  CB  MET A 191     101.223 195.176 145.768  1.00  0.84           C  
ATOM   1013  CG  MET A 191      99.877 195.651 146.368  1.00  0.84           C  
ATOM   1014  SD  MET A 191      99.320 194.799 147.875  1.00  0.84           S  
ATOM   1015  CE  MET A 191      99.323 193.089 147.283  1.00  0.84           C  
ATOM   1016  N   PHE A 192     104.532 194.721 145.500  1.00  0.86           N  
ATOM   1017  CA  PHE A 192     105.710 194.024 144.985  1.00  0.86           C  
ATOM   1018  C   PHE A 192     106.577 193.477 146.119  1.00  0.86           C  
ATOM   1019  O   PHE A 192     107.488 192.683 145.929  1.00  0.86           O  
ATOM   1020  CB  PHE A 192     106.571 194.967 144.098  1.00  0.86           C  
ATOM   1021  CG  PHE A 192     106.042 195.114 142.695  1.00  0.86           C  
ATOM   1022  CD1 PHE A 192     105.973 193.994 141.854  1.00  0.86           C  
ATOM   1023  CD2 PHE A 192     105.733 196.376 142.155  1.00  0.86           C  
ATOM   1024  CE1 PHE A 192     105.593 194.130 140.514  1.00  0.86           C  
ATOM   1025  CE2 PHE A 192     105.324 196.512 140.819  1.00  0.86           C  
ATOM   1026  CZ  PHE A 192     105.257 195.384 139.998  1.00  0.86           C  
ATOM   1027  N   LYS A 193     106.287 193.879 147.360  1.00  0.83           N  
ATOM   1028  CA  LYS A 193     106.975 193.441 148.554  1.00  0.83           C  
ATOM   1029  C   LYS A 193     106.260 192.282 149.242  1.00  0.83           C  
ATOM   1030  O   LYS A 193     106.495 191.999 150.420  1.00  0.83           O  
ATOM   1031  CB  LYS A 193     106.986 194.638 149.522  1.00  0.83           C  
ATOM   1032  CG  LYS A 193     108.328 194.909 150.210  1.00  0.83           C  
ATOM   1033  CD  LYS A 193     108.180 195.865 151.406  1.00  0.83           C  
ATOM   1034  CE  LYS A 193     107.421 197.159 151.084  1.00  0.83           C  
ATOM   1035  NZ  LYS A 193     107.091 197.878 152.333  1.00  0.83           N  
ATOM   1036  N   HIS A 194     105.301 191.617 148.560  1.00  0.83           N  
ATOM   1037  CA  HIS A 194     104.486 190.596 149.195  1.00  0.83           C  
ATOM   1038  C   HIS A 194     105.016 189.181 149.012  1.00  0.83           C  
ATOM   1039  O   HIS A 194     105.405 188.536 149.983  1.00  0.83           O  
ATOM   1040  CB  HIS A 194     103.027 190.673 148.704  1.00  0.83           C  
ATOM   1041  CG  HIS A 194     102.127 189.730 149.442  1.00  0.83           C  
ATOM   1042  ND1 HIS A 194     101.469 188.756 148.733  1.00  0.83           N  
ATOM   1043  CD2 HIS A 194     101.871 189.604 150.775  1.00  0.83           C  
ATOM   1044  CE1 HIS A 194     100.817 188.048 149.639  1.00  0.83           C  
ATOM   1045  NE2 HIS A 194     101.031 188.521 150.887  1.00  0.83           N  
ATOM   1046  N   SER A 195     105.077 188.662 147.773  1.00  0.86           N  
ATOM   1047  CA  SER A 195     105.547 187.310 147.524  1.00  0.86           C  
ATOM   1048  C   SER A 195     105.943 187.234 146.064  1.00  0.86           C  
ATOM   1049  O   SER A 195     105.589 188.117 145.285  1.00  0.86           O  
ATOM   1050  CB  SER A 195     104.525 186.181 147.897  1.00  0.86           C  
ATOM   1051  OG  SER A 195     103.484 186.003 146.933  1.00  0.86           O  
ATOM   1052  N   GLU A 196     106.683 186.176 145.650  1.00  0.84           N  
ATOM   1053  CA  GLU A 196     107.044 185.929 144.260  1.00  0.84           C  
ATOM   1054  C   GLU A 196     105.817 185.742 143.377  1.00  0.84           C  
ATOM   1055  O   GLU A 196     105.752 186.236 142.252  1.00  0.84           O  
ATOM   1056  CB  GLU A 196     107.994 184.709 144.102  1.00  0.84           C  
ATOM   1057  CG  GLU A 196     109.045 184.523 145.229  1.00  0.84           C  
ATOM   1058  CD  GLU A 196     110.436 184.148 144.699  1.00  0.84           C  
ATOM   1059  OE1 GLU A 196     110.527 183.425 143.672  1.00  0.84           O  
ATOM   1060  OE2 GLU A 196     111.425 184.593 145.337  1.00  0.84           O  
ATOM   1061  N   GLU A 197     104.783 185.053 143.902  1.00  0.83           N  
ATOM   1062  CA  GLU A 197     103.510 184.852 143.235  1.00  0.83           C  
ATOM   1063  C   GLU A 197     102.759 186.150 142.949  1.00  0.83           C  
ATOM   1064  O   GLU A 197     102.233 186.379 141.859  1.00  0.83           O  
ATOM   1065  CB  GLU A 197     102.573 183.997 144.107  1.00  0.83           C  
ATOM   1066  CG  GLU A 197     101.358 183.465 143.311  1.00  0.83           C  
ATOM   1067  CD  GLU A 197     100.094 183.354 144.158  1.00  0.83           C  
ATOM   1068  OE1 GLU A 197      99.948 184.185 145.096  1.00  0.83           O  
ATOM   1069  OE2 GLU A 197      99.220 182.537 143.794  1.00  0.83           O  
ATOM   1070  N   THR A 198     102.704 187.059 143.942  1.00  0.86           N  
ATOM   1071  CA  THR A 198     102.139 188.398 143.794  1.00  0.86           C  
ATOM   1072  C   THR A 198     102.940 189.253 142.827  1.00  0.86           C  
ATOM   1073  O   THR A 198     102.372 189.894 141.946  1.00  0.86           O  
ATOM   1074  CB  THR A 198     101.962 189.099 145.135  1.00  0.86           C  
ATOM   1075  OG1 THR A 198     101.213 188.260 146.003  1.00  0.86           O  
ATOM   1076  CG2 THR A 198     101.152 190.400 144.985  1.00  0.86           C  
ATOM   1077  N   CYS A 199     104.293 189.224 142.895  1.00  0.88           N  
ATOM   1078  CA  CYS A 199     105.179 189.870 141.929  1.00  0.88           C  
ATOM   1079  C   CYS A 199     104.997 189.381 140.494  1.00  0.88           C  
ATOM   1080  O   CYS A 199     104.876 190.178 139.567  1.00  0.88           O  
ATOM   1081  CB  CYS A 199     106.666 189.639 142.312  1.00  0.88           C  
ATOM   1082  SG  CYS A 199     107.247 190.626 143.712  1.00  0.88           S  
ATOM   1083  N   GLN A 200     104.908 188.061 140.260  1.00  0.83           N  
ATOM   1084  CA  GLN A 200     104.623 187.483 138.958  1.00  0.83           C  
ATOM   1085  C   GLN A 200     103.266 187.890 138.396  1.00  0.83           C  
ATOM   1086  O   GLN A 200     103.135 188.169 137.207  1.00  0.83           O  
ATOM   1087  CB  GLN A 200     104.779 185.947 139.034  1.00  0.83           C  
ATOM   1088  CG  GLN A 200     106.263 185.509 139.137  1.00  0.83           C  
ATOM   1089  CD  GLN A 200     106.416 184.090 139.685  1.00  0.83           C  
ATOM   1090  OE1 GLN A 200     105.456 183.375 139.974  1.00  0.83           O  
ATOM   1091  NE2 GLN A 200     107.689 183.658 139.857  1.00  0.83           N  
ATOM   1092  N   ARG A 201     102.233 187.999 139.249  1.00  0.80           N  
ATOM   1093  CA  ARG A 201     100.919 188.500 138.889  1.00  0.80           C  
ATOM   1094  C   ARG A 201     100.885 189.981 138.503  1.00  0.80           C  
ATOM   1095  O   ARG A 201     100.218 190.369 137.544  1.00  0.80           O  
ATOM   1096  CB  ARG A 201      99.919 188.182 140.018  1.00  0.80           C  
ATOM   1097  CG  ARG A 201      99.540 186.686 140.043  1.00  0.80           C  
ATOM   1098  CD  ARG A 201      98.396 186.351 141.003  1.00  0.80           C  
ATOM   1099  NE  ARG A 201      98.941 186.384 142.395  1.00  0.80           N  
ATOM   1100  CZ  ARG A 201      98.245 186.708 143.495  1.00  0.80           C  
ATOM   1101  NH1 ARG A 201      96.996 187.158 143.438  1.00  0.80           N  
ATOM   1102  NH2 ARG A 201      98.811 186.572 144.693  1.00  0.80           N  
ATOM   1103  N   LEU A 202     101.634 190.830 139.230  1.00  0.84           N  
ATOM   1104  CA  LEU A 202     101.776 192.258 138.970  1.00  0.84           C  
ATOM   1105  C   LEU A 202     102.694 192.601 137.801  1.00  0.84           C  
ATOM   1106  O   LEU A 202     102.686 193.724 137.296  1.00  0.84           O  
ATOM   1107  CB  LEU A 202     102.372 192.942 140.215  1.00  0.84           C  
ATOM   1108  CG  LEU A 202     101.423 193.065 141.415  1.00  0.84           C  
ATOM   1109  CD1 LEU A 202     102.243 193.427 142.657  1.00  0.84           C  
ATOM   1110  CD2 LEU A 202     100.333 194.112 141.168  1.00  0.84           C  
ATOM   1111  N   VAL A 203     103.533 191.648 137.363  1.00  0.84           N  
ATOM   1112  CA  VAL A 203     104.357 191.755 136.167  1.00  0.84           C  
ATOM   1113  C   VAL A 203     103.670 191.195 134.923  1.00  0.84           C  
ATOM   1114  O   VAL A 203     103.897 191.669 133.801  1.00  0.84           O  
ATOM   1115  CB  VAL A 203     105.676 191.016 136.381  1.00  0.84           C  
ATOM   1116  CG1 VAL A 203     106.469 190.820 135.072  1.00  0.84           C  
ATOM   1117  CG2 VAL A 203     106.533 191.817 137.373  1.00  0.84           C  
ATOM   1118  N   ALA A 204     102.862 190.125 135.080  1.00  0.81           N  
ATOM   1119  CA  ALA A 204     102.111 189.511 134.001  1.00  0.81           C  
ATOM   1120  C   ALA A 204     100.959 190.369 133.497  1.00  0.81           C  
ATOM   1121  O   ALA A 204     100.816 190.598 132.296  1.00  0.81           O  
ATOM   1122  CB  ALA A 204     101.587 188.140 134.467  1.00  0.81           C  
ATOM   1123  N   ALA A 205     100.145 190.916 134.422  1.00  0.81           N  
ATOM   1124  CA  ALA A 205      99.262 192.022 134.134  1.00  0.81           C  
ATOM   1125  C   ALA A 205     100.111 193.291 134.209  1.00  0.81           C  
ATOM   1126  O   ALA A 205     101.178 193.304 134.816  1.00  0.81           O  
ATOM   1127  CB  ALA A 205      98.081 192.050 135.126  1.00  0.81           C  
ATOM   1128  N   GLY A 206      99.698 194.399 133.561  1.00  0.82           N  
ATOM   1129  CA  GLY A 206     100.574 195.565 133.414  1.00  0.82           C  
ATOM   1130  C   GLY A 206     100.697 196.488 134.608  1.00  0.82           C  
ATOM   1131  O   GLY A 206     100.310 197.653 134.552  1.00  0.82           O  
ATOM   1132  N   GLY A 207     101.308 195.987 135.700  1.00  0.85           N  
ATOM   1133  CA  GLY A 207     101.600 196.718 136.933  1.00  0.85           C  
ATOM   1134  C   GLY A 207     103.040 197.132 137.016  1.00  0.85           C  
ATOM   1135  O   GLY A 207     103.377 198.189 137.544  1.00  0.85           O  
ATOM   1136  N   LEU A 208     103.949 196.315 136.454  1.00  0.84           N  
ATOM   1137  CA  LEU A 208     105.320 196.713 136.183  1.00  0.84           C  
ATOM   1138  C   LEU A 208     105.369 197.738 135.056  1.00  0.84           C  
ATOM   1139  O   LEU A 208     106.072 198.746 135.103  1.00  0.84           O  
ATOM   1140  CB  LEU A 208     106.199 195.493 135.844  1.00  0.84           C  
ATOM   1141  CG  LEU A 208     107.709 195.797 135.749  1.00  0.84           C  
ATOM   1142  CD1 LEU A 208     108.407 195.682 137.113  1.00  0.84           C  
ATOM   1143  CD2 LEU A 208     108.368 194.891 134.702  1.00  0.84           C  
ATOM   1144  N   ASP A 209     104.552 197.532 134.016  1.00  0.83           N  
ATOM   1145  CA  ASP A 209     104.484 198.347 132.830  1.00  0.83           C  
ATOM   1146  C   ASP A 209     103.867 199.732 133.101  1.00  0.83           C  
ATOM   1147  O   ASP A 209     104.036 200.677 132.328  1.00  0.83           O  
ATOM   1148  CB  ASP A 209     103.710 197.529 131.757  1.00  0.83           C  
ATOM   1149  CG  ASP A 209     104.325 196.154 131.516  1.00  0.83           C  
ATOM   1150  OD1 ASP A 209     104.305 195.329 132.472  1.00  0.83           O  
ATOM   1151  OD2 ASP A 209     104.797 195.861 130.394  1.00  0.83           O  
ATOM   1152  N   ALA A 210     103.151 199.894 134.241  1.00  0.87           N  
ATOM   1153  CA  ALA A 210     102.734 201.173 134.790  1.00  0.87           C  
ATOM   1154  C   ALA A 210     103.889 201.911 135.476  1.00  0.87           C  
ATOM   1155  O   ALA A 210     104.164 203.073 135.165  1.00  0.87           O  
ATOM   1156  CB  ALA A 210     101.534 200.965 135.746  1.00  0.87           C  
ATOM   1157  N   VAL A 211     104.668 201.239 136.361  1.00  0.87           N  
ATOM   1158  CA  VAL A 211     105.780 201.862 137.079  1.00  0.87           C  
ATOM   1159  C   VAL A 211     106.953 202.182 136.157  1.00  0.87           C  
ATOM   1160  O   VAL A 211     107.757 203.056 136.458  1.00  0.87           O  
ATOM   1161  CB  VAL A 211     106.234 201.114 138.348  1.00  0.87           C  
ATOM   1162  CG1 VAL A 211     105.028 200.842 139.271  1.00  0.87           C  
ATOM   1163  CG2 VAL A 211     106.972 199.808 138.022  1.00  0.87           C  
ATOM   1164  N   LEU A 212     107.034 201.543 134.968  1.00  0.86           N  
ATOM   1165  CA  LEU A 212     107.992 201.854 133.915  1.00  0.86           C  
ATOM   1166  C   LEU A 212     107.481 202.885 132.905  1.00  0.86           C  
ATOM   1167  O   LEU A 212     108.218 203.416 132.069  1.00  0.86           O  
ATOM   1168  CB  LEU A 212     108.371 200.558 133.154  1.00  0.86           C  
ATOM   1169  CG  LEU A 212     109.316 199.597 133.905  1.00  0.86           C  
ATOM   1170  CD1 LEU A 212     109.671 198.411 132.996  1.00  0.86           C  
ATOM   1171  CD2 LEU A 212     110.605 200.299 134.349  1.00  0.86           C  
ATOM   1172  N   TYR A 213     106.196 203.271 132.982  1.00  0.84           N  
ATOM   1173  CA  TYR A 213     105.680 204.401 132.242  1.00  0.84           C  
ATOM   1174  C   TYR A 213     105.845 205.642 133.105  1.00  0.84           C  
ATOM   1175  O   TYR A 213     106.210 206.711 132.618  1.00  0.84           O  
ATOM   1176  CB  TYR A 213     104.239 204.095 131.746  1.00  0.84           C  
ATOM   1177  CG  TYR A 213     103.527 205.301 131.198  1.00  0.84           C  
ATOM   1178  CD1 TYR A 213     102.830 206.129 132.089  1.00  0.84           C  
ATOM   1179  CD2 TYR A 213     103.595 205.653 129.842  1.00  0.84           C  
ATOM   1180  CE1 TYR A 213     102.289 207.343 131.664  1.00  0.84           C  
ATOM   1181  CE2 TYR A 213     103.023 206.846 129.398  1.00  0.84           C  
ATOM   1182  CZ  TYR A 213     102.409 207.719 130.305  1.00  0.84           C  
ATOM   1183  OH  TYR A 213     102.013 208.976 129.825  1.00  0.84           O  
ATOM   1184  N   TRP A 214     105.698 205.504 134.432  1.00  0.81           N  
ATOM   1185  CA  TRP A 214     105.751 206.621 135.350  1.00  0.81           C  
ATOM   1186  C   TRP A 214     107.168 207.013 135.766  1.00  0.81           C  
ATOM   1187  O   TRP A 214     107.361 207.823 136.668  1.00  0.81           O  
ATOM   1188  CB  TRP A 214     104.852 206.320 136.569  1.00  0.81           C  
ATOM   1189  CG  TRP A 214     103.356 206.336 136.325  1.00  0.81           C  
ATOM   1190  CD1 TRP A 214     102.616 207.153 135.518  1.00  0.81           C  
ATOM   1191  CD2 TRP A 214     102.410 205.494 137.007  1.00  0.81           C  
ATOM   1192  NE1 TRP A 214     101.274 206.883 135.642  1.00  0.81           N  
ATOM   1193  CE2 TRP A 214     101.131 205.852 136.548  1.00  0.81           C  
ATOM   1194  CE3 TRP A 214     102.585 204.496 137.962  1.00  0.81           C  
ATOM   1195  CZ2 TRP A 214      99.995 205.201 137.016  1.00  0.81           C  
ATOM   1196  CZ3 TRP A 214     101.439 203.847 138.439  1.00  0.81           C  
ATOM   1197  CH2 TRP A 214     100.169 204.179 137.958  1.00  0.81           C  
ATOM   1198  N   CYS A 215     108.176 206.516 135.026  1.00  0.83           N  
ATOM   1199  CA  CYS A 215     109.577 206.901 135.086  1.00  0.83           C  
ATOM   1200  C   CYS A 215     109.944 207.913 134.008  1.00  0.83           C  
ATOM   1201  O   CYS A 215     111.056 208.434 133.994  1.00  0.83           O  
ATOM   1202  CB  CYS A 215     110.463 205.649 134.868  1.00  0.83           C  
ATOM   1203  SG  CYS A 215     110.409 204.508 136.275  1.00  0.83           S  
ATOM   1204  N   ARG A 216     109.006 208.257 133.094  1.00  0.78           N  
ATOM   1205  CA  ARG A 216     109.189 209.323 132.114  1.00  0.78           C  
ATOM   1206  C   ARG A 216     108.426 210.562 132.551  1.00  0.78           C  
ATOM   1207  O   ARG A 216     108.309 211.555 131.834  1.00  0.78           O  
ATOM   1208  CB  ARG A 216     108.713 208.863 130.708  1.00  0.78           C  
ATOM   1209  CG  ARG A 216     107.192 208.967 130.464  1.00  0.78           C  
ATOM   1210  CD  ARG A 216     106.648 208.107 129.320  1.00  0.78           C  
ATOM   1211  NE  ARG A 216     106.965 206.684 129.681  1.00  0.78           N  
ATOM   1212  CZ  ARG A 216     107.290 205.715 128.812  1.00  0.78           C  
ATOM   1213  NH1 ARG A 216     107.163 205.898 127.501  1.00  0.78           N  
ATOM   1214  NH2 ARG A 216     107.755 204.540 129.238  1.00  0.78           N  
ATOM   1215  N   ARG A 217     107.851 210.489 133.761  1.00  0.77           N  
ATOM   1216  CA  ARG A 217     107.116 211.554 134.394  1.00  0.77           C  
ATOM   1217  C   ARG A 217     108.065 212.312 135.303  1.00  0.77           C  
ATOM   1218  O   ARG A 217     109.244 211.998 135.407  1.00  0.77           O  
ATOM   1219  CB  ARG A 217     105.894 211.013 135.184  1.00  0.77           C  
ATOM   1220  CG  ARG A 217     104.884 210.178 134.357  1.00  0.77           C  
ATOM   1221  CD  ARG A 217     103.557 210.844 133.966  1.00  0.77           C  
ATOM   1222  NE  ARG A 217     103.854 212.046 133.127  1.00  0.77           N  
ATOM   1223  CZ  ARG A 217     104.034 212.041 131.798  1.00  0.77           C  
ATOM   1224  NH1 ARG A 217     104.178 213.193 131.147  1.00  0.77           N  
ATOM   1225  NH2 ARG A 217     104.009 210.918 131.082  1.00  0.77           N  
ATOM   1226  N   THR A 218     107.563 213.388 135.931  1.00  0.80           N  
ATOM   1227  CA  THR A 218     108.390 214.368 136.611  1.00  0.80           C  
ATOM   1228  C   THR A 218     107.970 214.657 138.041  1.00  0.80           C  
ATOM   1229  O   THR A 218     108.658 215.392 138.744  1.00  0.80           O  
ATOM   1230  CB  THR A 218     108.306 215.691 135.867  1.00  0.80           C  
ATOM   1231  OG1 THR A 218     106.952 216.016 135.558  1.00  0.80           O  
ATOM   1232  CG2 THR A 218     109.034 215.563 134.522  1.00  0.80           C  
ATOM   1233  N   ASP A 219     106.840 214.102 138.538  1.00  0.80           N  
ATOM   1234  CA  ASP A 219     106.378 214.362 139.895  1.00  0.80           C  
ATOM   1235  C   ASP A 219     107.342 213.746 140.935  1.00  0.80           C  
ATOM   1236  O   ASP A 219     107.611 212.544 140.854  1.00  0.80           O  
ATOM   1237  CB  ASP A 219     104.907 213.890 140.089  1.00  0.80           C  
ATOM   1238  CG  ASP A 219     104.372 214.121 141.494  1.00  0.80           C  
ATOM   1239  OD1 ASP A 219     103.788 215.202 141.737  1.00  0.80           O  
ATOM   1240  OD2 ASP A 219     104.496 213.207 142.352  1.00  0.80           O  
ATOM   1241  N   PRO A 220     107.879 214.504 141.902  1.00  0.81           N  
ATOM   1242  CA  PRO A 220     108.794 214.022 142.932  1.00  0.81           C  
ATOM   1243  C   PRO A 220     108.408 212.743 143.641  1.00  0.81           C  
ATOM   1244  O   PRO A 220     109.220 211.825 143.723  1.00  0.81           O  
ATOM   1245  CB  PRO A 220     108.852 215.200 143.916  1.00  0.81           C  
ATOM   1246  CG  PRO A 220     108.744 216.430 143.018  1.00  0.81           C  
ATOM   1247  CD  PRO A 220     107.777 215.966 141.930  1.00  0.81           C  
ATOM   1248  N   ALA A 221     107.182 212.670 144.192  1.00  0.83           N  
ATOM   1249  CA  ALA A 221     106.728 211.542 144.978  1.00  0.83           C  
ATOM   1250  C   ALA A 221     106.315 210.366 144.111  1.00  0.83           C  
ATOM   1251  O   ALA A 221     106.532 209.215 144.488  1.00  0.83           O  
ATOM   1252  CB  ALA A 221     105.594 211.957 145.932  1.00  0.83           C  
ATOM   1253  N   LEU A 222     105.766 210.616 142.900  1.00  0.83           N  
ATOM   1254  CA  LEU A 222     105.513 209.556 141.931  1.00  0.83           C  
ATOM   1255  C   LEU A 222     106.779 208.789 141.562  1.00  0.83           C  
ATOM   1256  O   LEU A 222     106.832 207.563 141.640  1.00  0.83           O  
ATOM   1257  CB  LEU A 222     104.927 210.147 140.622  1.00  0.83           C  
ATOM   1258  CG  LEU A 222     104.655 209.148 139.474  1.00  0.83           C  
ATOM   1259  CD1 LEU A 222     103.576 208.124 139.842  1.00  0.83           C  
ATOM   1260  CD2 LEU A 222     104.287 209.906 138.189  1.00  0.83           C  
ATOM   1261  N   LEU A 223     107.861 209.506 141.212  1.00  0.85           N  
ATOM   1262  CA  LEU A 223     109.146 208.927 140.883  1.00  0.85           C  
ATOM   1263  C   LEU A 223     109.815 208.199 142.027  1.00  0.85           C  
ATOM   1264  O   LEU A 223     110.397 207.130 141.843  1.00  0.85           O  
ATOM   1265  CB  LEU A 223     110.086 210.020 140.359  1.00  0.85           C  
ATOM   1266  CG  LEU A 223     109.634 210.615 139.018  1.00  0.85           C  
ATOM   1267  CD1 LEU A 223     110.476 211.852 138.706  1.00  0.85           C  
ATOM   1268  CD2 LEU A 223     109.757 209.594 137.884  1.00  0.85           C  
ATOM   1269  N   ARG A 224     109.725 208.746 143.257  1.00  0.79           N  
ATOM   1270  CA  ARG A 224     110.196 208.073 144.455  1.00  0.79           C  
ATOM   1271  C   ARG A 224     109.503 206.733 144.663  1.00  0.79           C  
ATOM   1272  O   ARG A 224     110.166 205.726 144.918  1.00  0.79           O  
ATOM   1273  CB  ARG A 224     110.033 208.985 145.696  1.00  0.79           C  
ATOM   1274  CG  ARG A 224     111.061 210.137 145.698  1.00  0.79           C  
ATOM   1275  CD  ARG A 224     110.817 211.246 146.724  1.00  0.79           C  
ATOM   1276  NE  ARG A 224     110.845 210.580 148.071  1.00  0.79           N  
ATOM   1277  CZ  ARG A 224     111.658 210.914 149.082  1.00  0.79           C  
ATOM   1278  NH1 ARG A 224     112.604 211.843 148.955  1.00  0.79           N  
ATOM   1279  NH2 ARG A 224     111.545 210.273 150.244  1.00  0.79           N  
ATOM   1280  N   HIS A 225     108.172 206.683 144.473  1.00  0.83           N  
ATOM   1281  CA  HIS A 225     107.410 205.451 144.456  1.00  0.83           C  
ATOM   1282  C   HIS A 225     107.807 204.484 143.347  1.00  0.83           C  
ATOM   1283  O   HIS A 225     108.020 203.298 143.590  1.00  0.83           O  
ATOM   1284  CB  HIS A 225     105.893 205.767 144.404  1.00  0.83           C  
ATOM   1285  CG  HIS A 225     105.374 206.279 145.716  1.00  0.83           C  
ATOM   1286  ND1 HIS A 225     105.725 205.520 146.800  1.00  0.83           N  
ATOM   1287  CD2 HIS A 225     104.518 207.275 146.094  1.00  0.83           C  
ATOM   1288  CE1 HIS A 225     105.090 206.043 147.827  1.00  0.83           C  
ATOM   1289  NE2 HIS A 225     104.341 207.106 147.455  1.00  0.83           N  
ATOM   1290  N   CYS A 226     107.997 204.959 142.103  1.00  0.88           N  
ATOM   1291  CA  CYS A 226     108.411 204.122 140.983  1.00  0.88           C  
ATOM   1292  C   CYS A 226     109.789 203.461 141.138  1.00  0.88           C  
ATOM   1293  O   CYS A 226     109.972 202.293 140.790  1.00  0.88           O  
ATOM   1294  CB  CYS A 226     108.328 204.903 139.650  1.00  0.88           C  
ATOM   1295  SG  CYS A 226     106.624 205.390 139.267  1.00  0.88           S  
ATOM   1296  N   ALA A 227     110.795 204.173 141.695  1.00  0.89           N  
ATOM   1297  CA  ALA A 227     112.124 203.645 141.974  1.00  0.89           C  
ATOM   1298  C   ALA A 227     112.169 202.645 143.126  1.00  0.89           C  
ATOM   1299  O   ALA A 227     112.800 201.591 143.035  1.00  0.89           O  
ATOM   1300  CB  ALA A 227     113.116 204.794 142.245  1.00  0.89           C  
ATOM   1301  N   LEU A 228     111.446 202.937 144.226  1.00  0.85           N  
ATOM   1302  CA  LEU A 228     111.282 202.043 145.361  1.00  0.85           C  
ATOM   1303  C   LEU A 228     110.563 200.753 144.941  1.00  0.85           C  
ATOM   1304  O   LEU A 228     110.929 199.648 145.346  1.00  0.85           O  
ATOM   1305  CB  LEU A 228     110.583 202.767 146.545  1.00  0.85           C  
ATOM   1306  CG  LEU A 228     111.495 203.180 147.724  1.00  0.85           C  
ATOM   1307  CD1 LEU A 228     110.706 204.054 148.717  1.00  0.85           C  
ATOM   1308  CD2 LEU A 228     112.028 201.928 148.436  1.00  0.85           C  
ATOM   1309  N   ALA A 229     109.578 200.859 144.027  1.00  0.90           N  
ATOM   1310  CA  ALA A 229     108.819 199.755 143.486  1.00  0.90           C  
ATOM   1311  C   ALA A 229     109.614 198.761 142.643  1.00  0.90           C  
ATOM   1312  O   ALA A 229     109.513 197.550 142.841  1.00  0.90           O  
ATOM   1313  CB  ALA A 229     107.650 200.323 142.661  1.00  0.90           C  
ATOM   1314  N   LEU A 230     110.469 199.238 141.709  1.00  0.88           N  
ATOM   1315  CA  LEU A 230     111.400 198.402 140.953  1.00  0.88           C  
ATOM   1316  C   LEU A 230     112.478 197.804 141.853  1.00  0.88           C  
ATOM   1317  O   LEU A 230     112.949 196.686 141.638  1.00  0.88           O  
ATOM   1318  CB  LEU A 230     112.062 199.172 139.780  1.00  0.88           C  
ATOM   1319  CG  LEU A 230     111.096 199.711 138.699  1.00  0.88           C  
ATOM   1320  CD1 LEU A 230     111.767 200.833 137.887  1.00  0.88           C  
ATOM   1321  CD2 LEU A 230     110.572 198.602 137.773  1.00  0.88           C  
ATOM   1322  N   GLY A 231     112.873 198.541 142.913  1.00  0.91           N  
ATOM   1323  CA  GLY A 231     113.664 198.036 144.032  1.00  0.91           C  
ATOM   1324  C   GLY A 231     113.089 196.808 144.716  1.00  0.91           C  
ATOM   1325  O   GLY A 231     113.747 195.771 144.795  1.00  0.91           O  
ATOM   1326  N   ASN A 232     111.836 196.888 145.214  1.00  0.87           N  
ATOM   1327  CA  ASN A 232     111.122 195.752 145.790  1.00  0.87           C  
ATOM   1328  C   ASN A 232     110.885 194.625 144.783  1.00  0.87           C  
ATOM   1329  O   ASN A 232     111.154 193.460 145.060  1.00  0.87           O  
ATOM   1330  CB  ASN A 232     109.764 196.161 146.422  1.00  0.87           C  
ATOM   1331  CG  ASN A 232     109.989 197.192 147.525  1.00  0.87           C  
ATOM   1332  OD1 ASN A 232     110.880 197.063 148.370  1.00  0.87           O  
ATOM   1333  ND2 ASN A 232     109.139 198.239 147.552  1.00  0.87           N  
ATOM   1334  N   CYS A 233     110.433 194.931 143.548  1.00  0.89           N  
ATOM   1335  CA  CYS A 233     110.162 193.918 142.532  1.00  0.89           C  
ATOM   1336  C   CYS A 233     111.386 193.074 142.172  1.00  0.89           C  
ATOM   1337  O   CYS A 233     111.301 191.848 142.092  1.00  0.89           O  
ATOM   1338  CB  CYS A 233     109.546 194.568 141.260  1.00  0.89           C  
ATOM   1339  SG  CYS A 233     108.894 193.403 140.012  1.00  0.89           S  
ATOM   1340  N   ALA A 234     112.579 193.692 142.013  1.00  0.90           N  
ATOM   1341  CA  ALA A 234     113.817 192.955 141.832  1.00  0.90           C  
ATOM   1342  C   ALA A 234     114.209 192.134 143.061  1.00  0.90           C  
ATOM   1343  O   ALA A 234     114.653 190.995 142.940  1.00  0.90           O  
ATOM   1344  CB  ALA A 234     114.970 193.889 141.404  1.00  0.90           C  
ATOM   1345  N   LEU A 235     114.044 192.682 144.279  1.00  0.87           N  
ATOM   1346  CA  LEU A 235     114.394 192.027 145.530  1.00  0.87           C  
ATOM   1347  C   LEU A 235     113.477 190.914 146.027  1.00  0.87           C  
ATOM   1348  O   LEU A 235     113.899 190.068 146.821  1.00  0.87           O  
ATOM   1349  CB  LEU A 235     114.475 193.092 146.649  1.00  0.87           C  
ATOM   1350  CG  LEU A 235     115.873 193.710 146.791  1.00  0.87           C  
ATOM   1351  CD1 LEU A 235     115.860 194.912 147.745  1.00  0.87           C  
ATOM   1352  CD2 LEU A 235     116.852 192.645 147.295  1.00  0.87           C  
ATOM   1353  N   HIS A 236     112.206 190.908 145.598  1.00  0.85           N  
ATOM   1354  CA  HIS A 236     111.197 189.960 146.034  1.00  0.85           C  
ATOM   1355  C   HIS A 236     110.538 189.162 144.922  1.00  0.85           C  
ATOM   1356  O   HIS A 236     109.672 188.336 145.186  1.00  0.85           O  
ATOM   1357  CB  HIS A 236     110.055 190.741 146.705  1.00  0.85           C  
ATOM   1358  CG  HIS A 236     110.444 191.346 148.012  1.00  0.85           C  
ATOM   1359  ND1 HIS A 236     110.846 192.660 148.111  1.00  0.85           N  
ATOM   1360  CD2 HIS A 236     110.433 190.763 149.241  1.00  0.85           C  
ATOM   1361  CE1 HIS A 236     111.068 192.860 149.395  1.00  0.85           C  
ATOM   1362  NE2 HIS A 236     110.833 191.744 150.117  1.00  0.85           N  
ATOM   1363  N   GLY A 237     110.892 189.391 143.644  1.00  0.88           N  
ATOM   1364  CA  GLY A 237     110.213 188.731 142.528  1.00  0.88           C  
ATOM   1365  C   GLY A 237     110.765 187.420 142.062  1.00  0.88           C  
ATOM   1366  O   GLY A 237     110.105 186.681 141.329  1.00  0.88           O  
ATOM   1367  N   GLY A 238     112.006 187.110 142.445  1.00  0.91           N  
ATOM   1368  CA  GLY A 238     112.679 185.896 142.022  1.00  0.91           C  
ATOM   1369  C   GLY A 238     113.278 185.991 140.639  1.00  0.91           C  
ATOM   1370  O   GLY A 238     113.202 187.000 139.937  1.00  0.91           O  
ATOM   1371  N   GLN A 239     113.918 184.891 140.207  1.00  0.83           N  
ATOM   1372  CA  GLN A 239     114.701 184.807 138.983  1.00  0.83           C  
ATOM   1373  C   GLN A 239     113.907 185.120 137.714  1.00  0.83           C  
ATOM   1374  O   GLN A 239     114.364 185.822 136.810  1.00  0.83           O  
ATOM   1375  CB  GLN A 239     115.276 183.371 138.892  1.00  0.83           C  
ATOM   1376  CG  GLN A 239     116.374 183.194 137.814  1.00  0.83           C  
ATOM   1377  CD  GLN A 239     117.105 181.845 137.837  1.00  0.83           C  
ATOM   1378  OE1 GLN A 239     117.842 181.532 136.901  1.00  0.83           O  
ATOM   1379  NE2 GLN A 239     116.912 181.011 138.880  1.00  0.83           N  
ATOM   1380  N   ALA A 240     112.667 184.596 137.655  1.00  0.87           N  
ATOM   1381  CA  ALA A 240     111.716 184.759 136.575  1.00  0.87           C  
ATOM   1382  C   ALA A 240     111.259 186.205 136.368  1.00  0.87           C  
ATOM   1383  O   ALA A 240     111.223 186.705 135.242  1.00  0.87           O  
ATOM   1384  CB  ALA A 240     110.502 183.851 136.874  1.00  0.87           C  
ATOM   1385  N   VAL A 241     110.921 186.923 137.462  1.00  0.88           N  
ATOM   1386  CA  VAL A 241     110.549 188.335 137.424  1.00  0.88           C  
ATOM   1387  C   VAL A 241     111.719 189.226 137.057  1.00  0.88           C  
ATOM   1388  O   VAL A 241     111.573 190.134 136.243  1.00  0.88           O  
ATOM   1389  CB  VAL A 241     109.811 188.778 138.689  1.00  0.88           C  
ATOM   1390  CG1 VAL A 241     110.123 190.220 139.139  1.00  0.88           C  
ATOM   1391  CG2 VAL A 241     108.299 188.583 138.455  1.00  0.88           C  
ATOM   1392  N   GLN A 242     112.927 188.961 137.590  1.00  0.85           N  
ATOM   1393  CA  GLN A 242     114.122 189.710 137.236  1.00  0.85           C  
ATOM   1394  C   GLN A 242     114.505 189.647 135.757  1.00  0.85           C  
ATOM   1395  O   GLN A 242     114.858 190.673 135.175  1.00  0.85           O  
ATOM   1396  CB  GLN A 242     115.314 189.266 138.102  1.00  0.85           C  
ATOM   1397  CG  GLN A 242     115.250 189.802 139.550  1.00  0.85           C  
ATOM   1398  CD  GLN A 242     116.411 189.249 140.377  1.00  0.85           C  
ATOM   1399  OE1 GLN A 242     117.026 188.235 140.040  1.00  0.85           O  
ATOM   1400  NE2 GLN A 242     116.748 189.931 141.495  1.00  0.85           N  
ATOM   1401  N   ARG A 243     114.384 188.468 135.096  1.00  0.80           N  
ATOM   1402  CA  ARG A 243     114.474 188.364 133.642  1.00  0.80           C  
ATOM   1403  C   ARG A 243     113.476 189.290 132.947  1.00  0.80           C  
ATOM   1404  O   ARG A 243     113.839 190.121 132.116  1.00  0.80           O  
ATOM   1405  CB  ARG A 243     114.201 186.924 133.121  1.00  0.80           C  
ATOM   1406  CG  ARG A 243     115.359 185.925 133.295  1.00  0.80           C  
ATOM   1407  CD  ARG A 243     115.252 184.759 132.298  1.00  0.80           C  
ATOM   1408  NE  ARG A 243     114.321 183.719 132.839  1.00  0.80           N  
ATOM   1409  CZ  ARG A 243     114.737 182.775 133.691  1.00  0.80           C  
ATOM   1410  NH1 ARG A 243     115.990 182.706 134.137  1.00  0.80           N  
ATOM   1411  NH2 ARG A 243     113.889 181.838 134.092  1.00  0.80           N  
ATOM   1412  N   ARG A 244     112.192 189.226 133.345  1.00  0.79           N  
ATOM   1413  CA  ARG A 244     111.134 190.032 132.762  1.00  0.79           C  
ATOM   1414  C   ARG A 244     111.274 191.532 132.942  1.00  0.79           C  
ATOM   1415  O   ARG A 244     110.940 192.299 132.043  1.00  0.79           O  
ATOM   1416  CB  ARG A 244     109.728 189.597 133.242  1.00  0.79           C  
ATOM   1417  CG  ARG A 244     109.237 188.252 132.664  1.00  0.79           C  
ATOM   1418  CD  ARG A 244     109.190 188.170 131.131  1.00  0.79           C  
ATOM   1419  NE  ARG A 244     108.188 189.171 130.625  1.00  0.79           N  
ATOM   1420  CZ  ARG A 244     108.170 189.597 129.354  1.00  0.79           C  
ATOM   1421  NH1 ARG A 244     109.128 189.295 128.487  1.00  0.79           N  
ATOM   1422  NH2 ARG A 244     107.156 190.334 128.904  1.00  0.79           N  
ATOM   1423  N   MET A 245     111.762 192.005 134.100  1.00  0.85           N  
ATOM   1424  CA  MET A 245     112.087 193.403 134.289  1.00  0.85           C  
ATOM   1425  C   MET A 245     113.179 193.885 133.349  1.00  0.85           C  
ATOM   1426  O   MET A 245     113.058 194.928 132.711  1.00  0.85           O  
ATOM   1427  CB  MET A 245     112.581 193.669 135.729  1.00  0.85           C  
ATOM   1428  CG  MET A 245     111.568 193.373 136.846  1.00  0.85           C  
ATOM   1429  SD  MET A 245     112.298 193.503 138.501  1.00  0.85           S  
ATOM   1430  CE  MET A 245     112.253 195.315 138.552  1.00  0.85           C  
ATOM   1431  N   VAL A 246     114.263 193.112 133.210  1.00  0.87           N  
ATOM   1432  CA  VAL A 246     115.334 193.402 132.273  1.00  0.87           C  
ATOM   1433  C   VAL A 246     114.894 193.360 130.808  1.00  0.87           C  
ATOM   1434  O   VAL A 246     115.160 194.288 130.042  1.00  0.87           O  
ATOM   1435  CB  VAL A 246     116.512 192.499 132.572  1.00  0.87           C  
ATOM   1436  CG1 VAL A 246     117.603 192.664 131.500  1.00  0.87           C  
ATOM   1437  CG2 VAL A 246     117.027 192.868 133.982  1.00  0.87           C  
ATOM   1438  N   GLU A 247     114.122 192.340 130.393  1.00  0.83           N  
ATOM   1439  CA  GLU A 247     113.515 192.257 129.070  1.00  0.83           C  
ATOM   1440  C   GLU A 247     112.558 193.403 128.746  1.00  0.83           C  
ATOM   1441  O   GLU A 247     112.443 193.834 127.599  1.00  0.83           O  
ATOM   1442  CB  GLU A 247     112.751 190.936 128.917  1.00  0.83           C  
ATOM   1443  CG  GLU A 247     113.633 189.674 128.771  1.00  0.83           C  
ATOM   1444  CD  GLU A 247     112.772 188.428 128.980  1.00  0.83           C  
ATOM   1445  OE1 GLU A 247     111.522 188.584 128.930  1.00  0.83           O  
ATOM   1446  OE2 GLU A 247     113.312 187.325 129.217  1.00  0.83           O  
ATOM   1447  N   LYS A 248     111.872 193.961 129.763  1.00  0.83           N  
ATOM   1448  CA  LYS A 248     110.994 195.111 129.620  1.00  0.83           C  
ATOM   1449  C   LYS A 248     111.737 196.430 129.796  1.00  0.83           C  
ATOM   1450  O   LYS A 248     111.131 197.496 129.906  1.00  0.83           O  
ATOM   1451  CB  LYS A 248     109.820 195.024 130.624  1.00  0.83           C  
ATOM   1452  CG  LYS A 248     108.777 193.974 130.203  1.00  0.83           C  
ATOM   1453  CD  LYS A 248     107.420 194.140 130.912  1.00  0.83           C  
ATOM   1454  CE  LYS A 248     106.865 192.922 131.659  1.00  0.83           C  
ATOM   1455  NZ  LYS A 248     105.401 193.066 131.833  1.00  0.83           N  
ATOM   1456  N   ARG A 249     113.083 196.381 129.784  1.00  0.79           N  
ATOM   1457  CA  ARG A 249     113.978 197.520 129.737  1.00  0.79           C  
ATOM   1458  C   ARG A 249     113.979 198.345 131.012  1.00  0.79           C  
ATOM   1459  O   ARG A 249     114.095 199.571 131.011  1.00  0.79           O  
ATOM   1460  CB  ARG A 249     113.778 198.389 128.467  1.00  0.79           C  
ATOM   1461  CG  ARG A 249     113.907 197.615 127.139  1.00  0.79           C  
ATOM   1462  CD  ARG A 249     115.203 196.819 127.025  1.00  0.79           C  
ATOM   1463  NE  ARG A 249     115.459 196.571 125.565  1.00  0.79           N  
ATOM   1464  CZ  ARG A 249     116.088 197.449 124.772  1.00  0.79           C  
ATOM   1465  NH1 ARG A 249     116.704 198.524 125.256  1.00  0.79           N  
ATOM   1466  NH2 ARG A 249     116.124 197.254 123.459  1.00  0.79           N  
ATOM   1467  N   ALA A 250     113.871 197.678 132.177  1.00  0.89           N  
ATOM   1468  CA  ALA A 250     113.807 198.340 133.457  1.00  0.89           C  
ATOM   1469  C   ALA A 250     115.078 199.090 133.845  1.00  0.89           C  
ATOM   1470  O   ALA A 250     115.019 200.176 134.415  1.00  0.89           O  
ATOM   1471  CB  ALA A 250     113.356 197.350 134.546  1.00  0.89           C  
ATOM   1472  N   ALA A 251     116.262 198.535 133.517  1.00  0.88           N  
ATOM   1473  CA  ALA A 251     117.562 199.134 133.754  1.00  0.88           C  
ATOM   1474  C   ALA A 251     117.797 200.439 132.991  1.00  0.88           C  
ATOM   1475  O   ALA A 251     118.339 201.393 133.550  1.00  0.88           O  
ATOM   1476  CB  ALA A 251     118.667 198.118 133.420  1.00  0.88           C  
ATOM   1477  N   GLU A 252     117.372 200.515 131.713  1.00  0.83           N  
ATOM   1478  CA  GLU A 252     117.305 201.718 130.894  1.00  0.83           C  
ATOM   1479  C   GLU A 252     116.338 202.786 131.424  1.00  0.83           C  
ATOM   1480  O   GLU A 252     116.574 203.985 131.282  1.00  0.83           O  
ATOM   1481  CB  GLU A 252     116.939 201.366 129.427  1.00  0.83           C  
ATOM   1482  CG  GLU A 252     118.031 200.596 128.647  1.00  0.83           C  
ATOM   1483  CD  GLU A 252     117.777 199.098 128.644  1.00  0.83           C  
ATOM   1484  OE1 GLU A 252     117.479 198.505 129.705  1.00  0.83           O  
ATOM   1485  OE2 GLU A 252     117.865 198.533 127.527  1.00  0.83           O  
ATOM   1486  N   TRP A 253     115.230 202.396 132.087  1.00  0.82           N  
ATOM   1487  CA  TRP A 253     114.235 203.330 132.598  1.00  0.82           C  
ATOM   1488  C   TRP A 253     114.497 203.724 134.051  1.00  0.82           C  
ATOM   1489  O   TRP A 253     113.839 204.596 134.612  1.00  0.82           O  
ATOM   1490  CB  TRP A 253     112.817 202.730 132.432  1.00  0.82           C  
ATOM   1491  CG  TRP A 253     112.221 202.964 131.057  1.00  0.82           C  
ATOM   1492  CD1 TRP A 253     111.905 202.078 130.065  1.00  0.82           C  
ATOM   1493  CD2 TRP A 253     111.902 204.269 130.541  1.00  0.82           C  
ATOM   1494  NE1 TRP A 253     111.435 202.745 128.946  1.00  0.82           N  
ATOM   1495  CE2 TRP A 253     111.433 204.097 129.231  1.00  0.82           C  
ATOM   1496  CE3 TRP A 253     112.016 205.536 131.112  1.00  0.82           C  
ATOM   1497  CZ2 TRP A 253     111.066 205.191 128.450  1.00  0.82           C  
ATOM   1498  CZ3 TRP A 253     111.641 206.635 130.331  1.00  0.82           C  
ATOM   1499  CH2 TRP A 253     111.170 206.468 129.026  1.00  0.82           C  
ATOM   1500  N   LEU A 254     115.542 203.140 134.662  1.00  0.86           N  
ATOM   1501  CA  LEU A 254     116.110 203.573 135.925  1.00  0.86           C  
ATOM   1502  C   LEU A 254     117.146 204.665 135.702  1.00  0.86           C  
ATOM   1503  O   LEU A 254     117.503 205.398 136.628  1.00  0.86           O  
ATOM   1504  CB  LEU A 254     116.766 202.370 136.651  1.00  0.86           C  
ATOM   1505  CG  LEU A 254     115.764 201.470 137.406  1.00  0.86           C  
ATOM   1506  CD1 LEU A 254     116.354 200.089 137.724  1.00  0.86           C  
ATOM   1507  CD2 LEU A 254     115.345 202.121 138.725  1.00  0.86           C  
ATOM   1508  N   PHE A 255     117.610 204.856 134.445  1.00  0.84           N  
ATOM   1509  CA  PHE A 255     118.548 205.910 134.094  1.00  0.84           C  
ATOM   1510  C   PHE A 255     118.008 207.317 134.409  1.00  0.84           C  
ATOM   1511  O   PHE A 255     118.742 208.071 135.047  1.00  0.84           O  
ATOM   1512  CB  PHE A 255     119.076 205.756 132.636  1.00  0.84           C  
ATOM   1513  CG  PHE A 255     120.197 206.716 132.354  1.00  0.84           C  
ATOM   1514  CD1 PHE A 255     119.946 208.051 131.992  1.00  0.84           C  
ATOM   1515  CD2 PHE A 255     121.523 206.293 132.524  1.00  0.84           C  
ATOM   1516  CE1 PHE A 255     121.004 208.955 131.849  1.00  0.84           C  
ATOM   1517  CE2 PHE A 255     122.583 207.188 132.349  1.00  0.84           C  
ATOM   1518  CZ  PHE A 255     122.324 208.524 132.025  1.00  0.84           C  
ATOM   1519  N   PRO A 256     116.773 207.738 134.117  1.00  0.85           N  
ATOM   1520  CA  PRO A 256     116.314 209.077 134.492  1.00  0.85           C  
ATOM   1521  C   PRO A 256     116.141 209.319 135.988  1.00  0.85           C  
ATOM   1522  O   PRO A 256     115.932 210.460 136.382  1.00  0.85           O  
ATOM   1523  CB  PRO A 256     114.972 209.199 133.752  1.00  0.85           C  
ATOM   1524  CG  PRO A 256     115.172 208.341 132.503  1.00  0.85           C  
ATOM   1525  CD  PRO A 256     115.899 207.145 133.097  1.00  0.85           C  
ATOM   1526  N   LEU A 257     116.221 208.277 136.839  1.00  0.85           N  
ATOM   1527  CA  LEU A 257     116.023 208.388 138.271  1.00  0.85           C  
ATOM   1528  C   LEU A 257     117.361 208.355 139.006  1.00  0.85           C  
ATOM   1529  O   LEU A 257     117.566 209.031 140.012  1.00  0.85           O  
ATOM   1530  CB  LEU A 257     115.154 207.201 138.757  1.00  0.85           C  
ATOM   1531  CG  LEU A 257     113.947 206.847 137.867  1.00  0.85           C  
ATOM   1532  CD1 LEU A 257     113.273 205.595 138.428  1.00  0.85           C  
ATOM   1533  CD2 LEU A 257     112.920 207.967 137.752  1.00  0.85           C  
ATOM   1534  N   ALA A 258     118.351 207.595 138.486  1.00  0.87           N  
ATOM   1535  CA  ALA A 258     119.693 207.540 139.035  1.00  0.87           C  
ATOM   1536  C   ALA A 258     120.537 208.731 138.594  1.00  0.87           C  
ATOM   1537  O   ALA A 258     121.445 209.196 139.292  1.00  0.87           O  
ATOM   1538  CB  ALA A 258     120.356 206.215 138.626  1.00  0.87           C  
ATOM   1539  N   PHE A 259     120.167 209.310 137.434  1.00  0.80           N  
ATOM   1540  CA  PHE A 259     120.752 210.509 136.878  1.00  0.80           C  
ATOM   1541  C   PHE A 259     120.010 211.751 137.354  1.00  0.80           C  
ATOM   1542  O   PHE A 259     120.255 212.847 136.854  1.00  0.80           O  
ATOM   1543  CB  PHE A 259     120.781 210.432 135.325  1.00  0.80           C  
ATOM   1544  CG  PHE A 259     121.715 211.436 134.700  1.00  0.80           C  
ATOM   1545  CD1 PHE A 259     123.096 211.376 134.950  1.00  0.80           C  
ATOM   1546  CD2 PHE A 259     121.222 212.428 133.837  1.00  0.80           C  
ATOM   1547  CE1 PHE A 259     123.967 212.291 134.345  1.00  0.80           C  
ATOM   1548  CE2 PHE A 259     122.093 213.335 133.223  1.00  0.80           C  
ATOM   1549  CZ  PHE A 259     123.466 213.267 133.477  1.00  0.80           C  
ATOM   1550  N   SER A 260     119.138 211.648 138.383  1.00  0.79           N  
ATOM   1551  CA  SER A 260     118.411 212.793 138.924  1.00  0.79           C  
ATOM   1552  C   SER A 260     119.372 213.856 139.453  1.00  0.79           C  
ATOM   1553  O   SER A 260     120.550 213.582 139.719  1.00  0.79           O  
ATOM   1554  CB  SER A 260     117.250 212.435 139.902  1.00  0.79           C  
ATOM   1555  OG  SER A 260     117.654 212.341 141.264  1.00  0.79           O  
ATOM   1556  N   LYS A 261     118.923 215.119 139.534  1.00  0.76           N  
ATOM   1557  CA  LYS A 261     119.681 216.187 140.157  1.00  0.76           C  
ATOM   1558  C   LYS A 261     118.857 216.847 141.253  1.00  0.76           C  
ATOM   1559  O   LYS A 261     119.350 217.683 141.999  1.00  0.76           O  
ATOM   1560  CB  LYS A 261     120.135 217.231 139.099  1.00  0.76           C  
ATOM   1561  CG  LYS A 261     120.937 216.627 137.926  1.00  0.76           C  
ATOM   1562  CD  LYS A 261     122.287 216.009 138.325  1.00  0.76           C  
ATOM   1563  CE  LYS A 261     122.735 214.915 137.348  1.00  0.76           C  
ATOM   1564  NZ  LYS A 261     122.902 213.641 138.080  1.00  0.76           N  
ATOM   1565  N   GLU A 262     117.582 216.459 141.386  1.00  0.77           N  
ATOM   1566  CA  GLU A 262     116.618 217.019 142.298  1.00  0.77           C  
ATOM   1567  C   GLU A 262     116.535 216.338 143.650  1.00  0.77           C  
ATOM   1568  O   GLU A 262     116.448 217.014 144.672  1.00  0.77           O  
ATOM   1569  CB  GLU A 262     115.221 216.990 141.630  1.00  0.77           C  
ATOM   1570  CG  GLU A 262     115.201 217.689 140.241  1.00  0.77           C  
ATOM   1571  CD  GLU A 262     115.717 216.844 139.057  1.00  0.77           C  
ATOM   1572  OE1 GLU A 262     116.242 215.711 139.269  1.00  0.77           O  
ATOM   1573  OE2 GLU A 262     115.622 217.352 137.917  1.00  0.77           O  
ATOM   1574  N   ASP A 263     116.544 214.988 143.704  1.00  0.79           N  
ATOM   1575  CA  ASP A 263     116.430 214.248 144.952  1.00  0.79           C  
ATOM   1576  C   ASP A 263     117.597 213.278 145.066  1.00  0.79           C  
ATOM   1577  O   ASP A 263     117.904 212.518 144.154  1.00  0.79           O  
ATOM   1578  CB  ASP A 263     115.065 213.495 145.056  1.00  0.79           C  
ATOM   1579  CG  ASP A 263     114.835 212.832 146.415  1.00  0.79           C  
ATOM   1580  OD1 ASP A 263     115.598 213.103 147.373  1.00  0.79           O  
ATOM   1581  OD2 ASP A 263     113.910 211.988 146.523  1.00  0.79           O  
ATOM   1582  N   GLU A 264     118.280 213.265 146.221  1.00  0.80           N  
ATOM   1583  CA  GLU A 264     119.365 212.350 146.490  1.00  0.80           C  
ATOM   1584  C   GLU A 264     118.844 210.956 146.814  1.00  0.80           C  
ATOM   1585  O   GLU A 264     119.464 209.943 146.483  1.00  0.80           O  
ATOM   1586  CB  GLU A 264     120.251 212.921 147.610  1.00  0.80           C  
ATOM   1587  CG  GLU A 264     121.334 213.894 147.086  1.00  0.80           C  
ATOM   1588  CD  GLU A 264     122.090 214.558 148.238  1.00  0.80           C  
ATOM   1589  OE1 GLU A 264     121.474 214.787 149.311  1.00  0.80           O  
ATOM   1590  OE2 GLU A 264     123.306 214.815 148.052  1.00  0.80           O  
ATOM   1591  N   LEU A 265     117.645 210.868 147.429  1.00  0.81           N  
ATOM   1592  CA  LEU A 265     117.030 209.599 147.774  1.00  0.81           C  
ATOM   1593  C   LEU A 265     116.501 208.840 146.577  1.00  0.81           C  
ATOM   1594  O   LEU A 265     116.594 207.614 146.514  1.00  0.81           O  
ATOM   1595  CB  LEU A 265     115.916 209.748 148.831  1.00  0.81           C  
ATOM   1596  CG  LEU A 265     116.348 209.429 150.276  1.00  0.81           C  
ATOM   1597  CD1 LEU A 265     115.133 209.537 151.201  1.00  0.81           C  
ATOM   1598  CD2 LEU A 265     116.981 208.036 150.432  1.00  0.81           C  
ATOM   1599  N   LEU A 266     115.949 209.551 145.576  1.00  0.84           N  
ATOM   1600  CA  LEU A 266     115.519 208.960 144.323  1.00  0.84           C  
ATOM   1601  C   LEU A 266     116.638 208.213 143.605  1.00  0.84           C  
ATOM   1602  O   LEU A 266     116.447 207.084 143.151  1.00  0.84           O  
ATOM   1603  CB  LEU A 266     114.939 210.074 143.413  1.00  0.84           C  
ATOM   1604  CG  LEU A 266     114.455 209.640 142.015  1.00  0.84           C  
ATOM   1605  CD1 LEU A 266     113.367 208.561 142.086  1.00  0.84           C  
ATOM   1606  CD2 LEU A 266     113.966 210.849 141.200  1.00  0.84           C  
ATOM   1607  N   ARG A 267     117.854 208.799 143.540  1.00  0.81           N  
ATOM   1608  CA  ARG A 267     119.024 208.158 142.967  1.00  0.81           C  
ATOM   1609  C   ARG A 267     119.460 206.953 143.747  1.00  0.81           C  
ATOM   1610  O   ARG A 267     119.758 205.905 143.185  1.00  0.81           O  
ATOM   1611  CB  ARG A 267     120.248 209.104 142.917  1.00  0.81           C  
ATOM   1612  CG  ARG A 267     119.897 210.469 142.321  1.00  0.81           C  
ATOM   1613  CD  ARG A 267     120.986 211.523 142.419  1.00  0.81           C  
ATOM   1614  NE  ARG A 267     122.009 211.066 141.439  1.00  0.81           N  
ATOM   1615  CZ  ARG A 267     123.131 211.726 141.142  1.00  0.81           C  
ATOM   1616  NH1 ARG A 267     123.356 212.946 141.618  1.00  0.81           N  
ATOM   1617  NH2 ARG A 267     124.026 211.124 140.355  1.00  0.81           N  
ATOM   1618  N   LEU A 268     119.490 207.080 145.082  1.00  0.86           N  
ATOM   1619  CA  LEU A 268     119.902 206.020 145.970  1.00  0.86           C  
ATOM   1620  C   LEU A 268     118.998 204.792 145.830  1.00  0.86           C  
ATOM   1621  O   LEU A 268     119.470 203.675 145.601  1.00  0.86           O  
ATOM   1622  CB  LEU A 268     119.934 206.614 147.399  1.00  0.86           C  
ATOM   1623  CG  LEU A 268     120.685 205.801 148.463  1.00  0.86           C  
ATOM   1624  CD1 LEU A 268     122.146 205.556 148.070  1.00  0.86           C  
ATOM   1625  CD2 LEU A 268     120.623 206.519 149.818  1.00  0.86           C  
ATOM   1626  N   HIS A 269     117.666 205.006 145.831  1.00  0.86           N  
ATOM   1627  CA  HIS A 269     116.656 203.995 145.563  1.00  0.86           C  
ATOM   1628  C   HIS A 269     116.748 203.376 144.173  1.00  0.86           C  
ATOM   1629  O   HIS A 269     116.642 202.158 144.009  1.00  0.86           O  
ATOM   1630  CB  HIS A 269     115.235 204.560 145.820  1.00  0.86           C  
ATOM   1631  CG  HIS A 269     114.991 204.900 147.265  1.00  0.86           C  
ATOM   1632  ND1 HIS A 269     115.549 204.133 148.274  1.00  0.86           N  
ATOM   1633  CD2 HIS A 269     114.204 205.878 147.799  1.00  0.86           C  
ATOM   1634  CE1 HIS A 269     115.100 204.660 149.394  1.00  0.86           C  
ATOM   1635  NE2 HIS A 269     114.283 205.712 149.162  1.00  0.86           N  
ATOM   1636  N   ALA A 270     116.995 204.191 143.129  1.00  0.90           N  
ATOM   1637  CA  ALA A 270     117.149 203.723 141.766  1.00  0.90           C  
ATOM   1638  C   ALA A 270     118.458 202.956 141.547  1.00  0.90           C  
ATOM   1639  O   ALA A 270     118.591 202.170 140.606  1.00  0.90           O  
ATOM   1640  CB  ALA A 270     117.026 204.932 140.813  1.00  0.90           C  
ATOM   1641  N   CYS A 271     119.448 203.134 142.444  1.00  0.90           N  
ATOM   1642  CA  CYS A 271     120.735 202.480 142.389  1.00  0.90           C  
ATOM   1643  C   CYS A 271     120.737 201.166 143.140  1.00  0.90           C  
ATOM   1644  O   CYS A 271     121.432 200.233 142.744  1.00  0.90           O  
ATOM   1645  CB  CYS A 271     121.864 203.400 142.908  1.00  0.90           C  
ATOM   1646  SG  CYS A 271     122.357 204.650 141.676  1.00  0.90           S  
ATOM   1647  N   LEU A 272     119.901 201.007 144.191  1.00  0.89           N  
ATOM   1648  CA  LEU A 272     119.629 199.692 144.755  1.00  0.89           C  
ATOM   1649  C   LEU A 272     118.948 198.775 143.734  1.00  0.89           C  
ATOM   1650  O   LEU A 272     119.306 197.604 143.596  1.00  0.89           O  
ATOM   1651  CB  LEU A 272     118.796 199.781 146.059  1.00  0.89           C  
ATOM   1652  CG  LEU A 272     118.823 198.496 146.915  1.00  0.89           C  
ATOM   1653  CD1 LEU A 272     120.180 198.315 147.614  1.00  0.89           C  
ATOM   1654  CD2 LEU A 272     117.688 198.498 147.951  1.00  0.89           C  
ATOM   1655  N   ALA A 273     117.989 199.310 142.944  1.00  0.90           N  
ATOM   1656  CA  ALA A 273     117.315 198.593 141.878  1.00  0.90           C  
ATOM   1657  C   ALA A 273     118.230 198.042 140.764  1.00  0.90           C  
ATOM   1658  O   ALA A 273     118.160 196.854 140.440  1.00  0.90           O  
ATOM   1659  CB  ALA A 273     116.228 199.515 141.286  1.00  0.90           C  
ATOM   1660  N   VAL A 274     119.153 198.852 140.180  1.00  0.89           N  
ATOM   1661  CA  VAL A 274     120.164 198.357 139.231  1.00  0.89           C  
ATOM   1662  C   VAL A 274     121.192 197.433 139.844  1.00  0.89           C  
ATOM   1663  O   VAL A 274     121.559 196.416 139.255  1.00  0.89           O  
ATOM   1664  CB  VAL A 274     120.914 199.408 138.403  1.00  0.89           C  
ATOM   1665  CG1 VAL A 274     119.996 199.915 137.285  1.00  0.89           C  
ATOM   1666  CG2 VAL A 274     121.446 200.580 139.238  1.00  0.89           C  
ATOM   1667  N   ALA A 275     121.692 197.746 141.047  1.00  0.91           N  
ATOM   1668  CA  ALA A 275     122.662 196.923 141.720  1.00  0.91           C  
ATOM   1669  C   ALA A 275     122.147 195.534 142.102  1.00  0.91           C  
ATOM   1670  O   ALA A 275     122.850 194.536 141.952  1.00  0.91           O  
ATOM   1671  CB  ALA A 275     123.133 197.673 142.956  1.00  0.91           C  
ATOM   1672  N   VAL A 276     120.886 195.427 142.576  1.00  0.89           N  
ATOM   1673  CA  VAL A 276     120.207 194.153 142.788  1.00  0.89           C  
ATOM   1674  C   VAL A 276     120.052 193.354 141.504  1.00  0.89           C  
ATOM   1675  O   VAL A 276     120.321 192.153 141.477  1.00  0.89           O  
ATOM   1676  CB  VAL A 276     118.869 194.333 143.509  1.00  0.89           C  
ATOM   1677  CG1 VAL A 276     117.923 193.124 143.334  1.00  0.89           C  
ATOM   1678  CG2 VAL A 276     119.166 194.556 145.003  1.00  0.89           C  
ATOM   1679  N   LEU A 277     119.665 194.002 140.387  1.00  0.88           N  
ATOM   1680  CA  LEU A 277     119.570 193.346 139.094  1.00  0.88           C  
ATOM   1681  C   LEU A 277     120.902 192.859 138.528  1.00  0.88           C  
ATOM   1682  O   LEU A 277     120.968 191.797 137.919  1.00  0.88           O  
ATOM   1683  CB  LEU A 277     118.868 194.242 138.049  1.00  0.88           C  
ATOM   1684  CG  LEU A 277     117.353 194.414 138.257  1.00  0.88           C  
ATOM   1685  CD1 LEU A 277     116.825 195.507 137.317  1.00  0.88           C  
ATOM   1686  CD2 LEU A 277     116.618 193.092 138.001  1.00  0.88           C  
ATOM   1687  N   ALA A 278     122.007 193.602 138.732  1.00  0.88           N  
ATOM   1688  CA  ALA A 278     123.335 193.258 138.249  1.00  0.88           C  
ATOM   1689  C   ALA A 278     123.986 192.102 139.013  1.00  0.88           C  
ATOM   1690  O   ALA A 278     124.966 191.506 138.577  1.00  0.88           O  
ATOM   1691  CB  ALA A 278     124.227 194.502 138.385  1.00  0.88           C  
ATOM   1692  N   THR A 279     123.437 191.752 140.192  1.00  0.87           N  
ATOM   1693  CA  THR A 279     123.852 190.621 141.031  1.00  0.87           C  
ATOM   1694  C   THR A 279     123.299 189.307 140.496  1.00  0.87           C  
ATOM   1695  O   THR A 279     123.766 188.218 140.828  1.00  0.87           O  
ATOM   1696  CB  THR A 279     123.391 190.863 142.477  1.00  0.87           C  
ATOM   1697  OG1 THR A 279     124.106 191.936 143.070  1.00  0.87           O  
ATOM   1698  CG2 THR A 279     123.547 189.687 143.454  1.00  0.87           C  
ATOM   1699  N   ASN A 280     122.317 189.380 139.577  1.00  0.86           N  
ATOM   1700  CA  ASN A 280     121.828 188.265 138.797  1.00  0.86           C  
ATOM   1701  C   ASN A 280     122.807 188.074 137.620  1.00  0.86           C  
ATOM   1702  O   ASN A 280     122.920 188.943 136.766  1.00  0.86           O  
ATOM   1703  CB  ASN A 280     120.386 188.629 138.332  1.00  0.86           C  
ATOM   1704  CG  ASN A 280     119.656 187.468 137.668  1.00  0.86           C  
ATOM   1705  OD1 ASN A 280     120.278 186.502 137.220  1.00  0.86           O  
ATOM   1706  ND2 ASN A 280     118.305 187.552 137.577  1.00  0.86           N  
ATOM   1707  N   LYS A 281     123.556 186.939 137.550  1.00  0.84           N  
ATOM   1708  CA  LYS A 281     124.558 186.677 136.510  1.00  0.84           C  
ATOM   1709  C   LYS A 281     123.988 186.586 135.111  1.00  0.84           C  
ATOM   1710  O   LYS A 281     124.667 186.917 134.138  1.00  0.84           O  
ATOM   1711  CB  LYS A 281     125.351 185.357 136.736  1.00  0.84           C  
ATOM   1712  CG  LYS A 281     126.152 185.282 138.038  1.00  0.84           C  
ATOM   1713  CD  LYS A 281     127.369 186.208 138.018  1.00  0.84           C  
ATOM   1714  CE  LYS A 281     128.068 186.236 139.366  1.00  0.84           C  
ATOM   1715  NZ  LYS A 281     128.755 187.530 139.493  1.00  0.84           N  
ATOM   1716  N   GLU A 282     122.744 186.090 134.984  1.00  0.83           N  
ATOM   1717  CA  GLU A 282     122.082 185.925 133.708  1.00  0.83           C  
ATOM   1718  C   GLU A 282     121.826 187.262 132.996  1.00  0.83           C  
ATOM   1719  O   GLU A 282     122.108 187.392 131.806  1.00  0.83           O  
ATOM   1720  CB  GLU A 282     120.799 185.060 133.843  1.00  0.83           C  
ATOM   1721  CG  GLU A 282     120.239 184.637 132.460  1.00  0.83           C  
ATOM   1722  CD  GLU A 282     118.833 184.038 132.476  1.00  0.83           C  
ATOM   1723  OE1 GLU A 282     118.277 183.807 133.580  1.00  0.83           O  
ATOM   1724  OE2 GLU A 282     118.283 183.812 131.370  1.00  0.83           O  
ATOM   1725  N   VAL A 283     121.342 188.297 133.728  1.00  0.85           N  
ATOM   1726  CA  VAL A 283     120.908 189.573 133.175  1.00  0.85           C  
ATOM   1727  C   VAL A 283     121.941 190.669 133.420  1.00  0.85           C  
ATOM   1728  O   VAL A 283     121.731 191.837 133.089  1.00  0.85           O  
ATOM   1729  CB  VAL A 283     119.522 190.003 133.684  1.00  0.85           C  
ATOM   1730  CG1 VAL A 283     118.466 188.968 133.251  1.00  0.85           C  
ATOM   1731  CG2 VAL A 283     119.463 190.211 135.207  1.00  0.85           C  
ATOM   1732  N   GLU A 284     123.125 190.303 133.971  1.00  0.83           N  
ATOM   1733  CA  GLU A 284     124.244 191.181 134.313  1.00  0.83           C  
ATOM   1734  C   GLU A 284     124.692 192.018 133.113  1.00  0.83           C  
ATOM   1735  O   GLU A 284     124.850 193.239 133.190  1.00  0.83           O  
ATOM   1736  CB  GLU A 284     125.442 190.318 134.868  1.00  0.83           C  
ATOM   1737  CG  GLU A 284     126.616 191.094 135.555  1.00  0.83           C  
ATOM   1738  CD  GLU A 284     127.776 190.271 136.173  1.00  0.83           C  
ATOM   1739  OE1 GLU A 284     127.611 189.550 137.199  1.00  0.83           O  
ATOM   1740  OE2 GLU A 284     128.924 190.448 135.670  1.00  0.83           O  
ATOM   1741  N   ARG A 285     124.824 191.381 131.931  1.00  0.78           N  
ATOM   1742  CA  ARG A 285     125.358 192.010 130.737  1.00  0.78           C  
ATOM   1743  C   ARG A 285     124.387 192.922 129.998  1.00  0.78           C  
ATOM   1744  O   ARG A 285     124.812 193.780 129.220  1.00  0.78           O  
ATOM   1745  CB  ARG A 285     125.926 190.941 129.763  1.00  0.78           C  
ATOM   1746  CG  ARG A 285     127.091 190.120 130.354  1.00  0.78           C  
ATOM   1747  CD  ARG A 285     128.303 190.967 130.739  1.00  0.78           C  
ATOM   1748  NE  ARG A 285     129.137 190.107 131.613  1.00  0.78           N  
ATOM   1749  CZ  ARG A 285     130.169 190.597 132.316  1.00  0.78           C  
ATOM   1750  NH1 ARG A 285     130.604 191.853 132.196  1.00  0.78           N  
ATOM   1751  NH2 ARG A 285     130.757 189.812 133.219  1.00  0.78           N  
ATOM   1752  N   GLU A 286     123.070 192.790 130.219  1.00  0.82           N  
ATOM   1753  CA  GLU A 286     122.072 193.698 129.687  1.00  0.82           C  
ATOM   1754  C   GLU A 286     121.818 194.845 130.654  1.00  0.82           C  
ATOM   1755  O   GLU A 286     121.577 195.975 130.237  1.00  0.82           O  
ATOM   1756  CB  GLU A 286     120.745 192.987 129.314  1.00  0.82           C  
ATOM   1757  CG  GLU A 286     120.936 191.708 128.465  1.00  0.82           C  
ATOM   1758  CD  GLU A 286     121.080 190.505 129.393  1.00  0.82           C  
ATOM   1759  OE1 GLU A 286     120.031 189.931 129.761  1.00  0.82           O  
ATOM   1760  OE2 GLU A 286     122.247 190.212 129.762  1.00  0.82           O  
ATOM   1761  N   VAL A 287     121.952 194.602 131.977  1.00  0.85           N  
ATOM   1762  CA  VAL A 287     122.003 195.645 133.003  1.00  0.85           C  
ATOM   1763  C   VAL A 287     123.223 196.568 132.854  1.00  0.85           C  
ATOM   1764  O   VAL A 287     123.125 197.781 133.030  1.00  0.85           O  
ATOM   1765  CB  VAL A 287     121.922 195.070 134.418  1.00  0.85           C  
ATOM   1766  CG1 VAL A 287     122.085 196.165 135.491  1.00  0.85           C  
ATOM   1767  CG2 VAL A 287     120.566 194.370 134.628  1.00  0.85           C  
ATOM   1768  N   GLU A 288     124.413 196.034 132.503  1.00  0.80           N  
ATOM   1769  CA  GLU A 288     125.586 196.814 132.112  1.00  0.80           C  
ATOM   1770  C   GLU A 288     125.373 197.704 130.888  1.00  0.80           C  
ATOM   1771  O   GLU A 288     125.728 198.885 130.879  1.00  0.80           O  
ATOM   1772  CB  GLU A 288     126.767 195.854 131.807  1.00  0.80           C  
ATOM   1773  CG  GLU A 288     127.691 195.575 133.014  1.00  0.80           C  
ATOM   1774  CD  GLU A 288     128.681 194.458 132.709  1.00  0.80           C  
ATOM   1775  OE1 GLU A 288     129.361 194.407 131.664  1.00  0.80           O  
ATOM   1776  OE2 GLU A 288     128.781 193.531 133.545  1.00  0.80           O  
ATOM   1777  N   ARG A 289     124.738 197.162 129.831  1.00  0.75           N  
ATOM   1778  CA  ARG A 289     124.536 197.826 128.552  1.00  0.75           C  
ATOM   1779  C   ARG A 289     123.590 199.019 128.591  1.00  0.75           C  
ATOM   1780  O   ARG A 289     123.542 199.808 127.649  1.00  0.75           O  
ATOM   1781  CB  ARG A 289     124.031 196.815 127.490  1.00  0.75           C  
ATOM   1782  CG  ARG A 289     125.161 196.176 126.657  1.00  0.75           C  
ATOM   1783  CD  ARG A 289     124.637 195.262 125.538  1.00  0.75           C  
ATOM   1784  NE  ARG A 289     124.847 193.834 125.966  1.00  0.75           N  
ATOM   1785  CZ  ARG A 289     123.918 192.869 126.024  1.00  0.75           C  
ATOM   1786  NH1 ARG A 289     122.651 193.068 125.684  1.00  0.75           N  
ATOM   1787  NH2 ARG A 289     124.261 191.663 126.485  1.00  0.75           N  
ATOM   1788  N   SER A 290     122.825 199.187 129.684  1.00  0.84           N  
ATOM   1789  CA  SER A 290     121.996 200.356 129.922  1.00  0.84           C  
ATOM   1790  C   SER A 290     122.802 201.604 130.247  1.00  0.84           C  
ATOM   1791  O   SER A 290     122.374 202.728 129.980  1.00  0.84           O  
ATOM   1792  CB  SER A 290     120.956 200.092 131.049  1.00  0.84           C  
ATOM   1793  OG  SER A 290     121.529 200.077 132.359  1.00  0.84           O  
ATOM   1794  N   GLY A 291     124.005 201.436 130.842  1.00  0.87           N  
ATOM   1795  CA  GLY A 291     124.815 202.543 131.332  1.00  0.87           C  
ATOM   1796  C   GLY A 291     124.325 203.144 132.631  1.00  0.87           C  
ATOM   1797  O   GLY A 291     124.733 204.234 133.016  1.00  0.87           O  
ATOM   1798  N   THR A 292     123.444 202.439 133.367  1.00  0.85           N  
ATOM   1799  CA  THR A 292     122.886 202.918 134.637  1.00  0.85           C  
ATOM   1800  C   THR A 292     123.705 202.430 135.829  1.00  0.85           C  
ATOM   1801  O   THR A 292     123.748 203.054 136.886  1.00  0.85           O  
ATOM   1802  CB  THR A 292     121.434 202.484 134.820  1.00  0.85           C  
ATOM   1803  OG1 THR A 292     120.644 202.843 133.700  1.00  0.85           O  
ATOM   1804  CG2 THR A 292     120.773 203.195 136.002  1.00  0.85           C  
ATOM   1805  N   LEU A 293     124.467 201.325 135.667  1.00  0.85           N  
ATOM   1806  CA  LEU A 293     125.479 200.863 136.620  1.00  0.85           C  
ATOM   1807  C   LEU A 293     126.641 201.832 136.775  1.00  0.85           C  
ATOM   1808  O   LEU A 293     127.205 202.000 137.858  1.00  0.85           O  
ATOM   1809  CB  LEU A 293     126.020 199.470 136.248  1.00  0.85           C  
ATOM   1810  CG  LEU A 293     125.112 198.297 136.648  1.00  0.85           C  
ATOM   1811  CD1 LEU A 293     125.796 197.013 136.167  1.00  0.85           C  
ATOM   1812  CD2 LEU A 293     124.898 198.219 138.168  1.00  0.85           C  
ATOM   1813  N   ALA A 294     126.959 202.561 135.691  1.00  0.83           N  
ATOM   1814  CA  ALA A 294     127.979 203.581 135.618  1.00  0.83           C  
ATOM   1815  C   ALA A 294     127.836 204.657 136.687  1.00  0.83           C  
ATOM   1816  O   ALA A 294     128.813 205.194 137.200  1.00  0.83           O  
ATOM   1817  CB  ALA A 294     127.843 204.272 134.249  1.00  0.83           C  
ATOM   1818  N   LEU A 295     126.580 204.990 137.034  1.00  0.84           N  
ATOM   1819  CA  LEU A 295     126.250 206.042 137.964  1.00  0.84           C  
ATOM   1820  C   LEU A 295     126.217 205.597 139.425  1.00  0.84           C  
ATOM   1821  O   LEU A 295     126.160 206.445 140.318  1.00  0.84           O  
ATOM   1822  CB  LEU A 295     124.851 206.638 137.649  1.00  0.84           C  
ATOM   1823  CG  LEU A 295     124.465 206.758 136.160  1.00  0.84           C  
ATOM   1824  CD1 LEU A 295     123.022 207.268 136.041  1.00  0.84           C  
ATOM   1825  CD2 LEU A 295     125.431 207.626 135.342  1.00  0.84           C  
ATOM   1826  N   VAL A 296     126.236 204.268 139.718  1.00  0.87           N  
ATOM   1827  CA  VAL A 296     126.127 203.774 141.089  1.00  0.87           C  
ATOM   1828  C   VAL A 296     127.336 204.164 141.913  1.00  0.87           C  
ATOM   1829  O   VAL A 296     127.211 204.903 142.887  1.00  0.87           O  
ATOM   1830  CB  VAL A 296     125.924 202.255 141.214  1.00  0.87           C  
ATOM   1831  CG1 VAL A 296     125.691 201.869 142.692  1.00  0.87           C  
ATOM   1832  CG2 VAL A 296     124.716 201.787 140.383  1.00  0.87           C  
ATOM   1833  N   GLU A 297     128.554 203.746 141.512  1.00  0.82           N  
ATOM   1834  CA  GLU A 297     129.749 203.989 142.308  1.00  0.82           C  
ATOM   1835  C   GLU A 297     130.097 205.471 142.563  1.00  0.82           C  
ATOM   1836  O   GLU A 297     130.322 205.818 143.727  1.00  0.82           O  
ATOM   1837  CB  GLU A 297     130.965 203.170 141.808  1.00  0.82           C  
ATOM   1838  CG  GLU A 297     131.994 202.883 142.936  1.00  0.82           C  
ATOM   1839  CD  GLU A 297     133.417 203.401 142.696  1.00  0.82           C  
ATOM   1840  OE1 GLU A 297     134.057 202.972 141.705  1.00  0.82           O  
ATOM   1841  OE2 GLU A 297     133.896 204.177 143.564  1.00  0.82           O  
ATOM   1842  N   PRO A 298     130.050 206.402 141.590  1.00  0.85           N  
ATOM   1843  CA  PRO A 298     130.081 207.845 141.827  1.00  0.85           C  
ATOM   1844  C   PRO A 298     129.151 208.378 142.897  1.00  0.85           C  
ATOM   1845  O   PRO A 298     129.547 209.237 143.677  1.00  0.85           O  
ATOM   1846  CB  PRO A 298     129.705 208.444 140.462  1.00  0.85           C  
ATOM   1847  CG  PRO A 298     130.262 207.448 139.449  1.00  0.85           C  
ATOM   1848  CD  PRO A 298     130.062 206.106 140.152  1.00  0.85           C  
ATOM   1849  N   LEU A 299     127.880 207.936 142.915  1.00  0.85           N  
ATOM   1850  CA  LEU A 299     126.889 208.393 143.870  1.00  0.85           C  
ATOM   1851  C   LEU A 299     127.153 207.898 145.276  1.00  0.85           C  
ATOM   1852  O   LEU A 299     127.019 208.645 146.242  1.00  0.85           O  
ATOM   1853  CB  LEU A 299     125.481 207.928 143.432  1.00  0.85           C  
ATOM   1854  CG  LEU A 299     124.336 208.173 144.439  1.00  0.85           C  
ATOM   1855  CD1 LEU A 299     123.760 209.590 144.315  1.00  0.85           C  
ATOM   1856  CD2 LEU A 299     123.285 207.060 144.314  1.00  0.85           C  
ATOM   1857  N   VAL A 300     127.538 206.621 145.433  1.00  0.86           N  
ATOM   1858  CA  VAL A 300     127.793 206.034 146.741  1.00  0.86           C  
ATOM   1859  C   VAL A 300     128.935 206.740 147.464  1.00  0.86           C  
ATOM   1860  O   VAL A 300     128.912 206.941 148.678  1.00  0.86           O  
ATOM   1861  CB  VAL A 300     128.082 204.546 146.655  1.00  0.86           C  
ATOM   1862  CG1 VAL A 300     128.155 204.006 148.081  1.00  0.86           C  
ATOM   1863  CG2 VAL A 300     126.937 203.794 145.964  1.00  0.86           C  
ATOM   1864  N   ALA A 301     129.949 207.155 146.690  1.00  0.87           N  
ATOM   1865  CA  ALA A 301     131.023 208.035 147.096  1.00  0.87           C  
ATOM   1866  C   ALA A 301     130.617 209.461 147.499  1.00  0.87           C  
ATOM   1867  O   ALA A 301     131.136 210.011 148.470  1.00  0.87           O  
ATOM   1868  CB  ALA A 301     132.010 208.132 145.928  1.00  0.87           C  
ATOM   1869  N   SER A 302     129.674 210.094 146.767  1.00  0.83           N  
ATOM   1870  CA  SER A 302     129.143 211.430 147.043  1.00  0.83           C  
ATOM   1871  C   SER A 302     128.435 211.582 148.370  1.00  0.83           C  
ATOM   1872  O   SER A 302     128.482 212.631 149.008  1.00  0.83           O  
ATOM   1873  CB  SER A 302     128.030 211.878 146.056  1.00  0.83           C  
ATOM   1874  OG  SER A 302     128.457 211.915 144.699  1.00  0.83           O  
ATOM   1875  N   LEU A 303     127.668 210.554 148.759  1.00  0.83           N  
ATOM   1876  CA  LEU A 303     126.775 210.603 149.899  1.00  0.83           C  
ATOM   1877  C   LEU A 303     127.428 210.158 151.211  1.00  0.83           C  
ATOM   1878  O   LEU A 303     128.466 209.507 151.246  1.00  0.83           O  
ATOM   1879  CB  LEU A 303     125.518 209.748 149.625  1.00  0.83           C  
ATOM   1880  CG  LEU A 303     124.753 210.077 148.321  1.00  0.83           C  
ATOM   1881  CD1 LEU A 303     123.556 209.126 148.195  1.00  0.83           C  
ATOM   1882  CD2 LEU A 303     124.344 211.546 148.134  1.00  0.83           C  
ATOM   1883  N   ASP A 304     126.795 210.484 152.361  1.00  0.85           N  
ATOM   1884  CA  ASP A 304     127.262 210.062 153.665  1.00  0.85           C  
ATOM   1885  C   ASP A 304     126.255 209.027 154.202  1.00  0.85           C  
ATOM   1886  O   ASP A 304     125.049 209.291 154.155  1.00  0.85           O  
ATOM   1887  CB  ASP A 304     127.389 211.271 154.639  1.00  0.85           C  
ATOM   1888  CG  ASP A 304     127.812 210.812 156.022  1.00  0.85           C  
ATOM   1889  OD1 ASP A 304     129.002 210.448 156.156  1.00  0.85           O  
ATOM   1890  OD2 ASP A 304     126.964 210.744 156.951  1.00  0.85           O  
ATOM   1891  N   PRO A 305     126.679 207.867 154.722  1.00  0.88           N  
ATOM   1892  CA  PRO A 305     125.841 206.885 155.409  1.00  0.88           C  
ATOM   1893  C   PRO A 305     124.937 207.430 156.473  1.00  0.88           C  
ATOM   1894  O   PRO A 305     123.749 207.115 156.511  1.00  0.88           O  
ATOM   1895  CB  PRO A 305     126.849 205.949 156.088  1.00  0.88           C  
ATOM   1896  CG  PRO A 305     128.072 205.993 155.182  1.00  0.88           C  
ATOM   1897  CD  PRO A 305     128.056 207.400 154.598  1.00  0.88           C  
ATOM   1898  N   GLY A 306     125.508 208.238 157.380  1.00  0.78           N  
ATOM   1899  CA  GLY A 306     124.833 208.776 158.545  1.00  0.78           C  
ATOM   1900  C   GLY A 306     123.774 209.757 158.173  1.00  0.78           C  
ATOM   1901  O   GLY A 306     122.735 209.836 158.814  1.00  0.78           O  
ATOM   1902  N   ARG A 307     123.973 210.521 157.095  1.00  0.67           N  
ATOM   1903  CA  ARG A 307     122.959 211.424 156.599  1.00  0.67           C  
ATOM   1904  C   ARG A 307     121.707 210.754 156.070  1.00  0.67           C  
ATOM   1905  O   ARG A 307     120.609 211.236 156.323  1.00  0.67           O  
ATOM   1906  CB  ARG A 307     123.520 212.419 155.578  1.00  0.67           C  
ATOM   1907  CG  ARG A 307     124.570 213.348 156.208  1.00  0.67           C  
ATOM   1908  CD  ARG A 307     125.123 214.331 155.185  1.00  0.67           C  
ATOM   1909  NE  ARG A 307     126.247 215.058 155.852  1.00  0.67           N  
ATOM   1910  CZ  ARG A 307     127.084 215.865 155.187  1.00  0.67           C  
ATOM   1911  NH1 ARG A 307     126.948 216.062 153.879  1.00  0.67           N  
ATOM   1912  NH2 ARG A 307     128.086 216.462 155.829  1.00  0.67           N  
ATOM   1913  N   PHE A 308     121.806 209.591 155.395  1.00  0.74           N  
ATOM   1914  CA  PHE A 308     120.610 208.894 154.943  1.00  0.74           C  
ATOM   1915  C   PHE A 308     120.143 207.890 155.971  1.00  0.74           C  
ATOM   1916  O   PHE A 308     119.092 207.283 155.815  1.00  0.74           O  
ATOM   1917  CB  PHE A 308     120.780 208.226 153.563  1.00  0.74           C  
ATOM   1918  CG  PHE A 308     120.839 209.322 152.546  1.00  0.74           C  
ATOM   1919  CD1 PHE A 308     119.688 210.054 152.205  1.00  0.74           C  
ATOM   1920  CD2 PHE A 308     122.078 209.725 152.035  1.00  0.74           C  
ATOM   1921  CE1 PHE A 308     119.784 211.197 151.403  1.00  0.74           C  
ATOM   1922  CE2 PHE A 308     122.176 210.874 151.244  1.00  0.74           C  
ATOM   1923  CZ  PHE A 308     121.033 211.616 150.936  1.00  0.74           C  
ATOM   1924  N   ALA A 309     120.868 207.781 157.099  1.00  0.76           N  
ATOM   1925  CA  ALA A 309     120.358 207.241 158.332  1.00  0.76           C  
ATOM   1926  C   ALA A 309     119.601 208.303 159.139  1.00  0.76           C  
ATOM   1927  O   ALA A 309     118.719 207.972 159.920  1.00  0.76           O  
ATOM   1928  CB  ALA A 309     121.520 206.649 159.147  1.00  0.76           C  
ATOM   1929  N   ARG A 310     119.862 209.612 158.913  1.00  0.63           N  
ATOM   1930  CA  ARG A 310     119.133 210.730 159.508  1.00  0.63           C  
ATOM   1931  C   ARG A 310     117.972 211.155 158.615  1.00  0.63           C  
ATOM   1932  O   ARG A 310     117.082 211.892 159.014  1.00  0.63           O  
ATOM   1933  CB  ARG A 310     120.042 211.969 159.705  1.00  0.63           C  
ATOM   1934  CG  ARG A 310     121.133 211.841 160.788  1.00  0.63           C  
ATOM   1935  CD  ARG A 310     122.041 213.072 160.784  1.00  0.63           C  
ATOM   1936  NE  ARG A 310     123.244 212.787 161.634  1.00  0.63           N  
ATOM   1937  CZ  ARG A 310     124.285 213.626 161.738  1.00  0.63           C  
ATOM   1938  NH1 ARG A 310     124.312 214.757 161.038  1.00  0.63           N  
ATOM   1939  NH2 ARG A 310     125.286 213.366 162.574  1.00  0.63           N  
ATOM   1940  N   CYS A 311     117.880 210.622 157.387  1.00  0.72           N  
ATOM   1941  CA  CYS A 311     116.690 210.755 156.559  1.00  0.72           C  
ATOM   1942  C   CYS A 311     115.780 209.550 156.770  1.00  0.72           C  
ATOM   1943  O   CYS A 311     114.828 209.327 156.024  1.00  0.72           O  
ATOM   1944  CB  CYS A 311     117.049 210.902 155.058  1.00  0.72           C  
ATOM   1945  SG  CYS A 311     117.859 212.494 154.684  1.00  0.72           S  
ATOM   1946  N   LEU A 312     116.084 208.777 157.831  1.00  0.67           N  
ATOM   1947  CA  LEU A 312     115.465 207.542 158.251  1.00  0.67           C  
ATOM   1948  C   LEU A 312     115.126 207.659 159.735  1.00  0.67           C  
ATOM   1949  O   LEU A 312     113.963 207.792 160.088  1.00  0.67           O  
ATOM   1950  CB  LEU A 312     116.432 206.365 157.965  1.00  0.67           C  
ATOM   1951  CG  LEU A 312     116.029 205.453 156.787  1.00  0.67           C  
ATOM   1952  CD1 LEU A 312     115.864 206.184 155.445  1.00  0.67           C  
ATOM   1953  CD2 LEU A 312     117.039 204.305 156.647  1.00  0.67           C  
ATOM   1954  N   VAL A 313     116.113 207.653 160.662  1.00  0.66           N  
ATOM   1955  CA  VAL A 313     115.857 207.670 162.103  1.00  0.66           C  
ATOM   1956  C   VAL A 313     115.400 209.011 162.668  1.00  0.66           C  
ATOM   1957  O   VAL A 313     114.660 209.066 163.651  1.00  0.66           O  
ATOM   1958  CB  VAL A 313     117.032 207.092 162.896  1.00  0.66           C  
ATOM   1959  CG1 VAL A 313     118.120 208.130 163.225  1.00  0.66           C  
ATOM   1960  CG2 VAL A 313     116.519 206.424 164.186  1.00  0.66           C  
ATOM   1961  N   ASP A 314     115.775 210.134 162.014  1.00  0.57           N  
ATOM   1962  CA  ASP A 314     115.335 211.465 162.393  1.00  0.57           C  
ATOM   1963  C   ASP A 314     114.087 211.823 161.562  1.00  0.57           C  
ATOM   1964  O   ASP A 314     113.511 212.904 161.684  1.00  0.57           O  
ATOM   1965  CB  ASP A 314     116.467 212.528 162.195  1.00  0.57           C  
ATOM   1966  CG  ASP A 314     117.710 212.363 163.074  1.00  0.57           C  
ATOM   1967  OD1 ASP A 314     117.706 211.533 164.014  1.00  0.57           O  
ATOM   1968  OD2 ASP A 314     118.709 213.081 162.784  1.00  0.57           O  
ATOM   1969  N   ALA A 315     113.602 210.874 160.724  1.00  0.60           N  
ATOM   1970  CA  ALA A 315     112.324 210.919 160.038  1.00  0.60           C  
ATOM   1971  C   ALA A 315     111.375 209.903 160.682  1.00  0.60           C  
ATOM   1972  O   ALA A 315     111.769 209.043 161.461  1.00  0.60           O  
ATOM   1973  CB  ALA A 315     112.467 210.651 158.518  1.00  0.60           C  
ATOM   1974  N   SER A 316     110.053 210.015 160.430  1.00  0.52           N  
ATOM   1975  CA  SER A 316     109.066 209.077 160.956  1.00  0.52           C  
ATOM   1976  C   SER A 316     108.931 207.807 160.125  1.00  0.52           C  
ATOM   1977  O   SER A 316     108.866 206.688 160.638  1.00  0.52           O  
ATOM   1978  CB  SER A 316     107.681 209.764 161.057  1.00  0.52           C  
ATOM   1979  OG  SER A 316     107.297 210.321 159.795  1.00  0.52           O  
ATOM   1980  N  AARG A 317     108.887 207.956 158.785  0.25  0.50           N  
ATOM   1981  CA AARG A 317     108.973 206.865 157.836  0.25  0.50           C  
ATOM   1982  C  AARG A 317     110.331 206.186 157.910  0.25  0.50           C  
ATOM   1983  O  AARG A 317     111.349 206.862 158.000  0.25  0.50           O  
ATOM   1984  CB AARG A 317     108.735 207.346 156.385  0.25  0.50           C  
ATOM   1985  CG AARG A 317     108.637 206.196 155.355  0.25  0.50           C  
ATOM   1986  CD AARG A 317     108.319 206.638 153.926  0.25  0.50           C  
ATOM   1987  NE AARG A 317     106.960 207.273 153.940  0.25  0.50           N  
ATOM   1988  CZ AARG A 317     105.783 206.634 153.865  0.25  0.50           C  
ATOM   1989  NH1AARG A 317     104.658 207.348 153.889  0.25  0.50           N  
ATOM   1990  NH2AARG A 317     105.671 205.316 153.736  0.25  0.50           N  
ATOM   1991  N  BARG A 317     108.987 207.956 158.785  0.25  0.50           N  
ATOM   1992  CA BARG A 317     109.073 206.865 157.836  0.25  0.50           C  
ATOM   1993  C  BARG A 317     110.431 206.186 157.910  0.25  0.50           C  
ATOM   1994  O  BARG A 317     111.449 206.862 158.000  0.25  0.50           O  
ATOM   1995  CB BARG A 317     108.835 207.346 156.385  0.25  0.50           C  
ATOM   1996  CG BARG A 317     107.400 207.860 156.127  0.25  0.50           C  
ATOM   1997  CD BARG A 317     107.116 208.275 154.682  0.25  0.50           C  
ATOM   1998  NE BARG A 317     105.699 208.766 154.622  0.25  0.50           N  
ATOM   1999  CZ BARG A 317     104.600 208.008 154.500  0.25  0.50           C  
ATOM   2000  NH1BARG A 317     103.407 208.601 154.460  0.25  0.50           N  
ATOM   2001  NH2BARG A 317     104.630 206.684 154.385  0.25  0.50           N  
ATOM   2002  N  CARG A 317     109.087 207.956 158.785  0.50  0.50           N  
ATOM   2003  CA CARG A 317     109.173 206.865 157.836  0.50  0.50           C  
ATOM   2004  C  CARG A 317     110.531 206.186 157.910  0.50  0.50           C  
ATOM   2005  O  CARG A 317     111.549 206.862 158.000  0.50  0.50           O  
ATOM   2006  CB CARG A 317     108.935 207.346 156.385  0.50  0.50           C  
ATOM   2007  CG CARG A 317     107.500 207.860 156.127  0.50  0.50           C  
ATOM   2008  CD CARG A 317     107.216 208.275 154.682  0.50  0.50           C  
ATOM   2009  NE CARG A 317     105.799 208.766 154.622  0.50  0.50           N  
ATOM   2010  CZ CARG A 317     104.700 208.008 154.500  0.50  0.50           C  
ATOM   2011  NH1CARG A 317     103.507 208.601 154.460  0.50  0.50           N  
ATOM   2012  NH2CARG A 317     104.730 206.684 154.385  0.50  0.50           N  
ATOM   2013  N   THR A 318     110.365 204.833 157.877  1.00  0.52           N  
ATOM   2014  CA  THR A 318     111.598 204.053 157.953  1.00  0.52           C  
ATOM   2015  C   THR A 318     112.459 204.347 159.183  1.00  0.52           C  
ATOM   2016  O   THR A 318     113.682 204.310 159.117  1.00  0.52           O  
ATOM   2017  CB  THR A 318     112.428 203.945 156.645  1.00  0.52           C  
ATOM   2018  OG1 THR A 318     112.481 205.134 155.869  1.00  0.52           O  
ATOM   2019  CG2 THR A 318     111.808 202.896 155.708  1.00  0.52           C  
ATOM   2020  N   TYR A 319     111.835 204.561 160.376  1.00  0.56           N  
ATOM   2021  CA  TYR A 319     112.507 204.977 161.611  1.00  0.56           C  
ATOM   2022  C   TYR A 319     113.656 204.075 162.029  1.00  0.56           C  
ATOM   2023  O   TYR A 319     114.782 204.514 162.216  1.00  0.56           O  
ATOM   2024  CB  TYR A 319     111.463 205.051 162.770  1.00  0.56           C  
ATOM   2025  CG  TYR A 319     112.077 205.421 164.102  1.00  0.56           C  
ATOM   2026  CD1 TYR A 319     112.413 204.427 165.043  1.00  0.56           C  
ATOM   2027  CD2 TYR A 319     112.410 206.753 164.379  1.00  0.56           C  
ATOM   2028  CE1 TYR A 319     113.076 204.766 166.231  1.00  0.56           C  
ATOM   2029  CE2 TYR A 319     113.056 207.093 165.577  1.00  0.56           C  
ATOM   2030  CZ  TYR A 319     113.385 206.099 166.504  1.00  0.56           C  
ATOM   2031  OH  TYR A 319     114.050 206.443 167.698  1.00  0.56           O  
ATOM   2032  N   TYR A 320     113.428 202.757 162.102  1.00  0.59           N  
ATOM   2033  CA  TYR A 320     114.485 201.836 162.455  1.00  0.59           C  
ATOM   2034  C   TYR A 320     115.221 201.357 161.214  1.00  0.59           C  
ATOM   2035  O   TYR A 320     116.022 200.433 161.306  1.00  0.59           O  
ATOM   2036  CB  TYR A 320     113.961 200.641 163.306  1.00  0.59           C  
ATOM   2037  CG  TYR A 320     112.830 199.895 162.662  1.00  0.59           C  
ATOM   2038  CD1 TYR A 320     111.517 200.181 163.054  1.00  0.59           C  
ATOM   2039  CD2 TYR A 320     113.048 198.908 161.685  1.00  0.59           C  
ATOM   2040  CE1 TYR A 320     110.443 199.500 162.471  1.00  0.59           C  
ATOM   2041  CE2 TYR A 320     111.964 198.244 161.089  1.00  0.59           C  
ATOM   2042  CZ  TYR A 320     110.659 198.539 161.482  1.00  0.59           C  
ATOM   2043  OH  TYR A 320     109.577 197.863 160.883  1.00  0.59           O  
ATOM   2044  N   GLY A 321     114.967 201.983 160.044  1.00  0.73           N  
ATOM   2045  CA  GLY A 321     115.423 201.596 158.712  1.00  0.73           C  
ATOM   2046  C   GLY A 321     114.751 200.362 158.192  1.00  0.73           C  
ATOM   2047  O   GLY A 321     113.625 200.385 157.699  1.00  0.73           O  
ATOM   2048  N   ARG A 322     115.476 199.241 158.288  1.00  0.68           N  
ATOM   2049  CA  ARG A 322     115.039 197.922 157.889  1.00  0.68           C  
ATOM   2050  C   ARG A 322     115.075 196.927 159.041  1.00  0.68           C  
ATOM   2051  O   ARG A 322     115.805 197.063 160.019  1.00  0.68           O  
ATOM   2052  CB  ARG A 322     115.979 197.418 156.783  1.00  0.68           C  
ATOM   2053  CG  ARG A 322     115.731 198.108 155.430  1.00  0.68           C  
ATOM   2054  CD  ARG A 322     116.967 198.067 154.537  1.00  0.68           C  
ATOM   2055  NE  ARG A 322     116.628 198.720 153.227  1.00  0.68           N  
ATOM   2056  CZ  ARG A 322     116.313 198.072 152.094  1.00  0.68           C  
ATOM   2057  NH1 ARG A 322     116.260 196.745 152.026  1.00  0.68           N  
ATOM   2058  NH2 ARG A 322     116.032 198.774 150.996  1.00  0.68           N  
ATOM   2059  N   GLY A 323     114.224 195.879 158.950  1.00  0.77           N  
ATOM   2060  CA  GLY A 323     114.139 194.791 159.921  1.00  0.77           C  
ATOM   2061  C   GLY A 323     115.024 193.624 159.547  1.00  0.77           C  
ATOM   2062  O   GLY A 323     115.689 193.680 158.513  1.00  0.77           O  
ATOM   2063  N   PRO A 324     115.047 192.538 160.316  1.00  0.80           N  
ATOM   2064  CA  PRO A 324     116.007 191.447 160.119  1.00  0.80           C  
ATOM   2065  C   PRO A 324     115.942 190.741 158.754  1.00  0.80           C  
ATOM   2066  O   PRO A 324     116.948 190.167 158.341  1.00  0.80           O  
ATOM   2067  CB  PRO A 324     115.771 190.528 161.332  1.00  0.80           C  
ATOM   2068  CG  PRO A 324     115.260 191.480 162.418  1.00  0.80           C  
ATOM   2069  CD  PRO A 324     114.380 192.436 161.620  1.00  0.80           C  
ATOM   2070  N   ASP A 325     114.801 190.815 158.033  1.00  0.79           N  
ATOM   2071  CA  ASP A 325     114.528 190.092 156.804  1.00  0.79           C  
ATOM   2072  C   ASP A 325     114.719 190.970 155.561  1.00  0.79           C  
ATOM   2073  O   ASP A 325     114.922 190.475 154.451  1.00  0.79           O  
ATOM   2074  CB  ASP A 325     113.061 189.581 156.855  1.00  0.79           C  
ATOM   2075  CG  ASP A 325     112.845 188.496 157.908  1.00  0.79           C  
ATOM   2076  OD1 ASP A 325     113.837 187.973 158.466  1.00  0.79           O  
ATOM   2077  OD2 ASP A 325     111.651 188.199 158.160  1.00  0.79           O  
ATOM   2078  N   ASP A 326     114.742 192.315 155.725  1.00  0.79           N  
ATOM   2079  CA  ASP A 326     115.037 193.253 154.650  1.00  0.79           C  
ATOM   2080  C   ASP A 326     116.506 193.643 154.697  1.00  0.79           C  
ATOM   2081  O   ASP A 326     117.064 194.189 153.742  1.00  0.79           O  
ATOM   2082  CB  ASP A 326     114.199 194.548 154.789  1.00  0.79           C  
ATOM   2083  CG  ASP A 326     112.742 194.350 154.389  1.00  0.79           C  
ATOM   2084  OD1 ASP A 326     112.433 193.376 153.658  1.00  0.79           O  
ATOM   2085  OD2 ASP A 326     111.938 195.234 154.780  1.00  0.79           O  
ATOM   2086  N   LEU A 327     117.170 193.333 155.826  1.00  0.82           N  
ATOM   2087  CA  LEU A 327     118.604 193.372 156.003  1.00  0.82           C  
ATOM   2088  C   LEU A 327     119.304 192.172 155.367  1.00  0.82           C  
ATOM   2089  O   LEU A 327     120.402 192.291 154.821  1.00  0.82           O  
ATOM   2090  CB  LEU A 327     118.940 193.477 157.507  1.00  0.82           C  
ATOM   2091  CG  LEU A 327     119.126 194.910 158.045  1.00  0.82           C  
ATOM   2092  CD1 LEU A 327     119.159 194.928 159.581  1.00  0.82           C  
ATOM   2093  CD2 LEU A 327     120.437 195.490 157.512  1.00  0.82           C  
ATOM   2094  N   GLN A 328     118.651 190.989 155.333  1.00  0.82           N  
ATOM   2095  CA  GLN A 328     119.243 189.753 154.828  1.00  0.82           C  
ATOM   2096  C   GLN A 328     119.135 189.649 153.313  1.00  0.82           C  
ATOM   2097  O   GLN A 328     119.523 188.675 152.675  1.00  0.82           O  
ATOM   2098  CB  GLN A 328     118.596 188.540 155.539  1.00  0.82           C  
ATOM   2099  CG  GLN A 328     119.478 187.263 155.519  1.00  0.82           C  
ATOM   2100  CD  GLN A 328     119.105 186.294 156.646  1.00  0.82           C  
ATOM   2101  OE1 GLN A 328     117.941 186.164 157.021  1.00  0.82           O  
ATOM   2102  NE2 GLN A 328     120.106 185.585 157.221  1.00  0.82           N  
ATOM   2103  N   ARG A 329     118.674 190.746 152.700  1.00  0.79           N  
ATOM   2104  CA  ARG A 329     118.618 190.953 151.278  1.00  0.79           C  
ATOM   2105  C   ARG A 329     119.683 191.944 150.815  1.00  0.79           C  
ATOM   2106  O   ARG A 329     119.884 192.137 149.618  1.00  0.79           O  
ATOM   2107  CB  ARG A 329     117.220 191.505 150.948  1.00  0.79           C  
ATOM   2108  CG  ARG A 329     116.082 190.505 151.229  1.00  0.79           C  
ATOM   2109  CD  ARG A 329     114.698 191.051 150.874  1.00  0.79           C  
ATOM   2110  NE  ARG A 329     113.695 190.044 151.341  1.00  0.79           N  
ATOM   2111  CZ  ARG A 329     113.229 189.018 150.615  1.00  0.79           C  
ATOM   2112  NH1 ARG A 329     113.638 188.774 149.373  1.00  0.79           N  
ATOM   2113  NH2 ARG A 329     112.307 188.215 151.143  1.00  0.79           N  
ATOM   2114  N   LEU A 330     120.425 192.571 151.753  1.00  0.87           N  
ATOM   2115  CA  LEU A 330     121.509 193.485 151.432  1.00  0.87           C  
ATOM   2116  C   LEU A 330     122.854 192.840 151.680  1.00  0.87           C  
ATOM   2117  O   LEU A 330     123.868 193.241 151.118  1.00  0.87           O  
ATOM   2118  CB  LEU A 330     121.439 194.728 152.340  1.00  0.87           C  
ATOM   2119  CG  LEU A 330     120.123 195.520 152.265  1.00  0.87           C  
ATOM   2120  CD1 LEU A 330     120.136 196.568 153.380  1.00  0.87           C  
ATOM   2121  CD2 LEU A 330     119.907 196.176 150.894  1.00  0.87           C  
ATOM   2122  N   VAL A 331     122.890 191.769 152.494  1.00  0.87           N  
ATOM   2123  CA  VAL A 331     124.059 190.917 152.621  1.00  0.87           C  
ATOM   2124  C   VAL A 331     124.443 190.201 151.328  1.00  0.87           C  
ATOM   2125  O   VAL A 331     125.606 190.342 150.960  1.00  0.87           O  
ATOM   2126  CB  VAL A 331     123.979 190.044 153.863  1.00  0.87           C  
ATOM   2127  CG1 VAL A 331     125.050 188.938 153.889  1.00  0.87           C  
ATOM   2128  CG2 VAL A 331     124.208 191.002 155.049  1.00  0.87           C  
ATOM   2129  N   PRO A 332     123.601 189.558 150.503  1.00  0.89           N  
ATOM   2130  CA  PRO A 332     124.067 188.971 149.247  1.00  0.89           C  
ATOM   2131  C   PRO A 332     124.510 190.014 148.212  1.00  0.89           C  
ATOM   2132  O   PRO A 332     125.051 189.634 147.178  1.00  0.89           O  
ATOM   2133  CB  PRO A 332     122.870 188.119 148.771  1.00  0.89           C  
ATOM   2134  CG  PRO A 332     121.666 188.770 149.449  1.00  0.89           C  
ATOM   2135  CD  PRO A 332     122.239 189.119 150.819  1.00  0.89           C  
ATOM   2136  N   LEU A 333     124.310 191.331 148.463  1.00  0.88           N  
ATOM   2137  CA  LEU A 333     124.932 192.403 147.694  1.00  0.88           C  
ATOM   2138  C   LEU A 333     126.409 192.571 147.998  1.00  0.88           C  
ATOM   2139  O   LEU A 333     127.205 192.886 147.113  1.00  0.88           O  
ATOM   2140  CB  LEU A 333     124.232 193.777 147.847  1.00  0.88           C  
ATOM   2141  CG  LEU A 333     122.813 193.861 147.266  1.00  0.88           C  
ATOM   2142  CD1 LEU A 333     122.282 195.289 147.449  1.00  0.88           C  
ATOM   2143  CD2 LEU A 333     122.778 193.468 145.782  1.00  0.88           C  
ATOM   2144  N   LEU A 334     126.826 192.337 149.253  1.00  0.86           N  
ATOM   2145  CA  LEU A 334     128.207 192.410 149.670  1.00  0.86           C  
ATOM   2146  C   LEU A 334     129.065 191.300 149.061  1.00  0.86           C  
ATOM   2147  O   LEU A 334     130.272 191.442 148.867  1.00  0.86           O  
ATOM   2148  CB  LEU A 334     128.327 192.300 151.200  1.00  0.86           C  
ATOM   2149  CG  LEU A 334     127.711 193.448 152.015  1.00  0.86           C  
ATOM   2150  CD1 LEU A 334     128.251 193.309 153.439  1.00  0.86           C  
ATOM   2151  CD2 LEU A 334     128.077 194.836 151.484  1.00  0.86           C  
ATOM   2152  N   ASP A 335     128.431 190.164 148.735  1.00  0.86           N  
ATOM   2153  CA  ASP A 335     129.087 188.942 148.340  1.00  0.86           C  
ATOM   2154  C   ASP A 335     128.967 188.715 146.836  1.00  0.86           C  
ATOM   2155  O   ASP A 335     129.349 187.669 146.310  1.00  0.86           O  
ATOM   2156  CB  ASP A 335     128.476 187.760 149.128  1.00  0.86           C  
ATOM   2157  CG  ASP A 335     128.486 188.034 150.627  1.00  0.86           C  
ATOM   2158  OD1 ASP A 335     129.515 188.541 151.144  1.00  0.86           O  
ATOM   2159  OD2 ASP A 335     127.474 187.696 151.285  1.00  0.86           O  
ATOM   2160  N   SER A 336     128.448 189.716 146.085  1.00  0.87           N  
ATOM   2161  CA  SER A 336     128.490 189.702 144.632  1.00  0.87           C  
ATOM   2162  C   SER A 336     129.888 189.997 144.127  1.00  0.87           C  
ATOM   2163  O   SER A 336     130.785 190.367 144.870  1.00  0.87           O  
ATOM   2164  CB  SER A 336     127.458 190.636 143.917  1.00  0.87           C  
ATOM   2165  OG  SER A 336     127.807 192.008 143.952  1.00  0.87           O  
ATOM   2166  N   ASN A 337     130.105 189.842 142.808  1.00  0.81           N  
ATOM   2167  CA  ASN A 337     131.374 190.161 142.173  1.00  0.81           C  
ATOM   2168  C   ASN A 337     131.278 191.528 141.523  1.00  0.81           C  
ATOM   2169  O   ASN A 337     132.183 191.966 140.817  1.00  0.81           O  
ATOM   2170  CB  ASN A 337     131.717 189.136 141.063  1.00  0.81           C  
ATOM   2171  CG  ASN A 337     132.010 187.780 141.688  1.00  0.81           C  
ATOM   2172  OD1 ASN A 337     132.243 187.622 142.883  1.00  0.81           O  
ATOM   2173  ND2 ASN A 337     132.001 186.707 140.855  1.00  0.81           N  
ATOM   2174  N   ARG A 338     130.154 192.236 141.734  1.00  0.78           N  
ATOM   2175  CA  ARG A 338     129.955 193.545 141.172  1.00  0.78           C  
ATOM   2176  C   ARG A 338     130.324 194.549 142.226  1.00  0.78           C  
ATOM   2177  O   ARG A 338     129.733 194.621 143.298  1.00  0.78           O  
ATOM   2178  CB  ARG A 338     128.495 193.816 140.745  1.00  0.78           C  
ATOM   2179  CG  ARG A 338     127.983 192.889 139.636  1.00  0.78           C  
ATOM   2180  CD  ARG A 338     128.787 192.927 138.342  1.00  0.78           C  
ATOM   2181  NE  ARG A 338     128.752 194.333 137.826  1.00  0.78           N  
ATOM   2182  CZ  ARG A 338     129.267 194.682 136.644  1.00  0.78           C  
ATOM   2183  NH1 ARG A 338     129.812 193.769 135.838  1.00  0.78           N  
ATOM   2184  NH2 ARG A 338     129.254 195.945 136.209  1.00  0.78           N  
ATOM   2185  N   LEU A 339     131.319 195.383 141.900  1.00  0.87           N  
ATOM   2186  CA  LEU A 339     131.733 196.497 142.722  1.00  0.87           C  
ATOM   2187  C   LEU A 339     130.585 197.468 142.979  1.00  0.87           C  
ATOM   2188  O   LEU A 339     130.385 197.910 144.110  1.00  0.87           O  
ATOM   2189  CB  LEU A 339     132.884 197.233 142.003  1.00  0.87           C  
ATOM   2190  CG  LEU A 339     133.269 198.599 142.598  1.00  0.87           C  
ATOM   2191  CD1 LEU A 339     133.938 198.463 143.972  1.00  0.87           C  
ATOM   2192  CD2 LEU A 339     134.102 199.405 141.595  1.00  0.87           C  
ATOM   2193  N   GLU A 340     129.756 197.767 141.952  1.00  0.87           N  
ATOM   2194  CA  GLU A 340     128.574 198.605 142.070  1.00  0.87           C  
ATOM   2195  C   GLU A 340     127.611 198.114 143.151  1.00  0.87           C  
ATOM   2196  O   GLU A 340     127.137 198.886 143.988  1.00  0.87           O  
ATOM   2197  CB  GLU A 340     127.794 198.624 140.727  1.00  0.87           C  
ATOM   2198  CG  GLU A 340     128.561 199.210 139.527  1.00  0.87           C  
ATOM   2199  CD  GLU A 340     129.177 198.079 138.712  1.00  0.87           C  
ATOM   2200  OE1 GLU A 340     129.661 197.071 139.296  1.00  0.87           O  
ATOM   2201  OE2 GLU A 340     129.070 198.178 137.465  1.00  0.87           O  
ATOM   2202  N   ALA A 341     127.339 196.794 143.183  1.00  0.93           N  
ATOM   2203  CA  ALA A 341     126.507 196.150 144.178  1.00  0.93           C  
ATOM   2204  C   ALA A 341     127.110 196.101 145.579  1.00  0.93           C  
ATOM   2205  O   ALA A 341     126.432 196.389 146.563  1.00  0.93           O  
ATOM   2206  CB  ALA A 341     126.090 194.766 143.658  1.00  0.93           C  
ATOM   2207  N   GLN A 342     128.414 195.801 145.710  1.00  0.89           N  
ATOM   2208  CA  GLN A 342     129.114 195.826 146.980  1.00  0.89           C  
ATOM   2209  C   GLN A 342     129.199 197.222 147.607  1.00  0.89           C  
ATOM   2210  O   GLN A 342     129.082 197.379 148.821  1.00  0.89           O  
ATOM   2211  CB  GLN A 342     130.540 195.236 146.831  1.00  0.89           C  
ATOM   2212  CG  GLN A 342     130.573 193.728 146.487  1.00  0.89           C  
ATOM   2213  CD  GLN A 342     131.999 193.209 146.284  1.00  0.89           C  
ATOM   2214  OE1 GLN A 342     132.899 193.884 145.771  1.00  0.89           O  
ATOM   2215  NE2 GLN A 342     132.250 191.960 146.736  1.00  0.89           N  
ATOM   2216  N   CYS A 343     129.379 198.283 146.790  1.00  0.90           N  
ATOM   2217  CA  CYS A 343     129.369 199.669 147.235  1.00  0.90           C  
ATOM   2218  C   CYS A 343     128.000 200.128 147.704  1.00  0.90           C  
ATOM   2219  O   CYS A 343     127.868 200.688 148.792  1.00  0.90           O  
ATOM   2220  CB  CYS A 343     129.849 200.642 146.123  1.00  0.90           C  
ATOM   2221  SG  CYS A 343     131.629 200.520 145.778  1.00  0.90           S  
ATOM   2222  N   ILE A 344     126.919 199.869 146.930  1.00  0.89           N  
ATOM   2223  CA  ILE A 344     125.563 200.168 147.385  1.00  0.89           C  
ATOM   2224  C   ILE A 344     125.179 199.332 148.596  1.00  0.89           C  
ATOM   2225  O   ILE A 344     124.626 199.847 149.566  1.00  0.89           O  
ATOM   2226  CB  ILE A 344     124.516 200.124 146.269  1.00  0.89           C  
ATOM   2227  CG1 ILE A 344     123.315 201.066 146.499  1.00  0.89           C  
ATOM   2228  CG2 ILE A 344     123.977 198.710 146.009  1.00  0.89           C  
ATOM   2229  CD1 ILE A 344     123.624 202.547 146.294  1.00  0.89           C  
ATOM   2230  N   GLY A 345     125.536 198.026 148.622  1.00  0.92           N  
ATOM   2231  CA  GLY A 345     125.256 197.148 149.748  1.00  0.92           C  
ATOM   2232  C   GLY A 345     125.935 197.589 151.021  1.00  0.92           C  
ATOM   2233  O   GLY A 345     125.334 197.588 152.093  1.00  0.92           O  
ATOM   2234  N   ALA A 346     127.206 198.035 150.926  1.00  0.92           N  
ATOM   2235  CA  ALA A 346     127.945 198.554 152.058  1.00  0.92           C  
ATOM   2236  C   ALA A 346     127.474 199.930 152.525  1.00  0.92           C  
ATOM   2237  O   ALA A 346     127.557 200.240 153.710  1.00  0.92           O  
ATOM   2238  CB  ALA A 346     129.460 198.542 151.774  1.00  0.92           C  
ATOM   2239  N   PHE A 347     126.928 200.781 151.625  1.00  0.90           N  
ATOM   2240  CA  PHE A 347     126.276 202.034 151.983  1.00  0.90           C  
ATOM   2241  C   PHE A 347     125.048 201.828 152.849  1.00  0.90           C  
ATOM   2242  O   PHE A 347     124.922 202.405 153.933  1.00  0.90           O  
ATOM   2243  CB  PHE A 347     125.830 202.778 150.697  1.00  0.90           C  
ATOM   2244  CG  PHE A 347     125.469 204.210 150.991  1.00  0.90           C  
ATOM   2245  CD1 PHE A 347     126.486 205.164 151.114  1.00  0.90           C  
ATOM   2246  CD2 PHE A 347     124.137 204.600 151.221  1.00  0.90           C  
ATOM   2247  CE1 PHE A 347     126.186 206.491 151.434  1.00  0.90           C  
ATOM   2248  CE2 PHE A 347     123.840 205.921 151.584  1.00  0.90           C  
ATOM   2249  CZ  PHE A 347     124.862 206.870 151.668  1.00  0.90           C  
ATOM   2250  N   TYR A 348     124.136 200.944 152.399  1.00  0.87           N  
ATOM   2251  CA  TYR A 348     122.921 200.625 153.125  1.00  0.87           C  
ATOM   2252  C   TYR A 348     123.223 199.956 154.456  1.00  0.87           C  
ATOM   2253  O   TYR A 348     122.695 200.357 155.492  1.00  0.87           O  
ATOM   2254  CB  TYR A 348     121.948 199.768 152.277  1.00  0.87           C  
ATOM   2255  CG  TYR A 348     121.094 200.613 151.353  1.00  0.87           C  
ATOM   2256  CD1 TYR A 348     121.601 201.140 150.155  1.00  0.87           C  
ATOM   2257  CD2 TYR A 348     119.748 200.870 151.667  1.00  0.87           C  
ATOM   2258  CE1 TYR A 348     120.774 201.842 149.267  1.00  0.87           C  
ATOM   2259  CE2 TYR A 348     118.922 201.600 150.793  1.00  0.87           C  
ATOM   2260  CZ  TYR A 348     119.431 202.058 149.569  1.00  0.87           C  
ATOM   2261  OH  TYR A 348     118.652 202.726 148.597  1.00  0.87           O  
ATOM   2262  N   LEU A 349     124.146 198.976 154.496  1.00  0.88           N  
ATOM   2263  CA  LEU A 349     124.566 198.388 155.753  1.00  0.88           C  
ATOM   2264  C   LEU A 349     125.242 199.350 156.726  1.00  0.88           C  
ATOM   2265  O   LEU A 349     125.112 199.194 157.940  1.00  0.88           O  
ATOM   2266  CB  LEU A 349     125.436 197.132 155.561  1.00  0.88           C  
ATOM   2267  CG  LEU A 349     124.692 195.837 155.166  1.00  0.88           C  
ATOM   2268  CD1 LEU A 349     125.559 194.674 155.639  1.00  0.88           C  
ATOM   2269  CD2 LEU A 349     123.301 195.655 155.785  1.00  0.88           C  
ATOM   2270  N   CYS A 350     125.966 200.375 156.242  1.00  0.89           N  
ATOM   2271  CA  CYS A 350     126.532 201.398 157.098  1.00  0.89           C  
ATOM   2272  C   CYS A 350     125.485 202.293 157.758  1.00  0.89           C  
ATOM   2273  O   CYS A 350     125.565 202.611 158.946  1.00  0.89           O  
ATOM   2274  CB  CYS A 350     127.509 202.259 156.284  1.00  0.89           C  
ATOM   2275  SG  CYS A 350     128.769 203.069 157.292  1.00  0.89           S  
ATOM   2276  N   ALA A 351     124.452 202.694 156.986  1.00  0.87           N  
ATOM   2277  CA  ALA A 351     123.328 203.486 157.449  1.00  0.87           C  
ATOM   2278  C   ALA A 351     122.510 202.762 158.510  1.00  0.87           C  
ATOM   2279  O   ALA A 351     122.222 203.301 159.579  1.00  0.87           O  
ATOM   2280  CB  ALA A 351     122.436 203.841 156.241  1.00  0.87           C  
ATOM   2281  N   GLU A 352     122.195 201.476 158.263  1.00  0.82           N  
ATOM   2282  CA  GLU A 352     121.556 200.600 159.225  1.00  0.82           C  
ATOM   2283  C   GLU A 352     122.394 200.357 160.480  1.00  0.82           C  
ATOM   2284  O   GLU A 352     121.864 200.328 161.588  1.00  0.82           O  
ATOM   2285  CB  GLU A 352     121.156 199.248 158.585  1.00  0.82           C  
ATOM   2286  CG  GLU A 352     120.149 199.350 157.410  1.00  0.82           C  
ATOM   2287  CD  GLU A 352     118.805 199.933 157.831  1.00  0.82           C  
ATOM   2288  OE1 GLU A 352     118.264 199.472 158.879  1.00  0.82           O  
ATOM   2289  OE2 GLU A 352     118.266 200.779 157.078  1.00  0.82           O  
ATOM   2290  N   ALA A 353     123.733 200.201 160.357  1.00  0.87           N  
ATOM   2291  CA  ALA A 353     124.648 200.041 161.478  1.00  0.87           C  
ATOM   2292  C   ALA A 353     124.636 201.228 162.437  1.00  0.87           C  
ATOM   2293  O   ALA A 353     124.719 201.046 163.651  1.00  0.87           O  
ATOM   2294  CB  ALA A 353     126.081 199.739 160.984  1.00  0.87           C  
ATOM   2295  N   ALA A 354     124.482 202.464 161.916  1.00  0.88           N  
ATOM   2296  CA  ALA A 354     124.273 203.659 162.714  1.00  0.88           C  
ATOM   2297  C   ALA A 354     122.958 203.655 163.495  1.00  0.88           C  
ATOM   2298  O   ALA A 354     122.921 203.905 164.696  1.00  0.88           O  
ATOM   2299  CB  ALA A 354     124.311 204.896 161.787  1.00  0.88           C  
ATOM   2300  N   ILE A 355     121.834 203.323 162.838  1.00  0.79           N  
ATOM   2301  CA  ILE A 355     120.508 203.278 163.445  1.00  0.79           C  
ATOM   2302  C   ILE A 355     120.362 202.182 164.486  1.00  0.79           C  
ATOM   2303  O   ILE A 355     119.770 202.336 165.556  1.00  0.79           O  
ATOM   2304  CB  ILE A 355     119.444 203.052 162.382  1.00  0.79           C  
ATOM   2305  CG1 ILE A 355     119.465 204.172 161.322  1.00  0.79           C  
ATOM   2306  CG2 ILE A 355     118.044 202.951 163.028  1.00  0.79           C  
ATOM   2307  CD1 ILE A 355     118.672 203.818 160.060  1.00  0.79           C  
ATOM   2308  N   LYS A 356     120.905 200.999 164.184  1.00  0.79           N  
ATOM   2309  CA  LYS A 356     120.865 199.865 165.066  1.00  0.79           C  
ATOM   2310  C   LYS A 356     121.804 200.017 166.255  1.00  0.79           C  
ATOM   2311  O   LYS A 356     121.493 199.510 167.330  1.00  0.79           O  
ATOM   2312  CB  LYS A 356     121.146 198.578 164.273  1.00  0.79           C  
ATOM   2313  CG  LYS A 356     120.108 198.233 163.176  1.00  0.79           C  
ATOM   2314  CD  LYS A 356     118.705 197.869 163.671  1.00  0.79           C  
ATOM   2315  CE  LYS A 356     117.750 197.433 162.547  1.00  0.79           C  
ATOM   2316  NZ  LYS A 356     117.663 198.398 161.433  1.00  0.79           N  
ATOM   2317  N   SER A 357     122.946 200.737 166.112  1.00  0.82           N  
ATOM   2318  CA  SER A 357     123.846 201.054 167.223  1.00  0.82           C  
ATOM   2319  C   SER A 357     123.226 202.044 168.199  1.00  0.82           C  
ATOM   2320  O   SER A 357     123.297 201.849 169.410  1.00  0.82           O  
ATOM   2321  CB  SER A 357     125.291 201.483 166.810  1.00  0.82           C  
ATOM   2322  OG  SER A 357     125.369 202.812 166.295  1.00  0.82           O  
ATOM   2323  N   LEU A 358     122.527 203.083 167.681  1.00  0.78           N  
ATOM   2324  CA  LEU A 358     121.780 204.066 168.463  1.00  0.78           C  
ATOM   2325  C   LEU A 358     120.683 203.469 169.323  1.00  0.78           C  
ATOM   2326  O   LEU A 358     120.486 203.851 170.475  1.00  0.78           O  
ATOM   2327  CB  LEU A 358     121.074 205.096 167.536  1.00  0.78           C  
ATOM   2328  CG  LEU A 358     121.981 206.139 166.858  1.00  0.78           C  
ATOM   2329  CD1 LEU A 358     121.211 206.864 165.740  1.00  0.78           C  
ATOM   2330  CD2 LEU A 358     122.524 207.150 167.875  1.00  0.78           C  
ATOM   2331  N   GLN A 359     119.918 202.523 168.766  1.00  0.72           N  
ATOM   2332  CA  GLN A 359     118.959 201.739 169.505  1.00  0.72           C  
ATOM   2333  C   GLN A 359     119.553 200.674 170.428  1.00  0.72           C  
ATOM   2334  O   GLN A 359     119.070 200.471 171.536  1.00  0.72           O  
ATOM   2335  CB  GLN A 359     118.061 201.010 168.483  1.00  0.72           C  
ATOM   2336  CG  GLN A 359     117.116 201.957 167.696  1.00  0.72           C  
ATOM   2337  CD  GLN A 359     116.622 201.418 166.352  1.00  0.72           C  
ATOM   2338  OE1 GLN A 359     115.717 201.965 165.723  1.00  0.72           O  
ATOM   2339  NE2 GLN A 359     117.210 200.309 165.854  1.00  0.72           N  
ATOM   2340  N   GLY A 360     120.579 199.918 169.971  1.00  0.74           N  
ATOM   2341  CA  GLY A 360     121.252 198.887 170.764  1.00  0.74           C  
ATOM   2342  C   GLY A 360     121.171 197.500 170.180  1.00  0.74           C  
ATOM   2343  O   GLY A 360     121.727 196.539 170.704  1.00  0.74           O  
ATOM   2344  N   LYS A 361     120.469 197.337 169.050  1.00  0.76           N  
ATOM   2345  CA  LYS A 361     120.164 196.051 168.462  1.00  0.76           C  
ATOM   2346  C   LYS A 361     121.177 195.748 167.376  1.00  0.76           C  
ATOM   2347  O   LYS A 361     120.840 195.736 166.199  1.00  0.76           O  
ATOM   2348  CB  LYS A 361     118.753 196.048 167.810  1.00  0.76           C  
ATOM   2349  CG  LYS A 361     117.602 196.389 168.768  1.00  0.76           C  
ATOM   2350  CD  LYS A 361     116.351 196.860 168.004  1.00  0.76           C  
ATOM   2351  CE  LYS A 361     115.234 197.345 168.935  1.00  0.76           C  
ATOM   2352  NZ  LYS A 361     114.040 197.745 168.154  1.00  0.76           N  
ATOM   2353  N   THR A 362     122.457 195.512 167.721  1.00  0.75           N  
ATOM   2354  CA  THR A 362     123.489 195.242 166.722  1.00  0.75           C  
ATOM   2355  C   THR A 362     123.687 193.760 166.515  1.00  0.75           C  
ATOM   2356  O   THR A 362     124.430 193.336 165.634  1.00  0.75           O  
ATOM   2357  CB  THR A 362     124.840 195.860 167.063  1.00  0.75           C  
ATOM   2358  OG1 THR A 362     125.280 195.505 168.368  1.00  0.75           O  
ATOM   2359  CG2 THR A 362     124.683 197.386 167.032  1.00  0.75           C  
ATOM   2360  N   LYS A 363     122.948 192.931 167.280  1.00  0.78           N  
ATOM   2361  CA  LYS A 363     123.017 191.481 167.236  1.00  0.78           C  
ATOM   2362  C   LYS A 363     122.508 190.918 165.906  1.00  0.78           C  
ATOM   2363  O   LYS A 363     122.986 189.875 165.459  1.00  0.78           O  
ATOM   2364  CB  LYS A 363     122.309 190.889 168.488  1.00  0.78           C  
ATOM   2365  CG  LYS A 363     122.192 189.355 168.569  1.00  0.78           C  
ATOM   2366  CD  LYS A 363     123.516 188.583 168.442  1.00  0.78           C  
ATOM   2367  CE  LYS A 363     123.279 187.072 168.504  1.00  0.78           C  
ATOM   2368  NZ  LYS A 363     124.375 186.348 167.827  1.00  0.78           N  
ATOM   2369  N   VAL A 364     121.621 191.672 165.201  1.00  0.82           N  
ATOM   2370  CA  VAL A 364     121.113 191.370 163.859  1.00  0.82           C  
ATOM   2371  C   VAL A 364     122.259 191.077 162.902  1.00  0.82           C  
ATOM   2372  O   VAL A 364     122.344 190.066 162.217  1.00  0.82           O  
ATOM   2373  CB  VAL A 364     120.323 192.547 163.230  1.00  0.82           C  
ATOM   2374  CG1 VAL A 364     119.236 191.997 162.291  1.00  0.82           C  
ATOM   2375  CG2 VAL A 364     119.721 193.519 164.261  1.00  0.82           C  
ATOM   2376  N   PHE A 365     123.262 191.964 162.886  1.00  0.84           N  
ATOM   2377  CA  PHE A 365     124.350 191.932 161.933  1.00  0.84           C  
ATOM   2378  C   PHE A 365     125.234 190.706 162.047  1.00  0.84           C  
ATOM   2379  O   PHE A 365     125.898 190.303 161.089  1.00  0.84           O  
ATOM   2380  CB  PHE A 365     125.214 193.186 162.098  1.00  0.84           C  
ATOM   2381  CG  PHE A 365     124.473 194.384 161.602  1.00  0.84           C  
ATOM   2382  CD1 PHE A 365     123.687 195.131 162.484  1.00  0.84           C  
ATOM   2383  CD2 PHE A 365     124.594 194.804 160.267  1.00  0.84           C  
ATOM   2384  CE1 PHE A 365     123.034 196.280 162.040  1.00  0.84           C  
ATOM   2385  CE2 PHE A 365     123.948 195.964 159.825  1.00  0.84           C  
ATOM   2386  CZ  PHE A 365     123.152 196.694 160.711  1.00  0.84           C  
ATOM   2387  N   SER A 366     125.251 190.096 163.240  1.00  0.85           N  
ATOM   2388  CA  SER A 366     125.915 188.844 163.518  1.00  0.85           C  
ATOM   2389  C   SER A 366     125.184 187.620 162.970  1.00  0.85           C  
ATOM   2390  O   SER A 366     125.818 186.751 162.377  1.00  0.85           O  
ATOM   2391  CB  SER A 366     126.169 188.619 165.042  1.00  0.85           C  
ATOM   2392  OG  SER A 366     126.175 189.832 165.795  1.00  0.85           O  
ATOM   2393  N   ASP A 367     123.842 187.507 163.156  1.00  0.84           N  
ATOM   2394  CA  ASP A 367     123.046 186.376 162.678  1.00  0.84           C  
ATOM   2395  C   ASP A 367     122.680 186.447 161.193  1.00  0.84           C  
ATOM   2396  O   ASP A 367     122.592 185.413 160.527  1.00  0.84           O  
ATOM   2397  CB  ASP A 367     121.811 186.065 163.574  1.00  0.84           C  
ATOM   2398  CG  ASP A 367     121.064 187.304 164.024  1.00  0.84           C  
ATOM   2399  OD1 ASP A 367     120.456 187.981 163.164  1.00  0.84           O  
ATOM   2400  OD2 ASP A 367     121.109 187.563 165.258  1.00  0.84           O  
ATOM   2401  N   ILE A 368     122.561 187.660 160.601  1.00  0.84           N  
ATOM   2402  CA  ILE A 368     122.492 187.852 159.149  1.00  0.84           C  
ATOM   2403  C   ILE A 368     123.735 187.289 158.460  1.00  0.84           C  
ATOM   2404  O   ILE A 368     123.669 186.712 157.372  1.00  0.84           O  
ATOM   2405  CB  ILE A 368     122.374 189.321 158.705  1.00  0.84           C  
ATOM   2406  CG1 ILE A 368     121.213 190.101 159.341  1.00  0.84           C  
ATOM   2407  CG2 ILE A 368     122.131 189.398 157.186  1.00  0.84           C  
ATOM   2408  CD1 ILE A 368     121.443 191.616 159.234  1.00  0.84           C  
ATOM   2409  N   GLY A 369     124.908 187.467 159.107  1.00  0.90           N  
ATOM   2410  CA  GLY A 369     126.223 187.146 158.559  1.00  0.90           C  
ATOM   2411  C   GLY A 369     126.916 188.344 157.964  1.00  0.90           C  
ATOM   2412  O   GLY A 369     127.917 188.227 157.264  1.00  0.90           O  
ATOM   2413  N   ALA A 370     126.419 189.558 158.254  1.00  0.90           N  
ATOM   2414  CA  ALA A 370     126.910 190.803 157.703  1.00  0.90           C  
ATOM   2415  C   ALA A 370     128.346 191.151 158.093  1.00  0.90           C  
ATOM   2416  O   ALA A 370     129.145 191.603 157.275  1.00  0.90           O  
ATOM   2417  CB  ALA A 370     125.989 191.947 158.163  1.00  0.90           C  
ATOM   2418  N   ILE A 371     128.710 190.938 159.371  1.00  0.89           N  
ATOM   2419  CA  ILE A 371     130.019 191.258 159.933  1.00  0.89           C  
ATOM   2420  C   ILE A 371     131.188 190.544 159.274  1.00  0.89           C  
ATOM   2421  O   ILE A 371     132.204 191.162 158.966  1.00  0.89           O  
ATOM   2422  CB  ILE A 371     129.981 191.030 161.443  1.00  0.89           C  
ATOM   2423  CG1 ILE A 371     129.438 192.309 162.113  1.00  0.89           C  
ATOM   2424  CG2 ILE A 371     131.333 190.607 162.072  1.00  0.89           C  
ATOM   2425  CD1 ILE A 371     128.719 192.040 163.435  1.00  0.89           C  
ATOM   2426  N   GLN A 372     131.072 189.230 158.999  1.00  0.86           N  
ATOM   2427  CA  GLN A 372     132.107 188.466 158.319  1.00  0.86           C  
ATOM   2428  C   GLN A 372     132.215 188.839 156.831  1.00  0.86           C  
ATOM   2429  O   GLN A 372     133.293 188.809 156.244  1.00  0.86           O  
ATOM   2430  CB  GLN A 372     131.869 186.948 158.562  1.00  0.86           C  
ATOM   2431  CG  GLN A 372     132.910 185.993 157.927  1.00  0.86           C  
ATOM   2432  CD  GLN A 372     134.334 186.239 158.415  1.00  0.86           C  
ATOM   2433  OE1 GLN A 372     135.231 186.570 157.643  1.00  0.86           O  
ATOM   2434  NE2 GLN A 372     134.580 186.074 159.735  1.00  0.86           N  
ATOM   2435  N   SER A 373     131.096 189.254 156.197  1.00  0.90           N  
ATOM   2436  CA  SER A 373     131.057 189.712 154.814  1.00  0.90           C  
ATOM   2437  C   SER A 373     131.638 191.114 154.627  1.00  0.90           C  
ATOM   2438  O   SER A 373     132.335 191.395 153.655  1.00  0.90           O  
ATOM   2439  CB  SER A 373     129.620 189.616 154.201  1.00  0.90           C  
ATOM   2440  OG  SER A 373     129.145 188.278 154.080  1.00  0.90           O  
ATOM   2441  N   LEU A 374     131.445 192.041 155.599  1.00  0.90           N  
ATOM   2442  CA  LEU A 374     132.125 193.340 155.650  1.00  0.90           C  
ATOM   2443  C   LEU A 374     133.642 193.175 155.821  1.00  0.90           C  
ATOM   2444  O   LEU A 374     134.446 193.837 155.167  1.00  0.90           O  
ATOM   2445  CB  LEU A 374     131.562 194.268 156.763  1.00  0.90           C  
ATOM   2446  CG  LEU A 374     130.101 194.731 156.559  1.00  0.90           C  
ATOM   2447  CD1 LEU A 374     129.499 195.151 157.912  1.00  0.90           C  
ATOM   2448  CD2 LEU A 374     129.990 195.866 155.526  1.00  0.90           C  
ATOM   2449  N   LYS A 375     134.073 192.210 156.666  1.00  0.87           N  
ATOM   2450  CA  LYS A 375     135.469 191.867 156.942  1.00  0.87           C  
ATOM   2451  C   LYS A 375     136.125 191.063 155.839  1.00  0.87           C  
ATOM   2452  O   LYS A 375     137.121 190.390 156.045  1.00  0.87           O  
ATOM   2453  CB  LYS A 375     135.640 191.020 158.229  1.00  0.87           C  
ATOM   2454  CG  LYS A 375     135.389 191.762 159.541  1.00  0.87           C  
ATOM   2455  CD  LYS A 375     135.704 190.819 160.705  1.00  0.87           C  
ATOM   2456  CE  LYS A 375     135.417 191.392 162.079  1.00  0.87           C  
ATOM   2457  NZ  LYS A 375     135.148 190.275 162.995  1.00  0.87           N  
ATOM   2458  N   ARG A 376     135.592 191.162 154.626  1.00  0.82           N  
ATOM   2459  CA  ARG A 376     136.114 190.490 153.473  1.00  0.82           C  
ATOM   2460  C   ARG A 376     135.917 191.409 152.269  1.00  0.82           C  
ATOM   2461  O   ARG A 376     136.458 191.209 151.185  1.00  0.82           O  
ATOM   2462  CB  ARG A 376     135.403 189.130 153.392  1.00  0.82           C  
ATOM   2463  CG  ARG A 376     136.165 188.113 152.542  1.00  0.82           C  
ATOM   2464  CD  ARG A 376     135.387 186.838 152.256  1.00  0.82           C  
ATOM   2465  NE  ARG A 376     134.228 187.299 151.424  1.00  0.82           N  
ATOM   2466  CZ  ARG A 376     133.464 186.478 150.700  1.00  0.82           C  
ATOM   2467  NH1 ARG A 376     133.690 185.167 150.719  1.00  0.82           N  
ATOM   2468  NH2 ARG A 376     132.498 186.974 149.926  1.00  0.82           N  
ATOM   2469  N   LEU A 377     135.235 192.550 152.507  1.00  0.88           N  
ATOM   2470  CA  LEU A 377     135.228 193.747 151.690  1.00  0.88           C  
ATOM   2471  C   LEU A 377     136.252 194.757 152.174  1.00  0.88           C  
ATOM   2472  O   LEU A 377     136.399 195.829 151.587  1.00  0.88           O  
ATOM   2473  CB  LEU A 377     133.887 194.490 151.843  1.00  0.88           C  
ATOM   2474  CG  LEU A 377     132.685 193.995 151.035  1.00  0.88           C  
ATOM   2475  CD1 LEU A 377     131.809 195.235 150.820  1.00  0.88           C  
ATOM   2476  CD2 LEU A 377     133.035 193.318 149.708  1.00  0.88           C  
ATOM   2477  N   VAL A 378     136.986 194.435 153.245  1.00  0.90           N  
ATOM   2478  CA  VAL A 378     138.057 195.271 153.742  1.00  0.90           C  
ATOM   2479  C   VAL A 378     139.370 194.568 153.471  1.00  0.90           C  
ATOM   2480  O   VAL A 378     140.354 195.188 153.082  1.00  0.90           O  
ATOM   2481  CB  VAL A 378     137.862 195.553 155.227  1.00  0.90           C  
ATOM   2482  CG1 VAL A 378     139.138 196.146 155.852  1.00  0.90           C  
ATOM   2483  CG2 VAL A 378     136.674 196.522 155.393  1.00  0.90           C  
ATOM   2484  N   SER A 379     139.416 193.239 153.641  1.00  0.89           N  
ATOM   2485  CA  SER A 379     140.617 192.444 153.448  1.00  0.89           C  
ATOM   2486  C   SER A 379     141.194 192.349 152.036  1.00  0.89           C  
ATOM   2487  O   SER A 379     142.400 192.475 151.845  1.00  0.89           O  
ATOM   2488  CB  SER A 379     140.342 190.998 153.898  1.00  0.89           C  
ATOM   2489  OG  SER A 379     139.576 191.024 155.091  1.00  0.89           O  
ATOM   2490  N   TYR A 380     140.322 192.115 151.023  1.00  0.84           N  
ATOM   2491  CA  TYR A 380     140.651 191.892 149.610  1.00  0.84           C  
ATOM   2492  C   TYR A 380     140.167 193.023 148.715  1.00  0.84           C  
ATOM   2493  O   TYR A 380     139.928 192.865 147.515  1.00  0.84           O  
ATOM   2494  CB  TYR A 380     139.969 190.622 149.037  1.00  0.84           C  
ATOM   2495  CG  TYR A 380     140.298 189.395 149.818  1.00  0.84           C  
ATOM   2496  CD1 TYR A 380     141.560 188.811 149.684  1.00  0.84           C  
ATOM   2497  CD2 TYR A 380     139.328 188.756 150.600  1.00  0.84           C  
ATOM   2498  CE1 TYR A 380     141.846 187.588 150.298  1.00  0.84           C  
ATOM   2499  CE2 TYR A 380     139.606 187.522 151.205  1.00  0.84           C  
ATOM   2500  CZ  TYR A 380     140.866 186.931 151.048  1.00  0.84           C  
ATOM   2501  OH  TYR A 380     141.121 185.656 151.594  1.00  0.84           O  
ATOM   2502  N   SER A 381     139.932 194.207 149.277  1.00  0.90           N  
ATOM   2503  CA  SER A 381     139.461 195.334 148.522  1.00  0.90           C  
ATOM   2504  C   SER A 381     140.509 196.067 147.729  1.00  0.90           C  
ATOM   2505  O   SER A 381     141.707 196.037 147.968  1.00  0.90           O  
ATOM   2506  CB  SER A 381     138.694 196.305 149.417  1.00  0.90           C  
ATOM   2507  OG  SER A 381     139.450 196.533 150.598  1.00  0.90           O  
ATOM   2508  N   THR A 382     140.003 196.710 146.670  1.00  0.85           N  
ATOM   2509  CA  THR A 382     140.767 197.314 145.601  1.00  0.85           C  
ATOM   2510  C   THR A 382     140.047 198.575 145.197  1.00  0.85           C  
ATOM   2511  O   THR A 382     140.213 199.113 144.108  1.00  0.85           O  
ATOM   2512  CB  THR A 382     140.834 196.366 144.411  1.00  0.85           C  
ATOM   2513  OG1 THR A 382     139.589 195.697 144.205  1.00  0.85           O  
ATOM   2514  CG2 THR A 382     141.863 195.279 144.743  1.00  0.85           C  
ATOM   2515  N   ASN A 383     139.200 199.097 146.103  1.00  0.86           N  
ATOM   2516  CA  ASN A 383     138.385 200.239 145.811  1.00  0.86           C  
ATOM   2517  C   ASN A 383     138.260 201.034 147.101  1.00  0.86           C  
ATOM   2518  O   ASN A 383     138.081 200.464 148.177  1.00  0.86           O  
ATOM   2519  CB  ASN A 383     137.014 199.774 145.279  1.00  0.86           C  
ATOM   2520  CG  ASN A 383     136.318 200.944 144.603  1.00  0.86           C  
ATOM   2521  OD1 ASN A 383     135.511 201.586 145.279  1.00  0.86           O  
ATOM   2522  ND2 ASN A 383     136.644 201.228 143.323  1.00  0.86           N  
ATOM   2523  N   GLY A 384     138.387 202.377 147.020  1.00  0.89           N  
ATOM   2524  CA  GLY A 384     138.363 203.232 148.203  1.00  0.89           C  
ATOM   2525  C   GLY A 384     136.983 203.388 148.788  1.00  0.89           C  
ATOM   2526  O   GLY A 384     136.813 203.319 150.004  1.00  0.89           O  
ATOM   2527  N   THR A 385     135.958 203.558 147.925  1.00  0.87           N  
ATOM   2528  CA  THR A 385     134.558 203.770 148.293  1.00  0.87           C  
ATOM   2529  C   THR A 385     133.991 202.626 149.084  1.00  0.87           C  
ATOM   2530  O   THR A 385     133.440 202.775 150.171  1.00  0.87           O  
ATOM   2531  CB  THR A 385     133.696 203.906 147.034  1.00  0.87           C  
ATOM   2532  OG1 THR A 385     134.345 204.773 146.106  1.00  0.87           O  
ATOM   2533  CG2 THR A 385     132.331 204.512 147.429  1.00  0.87           C  
ATOM   2534  N   LYS A 386     134.204 201.415 148.566  1.00  0.87           N  
ATOM   2535  CA  LYS A 386     133.753 200.164 149.133  1.00  0.87           C  
ATOM   2536  C   LYS A 386     134.369 199.836 150.493  1.00  0.87           C  
ATOM   2537  O   LYS A 386     133.687 199.383 151.414  1.00  0.87           O  
ATOM   2538  CB  LYS A 386     134.155 199.077 148.117  1.00  0.87           C  
ATOM   2539  CG  LYS A 386     133.682 197.667 148.469  1.00  0.87           C  
ATOM   2540  CD  LYS A 386     134.761 196.605 148.194  1.00  0.87           C  
ATOM   2541  CE  LYS A 386     134.801 196.146 146.737  1.00  0.87           C  
ATOM   2542  NZ  LYS A 386     135.528 194.859 146.586  1.00  0.87           N  
ATOM   2543  N   SER A 387     135.691 200.066 150.644  1.00  0.91           N  
ATOM   2544  CA  SER A 387     136.403 199.963 151.914  1.00  0.91           C  
ATOM   2545  C   SER A 387     136.015 200.991 152.947  1.00  0.91           C  
ATOM   2546  O   SER A 387     135.922 200.687 154.132  1.00  0.91           O  
ATOM   2547  CB  SER A 387     137.936 200.126 151.785  1.00  0.91           C  
ATOM   2548  OG  SER A 387     138.498 198.948 151.234  1.00  0.91           O  
ATOM   2549  N   ALA A 388     135.825 202.264 152.546  1.00  0.89           N  
ATOM   2550  CA  ALA A 388     135.526 203.359 153.448  1.00  0.89           C  
ATOM   2551  C   ALA A 388     134.256 203.087 154.244  1.00  0.89           C  
ATOM   2552  O   ALA A 388     134.209 203.212 155.469  1.00  0.89           O  
ATOM   2553  CB  ALA A 388     135.350 204.641 152.609  1.00  0.89           C  
ATOM   2554  N   LEU A 389     133.228 202.623 153.518  1.00  0.90           N  
ATOM   2555  CA  LEU A 389     131.945 202.198 154.031  1.00  0.90           C  
ATOM   2556  C   LEU A 389     131.970 200.927 154.875  1.00  0.90           C  
ATOM   2557  O   LEU A 389     131.419 200.898 155.975  1.00  0.90           O  
ATOM   2558  CB  LEU A 389     130.981 202.029 152.841  1.00  0.90           C  
ATOM   2559  CG  LEU A 389     130.814 203.320 152.025  1.00  0.90           C  
ATOM   2560  CD1 LEU A 389     130.119 203.024 150.699  1.00  0.90           C  
ATOM   2561  CD2 LEU A 389     130.064 204.399 152.811  1.00  0.90           C  
ATOM   2562  N   ALA A 390     132.651 199.857 154.408  1.00  0.93           N  
ATOM   2563  CA  ALA A 390     132.786 198.604 155.128  1.00  0.93           C  
ATOM   2564  C   ALA A 390     133.616 198.717 156.416  1.00  0.93           C  
ATOM   2565  O   ALA A 390     133.368 198.018 157.398  1.00  0.93           O  
ATOM   2566  CB  ALA A 390     133.288 197.496 154.172  1.00  0.93           C  
ATOM   2567  N   LYS A 391     134.610 199.631 156.467  1.00  0.87           N  
ATOM   2568  CA  LYS A 391     135.314 199.999 157.688  1.00  0.87           C  
ATOM   2569  C   LYS A 391     134.528 200.864 158.661  1.00  0.87           C  
ATOM   2570  O   LYS A 391     134.653 200.726 159.877  1.00  0.87           O  
ATOM   2571  CB  LYS A 391     136.642 200.732 157.399  1.00  0.87           C  
ATOM   2572  CG  LYS A 391     137.687 199.810 156.762  1.00  0.87           C  
ATOM   2573  CD  LYS A 391     139.054 200.466 156.504  1.00  0.87           C  
ATOM   2574  CE  LYS A 391     138.962 201.590 155.472  1.00  0.87           C  
ATOM   2575  NZ  LYS A 391     140.290 201.939 154.918  1.00  0.87           N  
ATOM   2576  N   ARG A 392     133.730 201.823 158.162  1.00  0.81           N  
ATOM   2577  CA  ARG A 392     132.842 202.616 158.993  1.00  0.81           C  
ATOM   2578  C   ARG A 392     131.754 201.779 159.654  1.00  0.81           C  
ATOM   2579  O   ARG A 392     131.497 201.914 160.848  1.00  0.81           O  
ATOM   2580  CB  ARG A 392     132.227 203.760 158.166  1.00  0.81           C  
ATOM   2581  CG  ARG A 392     131.378 204.763 158.980  1.00  0.81           C  
ATOM   2582  CD  ARG A 392     131.328 206.136 158.310  1.00  0.81           C  
ATOM   2583  NE  ARG A 392     130.170 206.923 158.857  1.00  0.81           N  
ATOM   2584  CZ  ARG A 392     129.742 208.036 158.242  1.00  0.81           C  
ATOM   2585  NH1 ARG A 392     130.371 208.535 157.181  1.00  0.81           N  
ATOM   2586  NH2 ARG A 392     128.652 208.702 158.633  1.00  0.81           N  
ATOM   2587  N   ALA A 393     131.145 200.848 158.894  1.00  0.90           N  
ATOM   2588  CA  ALA A 393     130.175 199.888 159.378  1.00  0.90           C  
ATOM   2589  C   ALA A 393     130.719 198.935 160.442  1.00  0.90           C  
ATOM   2590  O   ALA A 393     130.105 198.731 161.484  1.00  0.90           O  
ATOM   2591  CB  ALA A 393     129.663 199.064 158.184  1.00  0.90           C  
ATOM   2592  N   LEU A 394     131.926 198.372 160.236  1.00  0.87           N  
ATOM   2593  CA  LEU A 394     132.607 197.523 161.207  1.00  0.87           C  
ATOM   2594  C   LEU A 394     133.002 198.236 162.496  1.00  0.87           C  
ATOM   2595  O   LEU A 394     133.070 197.637 163.567  1.00  0.87           O  
ATOM   2596  CB  LEU A 394     133.843 196.856 160.566  1.00  0.87           C  
ATOM   2597  CG  LEU A 394     133.527 195.604 159.726  1.00  0.87           C  
ATOM   2598  CD1 LEU A 394     134.783 195.203 158.941  1.00  0.87           C  
ATOM   2599  CD2 LEU A 394     133.045 194.444 160.612  1.00  0.87           C  
ATOM   2600  N   ARG A 395     133.266 199.549 162.432  1.00  0.78           N  
ATOM   2601  CA  ARG A 395     133.461 200.390 163.594  1.00  0.78           C  
ATOM   2602  C   ARG A 395     132.194 200.681 164.387  1.00  0.78           C  
ATOM   2603  O   ARG A 395     132.174 200.600 165.613  1.00  0.78           O  
ATOM   2604  CB  ARG A 395     134.082 201.722 163.138  1.00  0.78           C  
ATOM   2605  CG  ARG A 395     135.563 201.844 163.519  1.00  0.78           C  
ATOM   2606  CD  ARG A 395     136.146 203.195 163.109  1.00  0.78           C  
ATOM   2607  NE  ARG A 395     136.596 203.077 161.685  1.00  0.78           N  
ATOM   2608  CZ  ARG A 395     137.809 202.633 161.332  1.00  0.78           C  
ATOM   2609  NH1 ARG A 395     138.159 202.615 160.050  1.00  0.78           N  
ATOM   2610  NH2 ARG A 395     138.679 202.186 162.233  1.00  0.78           N  
ATOM   2611  N   LEU A 396     131.094 201.020 163.686  1.00  0.82           N  
ATOM   2612  CA  LEU A 396     129.792 201.316 164.267  1.00  0.82           C  
ATOM   2613  C   LEU A 396     129.176 200.126 164.986  1.00  0.82           C  
ATOM   2614  O   LEU A 396     128.487 200.272 165.995  1.00  0.82           O  
ATOM   2615  CB  LEU A 396     128.808 201.830 163.189  1.00  0.82           C  
ATOM   2616  CG  LEU A 396     129.093 203.253 162.663  1.00  0.82           C  
ATOM   2617  CD1 LEU A 396     128.215 203.534 161.434  1.00  0.82           C  
ATOM   2618  CD2 LEU A 396     128.869 204.319 163.746  1.00  0.82           C  
ATOM   2619  N   LEU A 397     129.448 198.909 164.483  1.00  0.80           N  
ATOM   2620  CA  LEU A 397     129.033 197.663 165.101  1.00  0.80           C  
ATOM   2621  C   LEU A 397     130.051 197.139 166.122  1.00  0.80           C  
ATOM   2622  O   LEU A 397     129.901 196.036 166.640  1.00  0.80           O  
ATOM   2623  CB  LEU A 397     128.811 196.572 164.020  1.00  0.80           C  
ATOM   2624  CG  LEU A 397     127.808 196.931 162.905  1.00  0.80           C  
ATOM   2625  CD1 LEU A 397     127.808 195.816 161.850  1.00  0.80           C  
ATOM   2626  CD2 LEU A 397     126.399 197.201 163.452  1.00  0.80           C  
ATOM   2627  N   GLY A 398     131.097 197.930 166.453  1.00  0.77           N  
ATOM   2628  CA  GLY A 398     132.158 197.614 167.412  1.00  0.77           C  
ATOM   2629  C   GLY A 398     132.972 196.359 167.211  1.00  0.77           C  
ATOM   2630  O   GLY A 398     133.265 195.634 168.157  1.00  0.77           O  
ATOM   2631  N   GLU A 399     133.403 196.106 165.972  1.00  0.74           N  
ATOM   2632  CA  GLU A 399     134.213 194.969 165.605  1.00  0.74           C  
ATOM   2633  C   GLU A 399     135.630 195.426 165.360  1.00  0.74           C  
ATOM   2634  O   GLU A 399     135.928 196.603 165.159  1.00  0.74           O  
ATOM   2635  CB  GLU A 399     133.680 194.287 164.322  1.00  0.74           C  
ATOM   2636  CG  GLU A 399     132.395 193.446 164.541  1.00  0.74           C  
ATOM   2637  CD  GLU A 399     132.683 192.058 165.097  1.00  0.74           C  
ATOM   2638  OE1 GLU A 399     133.656 191.456 164.576  1.00  0.74           O  
ATOM   2639  OE2 GLU A 399     131.979 191.536 165.980  1.00  0.74           O  
ATOM   2640  N   GLU A 400     136.569 194.461 165.358  1.00  0.70           N  
ATOM   2641  CA  GLU A 400     137.940 194.721 164.974  1.00  0.70           C  
ATOM   2642  C   GLU A 400     137.958 194.948 163.465  1.00  0.70           C  
ATOM   2643  O   GLU A 400     137.552 194.091 162.681  1.00  0.70           O  
ATOM   2644  CB  GLU A 400     138.872 193.579 165.463  1.00  0.70           C  
ATOM   2645  CG  GLU A 400     140.403 193.863 165.455  1.00  0.70           C  
ATOM   2646  CD  GLU A 400     141.163 193.378 164.212  1.00  0.70           C  
ATOM   2647  OE1 GLU A 400     140.784 192.319 163.650  1.00  0.70           O  
ATOM   2648  OE2 GLU A 400     142.184 194.032 163.864  1.00  0.70           O  
ATOM   2649  N   VAL A 401     138.319 196.176 163.028  1.00  0.78           N  
ATOM   2650  CA  VAL A 401     138.482 196.501 161.618  1.00  0.78           C  
ATOM   2651  C   VAL A 401     139.723 195.821 161.053  1.00  0.78           C  
ATOM   2652  O   VAL A 401     140.831 196.225 161.414  1.00  0.78           O  
ATOM   2653  CB  VAL A 401     138.599 197.999 161.328  1.00  0.78           C  
ATOM   2654  CG1 VAL A 401     138.851 198.238 159.824  1.00  0.78           C  
ATOM   2655  CG2 VAL A 401     137.287 198.692 161.721  1.00  0.78           C  
ATOM   2656  N   PRO A 402     139.624 194.840 160.159  1.00  0.84           N  
ATOM   2657  CA  PRO A 402     140.782 194.112 159.680  1.00  0.84           C  
ATOM   2658  C   PRO A 402     141.663 194.996 158.824  1.00  0.84           C  
ATOM   2659  O   PRO A 402     141.199 195.947 158.197  1.00  0.84           O  
ATOM   2660  CB  PRO A 402     140.185 192.951 158.874  1.00  0.84           C  
ATOM   2661  CG  PRO A 402     138.845 193.485 158.375  1.00  0.84           C  
ATOM   2662  CD  PRO A 402     138.397 194.433 159.482  1.00  0.84           C  
ATOM   2663  N   ARG A 403     142.974 194.709 158.808  1.00  0.76           N  
ATOM   2664  CA  ARG A 403     143.901 195.396 157.937  1.00  0.76           C  
ATOM   2665  C   ARG A 403     143.793 194.808 156.544  1.00  0.76           C  
ATOM   2666  O   ARG A 403     143.588 193.600 156.444  1.00  0.76           O  
ATOM   2667  CB  ARG A 403     145.360 195.252 158.434  1.00  0.76           C  
ATOM   2668  CG  ARG A 403     145.635 196.116 159.679  1.00  0.76           C  
ATOM   2669  CD  ARG A 403     147.111 196.196 160.090  1.00  0.76           C  
ATOM   2670  NE  ARG A 403     147.561 194.827 160.506  1.00  0.76           N  
ATOM   2671  CZ  ARG A 403     147.386 194.297 161.726  1.00  0.76           C  
ATOM   2672  NH1 ARG A 403     146.728 194.944 162.685  1.00  0.76           N  
ATOM   2673  NH2 ARG A 403     147.835 193.071 161.984  1.00  0.76           N  
ATOM   2674  N   PRO A 404     143.926 195.556 155.455  1.00  0.85           N  
ATOM   2675  CA  PRO A 404     144.032 194.963 154.136  1.00  0.85           C  
ATOM   2676  C   PRO A 404     145.217 194.035 153.994  1.00  0.85           C  
ATOM   2677  O   PRO A 404     146.279 194.251 154.577  1.00  0.85           O  
ATOM   2678  CB  PRO A 404     144.086 196.140 153.159  1.00  0.85           C  
ATOM   2679  CG  PRO A 404     144.518 197.356 153.988  1.00  0.85           C  
ATOM   2680  CD  PRO A 404     144.247 196.979 155.449  1.00  0.85           C  
ATOM   2681  N   ILE A 405     145.003 192.958 153.238  1.00  0.77           N  
ATOM   2682  CA  ILE A 405     145.964 191.903 153.039  1.00  0.77           C  
ATOM   2683  C   ILE A 405     147.003 192.314 152.004  1.00  0.77           C  
ATOM   2684  O   ILE A 405     146.681 192.792 150.921  1.00  0.77           O  
ATOM   2685  CB  ILE A 405     145.213 190.655 152.602  1.00  0.77           C  
ATOM   2686  CG1 ILE A 405     144.296 190.120 153.715  1.00  0.77           C  
ATOM   2687  CG2 ILE A 405     146.170 189.542 152.177  1.00  0.77           C  
ATOM   2688  CD1 ILE A 405     143.252 189.163 153.137  1.00  0.77           C  
ATOM   2689  N   LEU A 406     148.315 192.137 152.304  1.00  0.75           N  
ATOM   2690  CA  LEU A 406     149.354 192.337 151.304  1.00  0.75           C  
ATOM   2691  C   LEU A 406     149.207 191.390 150.099  1.00  0.75           C  
ATOM   2692  O   LEU A 406     149.040 190.190 150.320  1.00  0.75           O  
ATOM   2693  CB  LEU A 406     150.786 192.209 151.886  1.00  0.75           C  
ATOM   2694  CG  LEU A 406     151.328 193.427 152.667  1.00  0.75           C  
ATOM   2695  CD1 LEU A 406     152.814 193.174 152.952  1.00  0.75           C  
ATOM   2696  CD2 LEU A 406     151.174 194.764 151.923  1.00  0.75           C  
ATOM   2697  N   PRO A 407     149.268 191.780 148.818  1.00  0.85           N  
ATOM   2698  CA  PRO A 407     148.703 190.922 147.778  1.00  0.85           C  
ATOM   2699  C   PRO A 407     149.730 189.939 147.282  1.00  0.85           C  
ATOM   2700  O   PRO A 407     149.398 188.957 146.631  1.00  0.85           O  
ATOM   2701  CB  PRO A 407     148.310 191.885 146.644  1.00  0.85           C  
ATOM   2702  CG  PRO A 407     148.271 193.261 147.303  1.00  0.85           C  
ATOM   2703  CD  PRO A 407     149.369 193.164 148.352  1.00  0.85           C  
ATOM   2704  N   SER A 408     151.016 190.211 147.516  1.00  0.85           N  
ATOM   2705  CA  SER A 408     152.138 189.390 147.098  1.00  0.85           C  
ATOM   2706  C   SER A 408     152.339 188.179 148.003  1.00  0.85           C  
ATOM   2707  O   SER A 408     153.347 188.032 148.687  1.00  0.85           O  
ATOM   2708  CB  SER A 408     153.430 190.241 146.925  1.00  0.85           C  
ATOM   2709  OG  SER A 408     153.550 191.242 147.936  1.00  0.85           O  
ATOM   2710  N   VAL A 409     151.366 187.238 147.955  1.00  0.86           N  
ATOM   2711  CA  VAL A 409     151.329 185.975 148.700  1.00  0.86           C  
ATOM   2712  C   VAL A 409     152.584 185.096 148.571  1.00  0.86           C  
ATOM   2713  O   VAL A 409     153.020 184.595 149.605  1.00  0.86           O  
ATOM   2714  CB  VAL A 409     150.078 185.125 148.422  1.00  0.86           C  
ATOM   2715  CG1 VAL A 409     149.988 183.989 149.466  1.00  0.86           C  
ATOM   2716  CG2 VAL A 409     148.802 185.988 148.483  1.00  0.86           C  
ATOM   2717  N   PRO A 410     153.263 184.870 147.445  1.00  0.87           N  
ATOM   2718  CA  PRO A 410     154.518 184.107 147.394  1.00  0.87           C  
ATOM   2719  C   PRO A 410     155.650 184.599 148.285  1.00  0.87           C  
ATOM   2720  O   PRO A 410     156.577 183.850 148.579  1.00  0.87           O  
ATOM   2721  CB  PRO A 410     154.956 184.279 145.938  1.00  0.87           C  
ATOM   2722  CG  PRO A 410     153.646 184.365 145.167  1.00  0.87           C  
ATOM   2723  CD  PRO A 410     152.781 185.198 146.102  1.00  0.87           C  
ATOM   2724  N   SER A 411     155.618 185.891 148.659  1.00  0.86           N  
ATOM   2725  CA  SER A 411     156.671 186.563 149.393  1.00  0.86           C  
ATOM   2726  C   SER A 411     156.362 186.671 150.875  1.00  0.86           C  
ATOM   2727  O   SER A 411     157.226 187.091 151.650  1.00  0.86           O  
ATOM   2728  CB  SER A 411     156.882 187.995 148.834  1.00  0.86           C  
ATOM   2729  OG  SER A 411     157.265 187.951 147.455  1.00  0.86           O  
ATOM   2730  N   TRP A 412     155.141 186.266 151.301  1.00  0.82           N  
ATOM   2731  CA  TRP A 412     154.707 186.254 152.690  1.00  0.82           C  
ATOM   2732  C   TRP A 412     155.615 185.434 153.580  1.00  0.82           C  
ATOM   2733  O   TRP A 412     156.114 184.374 153.213  1.00  0.82           O  
ATOM   2734  CB  TRP A 412     153.264 185.711 152.884  1.00  0.82           C  
ATOM   2735  CG  TRP A 412     152.142 186.623 152.467  1.00  0.82           C  
ATOM   2736  CD1 TRP A 412     152.157 187.864 151.899  1.00  0.82           C  
ATOM   2737  CD2 TRP A 412     150.760 186.278 152.630  1.00  0.82           C  
ATOM   2738  NE1 TRP A 412     150.872 188.292 151.642  1.00  0.82           N  
ATOM   2739  CE2 TRP A 412     150.012 187.327 152.093  1.00  0.82           C  
ATOM   2740  CE3 TRP A 412     150.150 185.151 153.170  1.00  0.82           C  
ATOM   2741  CZ2 TRP A 412     148.632 187.276 152.064  1.00  0.82           C  
ATOM   2742  CZ3 TRP A 412     148.751 185.133 153.206  1.00  0.82           C  
ATOM   2743  CH2 TRP A 412     148.002 186.182 152.666  1.00  0.82           C  
ATOM   2744  N   LYS A 413     155.847 185.936 154.799  1.00  0.81           N  
ATOM   2745  CA  LYS A 413     156.512 185.195 155.833  1.00  0.81           C  
ATOM   2746  C   LYS A 413     155.458 184.578 156.741  1.00  0.81           C  
ATOM   2747  O   LYS A 413     154.263 184.557 156.454  1.00  0.81           O  
ATOM   2748  CB  LYS A 413     157.534 186.102 156.567  1.00  0.81           C  
ATOM   2749  CG  LYS A 413     158.566 186.731 155.608  1.00  0.81           C  
ATOM   2750  CD  LYS A 413     159.380 185.686 154.822  1.00  0.81           C  
ATOM   2751  CE  LYS A 413     160.475 186.319 153.964  1.00  0.81           C  
ATOM   2752  NZ  LYS A 413     160.572 185.634 152.653  1.00  0.81           N  
ATOM   2753  N   GLU A 414     155.891 183.993 157.869  1.00  0.79           N  
ATOM   2754  CA  GLU A 414     155.014 183.288 158.780  1.00  0.79           C  
ATOM   2755  C   GLU A 414     154.009 184.209 159.488  1.00  0.79           C  
ATOM   2756  O   GLU A 414     152.883 183.820 159.797  1.00  0.79           O  
ATOM   2757  CB  GLU A 414     155.885 182.503 159.785  1.00  0.79           C  
ATOM   2758  CG  GLU A 414     156.832 181.442 159.157  1.00  0.79           C  
ATOM   2759  CD  GLU A 414     157.678 180.761 160.239  1.00  0.79           C  
ATOM   2760  OE1 GLU A 414     157.111 180.458 161.319  1.00  0.79           O  
ATOM   2761  OE2 GLU A 414     158.895 180.541 160.012  1.00  0.79           O  
ATOM   2762  N   ALA A 415     154.386 185.485 159.733  1.00  0.86           N  
ATOM   2763  CA  ALA A 415     153.545 186.504 160.344  1.00  0.86           C  
ATOM   2764  C   ALA A 415     152.370 186.959 159.467  1.00  0.86           C  
ATOM   2765  O   ALA A 415     151.244 187.112 159.954  1.00  0.86           O  
ATOM   2766  CB  ALA A 415     154.395 187.696 160.846  1.00  0.86           C  
ATOM   2767  N   GLU A 416     152.560 187.125 158.138  1.00  0.82           N  
ATOM   2768  CA  GLU A 416     151.477 187.436 157.217  1.00  0.82           C  
ATOM   2769  C   GLU A 416     150.454 186.306 157.111  1.00  0.82           C  
ATOM   2770  O   GLU A 416     149.248 186.542 157.028  1.00  0.82           O  
ATOM   2771  CB  GLU A 416     151.989 187.849 155.819  1.00  0.82           C  
ATOM   2772  CG  GLU A 416     152.771 189.186 155.805  1.00  0.82           C  
ATOM   2773  CD  GLU A 416     154.246 188.892 155.546  1.00  0.82           C  
ATOM   2774  OE1 GLU A 416     154.841 188.149 156.375  1.00  0.82           O  
ATOM   2775  OE2 GLU A 416     154.762 189.317 154.486  1.00  0.82           O  
ATOM   2776  N   VAL A 417     150.915 185.036 157.179  1.00  0.88           N  
ATOM   2777  CA  VAL A 417     150.043 183.866 157.229  1.00  0.88           C  
ATOM   2778  C   VAL A 417     149.150 183.830 158.479  1.00  0.88           C  
ATOM   2779  O   VAL A 417     147.941 183.633 158.364  1.00  0.88           O  
ATOM   2780  CB  VAL A 417     150.813 182.563 157.012  1.00  0.88           C  
ATOM   2781  CG1 VAL A 417     149.922 181.328 157.265  1.00  0.88           C  
ATOM   2782  CG2 VAL A 417     151.301 182.563 155.550  1.00  0.88           C  
ATOM   2783  N   GLN A 418     149.701 184.098 159.693  1.00  0.84           N  
ATOM   2784  CA  GLN A 418     148.938 184.196 160.945  1.00  0.84           C  
ATOM   2785  C   GLN A 418     147.863 185.289 160.881  1.00  0.84           C  
ATOM   2786  O   GLN A 418     146.701 185.078 161.232  1.00  0.84           O  
ATOM   2787  CB  GLN A 418     149.867 184.501 162.164  1.00  0.84           C  
ATOM   2788  CG  GLN A 418     150.953 183.445 162.482  1.00  0.84           C  
ATOM   2789  CD  GLN A 418     150.353 182.178 163.071  1.00  0.84           C  
ATOM   2790  OE1 GLN A 418     150.129 182.118 164.281  1.00  0.84           O  
ATOM   2791  NE2 GLN A 418     150.115 181.137 162.246  1.00  0.84           N  
ATOM   2792  N   THR A 419     148.224 186.484 160.361  1.00  0.87           N  
ATOM   2793  CA  THR A 419     147.286 187.598 160.155  1.00  0.87           C  
ATOM   2794  C   THR A 419     146.167 187.260 159.173  1.00  0.87           C  
ATOM   2795  O   THR A 419     145.004 187.554 159.442  1.00  0.87           O  
ATOM   2796  CB  THR A 419     147.981 188.912 159.723  1.00  0.87           C  
ATOM   2797  OG1 THR A 419     148.286 189.777 160.808  1.00  0.87           O  
ATOM   2798  CG2 THR A 419     147.170 189.786 158.746  1.00  0.87           C  
ATOM   2799  N   TRP A 420     146.463 186.607 158.019  1.00  0.86           N  
ATOM   2800  CA  TRP A 420     145.433 186.166 157.079  1.00  0.86           C  
ATOM   2801  C   TRP A 420     144.469 185.153 157.719  1.00  0.86           C  
ATOM   2802  O   TRP A 420     143.256 185.326 157.645  1.00  0.86           O  
ATOM   2803  CB  TRP A 420     146.039 185.670 155.727  1.00  0.86           C  
ATOM   2804  CG  TRP A 420     145.057 185.060 154.729  1.00  0.86           C  
ATOM   2805  CD1 TRP A 420     144.182 185.693 153.895  1.00  0.86           C  
ATOM   2806  CD2 TRP A 420     144.836 183.649 154.521  1.00  0.86           C  
ATOM   2807  NE1 TRP A 420     143.462 184.782 153.150  1.00  0.86           N  
ATOM   2808  CE2 TRP A 420     143.863 183.519 153.522  1.00  0.86           C  
ATOM   2809  CE3 TRP A 420     145.389 182.533 155.137  1.00  0.86           C  
ATOM   2810  CZ2 TRP A 420     143.447 182.267 153.071  1.00  0.86           C  
ATOM   2811  CZ3 TRP A 420     144.941 181.271 154.715  1.00  0.86           C  
ATOM   2812  CH2 TRP A 420     144.005 181.135 153.685  1.00  0.86           C  
ATOM   2813  N   LEU A 421     144.981 184.140 158.465  1.00  0.90           N  
ATOM   2814  CA  LEU A 421     144.182 183.148 159.184  1.00  0.90           C  
ATOM   2815  C   LEU A 421     143.186 183.749 160.174  1.00  0.90           C  
ATOM   2816  O   LEU A 421     142.054 183.287 160.324  1.00  0.90           O  
ATOM   2817  CB  LEU A 421     145.084 182.170 159.974  1.00  0.90           C  
ATOM   2818  CG  LEU A 421     145.867 181.135 159.153  1.00  0.90           C  
ATOM   2819  CD1 LEU A 421     146.699 180.310 160.134  1.00  0.90           C  
ATOM   2820  CD2 LEU A 421     144.961 180.206 158.338  1.00  0.90           C  
ATOM   2821  N   GLN A 422     143.585 184.819 160.879  1.00  0.85           N  
ATOM   2822  CA  GLN A 422     142.728 185.548 161.791  1.00  0.85           C  
ATOM   2823  C   GLN A 422     141.624 186.353 161.109  1.00  0.85           C  
ATOM   2824  O   GLN A 422     140.589 186.629 161.714  1.00  0.85           O  
ATOM   2825  CB  GLN A 422     143.597 186.466 162.687  1.00  0.85           C  
ATOM   2826  CG  GLN A 422     144.296 185.696 163.837  1.00  0.85           C  
ATOM   2827  CD  GLN A 422     145.697 186.206 164.200  1.00  0.85           C  
ATOM   2828  OE1 GLN A 422     146.547 185.440 164.658  1.00  0.85           O  
ATOM   2829  NE2 GLN A 422     145.952 187.516 164.007  1.00  0.85           N  
ATOM   2830  N   GLN A 423     141.796 186.739 159.833  1.00  0.84           N  
ATOM   2831  CA  GLN A 423     140.835 187.576 159.142  1.00  0.84           C  
ATOM   2832  C   GLN A 423     139.780 186.801 158.376  1.00  0.84           C  
ATOM   2833  O   GLN A 423     138.720 187.333 158.064  1.00  0.84           O  
ATOM   2834  CB  GLN A 423     141.577 188.505 158.166  1.00  0.84           C  
ATOM   2835  CG  GLN A 423     142.241 189.682 158.903  1.00  0.84           C  
ATOM   2836  CD  GLN A 423     142.996 190.550 157.908  1.00  0.84           C  
ATOM   2837  OE1 GLN A 423     142.848 190.427 156.690  1.00  0.84           O  
ATOM   2838  NE2 GLN A 423     143.824 191.481 158.434  1.00  0.84           N  
ATOM   2839  N   ILE A 424     140.037 185.508 158.124  1.00  0.88           N  
ATOM   2840  CA  ILE A 424     139.132 184.603 157.442  1.00  0.88           C  
ATOM   2841  C   ILE A 424     138.456 183.685 158.454  1.00  0.88           C  
ATOM   2842  O   ILE A 424     137.685 182.781 158.136  1.00  0.88           O  
ATOM   2843  CB  ILE A 424     139.906 183.817 156.383  1.00  0.88           C  
ATOM   2844  CG1 ILE A 424     141.004 182.886 156.951  1.00  0.88           C  
ATOM   2845  CG2 ILE A 424     140.510 184.834 155.384  1.00  0.88           C  
ATOM   2846  CD1 ILE A 424     141.290 181.688 156.038  1.00  0.88           C  
ATOM   2847  N   GLY A 425     138.735 183.905 159.760  1.00  0.91           N  
ATOM   2848  CA  GLY A 425     138.127 183.156 160.859  1.00  0.91           C  
ATOM   2849  C   GLY A 425     138.623 181.728 161.047  1.00  0.91           C  
ATOM   2850  O   GLY A 425     137.871 180.822 161.407  1.00  0.91           O  
ATOM   2851  N   PHE A 426     139.934 181.505 160.831  1.00  0.89           N  
ATOM   2852  CA  PHE A 426     140.648 180.254 161.063  1.00  0.89           C  
ATOM   2853  C   PHE A 426     141.625 180.433 162.219  1.00  0.89           C  
ATOM   2854  O   PHE A 426     142.607 179.708 162.353  1.00  0.89           O  
ATOM   2855  CB  PHE A 426     141.401 179.705 159.815  1.00  0.89           C  
ATOM   2856  CG  PHE A 426     140.453 178.910 158.970  1.00  0.89           C  
ATOM   2857  CD1 PHE A 426     139.508 179.544 158.154  1.00  0.89           C  
ATOM   2858  CD2 PHE A 426     140.480 177.507 159.009  1.00  0.89           C  
ATOM   2859  CE1 PHE A 426     138.591 178.794 157.408  1.00  0.89           C  
ATOM   2860  CE2 PHE A 426     139.570 176.753 158.260  1.00  0.89           C  
ATOM   2861  CZ  PHE A 426     138.617 177.397 157.467  1.00  0.89           C  
ATOM   2862  N   SER A 427     141.344 181.390 163.129  1.00  0.89           N  
ATOM   2863  CA  SER A 427     142.195 181.798 164.247  1.00  0.89           C  
ATOM   2864  C   SER A 427     142.434 180.745 165.320  1.00  0.89           C  
ATOM   2865  O   SER A 427     143.252 180.922 166.218  1.00  0.89           O  
ATOM   2866  CB  SER A 427     141.692 183.107 164.916  1.00  0.89           C  
ATOM   2867  OG  SER A 427     140.358 182.978 165.408  1.00  0.89           O  
ATOM   2868  N   LYS A 428     141.749 179.592 165.205  1.00  0.87           N  
ATOM   2869  CA  LYS A 428     141.941 178.378 165.970  1.00  0.87           C  
ATOM   2870  C   LYS A 428     143.106 177.549 165.442  1.00  0.87           C  
ATOM   2871  O   LYS A 428     143.751 176.809 166.181  1.00  0.87           O  
ATOM   2872  CB  LYS A 428     140.616 177.566 165.908  1.00  0.87           C  
ATOM   2873  CG  LYS A 428     140.750 176.037 165.976  1.00  0.87           C  
ATOM   2874  CD  LYS A 428     139.402 175.321 166.093  1.00  0.87           C  
ATOM   2875  CE  LYS A 428     139.583 173.802 166.113  1.00  0.87           C  
ATOM   2876  NZ  LYS A 428     138.328 173.136 165.717  1.00  0.87           N  
ATOM   2877  N   TYR A 429     143.431 177.678 164.141  1.00  0.89           N  
ATOM   2878  CA  TYR A 429     144.482 176.906 163.501  1.00  0.89           C  
ATOM   2879  C   TYR A 429     145.764 177.726 163.457  1.00  0.89           C  
ATOM   2880  O   TYR A 429     146.777 177.298 162.911  1.00  0.89           O  
ATOM   2881  CB  TYR A 429     144.082 176.430 162.073  1.00  0.89           C  
ATOM   2882  CG  TYR A 429     142.936 175.454 162.159  1.00  0.89           C  
ATOM   2883  CD1 TYR A 429     143.167 174.075 162.311  1.00  0.89           C  
ATOM   2884  CD2 TYR A 429     141.612 175.917 162.135  1.00  0.89           C  
ATOM   2885  CE1 TYR A 429     142.097 173.186 162.507  1.00  0.89           C  
ATOM   2886  CE2 TYR A 429     140.544 175.028 162.276  1.00  0.89           C  
ATOM   2887  CZ  TYR A 429     140.777 173.669 162.491  1.00  0.89           C  
ATOM   2888  OH  TYR A 429     139.652 172.842 162.667  1.00  0.89           O  
ATOM   2889  N   CYS A 430     145.790 178.929 164.077  1.00  0.90           N  
ATOM   2890  CA  CYS A 430     146.968 179.783 164.093  1.00  0.90           C  
ATOM   2891  C   CYS A 430     148.188 179.111 164.728  1.00  0.90           C  
ATOM   2892  O   CYS A 430     149.255 179.102 164.113  1.00  0.90           O  
ATOM   2893  CB  CYS A 430     146.700 181.176 164.733  1.00  0.90           C  
ATOM   2894  SG  CYS A 430     145.857 182.341 163.622  1.00  0.90           S  
ATOM   2895  N   GLU A 431     148.048 178.424 165.891  1.00  0.86           N  
ATOM   2896  CA  GLU A 431     149.150 177.704 166.524  1.00  0.86           C  
ATOM   2897  C   GLU A 431     149.749 176.598 165.655  1.00  0.86           C  
ATOM   2898  O   GLU A 431     150.963 176.513 165.472  1.00  0.86           O  
ATOM   2899  CB  GLU A 431     148.776 177.133 167.932  1.00  0.86           C  
ATOM   2900  CG  GLU A 431     148.749 178.157 169.096  1.00  0.86           C  
ATOM   2901  CD  GLU A 431     150.030 178.971 169.088  1.00  0.86           C  
ATOM   2902  OE1 GLU A 431     150.970 178.542 169.800  1.00  0.86           O  
ATOM   2903  OE2 GLU A 431     150.147 179.990 168.363  1.00  0.86           O  
ATOM   2904  N   SER A 432     148.913 175.766 164.998  1.00  0.90           N  
ATOM   2905  CA  SER A 432     149.398 174.674 164.159  1.00  0.90           C  
ATOM   2906  C   SER A 432     150.072 175.163 162.877  1.00  0.90           C  
ATOM   2907  O   SER A 432     151.012 174.554 162.375  1.00  0.90           O  
ATOM   2908  CB  SER A 432     148.343 173.560 163.882  1.00  0.90           C  
ATOM   2909  OG  SER A 432     147.252 173.988 163.064  1.00  0.90           O  
ATOM   2910  N   PHE A 433     149.680 176.341 162.353  1.00  0.88           N  
ATOM   2911  CA  PHE A 433     150.341 176.978 161.219  1.00  0.88           C  
ATOM   2912  C   PHE A 433     151.659 177.631 161.616  1.00  0.88           C  
ATOM   2913  O   PHE A 433     152.548 177.834 160.790  1.00  0.88           O  
ATOM   2914  CB  PHE A 433     149.409 178.029 160.569  1.00  0.88           C  
ATOM   2915  CG  PHE A 433     148.528 177.415 159.510  1.00  0.88           C  
ATOM   2916  CD1 PHE A 433     147.406 176.636 159.834  1.00  0.88           C  
ATOM   2917  CD2 PHE A 433     148.770 177.695 158.157  1.00  0.88           C  
ATOM   2918  CE1 PHE A 433     146.532 176.174 158.840  1.00  0.88           C  
ATOM   2919  CE2 PHE A 433     147.926 177.204 157.158  1.00  0.88           C  
ATOM   2920  CZ  PHE A 433     146.796 176.459 157.499  1.00  0.88           C  
ATOM   2921  N   ARG A 434     151.810 177.957 162.909  1.00  0.79           N  
ATOM   2922  CA  ARG A 434     152.983 178.574 163.482  1.00  0.79           C  
ATOM   2923  C   ARG A 434     154.042 177.552 163.902  1.00  0.79           C  
ATOM   2924  O   ARG A 434     155.236 177.739 163.692  1.00  0.79           O  
ATOM   2925  CB  ARG A 434     152.543 179.409 164.697  1.00  0.79           C  
ATOM   2926  CG  ARG A 434     153.615 180.402 165.163  1.00  0.79           C  
ATOM   2927  CD  ARG A 434     153.335 181.050 166.530  1.00  0.79           C  
ATOM   2928  NE  ARG A 434     153.001 180.018 167.579  1.00  0.79           N  
ATOM   2929  CZ  ARG A 434     153.813 179.055 168.048  1.00  0.79           C  
ATOM   2930  NH1 ARG A 434     155.071 178.930 167.643  1.00  0.79           N  
ATOM   2931  NH2 ARG A 434     153.351 178.193 168.945  1.00  0.79           N  
ATOM   2932  N   GLU A 435     153.625 176.415 164.494  1.00  0.82           N  
ATOM   2933  CA  GLU A 435     154.475 175.276 164.826  1.00  0.82           C  
ATOM   2934  C   GLU A 435     155.105 174.613 163.616  1.00  0.82           C  
ATOM   2935  O   GLU A 435     156.207 174.072 163.679  1.00  0.82           O  
ATOM   2936  CB  GLU A 435     153.682 174.222 165.630  1.00  0.82           C  
ATOM   2937  CG  GLU A 435     153.936 174.324 167.151  1.00  0.82           C  
ATOM   2938  CD  GLU A 435     152.664 174.147 167.973  1.00  0.82           C  
ATOM   2939  OE1 GLU A 435     151.877 173.214 167.676  1.00  0.82           O  
ATOM   2940  OE2 GLU A 435     152.496 174.968 168.912  1.00  0.82           O  
ATOM   2941  N   GLN A 436     154.387 174.635 162.482  1.00  0.82           N  
ATOM   2942  CA  GLN A 436     154.836 174.073 161.226  1.00  0.82           C  
ATOM   2943  C   GLN A 436     155.490 175.102 160.319  1.00  0.82           C  
ATOM   2944  O   GLN A 436     155.993 174.744 159.258  1.00  0.82           O  
ATOM   2945  CB  GLN A 436     153.614 173.491 160.468  1.00  0.82           C  
ATOM   2946  CG  GLN A 436     152.858 172.391 161.250  1.00  0.82           C  
ATOM   2947  CD  GLN A 436     153.601 171.067 161.172  1.00  0.82           C  
ATOM   2948  OE1 GLN A 436     153.719 170.497 160.087  1.00  0.82           O  
ATOM   2949  NE2 GLN A 436     154.136 170.550 162.299  1.00  0.82           N  
ATOM   2950  N   GLN A 437     155.522 176.394 160.719  1.00  0.81           N  
ATOM   2951  CA  GLN A 437     156.201 177.437 159.972  1.00  0.81           C  
ATOM   2952  C   GLN A 437     155.689 177.649 158.558  1.00  0.81           C  
ATOM   2953  O   GLN A 437     156.433 177.710 157.586  1.00  0.81           O  
ATOM   2954  CB  GLN A 437     157.721 177.233 160.051  1.00  0.81           C  
ATOM   2955  CG  GLN A 437     158.174 177.154 161.517  1.00  0.81           C  
ATOM   2956  CD  GLN A 437     159.688 177.168 161.555  1.00  0.81           C  
ATOM   2957  OE1 GLN A 437     160.384 176.149 161.581  1.00  0.81           O  
ATOM   2958  NE2 GLN A 437     160.249 178.403 161.540  1.00  0.81           N  
ATOM   2959  N   VAL A 438     154.356 177.777 158.406  1.00  0.87           N  
ATOM   2960  CA  VAL A 438     153.758 177.959 157.093  1.00  0.87           C  
ATOM   2961  C   VAL A 438     153.947 179.403 156.625  1.00  0.87           C  
ATOM   2962  O   VAL A 438     153.287 180.326 157.091  1.00  0.87           O  
ATOM   2963  CB  VAL A 438     152.273 177.580 157.057  1.00  0.87           C  
ATOM   2964  CG1 VAL A 438     151.707 177.729 155.628  1.00  0.87           C  
ATOM   2965  CG2 VAL A 438     152.059 176.133 157.555  1.00  0.87           C  
ATOM   2966  N   ASP A 439     154.864 179.629 155.666  1.00  0.86           N  
ATOM   2967  CA  ASP A 439     154.978 180.872 154.938  1.00  0.86           C  
ATOM   2968  C   ASP A 439     154.057 180.861 153.706  1.00  0.86           C  
ATOM   2969  O   ASP A 439     153.224 179.980 153.509  1.00  0.86           O  
ATOM   2970  CB  ASP A 439     156.468 181.128 154.615  1.00  0.86           C  
ATOM   2971  CG  ASP A 439     156.951 180.005 153.714  1.00  0.86           C  
ATOM   2972  OD1 ASP A 439     157.550 179.045 154.247  1.00  0.86           O  
ATOM   2973  OD2 ASP A 439     156.636 180.080 152.495  1.00  0.86           O  
ATOM   2974  N   GLY A 440     154.153 181.889 152.846  1.00  0.90           N  
ATOM   2975  CA  GLY A 440     153.298 182.013 151.670  1.00  0.90           C  
ATOM   2976  C   GLY A 440     153.573 181.133 150.467  1.00  0.90           C  
ATOM   2977  O   GLY A 440     152.675 180.931 149.653  1.00  0.90           O  
ATOM   2978  N   ASP A 441     154.778 180.544 150.325  1.00  0.88           N  
ATOM   2979  CA  ASP A 441     155.028 179.513 149.325  1.00  0.88           C  
ATOM   2980  C   ASP A 441     154.355 178.216 149.791  1.00  0.88           C  
ATOM   2981  O   ASP A 441     153.605 177.568 149.058  1.00  0.88           O  
ATOM   2982  CB  ASP A 441     156.558 179.359 149.014  1.00  0.88           C  
ATOM   2983  CG  ASP A 441     156.870 178.113 148.158  1.00  0.88           C  
ATOM   2984  OD1 ASP A 441     156.058 177.801 147.242  1.00  0.88           O  
ATOM   2985  OD2 ASP A 441     157.862 177.402 148.473  1.00  0.88           O  
ATOM   2986  N   LEU A 442     154.521 177.874 151.083  1.00  0.88           N  
ATOM   2987  CA  LEU A 442     153.944 176.698 151.701  1.00  0.88           C  
ATOM   2988  C   LEU A 442     152.428 176.717 151.758  1.00  0.88           C  
ATOM   2989  O   LEU A 442     151.763 175.697 151.609  1.00  0.88           O  
ATOM   2990  CB  LEU A 442     154.552 176.509 153.108  1.00  0.88           C  
ATOM   2991  CG  LEU A 442     155.984 175.936 153.116  1.00  0.88           C  
ATOM   2992  CD1 LEU A 442     156.432 175.709 154.565  1.00  0.88           C  
ATOM   2993  CD2 LEU A 442     156.101 174.623 152.325  1.00  0.88           C  
ATOM   2994  N   LEU A 443     151.828 177.896 151.947  1.00  0.91           N  
ATOM   2995  CA  LEU A 443     150.396 178.085 151.957  1.00  0.91           C  
ATOM   2996  C   LEU A 443     149.720 177.887 150.600  1.00  0.91           C  
ATOM   2997  O   LEU A 443     148.665 177.266 150.482  1.00  0.91           O  
ATOM   2998  CB  LEU A 443     150.145 179.506 152.479  1.00  0.91           C  
ATOM   2999  CG  LEU A 443     148.673 179.879 152.666  1.00  0.91           C  
ATOM   3000  CD1 LEU A 443     148.045 179.076 153.812  1.00  0.91           C  
ATOM   3001  CD2 LEU A 443     148.556 181.387 152.892  1.00  0.91           C  
ATOM   3002  N   LEU A 444     150.339 178.405 149.518  1.00  0.91           N  
ATOM   3003  CA  LEU A 444     149.822 178.347 148.156  1.00  0.91           C  
ATOM   3004  C   LEU A 444     149.899 176.946 147.559  1.00  0.91           C  
ATOM   3005  O   LEU A 444     149.260 176.642 146.545  1.00  0.91           O  
ATOM   3006  CB  LEU A 444     150.587 179.339 147.242  1.00  0.91           C  
ATOM   3007  CG  LEU A 444     150.316 180.833 147.505  1.00  0.91           C  
ATOM   3008  CD1 LEU A 444     151.246 181.691 146.634  1.00  0.91           C  
ATOM   3009  CD2 LEU A 444     148.858 181.215 147.242  1.00  0.91           C  
ATOM   3010  N   ARG A 445     150.671 176.063 148.205  1.00  0.83           N  
ATOM   3011  CA  ARG A 445     150.898 174.695 147.827  1.00  0.83           C  
ATOM   3012  C   ARG A 445     150.299 173.708 148.806  1.00  0.83           C  
ATOM   3013  O   ARG A 445     150.484 172.508 148.629  1.00  0.83           O  
ATOM   3014  CB  ARG A 445     152.420 174.503 147.708  1.00  0.83           C  
ATOM   3015  CG  ARG A 445     152.921 175.127 146.395  1.00  0.83           C  
ATOM   3016  CD  ARG A 445     154.374 174.841 146.000  1.00  0.83           C  
ATOM   3017  NE  ARG A 445     155.281 175.152 147.146  1.00  0.83           N  
ATOM   3018  CZ  ARG A 445     156.101 174.275 147.747  1.00  0.83           C  
ATOM   3019  NH1 ARG A 445     156.892 174.716 148.725  1.00  0.83           N  
ATOM   3020  NH2 ARG A 445     156.178 173.002 147.374  1.00  0.83           N  
ATOM   3021  N   LEU A 446     149.518 174.168 149.811  1.00  0.90           N  
ATOM   3022  CA  LEU A 446     148.853 173.261 150.738  1.00  0.90           C  
ATOM   3023  C   LEU A 446     147.914 172.264 150.067  1.00  0.90           C  
ATOM   3024  O   LEU A 446     147.070 172.599 149.236  1.00  0.90           O  
ATOM   3025  CB  LEU A 446     148.045 173.974 151.860  1.00  0.90           C  
ATOM   3026  CG  LEU A 446     148.838 174.376 153.120  1.00  0.90           C  
ATOM   3027  CD1 LEU A 446     147.929 175.183 154.053  1.00  0.90           C  
ATOM   3028  CD2 LEU A 446     149.399 173.169 153.879  1.00  0.90           C  
ATOM   3029  N   THR A 447     148.057 170.998 150.485  1.00  0.88           N  
ATOM   3030  CA  THR A 447     147.276 169.864 150.037  1.00  0.88           C  
ATOM   3031  C   THR A 447     146.325 169.437 151.120  1.00  0.88           C  
ATOM   3032  O   THR A 447     146.425 169.850 152.273  1.00  0.88           O  
ATOM   3033  CB  THR A 447     148.122 168.666 149.647  1.00  0.88           C  
ATOM   3034  OG1 THR A 447     148.952 168.238 150.719  1.00  0.88           O  
ATOM   3035  CG2 THR A 447     149.017 169.076 148.477  1.00  0.88           C  
ATOM   3036  N   GLU A 448     145.321 168.609 150.764  1.00  0.86           N  
ATOM   3037  CA  GLU A 448     144.347 168.102 151.710  1.00  0.86           C  
ATOM   3038  C   GLU A 448     145.012 167.235 152.778  1.00  0.86           C  
ATOM   3039  O   GLU A 448     144.693 167.336 153.965  1.00  0.86           O  
ATOM   3040  CB  GLU A 448     143.215 167.337 150.982  1.00  0.86           C  
ATOM   3041  CG  GLU A 448     142.132 166.766 151.943  1.00  0.86           C  
ATOM   3042  CD  GLU A 448     140.734 167.410 151.866  1.00  0.86           C  
ATOM   3043  OE1 GLU A 448     140.559 168.461 151.211  1.00  0.86           O  
ATOM   3044  OE2 GLU A 448     139.842 166.871 152.591  1.00  0.86           O  
ATOM   3045  N   GLU A 449     145.994 166.401 152.379  1.00  0.85           N  
ATOM   3046  CA  GLU A 449     146.786 165.575 153.275  1.00  0.85           C  
ATOM   3047  C   GLU A 449     147.597 166.382 154.294  1.00  0.85           C  
ATOM   3048  O   GLU A 449     147.501 166.124 155.493  1.00  0.85           O  
ATOM   3049  CB  GLU A 449     147.728 164.585 152.524  1.00  0.85           C  
ATOM   3050  CG  GLU A 449     147.205 164.084 151.159  1.00  0.85           C  
ATOM   3051  CD  GLU A 449     147.491 165.132 150.089  1.00  0.85           C  
ATOM   3052  OE1 GLU A 449     148.678 165.351 149.753  1.00  0.85           O  
ATOM   3053  OE2 GLU A 449     146.496 165.780 149.665  1.00  0.85           O  
ATOM   3054  N   GLU A 450     148.340 167.432 153.868  1.00  0.87           N  
ATOM   3055  CA  GLU A 450     149.054 168.359 154.747  1.00  0.87           C  
ATOM   3056  C   GLU A 450     148.129 169.069 155.726  1.00  0.87           C  
ATOM   3057  O   GLU A 450     148.378 169.202 156.924  1.00  0.87           O  
ATOM   3058  CB  GLU A 450     149.810 169.397 153.887  1.00  0.87           C  
ATOM   3059  CG  GLU A 450     151.104 168.821 153.265  1.00  0.87           C  
ATOM   3060  CD  GLU A 450     151.635 169.689 152.123  1.00  0.87           C  
ATOM   3061  OE1 GLU A 450     152.196 169.108 151.157  1.00  0.87           O  
ATOM   3062  OE2 GLU A 450     151.493 170.939 152.206  1.00  0.87           O  
ATOM   3063  N   LEU A 451     146.962 169.503 155.237  1.00  0.89           N  
ATOM   3064  CA  LEU A 451     145.928 170.109 156.047  1.00  0.89           C  
ATOM   3065  C   LEU A 451     145.331 169.211 157.127  1.00  0.89           C  
ATOM   3066  O   LEU A 451     145.124 169.618 158.271  1.00  0.89           O  
ATOM   3067  CB  LEU A 451     144.836 170.581 155.075  1.00  0.89           C  
ATOM   3068  CG  LEU A 451     144.092 171.880 155.405  1.00  0.89           C  
ATOM   3069  CD1 LEU A 451     145.038 173.000 155.846  1.00  0.89           C  
ATOM   3070  CD2 LEU A 451     143.368 172.306 154.127  1.00  0.89           C  
ATOM   3071  N   GLN A 452     145.037 167.951 156.777  1.00  0.83           N  
ATOM   3072  CA  GLN A 452     144.492 166.948 157.662  1.00  0.83           C  
ATOM   3073  C   GLN A 452     145.450 166.362 158.682  1.00  0.83           C  
ATOM   3074  O   GLN A 452     145.123 166.212 159.869  1.00  0.83           O  
ATOM   3075  CB  GLN A 452     144.007 165.790 156.771  1.00  0.83           C  
ATOM   3076  CG  GLN A 452     143.187 164.735 157.543  1.00  0.83           C  
ATOM   3077  CD  GLN A 452     142.472 163.762 156.608  1.00  0.83           C  
ATOM   3078  OE1 GLN A 452     142.644 163.746 155.391  1.00  0.83           O  
ATOM   3079  NE2 GLN A 452     141.600 162.905 157.192  1.00  0.83           N  
ATOM   3080  N   THR A 453     146.655 165.986 158.222  1.00  0.86           N  
ATOM   3081  CA  THR A 453     147.623 165.274 159.043  1.00  0.86           C  
ATOM   3082  C   THR A 453     148.463 166.233 159.838  1.00  0.86           C  
ATOM   3083  O   THR A 453     148.517 166.137 161.062  1.00  0.86           O  
ATOM   3084  CB  THR A 453     148.553 164.380 158.230  1.00  0.86           C  
ATOM   3085  OG1 THR A 453     147.813 163.621 157.280  1.00  0.86           O  
ATOM   3086  CG2 THR A 453     149.241 163.355 159.148  1.00  0.86           C  
ATOM   3087  N   ASP A 454     149.089 167.218 159.169  1.00  0.86           N  
ATOM   3088  CA  ASP A 454     150.137 168.024 159.768  1.00  0.86           C  
ATOM   3089  C   ASP A 454     149.601 169.246 160.496  1.00  0.86           C  
ATOM   3090  O   ASP A 454     150.101 169.657 161.542  1.00  0.86           O  
ATOM   3091  CB  ASP A 454     151.139 168.422 158.665  1.00  0.86           C  
ATOM   3092  CG  ASP A 454     151.600 167.155 157.959  1.00  0.86           C  
ATOM   3093  OD1 ASP A 454     151.964 166.176 158.659  1.00  0.86           O  
ATOM   3094  OD2 ASP A 454     151.518 167.127 156.708  1.00  0.86           O  
ATOM   3095  N   LEU A 455     148.515 169.842 159.971  1.00  0.90           N  
ATOM   3096  CA  LEU A 455     147.914 171.031 160.555  1.00  0.90           C  
ATOM   3097  C   LEU A 455     146.700 170.729 161.414  1.00  0.90           C  
ATOM   3098  O   LEU A 455     146.211 171.591 162.148  1.00  0.90           O  
ATOM   3099  CB  LEU A 455     147.508 171.994 159.421  1.00  0.90           C  
ATOM   3100  CG  LEU A 455     148.745 172.564 158.708  1.00  0.90           C  
ATOM   3101  CD1 LEU A 455     148.442 173.051 157.287  1.00  0.90           C  
ATOM   3102  CD2 LEU A 455     149.366 173.681 159.550  1.00  0.90           C  
ATOM   3103  N   GLY A 456     146.211 169.474 161.394  1.00  0.94           N  
ATOM   3104  CA  GLY A 456     145.205 168.984 162.326  1.00  0.94           C  
ATOM   3105  C   GLY A 456     143.792 169.375 161.988  1.00  0.94           C  
ATOM   3106  O   GLY A 456     142.893 169.337 162.827  1.00  0.94           O  
ATOM   3107  N   MET A 457     143.537 169.731 160.719  1.00  0.88           N  
ATOM   3108  CA  MET A 457     142.220 170.076 160.240  1.00  0.88           C  
ATOM   3109  C   MET A 457     141.417 168.791 159.989  1.00  0.88           C  
ATOM   3110  O   MET A 457     141.344 168.266 158.877  1.00  0.88           O  
ATOM   3111  CB  MET A 457     142.312 171.015 159.007  1.00  0.88           C  
ATOM   3112  CG  MET A 457     141.210 172.092 158.969  1.00  0.88           C  
ATOM   3113  SD  MET A 457     141.410 173.369 157.688  1.00  0.88           S  
ATOM   3114  CE  MET A 457     142.443 174.450 158.719  1.00  0.88           C  
ATOM   3115  N   LYS A 458     140.835 168.197 161.059  1.00  0.85           N  
ATOM   3116  CA  LYS A 458     140.202 166.882 161.014  1.00  0.85           C  
ATOM   3117  C   LYS A 458     138.973 166.749 160.138  1.00  0.85           C  
ATOM   3118  O   LYS A 458     138.841 165.806 159.358  1.00  0.85           O  
ATOM   3119  CB  LYS A 458     139.779 166.414 162.431  1.00  0.85           C  
ATOM   3120  CG  LYS A 458     140.934 166.188 163.420  1.00  0.85           C  
ATOM   3121  CD  LYS A 458     141.938 165.112 162.970  1.00  0.85           C  
ATOM   3122  CE  LYS A 458     143.320 165.295 163.605  1.00  0.85           C  
ATOM   3123  NZ  LYS A 458     144.328 164.480 162.886  1.00  0.85           N  
ATOM   3124  N   SER A 459     138.053 167.713 160.240  1.00  0.86           N  
ATOM   3125  CA  SER A 459     136.837 167.791 159.447  1.00  0.86           C  
ATOM   3126  C   SER A 459     137.119 168.031 157.971  1.00  0.86           C  
ATOM   3127  O   SER A 459     137.853 168.947 157.606  1.00  0.86           O  
ATOM   3128  CB  SER A 459     135.927 168.918 160.012  1.00  0.86           C  
ATOM   3129  OG  SER A 459     134.769 169.184 159.220  1.00  0.86           O  
ATOM   3130  N   GLY A 460     136.490 167.226 157.082  1.00  0.88           N  
ATOM   3131  CA  GLY A 460     136.544 167.429 155.633  1.00  0.88           C  
ATOM   3132  C   GLY A 460     135.652 168.543 155.166  1.00  0.88           C  
ATOM   3133  O   GLY A 460     135.763 169.023 154.046  1.00  0.88           O  
ATOM   3134  N   ILE A 461     134.747 169.019 156.038  1.00  0.83           N  
ATOM   3135  CA  ILE A 461     133.947 170.207 155.791  1.00  0.83           C  
ATOM   3136  C   ILE A 461     134.763 171.462 156.083  1.00  0.83           C  
ATOM   3137  O   ILE A 461     134.730 172.454 155.358  1.00  0.83           O  
ATOM   3138  CB  ILE A 461     132.661 170.178 156.609  1.00  0.83           C  
ATOM   3139  CG1 ILE A 461     131.747 169.050 156.071  1.00  0.83           C  
ATOM   3140  CG2 ILE A 461     131.965 171.560 156.602  1.00  0.83           C  
ATOM   3141  CD1 ILE A 461     130.541 168.750 156.965  1.00  0.83           C  
ATOM   3142  N   THR A 462     135.546 171.443 157.183  1.00  0.88           N  
ATOM   3143  CA  THR A 462     136.427 172.551 157.569  1.00  0.88           C  
ATOM   3144  C   THR A 462     137.568 172.745 156.573  1.00  0.88           C  
ATOM   3145  O   THR A 462     137.910 173.876 156.243  1.00  0.88           O  
ATOM   3146  CB  THR A 462     136.961 172.481 159.007  1.00  0.88           C  
ATOM   3147  OG1 THR A 462     135.917 172.571 159.969  1.00  0.88           O  
ATOM   3148  CG2 THR A 462     137.889 173.652 159.352  1.00  0.88           C  
ATOM   3149  N   ARG A 463     138.156 171.658 156.014  1.00  0.83           N  
ATOM   3150  CA  ARG A 463     139.095 171.732 154.894  1.00  0.83           C  
ATOM   3151  C   ARG A 463     138.490 172.311 153.620  1.00  0.83           C  
ATOM   3152  O   ARG A 463     139.130 173.052 152.877  1.00  0.83           O  
ATOM   3153  CB  ARG A 463     139.727 170.353 154.587  1.00  0.83           C  
ATOM   3154  CG  ARG A 463     140.626 169.853 155.740  1.00  0.83           C  
ATOM   3155  CD  ARG A 463     141.541 168.688 155.379  1.00  0.83           C  
ATOM   3156  NE  ARG A 463     140.660 167.586 154.973  1.00  0.83           N  
ATOM   3157  CZ  ARG A 463     140.127 166.600 155.697  1.00  0.83           C  
ATOM   3158  NH1 ARG A 463     139.405 165.712 155.016  1.00  0.83           N  
ATOM   3159  NH2 ARG A 463     140.263 166.525 157.010  1.00  0.83           N  
ATOM   3160  N   LYS A 464     137.206 172.023 153.361  1.00  0.84           N  
ATOM   3161  CA  LYS A 464     136.468 172.518 152.221  1.00  0.84           C  
ATOM   3162  C   LYS A 464     136.128 173.986 152.329  1.00  0.84           C  
ATOM   3163  O   LYS A 464     136.006 174.714 151.346  1.00  0.84           O  
ATOM   3164  CB  LYS A 464     135.178 171.698 152.103  1.00  0.84           C  
ATOM   3165  CG  LYS A 464     134.541 171.742 150.715  1.00  0.84           C  
ATOM   3166  CD  LYS A 464     133.520 170.608 150.565  1.00  0.84           C  
ATOM   3167  CE  LYS A 464     133.119 170.325 149.120  1.00  0.84           C  
ATOM   3168  NZ  LYS A 464     132.108 169.248 149.120  1.00  0.84           N  
ATOM   3169  N   ARG A 465     135.959 174.458 153.572  1.00  0.80           N  
ATOM   3170  CA  ARG A 465     135.809 175.856 153.888  1.00  0.80           C  
ATOM   3171  C   ARG A 465     137.131 176.606 153.873  1.00  0.80           C  
ATOM   3172  O   ARG A 465     137.186 177.749 153.422  1.00  0.80           O  
ATOM   3173  CB  ARG A 465     135.056 175.990 155.222  1.00  0.80           C  
ATOM   3174  CG  ARG A 465     134.619 177.425 155.558  1.00  0.80           C  
ATOM   3175  CD  ARG A 465     133.517 177.518 156.623  1.00  0.80           C  
ATOM   3176  NE  ARG A 465     133.881 176.599 157.753  1.00  0.80           N  
ATOM   3177  CZ  ARG A 465     134.692 176.904 158.774  1.00  0.80           C  
ATOM   3178  NH1 ARG A 465     135.126 178.140 158.989  1.00  0.80           N  
ATOM   3179  NH2 ARG A 465     135.095 175.935 159.598  1.00  0.80           N  
ATOM   3180  N   PHE A 466     138.235 175.968 154.323  1.00  0.89           N  
ATOM   3181  CA  PHE A 466     139.586 176.494 154.200  1.00  0.89           C  
ATOM   3182  C   PHE A 466     140.010 176.695 152.754  1.00  0.89           C  
ATOM   3183  O   PHE A 466     140.503 177.752 152.367  1.00  0.89           O  
ATOM   3184  CB  PHE A 466     140.599 175.527 154.866  1.00  0.89           C  
ATOM   3185  CG  PHE A 466     141.997 176.094 154.846  1.00  0.89           C  
ATOM   3186  CD1 PHE A 466     142.371 177.060 155.786  1.00  0.89           C  
ATOM   3187  CD2 PHE A 466     142.901 175.753 153.824  1.00  0.89           C  
ATOM   3188  CE1 PHE A 466     143.633 177.661 155.725  1.00  0.89           C  
ATOM   3189  CE2 PHE A 466     144.180 176.319 153.785  1.00  0.89           C  
ATOM   3190  CZ  PHE A 466     144.544 177.277 154.736  1.00  0.89           C  
ATOM   3191  N   PHE A 467     139.791 175.676 151.901  1.00  0.87           N  
ATOM   3192  CA  PHE A 467     140.250 175.694 150.525  1.00  0.87           C  
ATOM   3193  C   PHE A 467     139.493 176.697 149.687  1.00  0.87           C  
ATOM   3194  O   PHE A 467     139.965 177.174 148.661  1.00  0.87           O  
ATOM   3195  CB  PHE A 467     140.185 174.272 149.899  1.00  0.87           C  
ATOM   3196  CG  PHE A 467     141.435 173.500 150.203  1.00  0.87           C  
ATOM   3197  CD1 PHE A 467     142.691 174.082 149.965  1.00  0.87           C  
ATOM   3198  CD2 PHE A 467     141.385 172.161 150.631  1.00  0.87           C  
ATOM   3199  CE1 PHE A 467     143.868 173.375 150.217  1.00  0.87           C  
ATOM   3200  CE2 PHE A 467     142.563 171.431 150.826  1.00  0.87           C  
ATOM   3201  CZ  PHE A 467     143.804 172.049 150.644  1.00  0.87           C  
ATOM   3202  N   ARG A 468     138.299 177.074 150.138  1.00  0.80           N  
ATOM   3203  CA  ARG A 468     137.494 178.098 149.539  1.00  0.80           C  
ATOM   3204  C   ARG A 468     137.996 179.518 149.805  1.00  0.80           C  
ATOM   3205  O   ARG A 468     138.078 180.331 148.883  1.00  0.80           O  
ATOM   3206  CB  ARG A 468     136.079 177.847 150.059  1.00  0.80           C  
ATOM   3207  CG  ARG A 468     135.019 178.761 149.454  1.00  0.80           C  
ATOM   3208  CD  ARG A 468     133.619 178.311 149.854  1.00  0.80           C  
ATOM   3209  NE  ARG A 468     133.420 178.737 151.281  1.00  0.80           N  
ATOM   3210  CZ  ARG A 468     132.320 178.468 151.994  1.00  0.80           C  
ATOM   3211  NH1 ARG A 468     131.344 177.713 151.498  1.00  0.80           N  
ATOM   3212  NH2 ARG A 468     132.169 178.991 153.212  1.00  0.80           N  
ATOM   3213  N   GLU A 469     138.389 179.822 151.064  1.00  0.86           N  
ATOM   3214  CA  GLU A 469     139.087 181.036 151.467  1.00  0.86           C  
ATOM   3215  C   GLU A 469     140.444 181.149 150.784  1.00  0.86           C  
ATOM   3216  O   GLU A 469     140.847 182.183 150.249  1.00  0.86           O  
ATOM   3217  CB  GLU A 469     139.322 181.013 153.002  1.00  0.86           C  
ATOM   3218  CG  GLU A 469     138.054 181.206 153.874  1.00  0.86           C  
ATOM   3219  CD  GLU A 469     137.505 182.638 153.811  1.00  0.86           C  
ATOM   3220  OE1 GLU A 469     138.193 183.524 153.244  1.00  0.86           O  
ATOM   3221  OE2 GLU A 469     136.381 182.823 154.346  1.00  0.86           O  
ATOM   3222  N   LEU A 470     141.188 180.029 150.737  1.00  0.90           N  
ATOM   3223  CA  LEU A 470     142.452 179.927 150.041  1.00  0.90           C  
ATOM   3224  C   LEU A 470     142.385 180.192 148.533  1.00  0.90           C  
ATOM   3225  O   LEU A 470     143.253 180.852 147.960  1.00  0.90           O  
ATOM   3226  CB  LEU A 470     143.077 178.541 150.300  1.00  0.90           C  
ATOM   3227  CG  LEU A 470     144.522 178.419 149.792  1.00  0.90           C  
ATOM   3228  CD1 LEU A 470     145.473 179.413 150.477  1.00  0.90           C  
ATOM   3229  CD2 LEU A 470     145.039 176.986 149.931  1.00  0.90           C  
ATOM   3230  N   THR A 471     141.346 179.677 147.849  1.00  0.88           N  
ATOM   3231  CA  THR A 471     141.030 179.969 146.449  1.00  0.88           C  
ATOM   3232  C   THR A 471     140.760 181.446 146.220  1.00  0.88           C  
ATOM   3233  O   THR A 471     141.220 182.019 145.233  1.00  0.88           O  
ATOM   3234  CB  THR A 471     139.910 179.094 145.896  1.00  0.88           C  
ATOM   3235  OG1 THR A 471     140.405 177.764 145.822  1.00  0.88           O  
ATOM   3236  CG2 THR A 471     139.534 179.463 144.458  1.00  0.88           C  
ATOM   3237  N   GLU A 472     140.055 182.127 147.152  1.00  0.84           N  
ATOM   3238  CA  GLU A 472     139.848 183.566 147.088  1.00  0.84           C  
ATOM   3239  C   GLU A 472     141.162 184.344 147.117  1.00  0.84           C  
ATOM   3240  O   GLU A 472     141.439 185.186 146.259  1.00  0.84           O  
ATOM   3241  CB  GLU A 472     138.936 184.059 148.238  1.00  0.84           C  
ATOM   3242  CG  GLU A 472     138.150 185.331 147.839  1.00  0.84           C  
ATOM   3243  CD  GLU A 472     137.194 185.867 148.908  1.00  0.84           C  
ATOM   3244  OE1 GLU A 472     136.811 185.107 149.834  1.00  0.84           O  
ATOM   3245  OE2 GLU A 472     136.775 187.043 148.764  1.00  0.84           O  
ATOM   3246  N   LEU A 473     142.058 183.982 148.060  1.00  0.89           N  
ATOM   3247  CA  LEU A 473     143.388 184.555 148.195  1.00  0.89           C  
ATOM   3248  C   LEU A 473     144.291 184.378 146.967  1.00  0.89           C  
ATOM   3249  O   LEU A 473     144.937 185.314 146.500  1.00  0.89           O  
ATOM   3250  CB  LEU A 473     144.090 183.967 149.446  1.00  0.89           C  
ATOM   3251  CG  LEU A 473     145.478 184.567 149.759  1.00  0.89           C  
ATOM   3252  CD1 LEU A 473     145.392 186.043 150.186  1.00  0.89           C  
ATOM   3253  CD2 LEU A 473     146.257 183.699 150.763  1.00  0.89           C  
ATOM   3254  N   LYS A 474     144.317 183.174 146.366  1.00  0.88           N  
ATOM   3255  CA  LYS A 474     145.077 182.835 145.175  1.00  0.88           C  
ATOM   3256  C   LYS A 474     144.641 183.584 143.916  1.00  0.88           C  
ATOM   3257  O   LYS A 474     145.381 183.708 142.941  1.00  0.88           O  
ATOM   3258  CB  LYS A 474     144.881 181.336 144.893  1.00  0.88           C  
ATOM   3259  CG  LYS A 474     145.683 180.400 145.800  1.00  0.88           C  
ATOM   3260  CD  LYS A 474     145.312 178.949 145.471  1.00  0.88           C  
ATOM   3261  CE  LYS A 474     146.103 177.886 146.227  1.00  0.88           C  
ATOM   3262  NZ  LYS A 474     145.581 176.547 145.865  1.00  0.88           N  
ATOM   3263  N   THR A 475     143.404 184.100 143.915  1.00  0.86           N  
ATOM   3264  CA  THR A 475     142.814 184.829 142.801  1.00  0.86           C  
ATOM   3265  C   THR A 475     143.082 186.319 142.943  1.00  0.86           C  
ATOM   3266  O   THR A 475     143.150 187.045 141.956  1.00  0.86           O  
ATOM   3267  CB  THR A 475     141.310 184.549 142.743  1.00  0.86           C  
ATOM   3268  OG1 THR A 475     141.058 183.182 142.454  1.00  0.86           O  
ATOM   3269  CG2 THR A 475     140.577 185.325 141.642  1.00  0.86           C  
ATOM   3270  N   PHE A 476     143.345 186.789 144.179  1.00  0.83           N  
ATOM   3271  CA  PHE A 476     143.691 188.156 144.536  1.00  0.83           C  
ATOM   3272  C   PHE A 476     145.196 188.369 144.449  1.00  0.83           C  
ATOM   3273  O   PHE A 476     145.689 189.480 144.259  1.00  0.83           O  
ATOM   3274  CB  PHE A 476     143.178 188.330 145.995  1.00  0.83           C  
ATOM   3275  CG  PHE A 476     143.729 189.494 146.771  1.00  0.83           C  
ATOM   3276  CD1 PHE A 476     143.255 190.796 146.563  1.00  0.83           C  
ATOM   3277  CD2 PHE A 476     144.716 189.272 147.752  1.00  0.83           C  
ATOM   3278  CE1 PHE A 476     143.744 191.856 147.337  1.00  0.83           C  
ATOM   3279  CE2 PHE A 476     145.180 190.326 148.545  1.00  0.83           C  
ATOM   3280  CZ  PHE A 476     144.696 191.620 148.335  1.00  0.83           C  
ATOM   3281  N   ALA A 477     145.966 187.276 144.575  1.00  0.92           N  
ATOM   3282  CA  ALA A 477     147.403 187.313 144.658  1.00  0.92           C  
ATOM   3283  C   ALA A 477     148.161 187.958 143.499  1.00  0.92           C  
ATOM   3284  O   ALA A 477     147.880 187.761 142.312  1.00  0.92           O  
ATOM   3285  CB  ALA A 477     147.954 185.900 144.914  1.00  0.92           C  
ATOM   3286  N   ASN A 478     149.193 188.741 143.879  1.00  0.85           N  
ATOM   3287  CA  ASN A 478     150.196 189.278 142.996  1.00  0.85           C  
ATOM   3288  C   ASN A 478     151.271 188.200 142.841  1.00  0.85           C  
ATOM   3289  O   ASN A 478     151.860 187.747 143.818  1.00  0.85           O  
ATOM   3290  CB  ASN A 478     150.805 190.599 143.550  1.00  0.85           C  
ATOM   3291  CG  ASN A 478     151.679 191.251 142.484  1.00  0.85           C  
ATOM   3292  OD1 ASN A 478     151.622 190.885 141.309  1.00  0.85           O  
ATOM   3293  ND2 ASN A 478     152.541 192.205 142.892  1.00  0.85           N  
ATOM   3294  N   TYR A 479     151.529 187.783 141.585  1.00  0.85           N  
ATOM   3295  CA  TYR A 479     152.449 186.712 141.236  1.00  0.85           C  
ATOM   3296  C   TYR A 479     153.644 187.249 140.465  1.00  0.85           C  
ATOM   3297  O   TYR A 479     154.354 186.496 139.809  1.00  0.85           O  
ATOM   3298  CB  TYR A 479     151.775 185.623 140.359  1.00  0.85           C  
ATOM   3299  CG  TYR A 479     150.701 184.907 141.112  1.00  0.85           C  
ATOM   3300  CD1 TYR A 479     151.054 184.080 142.186  1.00  0.85           C  
ATOM   3301  CD2 TYR A 479     149.352 185.006 140.737  1.00  0.85           C  
ATOM   3302  CE1 TYR A 479     150.082 183.352 142.873  1.00  0.85           C  
ATOM   3303  CE2 TYR A 479     148.380 184.233 141.390  1.00  0.85           C  
ATOM   3304  CZ  TYR A 479     148.757 183.390 142.445  1.00  0.85           C  
ATOM   3305  OH  TYR A 479     147.824 182.563 143.086  1.00  0.85           O  
ATOM   3306  N   SER A 480     153.913 188.567 140.544  1.00  0.83           N  
ATOM   3307  CA  SER A 480     154.957 189.258 139.787  1.00  0.83           C  
ATOM   3308  C   SER A 480     156.371 188.710 139.949  1.00  0.83           C  
ATOM   3309  O   SER A 480     157.185 188.775 139.034  1.00  0.83           O  
ATOM   3310  CB  SER A 480     154.988 190.779 140.115  1.00  0.83           C  
ATOM   3311  OG  SER A 480     155.178 191.026 141.512  1.00  0.83           O  
ATOM   3312  N   THR A 481     156.685 188.177 141.144  1.00  0.82           N  
ATOM   3313  CA  THR A 481     157.933 187.516 141.525  1.00  0.82           C  
ATOM   3314  C   THR A 481     158.225 186.239 140.726  1.00  0.82           C  
ATOM   3315  O   THR A 481     159.349 186.002 140.275  1.00  0.82           O  
ATOM   3316  CB  THR A 481     158.016 187.285 143.066  1.00  0.82           C  
ATOM   3317  OG1 THR A 481     157.876 185.944 143.515  1.00  0.82           O  
ATOM   3318  CG2 THR A 481     156.904 188.047 143.815  1.00  0.82           C  
ATOM   3319  N   CYS A 482     157.182 185.401 140.543  1.00  0.85           N  
ATOM   3320  CA  CYS A 482     157.219 184.045 140.022  1.00  0.85           C  
ATOM   3321  C   CYS A 482     156.826 183.980 138.557  1.00  0.85           C  
ATOM   3322  O   CYS A 482     157.520 183.372 137.742  1.00  0.85           O  
ATOM   3323  CB  CYS A 482     156.317 183.074 140.861  1.00  0.85           C  
ATOM   3324  SG  CYS A 482     154.905 183.824 141.733  1.00  0.85           S  
ATOM   3325  N   ASP A 483     155.693 184.601 138.182  1.00  0.86           N  
ATOM   3326  CA  ASP A 483     155.188 184.598 136.826  1.00  0.86           C  
ATOM   3327  C   ASP A 483     156.068 185.455 135.919  1.00  0.86           C  
ATOM   3328  O   ASP A 483     156.271 186.642 136.158  1.00  0.86           O  
ATOM   3329  CB  ASP A 483     153.714 185.085 136.799  1.00  0.86           C  
ATOM   3330  CG  ASP A 483     152.940 184.529 135.620  1.00  0.86           C  
ATOM   3331  OD1 ASP A 483     153.567 184.208 134.574  1.00  0.86           O  
ATOM   3332  OD2 ASP A 483     151.690 184.430 135.731  1.00  0.86           O  
ATOM   3333  N   ARG A 484     156.631 184.855 134.848  1.00  0.77           N  
ATOM   3334  CA  ARG A 484     157.466 185.583 133.915  1.00  0.77           C  
ATOM   3335  C   ARG A 484     156.710 185.808 132.617  1.00  0.77           C  
ATOM   3336  O   ARG A 484     157.063 186.675 131.822  1.00  0.77           O  
ATOM   3337  CB  ARG A 484     158.814 184.824 133.666  1.00  0.77           C  
ATOM   3338  CG  ARG A 484     159.825 185.607 132.790  1.00  0.77           C  
ATOM   3339  CD  ARG A 484     161.156 184.937 132.418  1.00  0.77           C  
ATOM   3340  NE  ARG A 484     161.944 184.709 133.666  1.00  0.77           N  
ATOM   3341  CZ  ARG A 484     162.723 185.621 134.267  1.00  0.77           C  
ATOM   3342  NH1 ARG A 484     162.833 186.872 133.838  1.00  0.77           N  
ATOM   3343  NH2 ARG A 484     163.397 185.250 135.357  1.00  0.77           N  
ATOM   3344  N   SER A 485     155.614 185.059 132.371  1.00  0.86           N  
ATOM   3345  CA  SER A 485     154.956 185.052 131.075  1.00  0.86           C  
ATOM   3346  C   SER A 485     153.571 185.623 131.139  1.00  0.86           C  
ATOM   3347  O   SER A 485     152.844 185.689 130.143  1.00  0.86           O  
ATOM   3348  CB  SER A 485     154.890 183.610 130.510  1.00  0.86           C  
ATOM   3349  OG  SER A 485     154.057 182.736 131.264  1.00  0.86           O  
ATOM   3350  N   ASN A 486     153.173 186.068 132.337  1.00  0.87           N  
ATOM   3351  CA  ASN A 486     151.837 186.503 132.653  1.00  0.87           C  
ATOM   3352  C   ASN A 486     150.828 185.375 132.391  1.00  0.87           C  
ATOM   3353  O   ASN A 486     149.861 185.517 131.637  1.00  0.87           O  
ATOM   3354  CB  ASN A 486     151.509 187.859 131.965  1.00  0.87           C  
ATOM   3355  CG  ASN A 486     150.481 188.628 132.783  1.00  0.87           C  
ATOM   3356  OD1 ASN A 486     150.119 188.203 133.880  1.00  0.87           O  
ATOM   3357  ND2 ASN A 486     149.969 189.755 132.231  1.00  0.87           N  
ATOM   3358  N   LEU A 487     151.095 184.185 132.978  1.00  0.88           N  
ATOM   3359  CA  LEU A 487     150.237 183.016 132.950  1.00  0.88           C  
ATOM   3360  C   LEU A 487     148.943 183.293 133.682  1.00  0.88           C  
ATOM   3361  O   LEU A 487     147.865 182.923 133.220  1.00  0.88           O  
ATOM   3362  CB  LEU A 487     150.902 181.733 133.522  1.00  0.88           C  
ATOM   3363  CG  LEU A 487     151.284 180.646 132.493  1.00  0.88           C  
ATOM   3364  CD1 LEU A 487     151.635 179.345 133.232  1.00  0.88           C  
ATOM   3365  CD2 LEU A 487     150.178 180.349 131.475  1.00  0.88           C  
ATOM   3366  N   ALA A 488     149.013 184.025 134.803  1.00  0.93           N  
ATOM   3367  CA  ALA A 488     147.866 184.488 135.562  1.00  0.93           C  
ATOM   3368  C   ALA A 488     146.762 185.198 134.765  1.00  0.93           C  
ATOM   3369  O   ALA A 488     145.576 184.942 134.986  1.00  0.93           O  
ATOM   3370  CB  ALA A 488     148.371 185.356 136.737  1.00  0.93           C  
ATOM   3371  N   ASP A 489     147.130 186.028 133.769  1.00  0.89           N  
ATOM   3372  CA  ASP A 489     146.205 186.738 132.897  1.00  0.89           C  
ATOM   3373  C   ASP A 489     145.875 185.945 131.628  1.00  0.89           C  
ATOM   3374  O   ASP A 489     144.969 186.282 130.869  1.00  0.89           O  
ATOM   3375  CB  ASP A 489     146.819 188.102 132.491  1.00  0.89           C  
ATOM   3376  CG  ASP A 489     146.863 189.106 133.644  1.00  0.89           C  
ATOM   3377  OD1 ASP A 489     146.394 188.793 134.771  1.00  0.89           O  
ATOM   3378  OD2 ASP A 489     147.389 190.217 133.369  1.00  0.89           O  
ATOM   3379  N   TRP A 490     146.577 184.825 131.356  1.00  0.88           N  
ATOM   3380  CA  TRP A 490     146.137 183.872 130.352  1.00  0.88           C  
ATOM   3381  C   TRP A 490     145.047 182.991 130.945  1.00  0.88           C  
ATOM   3382  O   TRP A 490     143.967 182.829 130.379  1.00  0.88           O  
ATOM   3383  CB  TRP A 490     147.326 183.027 129.822  1.00  0.88           C  
ATOM   3384  CG  TRP A 490     146.957 182.037 128.738  1.00  0.88           C  
ATOM   3385  CD1 TRP A 490     146.752 182.218 127.399  1.00  0.88           C  
ATOM   3386  CD2 TRP A 490     146.630 180.660 129.000  1.00  0.88           C  
ATOM   3387  NE1 TRP A 490     146.335 181.045 126.804  1.00  0.88           N  
ATOM   3388  CE2 TRP A 490     146.260 180.082 127.789  1.00  0.88           C  
ATOM   3389  CE3 TRP A 490     146.624 179.934 130.188  1.00  0.88           C  
ATOM   3390  CZ2 TRP A 490     145.879 178.745 127.711  1.00  0.88           C  
ATOM   3391  CZ3 TRP A 490     146.226 178.593 130.116  1.00  0.88           C  
ATOM   3392  CH2 TRP A 490     145.868 178.003 128.902  1.00  0.88           C  
ATOM   3393  N   LEU A 491     145.290 182.459 132.159  1.00  0.89           N  
ATOM   3394  CA  LEU A 491     144.336 181.685 132.926  1.00  0.89           C  
ATOM   3395  C   LEU A 491     143.078 182.448 133.256  1.00  0.89           C  
ATOM   3396  O   LEU A 491     141.973 181.949 133.051  1.00  0.89           O  
ATOM   3397  CB  LEU A 491     144.985 181.220 134.240  1.00  0.89           C  
ATOM   3398  CG  LEU A 491     145.956 180.045 134.081  1.00  0.89           C  
ATOM   3399  CD1 LEU A 491     146.611 179.805 135.438  1.00  0.89           C  
ATOM   3400  CD2 LEU A 491     145.273 178.766 133.567  1.00  0.89           C  
ATOM   3401  N   GLY A 492     143.203 183.709 133.709  1.00  0.91           N  
ATOM   3402  CA  GLY A 492     142.044 184.537 134.015  1.00  0.91           C  
ATOM   3403  C   GLY A 492     141.203 184.927 132.815  1.00  0.91           C  
ATOM   3404  O   GLY A 492     140.036 185.276 132.969  1.00  0.91           O  
ATOM   3405  N   SER A 493     141.770 184.857 131.589  1.00  0.90           N  
ATOM   3406  CA  SER A 493     141.050 185.162 130.353  1.00  0.90           C  
ATOM   3407  C   SER A 493     140.283 183.968 129.791  1.00  0.90           C  
ATOM   3408  O   SER A 493     139.368 184.133 128.989  1.00  0.90           O  
ATOM   3409  CB  SER A 493     141.965 185.730 129.229  1.00  0.90           C  
ATOM   3410  OG  SER A 493     142.319 187.087 129.494  1.00  0.90           O  
ATOM   3411  N   LEU A 494     140.597 182.726 130.208  1.00  0.90           N  
ATOM   3412  CA  LEU A 494     139.736 181.564 130.010  1.00  0.90           C  
ATOM   3413  C   LEU A 494     138.487 181.555 130.885  1.00  0.90           C  
ATOM   3414  O   LEU A 494     137.387 181.206 130.439  1.00  0.90           O  
ATOM   3415  CB  LEU A 494     140.504 180.275 130.400  1.00  0.90           C  
ATOM   3416  CG  LEU A 494     141.019 179.397 129.254  1.00  0.90           C  
ATOM   3417  CD1 LEU A 494     141.719 180.206 128.163  1.00  0.90           C  
ATOM   3418  CD2 LEU A 494     141.975 178.329 129.803  1.00  0.90           C  
ATOM   3419  N   ASP A 495     138.692 181.870 132.178  1.00  0.88           N  
ATOM   3420  CA  ASP A 495     137.704 181.776 133.220  1.00  0.88           C  
ATOM   3421  C   ASP A 495     138.330 182.497 134.431  1.00  0.88           C  
ATOM   3422  O   ASP A 495     139.481 182.195 134.768  1.00  0.88           O  
ATOM   3423  CB  ASP A 495     137.341 180.282 133.490  1.00  0.88           C  
ATOM   3424  CG  ASP A 495     136.102 180.084 134.349  1.00  0.88           C  
ATOM   3425  OD1 ASP A 495     135.387 181.070 134.643  1.00  0.88           O  
ATOM   3426  OD2 ASP A 495     135.822 178.913 134.719  1.00  0.88           O  
ATOM   3427  N   PRO A 496     137.698 183.458 135.120  1.00  0.88           N  
ATOM   3428  CA  PRO A 496     138.294 184.190 136.248  1.00  0.88           C  
ATOM   3429  C   PRO A 496     138.799 183.337 137.412  1.00  0.88           C  
ATOM   3430  O   PRO A 496     139.733 183.734 138.107  1.00  0.88           O  
ATOM   3431  CB  PRO A 496     137.145 185.124 136.648  1.00  0.88           C  
ATOM   3432  CG  PRO A 496     136.570 185.537 135.294  1.00  0.88           C  
ATOM   3433  CD  PRO A 496     136.576 184.210 134.543  1.00  0.88           C  
ATOM   3434  N   ARG A 497     138.192 182.153 137.628  1.00  0.78           N  
ATOM   3435  CA  ARG A 497     138.479 181.215 138.697  1.00  0.78           C  
ATOM   3436  C   ARG A 497     139.506 180.159 138.282  1.00  0.78           C  
ATOM   3437  O   ARG A 497     139.700 179.165 138.976  1.00  0.78           O  
ATOM   3438  CB  ARG A 497     137.168 180.529 139.174  1.00  0.78           C  
ATOM   3439  CG  ARG A 497     136.240 180.086 138.030  1.00  0.78           C  
ATOM   3440  CD  ARG A 497     135.141 179.132 138.499  1.00  0.78           C  
ATOM   3441  NE  ARG A 497     134.010 179.262 137.525  1.00  0.78           N  
ATOM   3442  CZ  ARG A 497     132.717 179.309 137.882  1.00  0.78           C  
ATOM   3443  NH1 ARG A 497     132.322 179.021 139.122  1.00  0.78           N  
ATOM   3444  NH2 ARG A 497     131.799 179.647 136.981  1.00  0.78           N  
ATOM   3445  N   PHE A 498     140.213 180.359 137.149  1.00  0.87           N  
ATOM   3446  CA  PHE A 498     141.408 179.613 136.769  1.00  0.87           C  
ATOM   3447  C   PHE A 498     142.670 180.345 137.168  1.00  0.87           C  
ATOM   3448  O   PHE A 498     143.758 179.779 137.196  1.00  0.87           O  
ATOM   3449  CB  PHE A 498     141.476 179.443 135.235  1.00  0.87           C  
ATOM   3450  CG  PHE A 498     140.550 178.415 134.679  1.00  0.87           C  
ATOM   3451  CD1 PHE A 498     139.657 177.649 135.444  1.00  0.87           C  
ATOM   3452  CD2 PHE A 498     140.581 178.230 133.292  1.00  0.87           C  
ATOM   3453  CE1 PHE A 498     138.810 176.729 134.825  1.00  0.87           C  
ATOM   3454  CE2 PHE A 498     139.736 177.301 132.675  1.00  0.87           C  
ATOM   3455  CZ  PHE A 498     138.854 176.542 133.442  1.00  0.87           C  
ATOM   3456  N   ARG A 499     142.552 181.615 137.571  1.00  0.83           N  
ATOM   3457  CA  ARG A 499     143.664 182.444 137.983  1.00  0.83           C  
ATOM   3458  C   ARG A 499     144.292 182.007 139.312  1.00  0.83           C  
ATOM   3459  O   ARG A 499     145.414 182.364 139.669  1.00  0.83           O  
ATOM   3460  CB  ARG A 499     143.128 183.890 138.027  1.00  0.83           C  
ATOM   3461  CG  ARG A 499     144.203 184.882 138.490  1.00  0.83           C  
ATOM   3462  CD  ARG A 499     143.947 186.354 138.172  1.00  0.83           C  
ATOM   3463  NE  ARG A 499     145.229 187.135 138.322  1.00  0.83           N  
ATOM   3464  CZ  ARG A 499     145.973 187.300 139.430  1.00  0.83           C  
ATOM   3465  NH1 ARG A 499     145.758 186.680 140.584  1.00  0.83           N  
ATOM   3466  NH2 ARG A 499     146.988 188.165 139.407  1.00  0.83           N  
ATOM   3467  N   GLN A 500     143.574 181.149 140.052  1.00  0.87           N  
ATOM   3468  CA  GLN A 500     144.019 180.474 141.248  1.00  0.87           C  
ATOM   3469  C   GLN A 500     145.093 179.402 141.001  1.00  0.87           C  
ATOM   3470  O   GLN A 500     145.826 179.008 141.910  1.00  0.87           O  
ATOM   3471  CB  GLN A 500     142.783 179.821 141.925  1.00  0.87           C  
ATOM   3472  CG  GLN A 500     142.140 178.696 141.080  1.00  0.87           C  
ATOM   3473  CD  GLN A 500     141.165 177.843 141.886  1.00  0.87           C  
ATOM   3474  OE1 GLN A 500     141.551 177.239 142.889  1.00  0.87           O  
ATOM   3475  NE2 GLN A 500     139.888 177.759 141.453  1.00  0.87           N  
ATOM   3476  N   TYR A 501     145.212 178.905 139.746  1.00  0.90           N  
ATOM   3477  CA  TYR A 501     146.091 177.803 139.383  1.00  0.90           C  
ATOM   3478  C   TYR A 501     147.451 178.294 138.948  1.00  0.90           C  
ATOM   3479  O   TYR A 501     148.355 177.503 138.675  1.00  0.90           O  
ATOM   3480  CB  TYR A 501     145.526 176.973 138.196  1.00  0.90           C  
ATOM   3481  CG  TYR A 501     144.221 176.326 138.547  1.00  0.90           C  
ATOM   3482  CD1 TYR A 501     144.125 175.558 139.713  1.00  0.90           C  
ATOM   3483  CD2 TYR A 501     143.103 176.426 137.704  1.00  0.90           C  
ATOM   3484  CE1 TYR A 501     142.932 174.915 140.046  1.00  0.90           C  
ATOM   3485  CE2 TYR A 501     141.901 175.771 138.029  1.00  0.90           C  
ATOM   3486  CZ  TYR A 501     141.821 175.010 139.209  1.00  0.90           C  
ATOM   3487  OH  TYR A 501     140.680 174.267 139.577  1.00  0.90           O  
ATOM   3488  N   THR A 502     147.643 179.627 138.925  1.00  0.91           N  
ATOM   3489  CA  THR A 502     148.873 180.257 138.458  1.00  0.91           C  
ATOM   3490  C   THR A 502     150.085 179.773 139.221  1.00  0.91           C  
ATOM   3491  O   THR A 502     151.070 179.350 138.628  1.00  0.91           O  
ATOM   3492  CB  THR A 502     148.875 181.772 138.650  1.00  0.91           C  
ATOM   3493  OG1 THR A 502     147.813 182.380 137.948  1.00  0.91           O  
ATOM   3494  CG2 THR A 502     150.166 182.416 138.121  1.00  0.91           C  
ATOM   3495  N   TYR A 503     150.044 179.776 140.572  1.00  0.89           N  
ATOM   3496  CA  TYR A 503     151.190 179.369 141.367  1.00  0.89           C  
ATOM   3497  C   TYR A 503     151.585 177.906 141.158  1.00  0.89           C  
ATOM   3498  O   TYR A 503     152.749 177.584 140.949  1.00  0.89           O  
ATOM   3499  CB  TYR A 503     150.952 179.666 142.865  1.00  0.89           C  
ATOM   3500  CG  TYR A 503     152.261 179.694 143.596  1.00  0.89           C  
ATOM   3501  CD1 TYR A 503     153.188 180.721 143.351  1.00  0.89           C  
ATOM   3502  CD2 TYR A 503     152.589 178.677 144.505  1.00  0.89           C  
ATOM   3503  CE1 TYR A 503     154.414 180.743 144.021  1.00  0.89           C  
ATOM   3504  CE2 TYR A 503     153.801 178.721 145.205  1.00  0.89           C  
ATOM   3505  CZ  TYR A 503     154.707 179.758 144.954  1.00  0.89           C  
ATOM   3506  OH  TYR A 503     155.929 179.848 145.626  1.00  0.89           O  
ATOM   3507  N   GLY A 504     150.602 176.984 141.139  1.00  0.93           N  
ATOM   3508  CA  GLY A 504     150.838 175.565 140.874  1.00  0.93           C  
ATOM   3509  C   GLY A 504     151.404 175.274 139.496  1.00  0.93           C  
ATOM   3510  O   GLY A 504     152.204 174.366 139.327  1.00  0.93           O  
ATOM   3511  N   LEU A 505     151.017 176.056 138.467  1.00  0.90           N  
ATOM   3512  CA  LEU A 505     151.640 176.007 137.145  1.00  0.90           C  
ATOM   3513  C   LEU A 505     153.068 176.567 137.085  1.00  0.90           C  
ATOM   3514  O   LEU A 505     153.980 175.916 136.567  1.00  0.90           O  
ATOM   3515  CB  LEU A 505     150.760 176.721 136.083  1.00  0.90           C  
ATOM   3516  CG  LEU A 505     149.596 175.864 135.550  1.00  0.90           C  
ATOM   3517  CD1 LEU A 505     148.676 176.741 134.717  1.00  0.90           C  
ATOM   3518  CD2 LEU A 505     150.042 174.688 134.693  1.00  0.90           C  
ATOM   3519  N   VAL A 506     153.328 177.780 137.627  1.00  0.91           N  
ATOM   3520  CA  VAL A 506     154.618 178.457 137.484  1.00  0.91           C  
ATOM   3521  C   VAL A 506     155.686 177.818 138.367  1.00  0.91           C  
ATOM   3522  O   VAL A 506     156.882 177.894 138.096  1.00  0.91           O  
ATOM   3523  CB  VAL A 506     154.559 179.978 137.689  1.00  0.91           C  
ATOM   3524  CG1 VAL A 506     153.519 180.601 136.733  1.00  0.91           C  
ATOM   3525  CG2 VAL A 506     154.254 180.345 139.152  1.00  0.91           C  
ATOM   3526  N   SER A 507     155.263 177.052 139.396  1.00  0.90           N  
ATOM   3527  CA  SER A 507     156.149 176.379 140.345  1.00  0.90           C  
ATOM   3528  C   SER A 507     156.566 175.019 139.831  1.00  0.90           C  
ATOM   3529  O   SER A 507     157.348 174.314 140.461  1.00  0.90           O  
ATOM   3530  CB  SER A 507     155.503 176.198 141.744  1.00  0.90           C  
ATOM   3531  OG  SER A 507     155.369 177.471 142.376  1.00  0.90           O  
ATOM   3532  N   CYS A 508     156.097 174.657 138.621  1.00  0.89           N  
ATOM   3533  CA  CYS A 508     156.615 173.552 137.836  1.00  0.89           C  
ATOM   3534  C   CYS A 508     157.442 174.094 136.663  1.00  0.89           C  
ATOM   3535  O   CYS A 508     157.961 173.341 135.842  1.00  0.89           O  
ATOM   3536  CB  CYS A 508     155.459 172.660 137.295  1.00  0.89           C  
ATOM   3537  SG  CYS A 508     154.400 171.988 138.615  1.00  0.89           S  
ATOM   3538  N   GLY A 509     157.602 175.437 136.557  1.00  0.91           N  
ATOM   3539  CA  GLY A 509     158.324 176.124 135.483  1.00  0.91           C  
ATOM   3540  C   GLY A 509     157.676 176.050 134.130  1.00  0.91           C  
ATOM   3541  O   GLY A 509     158.320 176.225 133.100  1.00  0.91           O  
ATOM   3542  N   LEU A 510     156.353 175.816 134.109  1.00  0.87           N  
ATOM   3543  CA  LEU A 510     155.524 176.055 132.948  1.00  0.87           C  
ATOM   3544  C   LEU A 510     155.358 177.540 132.755  1.00  0.87           C  
ATOM   3545  O   LEU A 510     155.263 178.321 133.699  1.00  0.87           O  
ATOM   3546  CB  LEU A 510     154.117 175.426 133.065  1.00  0.87           C  
ATOM   3547  CG  LEU A 510     154.136 173.896 132.925  1.00  0.87           C  
ATOM   3548  CD1 LEU A 510     153.152 173.248 133.899  1.00  0.87           C  
ATOM   3549  CD2 LEU A 510     153.845 173.474 131.476  1.00  0.87           C  
ATOM   3550  N   ASP A 511     155.286 177.948 131.493  1.00  0.87           N  
ATOM   3551  CA  ASP A 511     154.994 179.297 131.135  1.00  0.87           C  
ATOM   3552  C   ASP A 511     153.969 179.181 130.014  1.00  0.87           C  
ATOM   3553  O   ASP A 511     153.350 178.139 129.809  1.00  0.87           O  
ATOM   3554  CB  ASP A 511     156.311 180.073 130.821  1.00  0.87           C  
ATOM   3555  CG  ASP A 511     157.076 179.587 129.599  1.00  0.87           C  
ATOM   3556  OD1 ASP A 511     156.538 178.713 128.877  1.00  0.87           O  
ATOM   3557  OD2 ASP A 511     158.149 180.179 129.336  1.00  0.87           O  
ATOM   3558  N   ARG A 512     153.755 180.267 129.264  1.00  0.79           N  
ATOM   3559  CA  ARG A 512     152.937 180.285 128.076  1.00  0.79           C  
ATOM   3560  C   ARG A 512     153.542 179.571 126.862  1.00  0.79           C  
ATOM   3561  O   ARG A 512     152.807 179.194 125.950  1.00  0.79           O  
ATOM   3562  CB  ARG A 512     152.749 181.760 127.681  1.00  0.79           C  
ATOM   3563  CG  ARG A 512     151.699 182.531 128.504  1.00  0.79           C  
ATOM   3564  CD  ARG A 512     151.385 183.857 127.805  1.00  0.79           C  
ATOM   3565  NE  ARG A 512     150.513 184.682 128.689  1.00  0.79           N  
ATOM   3566  CZ  ARG A 512     149.575 185.536 128.255  1.00  0.79           C  
ATOM   3567  NH1 ARG A 512     149.000 186.336 129.151  1.00  0.79           N  
ATOM   3568  NH2 ARG A 512     149.199 185.585 126.984  1.00  0.79           N  
ATOM   3569  N   SER A 513     154.881 179.376 126.802  1.00  0.80           N  
ATOM   3570  CA  SER A 513     155.581 178.856 125.628  1.00  0.80           C  
ATOM   3571  C   SER A 513     155.735 177.349 125.726  1.00  0.80           C  
ATOM   3572  O   SER A 513     156.129 176.678 124.776  1.00  0.80           O  
ATOM   3573  CB  SER A 513     156.960 179.564 125.348  1.00  0.80           C  
ATOM   3574  OG  SER A 513     158.059 179.051 126.089  1.00  0.80           O  
ATOM   3575  N   LEU A 514     155.364 176.777 126.889  1.00  0.80           N  
ATOM   3576  CA  LEU A 514     155.455 175.363 127.185  1.00  0.80           C  
ATOM   3577  C   LEU A 514     154.112 174.706 127.443  1.00  0.80           C  
ATOM   3578  O   LEU A 514     154.008 173.494 127.635  1.00  0.80           O  
ATOM   3579  CB  LEU A 514     156.308 175.191 128.460  1.00  0.80           C  
ATOM   3580  CG  LEU A 514     157.786 175.594 128.313  1.00  0.80           C  
ATOM   3581  CD1 LEU A 514     158.483 175.327 129.654  1.00  0.80           C  
ATOM   3582  CD2 LEU A 514     158.481 174.886 127.135  1.00  0.80           C  
ATOM   3583  N   LEU A 515     153.022 175.477 127.430  1.00  0.83           N  
ATOM   3584  CA  LEU A 515     151.725 174.989 127.844  1.00  0.83           C  
ATOM   3585  C   LEU A 515     151.052 174.160 126.795  1.00  0.83           C  
ATOM   3586  O   LEU A 515     150.193 173.326 127.090  1.00  0.83           O  
ATOM   3587  CB  LEU A 515     150.847 176.177 128.259  1.00  0.83           C  
ATOM   3588  CG  LEU A 515     149.836 175.915 129.389  1.00  0.83           C  
ATOM   3589  CD1 LEU A 515     150.490 175.354 130.660  1.00  0.83           C  
ATOM   3590  CD2 LEU A 515     149.234 177.273 129.720  1.00  0.83           C  
ATOM   3591  N   HIS A 516     151.495 174.247 125.543  1.00  0.77           N  
ATOM   3592  CA  HIS A 516     150.943 173.495 124.452  1.00  0.77           C  
ATOM   3593  C   HIS A 516     151.298 172.018 124.507  1.00  0.77           C  
ATOM   3594  O   HIS A 516     150.621 171.190 123.893  1.00  0.77           O  
ATOM   3595  CB  HIS A 516     151.463 174.085 123.139  1.00  0.77           C  
ATOM   3596  CG  HIS A 516     152.943 173.996 122.965  1.00  0.77           C  
ATOM   3597  ND1 HIS A 516     153.757 174.883 123.626  1.00  0.77           N  
ATOM   3598  CD2 HIS A 516     153.684 173.153 122.198  1.00  0.77           C  
ATOM   3599  CE1 HIS A 516     154.985 174.582 123.239  1.00  0.77           C  
ATOM   3600  NE2 HIS A 516     154.991 173.542 122.375  1.00  0.77           N  
ATOM   3601  N   ARG A 517     152.372 171.660 125.248  1.00  0.73           N  
ATOM   3602  CA  ARG A 517     152.940 170.329 125.336  1.00  0.73           C  
ATOM   3603  C   ARG A 517     152.796 169.691 126.722  1.00  0.73           C  
ATOM   3604  O   ARG A 517     153.359 168.628 126.972  1.00  0.73           O  
ATOM   3605  CB  ARG A 517     154.441 170.343 124.924  1.00  0.73           C  
ATOM   3606  CG  ARG A 517     155.362 171.179 125.838  1.00  0.73           C  
ATOM   3607  CD  ARG A 517     156.858 170.858 125.711  1.00  0.73           C  
ATOM   3608  NE  ARG A 517     157.260 171.177 124.298  1.00  0.73           N  
ATOM   3609  CZ  ARG A 517     158.460 171.642 123.918  1.00  0.73           C  
ATOM   3610  NH1 ARG A 517     159.407 171.921 124.807  1.00  0.73           N  
ATOM   3611  NH2 ARG A 517     158.734 171.827 122.628  1.00  0.73           N  
ATOM   3612  N   VAL A 518     152.024 170.306 127.654  1.00  0.86           N  
ATOM   3613  CA  VAL A 518     151.667 169.693 128.940  1.00  0.86           C  
ATOM   3614  C   VAL A 518     150.636 168.588 128.711  1.00  0.86           C  
ATOM   3615  O   VAL A 518     149.945 168.534 127.692  1.00  0.86           O  
ATOM   3616  CB  VAL A 518     151.293 170.710 130.051  1.00  0.86           C  
ATOM   3617  CG1 VAL A 518     149.946 171.413 129.814  1.00  0.86           C  
ATOM   3618  CG2 VAL A 518     151.295 170.119 131.480  1.00  0.86           C  
ATOM   3619  N   SER A 519     150.572 167.615 129.636  1.00  0.89           N  
ATOM   3620  CA  SER A 519     149.604 166.528 129.612  1.00  0.89           C  
ATOM   3621  C   SER A 519     148.555 166.748 130.691  1.00  0.89           C  
ATOM   3622  O   SER A 519     148.722 167.548 131.606  1.00  0.89           O  
ATOM   3623  CB  SER A 519     150.270 165.112 129.661  1.00  0.89           C  
ATOM   3624  OG  SER A 519     150.375 164.524 130.961  1.00  0.89           O  
ATOM   3625  N   GLU A 520     147.396 166.060 130.587  1.00  0.86           N  
ATOM   3626  CA  GLU A 520     146.367 166.108 131.607  1.00  0.86           C  
ATOM   3627  C   GLU A 520     146.817 165.538 132.956  1.00  0.86           C  
ATOM   3628  O   GLU A 520     146.504 166.065 134.027  1.00  0.86           O  
ATOM   3629  CB  GLU A 520     145.086 165.388 131.142  1.00  0.86           C  
ATOM   3630  CG  GLU A 520     143.933 165.836 132.058  1.00  0.86           C  
ATOM   3631  CD  GLU A 520     142.666 165.000 132.053  1.00  0.86           C  
ATOM   3632  OE1 GLU A 520     142.635 163.896 131.474  1.00  0.86           O  
ATOM   3633  OE2 GLU A 520     141.739 165.473 132.767  1.00  0.86           O  
ATOM   3634  N   GLN A 521     147.599 164.442 132.911  1.00  0.84           N  
ATOM   3635  CA  GLN A 521     148.189 163.814 134.079  1.00  0.84           C  
ATOM   3636  C   GLN A 521     149.137 164.769 134.819  1.00  0.84           C  
ATOM   3637  O   GLN A 521     149.040 164.930 136.031  1.00  0.84           O  
ATOM   3638  CB  GLN A 521     148.896 162.487 133.689  1.00  0.84           C  
ATOM   3639  CG  GLN A 521     149.198 161.588 134.908  1.00  0.84           C  
ATOM   3640  CD  GLN A 521     150.465 160.736 134.758  1.00  0.84           C  
ATOM   3641  OE1 GLN A 521     151.201 160.785 133.766  1.00  0.84           O  
ATOM   3642  NE2 GLN A 521     150.725 159.919 135.809  1.00  0.84           N  
ATOM   3643  N   GLN A 522     150.016 165.502 134.102  1.00  0.85           N  
ATOM   3644  CA  GLN A 522     150.891 166.532 134.661  1.00  0.85           C  
ATOM   3645  C   GLN A 522     150.135 167.694 135.299  1.00  0.85           C  
ATOM   3646  O   GLN A 522     150.452 168.184 136.382  1.00  0.85           O  
ATOM   3647  CB  GLN A 522     151.810 167.068 133.548  1.00  0.85           C  
ATOM   3648  CG  GLN A 522     152.830 166.001 133.100  1.00  0.85           C  
ATOM   3649  CD  GLN A 522     153.361 166.314 131.709  1.00  0.85           C  
ATOM   3650  OE1 GLN A 522     153.327 167.441 131.210  1.00  0.85           O  
ATOM   3651  NE2 GLN A 522     153.813 165.256 130.996  1.00  0.85           N  
ATOM   3652  N   LEU A 523     149.042 168.142 134.654  1.00  0.88           N  
ATOM   3653  CA  LEU A 523     148.151 169.144 135.214  1.00  0.88           C  
ATOM   3654  C   LEU A 523     147.482 168.714 136.512  1.00  0.88           C  
ATOM   3655  O   LEU A 523     147.221 169.535 137.393  1.00  0.88           O  
ATOM   3656  CB  LEU A 523     147.070 169.582 134.206  1.00  0.88           C  
ATOM   3657  CG  LEU A 523     147.582 170.493 133.078  1.00  0.88           C  
ATOM   3658  CD1 LEU A 523     146.474 170.756 132.057  1.00  0.88           C  
ATOM   3659  CD2 LEU A 523     148.094 171.840 133.594  1.00  0.88           C  
ATOM   3660  N   LEU A 524     147.164 167.416 136.646  1.00  0.86           N  
ATOM   3661  CA  LEU A 524     146.667 166.844 137.871  1.00  0.86           C  
ATOM   3662  C   LEU A 524     147.753 166.682 138.933  1.00  0.86           C  
ATOM   3663  O   LEU A 524     147.638 167.214 140.035  1.00  0.86           O  
ATOM   3664  CB  LEU A 524     146.066 165.457 137.525  1.00  0.86           C  
ATOM   3665  CG  LEU A 524     145.606 164.604 138.719  1.00  0.86           C  
ATOM   3666  CD1 LEU A 524     144.542 165.341 139.545  1.00  0.86           C  
ATOM   3667  CD2 LEU A 524     145.144 163.217 138.238  1.00  0.86           C  
ATOM   3668  N   GLU A 525     148.833 165.948 138.612  1.00  0.84           N  
ATOM   3669  CA  GLU A 525     149.829 165.491 139.564  1.00  0.84           C  
ATOM   3670  C   GLU A 525     150.836 166.544 139.982  1.00  0.84           C  
ATOM   3671  O   GLU A 525     151.128 166.684 141.170  1.00  0.84           O  
ATOM   3672  CB  GLU A 525     150.513 164.210 139.018  1.00  0.84           C  
ATOM   3673  CG  GLU A 525     149.610 162.958 139.198  1.00  0.84           C  
ATOM   3674  CD  GLU A 525     150.028 161.723 138.403  1.00  0.84           C  
ATOM   3675  OE1 GLU A 525     149.123 160.902 138.088  1.00  0.84           O  
ATOM   3676  OE2 GLU A 525     151.228 161.562 138.081  1.00  0.84           O  
ATOM   3677  N   ASP A 526     151.361 167.334 139.029  1.00  0.89           N  
ATOM   3678  CA  ASP A 526     152.382 168.323 139.301  1.00  0.89           C  
ATOM   3679  C   ASP A 526     151.763 169.667 139.652  1.00  0.89           C  
ATOM   3680  O   ASP A 526     152.083 170.295 140.661  1.00  0.89           O  
ATOM   3681  CB  ASP A 526     153.287 168.496 138.055  1.00  0.89           C  
ATOM   3682  CG  ASP A 526     153.860 167.164 137.593  1.00  0.89           C  
ATOM   3683  OD1 ASP A 526     154.333 166.382 138.453  1.00  0.89           O  
ATOM   3684  OD2 ASP A 526     153.840 166.937 136.355  1.00  0.89           O  
ATOM   3685  N   CYS A 527     150.821 170.140 138.811  1.00  0.90           N  
ATOM   3686  CA  CYS A 527     150.320 171.504 138.904  1.00  0.90           C  
ATOM   3687  C   CYS A 527     149.111 171.624 139.818  1.00  0.90           C  
ATOM   3688  O   CYS A 527     148.708 172.725 140.197  1.00  0.90           O  
ATOM   3689  CB  CYS A 527     149.979 172.074 137.502  1.00  0.90           C  
ATOM   3690  SG  CYS A 527     151.252 171.649 136.264  1.00  0.90           S  
ATOM   3691  N   GLY A 528     148.529 170.478 140.236  1.00  0.92           N  
ATOM   3692  CA  GLY A 528     147.536 170.385 141.305  1.00  0.92           C  
ATOM   3693  C   GLY A 528     146.131 170.772 140.935  1.00  0.92           C  
ATOM   3694  O   GLY A 528     145.328 171.142 141.787  1.00  0.92           O  
ATOM   3695  N   ILE A 529     145.775 170.697 139.644  1.00  0.87           N  
ATOM   3696  CA  ILE A 529     144.444 171.050 139.178  1.00  0.87           C  
ATOM   3697  C   ILE A 529     143.526 169.856 139.333  1.00  0.87           C  
ATOM   3698  O   ILE A 529     143.539 168.889 138.569  1.00  0.87           O  
ATOM   3699  CB  ILE A 529     144.427 171.554 137.747  1.00  0.87           C  
ATOM   3700  CG1 ILE A 529     145.402 172.745 137.637  1.00  0.87           C  
ATOM   3701  CG2 ILE A 529     142.977 171.925 137.333  1.00  0.87           C  
ATOM   3702  CD1 ILE A 529     145.513 173.274 136.214  1.00  0.87           C  
ATOM   3703  N   HIS A 530     142.698 169.882 140.389  1.00  0.82           N  
ATOM   3704  CA  HIS A 530     141.898 168.733 140.750  1.00  0.82           C  
ATOM   3705  C   HIS A 530     140.688 168.473 139.890  1.00  0.82           C  
ATOM   3706  O   HIS A 530     140.469 167.337 139.467  1.00  0.82           O  
ATOM   3707  CB  HIS A 530     141.532 168.776 142.236  1.00  0.82           C  
ATOM   3708  CG  HIS A 530     142.741 168.422 143.033  1.00  0.82           C  
ATOM   3709  ND1 HIS A 530     143.299 169.334 143.893  1.00  0.82           N  
ATOM   3710  CD2 HIS A 530     143.506 167.297 142.964  1.00  0.82           C  
ATOM   3711  CE1 HIS A 530     144.401 168.757 144.339  1.00  0.82           C  
ATOM   3712  NE2 HIS A 530     144.569 167.524 143.805  1.00  0.82           N  
ATOM   3713  N   LEU A 531     139.886 169.502 139.555  1.00  0.76           N  
ATOM   3714  CA  LEU A 531     138.739 169.310 138.685  1.00  0.76           C  
ATOM   3715  C   LEU A 531     139.132 168.924 137.253  1.00  0.76           C  
ATOM   3716  O   LEU A 531     139.808 169.665 136.541  1.00  0.76           O  
ATOM   3717  CB  LEU A 531     137.784 170.530 138.636  1.00  0.76           C  
ATOM   3718  CG  LEU A 531     137.113 170.957 139.963  1.00  0.76           C  
ATOM   3719  CD1 LEU A 531     135.919 171.872 139.645  1.00  0.76           C  
ATOM   3720  CD2 LEU A 531     136.655 169.791 140.856  1.00  0.76           C  
ATOM   3721  N   GLY A 532     138.680 167.739 136.779  1.00  0.84           N  
ATOM   3722  CA  GLY A 532     138.910 167.287 135.403  1.00  0.84           C  
ATOM   3723  C   GLY A 532     138.296 168.166 134.334  1.00  0.84           C  
ATOM   3724  O   GLY A 532     138.847 168.330 133.251  1.00  0.84           O  
ATOM   3725  N   VAL A 533     137.154 168.817 134.640  1.00  0.80           N  
ATOM   3726  CA  VAL A 533     136.523 169.829 133.794  1.00  0.80           C  
ATOM   3727  C   VAL A 533     137.421 171.048 133.576  1.00  0.80           C  
ATOM   3728  O   VAL A 533     137.558 171.564 132.467  1.00  0.80           O  
ATOM   3729  CB  VAL A 533     135.157 170.252 134.351  1.00  0.80           C  
ATOM   3730  CG1 VAL A 533     134.485 171.289 133.427  1.00  0.80           C  
ATOM   3731  CG2 VAL A 533     134.250 169.010 134.476  1.00  0.80           C  
ATOM   3732  N   HIS A 534     138.084 171.541 134.637  1.00  0.84           N  
ATOM   3733  CA  HIS A 534     139.037 172.635 134.552  1.00  0.84           C  
ATOM   3734  C   HIS A 534     140.310 172.299 133.820  1.00  0.84           C  
ATOM   3735  O   HIS A 534     140.786 173.075 132.989  1.00  0.84           O  
ATOM   3736  CB  HIS A 534     139.409 173.133 135.945  1.00  0.84           C  
ATOM   3737  CG  HIS A 534     138.268 173.819 136.602  1.00  0.84           C  
ATOM   3738  ND1 HIS A 534     138.493 174.345 137.848  1.00  0.84           N  
ATOM   3739  CD2 HIS A 534     137.048 174.210 136.128  1.00  0.84           C  
ATOM   3740  CE1 HIS A 534     137.414 175.053 138.123  1.00  0.84           C  
ATOM   3741  NE2 HIS A 534     136.516 175.008 137.112  1.00  0.84           N  
ATOM   3742  N   ARG A 535     140.864 171.100 134.084  1.00  0.82           N  
ATOM   3743  CA  ARG A 535     142.043 170.606 133.403  1.00  0.82           C  
ATOM   3744  C   ARG A 535     141.849 170.537 131.905  1.00  0.82           C  
ATOM   3745  O   ARG A 535     142.638 171.091 131.143  1.00  0.82           O  
ATOM   3746  CB  ARG A 535     142.362 169.165 133.855  1.00  0.82           C  
ATOM   3747  CG  ARG A 535     143.258 169.080 135.090  1.00  0.82           C  
ATOM   3748  CD  ARG A 535     143.736 167.649 135.352  1.00  0.82           C  
ATOM   3749  NE  ARG A 535     142.905 167.078 136.457  1.00  0.82           N  
ATOM   3750  CZ  ARG A 535     142.155 165.972 136.391  1.00  0.82           C  
ATOM   3751  NH1 ARG A 535     142.006 165.210 135.313  1.00  0.82           N  
ATOM   3752  NH2 ARG A 535     141.460 165.588 137.459  1.00  0.82           N  
ATOM   3753  N   ALA A 536     140.735 169.928 131.466  1.00  0.87           N  
ATOM   3754  CA  ALA A 536     140.387 169.762 130.074  1.00  0.87           C  
ATOM   3755  C   ALA A 536     140.286 171.096 129.322  1.00  0.87           C  
ATOM   3756  O   ALA A 536     140.731 171.220 128.185  1.00  0.87           O  
ATOM   3757  CB  ALA A 536     139.104 168.904 129.969  1.00  0.87           C  
ATOM   3758  N   ARG A 537     139.762 172.166 129.960  1.00  0.81           N  
ATOM   3759  CA  ARG A 537     139.675 173.484 129.352  1.00  0.81           C  
ATOM   3760  C   ARG A 537     140.969 174.268 129.283  1.00  0.81           C  
ATOM   3761  O   ARG A 537     141.225 174.964 128.302  1.00  0.81           O  
ATOM   3762  CB  ARG A 537     138.666 174.398 130.061  1.00  0.81           C  
ATOM   3763  CG  ARG A 537     137.233 173.864 129.997  1.00  0.81           C  
ATOM   3764  CD  ARG A 537     136.202 174.839 130.577  1.00  0.81           C  
ATOM   3765  NE  ARG A 537     136.294 176.111 129.765  1.00  0.81           N  
ATOM   3766  CZ  ARG A 537     136.047 177.352 130.216  1.00  0.81           C  
ATOM   3767  NH1 ARG A 537     136.352 178.415 129.466  1.00  0.81           N  
ATOM   3768  NH2 ARG A 537     135.530 177.577 131.421  1.00  0.81           N  
ATOM   3769  N   ILE A 538     141.812 174.193 130.334  1.00  0.87           N  
ATOM   3770  CA  ILE A 538     143.165 174.739 130.301  1.00  0.87           C  
ATOM   3771  C   ILE A 538     143.975 174.057 129.233  1.00  0.87           C  
ATOM   3772  O   ILE A 538     144.640 174.692 128.418  1.00  0.87           O  
ATOM   3773  CB  ILE A 538     143.862 174.587 131.643  1.00  0.87           C  
ATOM   3774  CG1 ILE A 538     143.161 175.496 132.670  1.00  0.87           C  
ATOM   3775  CG2 ILE A 538     145.381 174.898 131.563  1.00  0.87           C  
ATOM   3776  CD1 ILE A 538     143.425 175.073 134.110  1.00  0.87           C  
ATOM   3777  N   LEU A 539     143.875 172.724 129.176  1.00  0.84           N  
ATOM   3778  CA  LEU A 539     144.547 171.931 128.183  1.00  0.84           C  
ATOM   3779  C   LEU A 539     144.135 172.180 126.750  1.00  0.84           C  
ATOM   3780  O   LEU A 539     144.996 172.315 125.889  1.00  0.84           O  
ATOM   3781  CB  LEU A 539     144.360 170.457 128.536  1.00  0.84           C  
ATOM   3782  CG  LEU A 539     145.464 169.496 128.089  1.00  0.84           C  
ATOM   3783  CD1 LEU A 539     146.871 170.048 128.337  1.00  0.84           C  
ATOM   3784  CD2 LEU A 539     145.249 168.231 128.912  1.00  0.84           C  
ATOM   3785  N   THR A 540     142.823 172.295 126.454  1.00  0.83           N  
ATOM   3786  CA  THR A 540     142.322 172.621 125.116  1.00  0.83           C  
ATOM   3787  C   THR A 540     142.827 173.970 124.639  1.00  0.83           C  
ATOM   3788  O   THR A 540     143.431 174.073 123.572  1.00  0.83           O  
ATOM   3789  CB  THR A 540     140.796 172.584 125.064  1.00  0.83           C  
ATOM   3790  OG1 THR A 540     140.352 171.248 125.257  1.00  0.83           O  
ATOM   3791  CG2 THR A 540     140.219 173.015 123.710  1.00  0.83           C  
ATOM   3792  N   ALA A 541     142.710 175.024 125.476  1.00  0.87           N  
ATOM   3793  CA  ALA A 541     143.154 176.367 125.158  1.00  0.87           C  
ATOM   3794  C   ALA A 541     144.659 176.474 124.914  1.00  0.87           C  
ATOM   3795  O   ALA A 541     145.148 177.218 124.063  1.00  0.87           O  
ATOM   3796  CB  ALA A 541     142.713 177.312 126.281  1.00  0.87           C  
ATOM   3797  N   ALA A 542     145.441 175.679 125.652  1.00  0.86           N  
ATOM   3798  CA  ALA A 542     146.864 175.562 125.506  1.00  0.86           C  
ATOM   3799  C   ALA A 542     147.346 175.061 124.140  1.00  0.86           C  
ATOM   3800  O   ALA A 542     148.366 175.499 123.604  1.00  0.86           O  
ATOM   3801  CB  ALA A 542     147.362 174.599 126.582  1.00  0.86           C  
ATOM   3802  N   ARG A 543     146.597 174.118 123.532  1.00  0.69           N  
ATOM   3803  CA  ARG A 543     146.864 173.608 122.193  1.00  0.69           C  
ATOM   3804  C   ARG A 543     146.444 174.611 121.123  1.00  0.69           C  
ATOM   3805  O   ARG A 543     146.863 174.531 119.971  1.00  0.69           O  
ATOM   3806  CB  ARG A 543     146.157 172.257 121.870  1.00  0.69           C  
ATOM   3807  CG  ARG A 543     146.070 171.214 123.000  1.00  0.69           C  
ATOM   3808  CD  ARG A 543     147.406 170.703 123.538  1.00  0.69           C  
ATOM   3809  NE  ARG A 543     147.097 169.466 124.320  1.00  0.69           N  
ATOM   3810  CZ  ARG A 543     148.017 168.726 124.946  1.00  0.69           C  
ATOM   3811  NH1 ARG A 543     149.307 169.044 124.954  1.00  0.69           N  
ATOM   3812  NH2 ARG A 543     147.666 167.639 125.631  1.00  0.69           N  
ATOM   3813  N   GLU A 544     145.608 175.605 121.466  1.00  0.66           N  
ATOM   3814  CA  GLU A 544     145.201 176.622 120.523  1.00  0.66           C  
ATOM   3815  C   GLU A 544     146.149 177.804 120.498  1.00  0.66           C  
ATOM   3816  O   GLU A 544     146.208 178.511 119.493  1.00  0.66           O  
ATOM   3817  CB  GLU A 544     143.753 177.046 120.783  1.00  0.66           C  
ATOM   3818  CG  GLU A 544     142.793 175.848 120.600  1.00  0.66           C  
ATOM   3819  CD  GLU A 544     141.321 176.237 120.709  1.00  0.66           C  
ATOM   3820  OE1 GLU A 544     141.027 177.457 120.796  1.00  0.66           O  
ATOM   3821  OE2 GLU A 544     140.480 175.302 120.700  1.00  0.66           O  
ATOM   3822  N   MET A 545     147.002 177.965 121.547  1.00  0.65           N  
ATOM   3823  CA  MET A 545     148.217 178.779 121.508  1.00  0.65           C  
ATOM   3824  C   MET A 545     149.157 178.264 120.441  1.00  0.65           C  
ATOM   3825  O   MET A 545     149.552 178.987 119.546  1.00  0.65           O  
ATOM   3826  CB  MET A 545     148.989 178.824 122.846  1.00  0.65           C  
ATOM   3827  CG  MET A 545     148.208 179.511 123.974  1.00  0.65           C  
ATOM   3828  SD  MET A 545     149.002 179.327 125.594  1.00  0.65           S  
ATOM   3829  CE  MET A 545     149.871 180.910 125.469  1.00  0.65           C  
ATOM   3830  N   LEU A 546     149.419 176.951 120.428  1.00  0.59           N  
ATOM   3831  CA  LEU A 546     150.228 176.273 119.425  1.00  0.59           C  
ATOM   3832  C   LEU A 546     149.781 176.450 117.980  1.00  0.59           C  
ATOM   3833  O   LEU A 546     150.594 176.448 117.057  1.00  0.59           O  
ATOM   3834  CB  LEU A 546     150.178 174.777 119.763  1.00  0.59           C  
ATOM   3835  CG  LEU A 546     151.001 173.800 118.909  1.00  0.59           C  
ATOM   3836  CD1 LEU A 546     152.502 174.093 118.958  1.00  0.59           C  
ATOM   3837  CD2 LEU A 546     150.720 172.358 119.354  1.00  0.59           C  
ATOM   3838  N   HIS A 547     148.463 176.581 117.767  1.00  0.50           N  
ATOM   3839  CA  HIS A 547     147.858 176.917 116.495  1.00  0.50           C  
ATOM   3840  C   HIS A 547     147.963 178.408 116.152  1.00  0.50           C  
ATOM   3841  O   HIS A 547     148.752 178.779 115.287  1.00  0.50           O  
ATOM   3842  CB  HIS A 547     146.403 176.379 116.499  1.00  0.50           C  
ATOM   3843  CG  HIS A 547     145.469 176.967 115.498  1.00  0.50           C  
ATOM   3844  ND1 HIS A 547     145.789 176.920 114.164  1.00  0.50           N  
ATOM   3845  CD2 HIS A 547     144.309 177.655 115.687  1.00  0.50           C  
ATOM   3846  CE1 HIS A 547     144.828 177.581 113.554  1.00  0.50           C  
ATOM   3847  NE2 HIS A 547     143.907 178.043 114.431  1.00  0.50           N  
ATOM   3848  N   SER A 548     147.179 179.313 116.797  1.00  0.53           N  
ATOM   3849  CA  SER A 548     147.117 180.718 116.353  1.00  0.53           C  
ATOM   3850  C   SER A 548     148.043 181.659 117.130  1.00  0.53           C  
ATOM   3851  O   SER A 548     148.965 182.167 116.492  1.00  0.53           O  
ATOM   3852  CB  SER A 548     145.653 181.249 116.180  1.00  0.53           C  
ATOM   3853  OG  SER A 548     145.569 182.666 115.991  1.00  0.53           O  
ATOM   3854  N   PRO A 549     147.978 181.940 118.435  1.00  0.61           N  
ATOM   3855  CA  PRO A 549     148.996 182.723 119.127  1.00  0.61           C  
ATOM   3856  C   PRO A 549     150.239 181.900 119.460  1.00  0.61           C  
ATOM   3857  O   PRO A 549     150.625 181.824 120.625  1.00  0.61           O  
ATOM   3858  CB  PRO A 549     148.291 183.232 120.413  1.00  0.61           C  
ATOM   3859  CG  PRO A 549     146.864 182.668 120.389  1.00  0.61           C  
ATOM   3860  CD  PRO A 549     146.883 181.586 119.316  1.00  0.61           C  
ATOM   3861  N   LEU A 550     150.898 181.280 118.454  1.00  0.54           N  
ATOM   3862  CA  LEU A 550     152.068 180.434 118.653  1.00  0.54           C  
ATOM   3863  C   LEU A 550     153.230 181.197 119.264  1.00  0.54           C  
ATOM   3864  O   LEU A 550     153.688 182.169 118.655  1.00  0.54           O  
ATOM   3865  CB  LEU A 550     152.502 179.730 117.341  1.00  0.54           C  
ATOM   3866  CG  LEU A 550     153.793 178.881 117.405  1.00  0.54           C  
ATOM   3867  CD1 LEU A 550     153.653 177.676 118.341  1.00  0.54           C  
ATOM   3868  CD2 LEU A 550     154.154 178.366 116.006  1.00  0.54           C  
ATOM   3869  N   PRO A 551     153.777 180.839 120.431  1.00  0.62           N  
ATOM   3870  CA  PRO A 551     154.893 181.588 120.978  1.00  0.62           C  
ATOM   3871  C   PRO A 551     156.155 181.162 120.246  1.00  0.62           C  
ATOM   3872  O   PRO A 551     156.773 180.163 120.598  1.00  0.62           O  
ATOM   3873  CB  PRO A 551     154.904 181.239 122.485  1.00  0.62           C  
ATOM   3874  CG  PRO A 551     153.542 180.580 122.752  1.00  0.62           C  
ATOM   3875  CD  PRO A 551     153.196 179.928 121.420  1.00  0.62           C  
ATOM   3876  N   CYS A 552     156.534 181.906 119.189  1.00  0.48           N  
ATOM   3877  CA  CYS A 552     157.706 181.623 118.389  1.00  0.48           C  
ATOM   3878  C   CYS A 552     158.957 182.147 119.076  1.00  0.48           C  
ATOM   3879  O   CYS A 552     158.910 182.961 119.995  1.00  0.48           O  
ATOM   3880  CB  CYS A 552     157.540 182.210 116.953  1.00  0.48           C  
ATOM   3881  SG  CYS A 552     158.710 181.611 115.678  1.00  0.48           S  
ATOM   3882  N   THR A 553     160.126 181.652 118.643  1.00  0.52           N  
ATOM   3883  CA  THR A 553     161.442 182.106 119.066  1.00  0.52           C  
ATOM   3884  C   THR A 553     161.680 183.586 118.813  1.00  0.52           C  
ATOM   3885  O   THR A 553     161.488 184.083 117.707  1.00  0.52           O  
ATOM   3886  CB  THR A 553     162.517 181.347 118.312  1.00  0.52           C  
ATOM   3887  OG1 THR A 553     162.369 179.953 118.531  1.00  0.52           O  
ATOM   3888  CG2 THR A 553     163.932 181.707 118.776  1.00  0.52           C  
ATOM   3889  N   GLY A 554     162.116 184.329 119.856  1.00  0.63           N  
ATOM   3890  CA  GLY A 554     162.396 185.756 119.760  1.00  0.63           C  
ATOM   3891  C   GLY A 554     163.848 186.051 119.497  1.00  0.63           C  
ATOM   3892  O   GLY A 554     164.694 185.164 119.451  1.00  0.63           O  
ATOM   3893  N   GLY A 555     164.196 187.342 119.360  1.00  0.70           N  
ATOM   3894  CA  GLY A 555     165.579 187.732 119.139  1.00  0.70           C  
ATOM   3895  C   GLY A 555     165.771 189.137 119.626  1.00  0.70           C  
ATOM   3896  O   GLY A 555     164.952 190.006 119.349  1.00  0.70           O  
ATOM   3897  N   LYS A 556     166.857 189.402 120.375  1.00  0.63           N  
ATOM   3898  CA  LYS A 556     167.150 190.717 120.910  1.00  0.63           C  
ATOM   3899  C   LYS A 556     168.383 191.263 120.201  1.00  0.63           C  
ATOM   3900  O   LYS A 556     169.115 190.460 119.620  1.00  0.63           O  
ATOM   3901  CB  LYS A 556     167.355 190.669 122.451  1.00  0.63           C  
ATOM   3902  CG  LYS A 556     168.563 189.847 122.936  1.00  0.63           C  
ATOM   3903  CD  LYS A 556     168.826 190.041 124.440  1.00  0.63           C  
ATOM   3904  CE  LYS A 556     170.153 189.426 124.900  1.00  0.63           C  
ATOM   3905  NZ  LYS A 556     170.429 189.783 126.311  1.00  0.63           N  
ATOM   3906  N   PRO A 557     168.681 192.564 120.170  1.00  0.62           N  
ATOM   3907  CA  PRO A 557     169.936 193.071 119.624  1.00  0.62           C  
ATOM   3908  C   PRO A 557     171.178 192.455 120.259  1.00  0.62           C  
ATOM   3909  O   PRO A 557     171.386 192.621 121.458  1.00  0.62           O  
ATOM   3910  CB  PRO A 557     169.869 194.595 119.847  1.00  0.62           C  
ATOM   3911  CG  PRO A 557     168.369 194.902 119.931  1.00  0.62           C  
ATOM   3912  CD  PRO A 557     167.780 193.645 120.572  1.00  0.62           C  
ATOM   3913  N   SER A 558     172.020 191.792 119.443  1.00  0.70           N  
ATOM   3914  CA  SER A 558     173.288 191.193 119.855  1.00  0.70           C  
ATOM   3915  C   SER A 558     174.417 191.861 119.111  1.00  0.70           C  
ATOM   3916  O   SER A 558     175.511 191.326 118.939  1.00  0.70           O  
ATOM   3917  CB  SER A 558     173.378 189.687 119.521  1.00  0.70           C  
ATOM   3918  OG  SER A 558     172.251 188.976 120.033  1.00  0.70           O  
ATOM   3919  N   GLY A 559     174.151 193.075 118.604  1.00  0.74           N  
ATOM   3920  CA  GLY A 559     175.156 193.966 118.059  1.00  0.74           C  
ATOM   3921  C   GLY A 559     175.870 194.663 119.179  1.00  0.74           C  
ATOM   3922  O   GLY A 559     175.467 195.740 119.603  1.00  0.74           O  
ATOM   3923  N   ASP A 560     176.958 194.044 119.677  1.00  0.65           N  
ATOM   3924  CA  ASP A 560     177.851 194.593 120.687  1.00  0.65           C  
ATOM   3925  C   ASP A 560     178.539 195.883 120.249  1.00  0.65           C  
ATOM   3926  O   ASP A 560     178.931 196.719 121.064  1.00  0.65           O  
ATOM   3927  CB  ASP A 560     178.944 193.558 121.049  1.00  0.65           C  
ATOM   3928  CG  ASP A 560     178.431 192.449 121.959  1.00  0.65           C  
ATOM   3929  OD1 ASP A 560     177.204 192.381 122.218  1.00  0.65           O  
ATOM   3930  OD2 ASP A 560     179.295 191.654 122.406  1.00  0.65           O  
ATOM   3931  N   THR A 561     178.709 196.067 118.925  1.00  0.76           N  
ATOM   3932  CA  THR A 561     179.091 197.317 118.284  1.00  0.76           C  
ATOM   3933  C   THR A 561     178.190 198.482 118.687  1.00  0.76           C  
ATOM   3934  O   THR A 561     177.002 198.457 118.368  1.00  0.76           O  
ATOM   3935  CB  THR A 561     179.115 197.236 116.753  1.00  0.76           C  
ATOM   3936  OG1 THR A 561     177.950 196.644 116.190  1.00  0.76           O  
ATOM   3937  CG2 THR A 561     180.275 196.329 116.322  1.00  0.76           C  
ATOM   3938  N   PRO A 562     178.638 199.533 119.380  1.00  0.89           N  
ATOM   3939  CA  PRO A 562     177.764 200.650 119.711  1.00  0.89           C  
ATOM   3940  C   PRO A 562     177.540 201.506 118.476  1.00  0.89           C  
ATOM   3941  O   PRO A 562     178.369 201.505 117.573  1.00  0.89           O  
ATOM   3942  CB  PRO A 562     178.518 201.435 120.802  1.00  0.89           C  
ATOM   3943  CG  PRO A 562     179.674 200.522 121.235  1.00  0.89           C  
ATOM   3944  CD  PRO A 562     179.956 199.675 119.997  1.00  0.89           C  
ATOM   3945  N   ASP A 563     176.435 202.262 118.389  1.00  0.89           N  
ATOM   3946  CA  ASP A 563     176.267 203.228 117.323  1.00  0.89           C  
ATOM   3947  C   ASP A 563     176.973 204.524 117.694  1.00  0.89           C  
ATOM   3948  O   ASP A 563     177.683 205.127 116.886  1.00  0.89           O  
ATOM   3949  CB  ASP A 563     174.753 203.499 117.062  1.00  0.89           C  
ATOM   3950  CG  ASP A 563     174.009 202.206 116.634  1.00  0.89           C  
ATOM   3951  OD1 ASP A 563     174.669 201.413 115.897  1.00  0.89           O  
ATOM   3952  OD2 ASP A 563     172.808 202.125 117.031  1.00  0.89           O  
ATOM   3953  N   VAL A 564     176.777 204.964 118.951  1.00  0.91           N  
ATOM   3954  CA  VAL A 564     177.196 206.241 119.502  1.00  0.91           C  
ATOM   3955  C   VAL A 564     178.120 206.027 120.692  1.00  0.91           C  
ATOM   3956  O   VAL A 564     177.879 205.191 121.556  1.00  0.91           O  
ATOM   3957  CB  VAL A 564     175.965 207.055 119.923  1.00  0.91           C  
ATOM   3958  CG1 VAL A 564     176.258 208.160 120.958  1.00  0.91           C  
ATOM   3959  CG2 VAL A 564     175.325 207.687 118.676  1.00  0.91           C  
ATOM   3960  N   PHE A 565     179.203 206.821 120.772  1.00  0.91           N  
ATOM   3961  CA  PHE A 565     180.077 206.900 121.919  1.00  0.91           C  
ATOM   3962  C   PHE A 565     179.921 208.310 122.495  1.00  0.91           C  
ATOM   3963  O   PHE A 565     180.098 209.285 121.775  1.00  0.91           O  
ATOM   3964  CB  PHE A 565     181.524 206.626 121.436  1.00  0.91           C  
ATOM   3965  CG  PHE A 565     182.461 206.487 122.590  1.00  0.91           C  
ATOM   3966  CD1 PHE A 565     183.042 207.630 123.152  1.00  0.91           C  
ATOM   3967  CD2 PHE A 565     182.685 205.237 123.185  1.00  0.91           C  
ATOM   3968  CE1 PHE A 565     183.827 207.531 124.301  1.00  0.91           C  
ATOM   3969  CE2 PHE A 565     183.469 205.137 124.339  1.00  0.91           C  
ATOM   3970  CZ  PHE A 565     184.043 206.285 124.894  1.00  0.91           C  
ATOM   3971  N   ILE A 566     179.556 208.468 123.789  1.00  0.89           N  
ATOM   3972  CA  ILE A 566     179.335 209.780 124.394  1.00  0.89           C  
ATOM   3973  C   ILE A 566     180.543 210.111 125.237  1.00  0.89           C  
ATOM   3974  O   ILE A 566     180.737 209.568 126.318  1.00  0.89           O  
ATOM   3975  CB  ILE A 566     178.086 209.903 125.277  1.00  0.89           C  
ATOM   3976  CG1 ILE A 566     176.852 209.262 124.598  1.00  0.89           C  
ATOM   3977  CG2 ILE A 566     177.887 211.389 125.665  1.00  0.89           C  
ATOM   3978  CD1 ILE A 566     175.571 210.099 124.523  1.00  0.89           C  
ATOM   3979  N   SER A 567     181.376 211.047 124.755  1.00  0.91           N  
ATOM   3980  CA  SER A 567     182.574 211.480 125.446  1.00  0.91           C  
ATOM   3981  C   SER A 567     182.253 212.757 126.180  1.00  0.91           C  
ATOM   3982  O   SER A 567     181.578 213.646 125.662  1.00  0.91           O  
ATOM   3983  CB  SER A 567     183.747 211.707 124.458  1.00  0.91           C  
ATOM   3984  OG  SER A 567     184.954 212.135 125.097  1.00  0.91           O  
ATOM   3985  N   TYR A 568     182.690 212.863 127.445  1.00  0.86           N  
ATOM   3986  CA  TYR A 568     182.271 213.957 128.277  1.00  0.86           C  
ATOM   3987  C   TYR A 568     183.307 214.243 129.345  1.00  0.86           C  
ATOM   3988  O   TYR A 568     184.102 213.393 129.731  1.00  0.86           O  
ATOM   3989  CB  TYR A 568     180.865 213.666 128.889  1.00  0.86           C  
ATOM   3990  CG  TYR A 568     180.837 212.506 129.860  1.00  0.86           C  
ATOM   3991  CD1 TYR A 568     180.832 211.168 129.429  1.00  0.86           C  
ATOM   3992  CD2 TYR A 568     180.807 212.762 131.238  1.00  0.86           C  
ATOM   3993  CE1 TYR A 568     180.824 210.120 130.359  1.00  0.86           C  
ATOM   3994  CE2 TYR A 568     180.797 211.716 132.170  1.00  0.86           C  
ATOM   3995  CZ  TYR A 568     180.811 210.394 131.727  1.00  0.86           C  
ATOM   3996  OH  TYR A 568     180.818 209.334 132.646  1.00  0.86           O  
ATOM   3997  N   ARG A 569     183.332 215.482 129.882  1.00  0.80           N  
ATOM   3998  CA  ARG A 569     184.099 215.757 131.082  1.00  0.80           C  
ATOM   3999  C   ARG A 569     183.477 215.063 132.292  1.00  0.80           C  
ATOM   4000  O   ARG A 569     182.356 215.399 132.660  1.00  0.80           O  
ATOM   4001  CB  ARG A 569     184.127 217.280 131.355  1.00  0.80           C  
ATOM   4002  CG  ARG A 569     184.901 217.733 132.614  1.00  0.80           C  
ATOM   4003  CD  ARG A 569     186.337 217.186 132.784  1.00  0.80           C  
ATOM   4004  NE  ARG A 569     187.153 217.441 131.541  1.00  0.80           N  
ATOM   4005  CZ  ARG A 569     188.286 216.796 131.191  1.00  0.80           C  
ATOM   4006  NH1 ARG A 569     188.901 215.894 131.954  1.00  0.80           N  
ATOM   4007  NH2 ARG A 569     188.888 217.036 130.026  1.00  0.80           N  
ATOM   4008  N   ARG A 570     184.198 214.128 132.961  1.00  0.70           N  
ATOM   4009  CA  ARG A 570     183.672 213.246 134.004  1.00  0.70           C  
ATOM   4010  C   ARG A 570     182.810 213.893 135.083  1.00  0.70           C  
ATOM   4011  O   ARG A 570     181.777 213.344 135.468  1.00  0.70           O  
ATOM   4012  CB  ARG A 570     184.833 212.454 134.664  1.00  0.70           C  
ATOM   4013  CG  ARG A 570     185.282 211.190 133.897  1.00  0.70           C  
ATOM   4014  CD  ARG A 570     184.168 210.152 133.724  1.00  0.70           C  
ATOM   4015  NE  ARG A 570     184.718 208.788 133.944  1.00  0.70           N  
ATOM   4016  CZ  ARG A 570     185.387 208.055 133.042  1.00  0.70           C  
ATOM   4017  NH1 ARG A 570     185.624 208.469 131.805  1.00  0.70           N  
ATOM   4018  NH2 ARG A 570     185.719 206.814 133.398  1.00  0.70           N  
ATOM   4019  N   ASN A 571     183.216 215.078 135.563  1.00  0.72           N  
ATOM   4020  CA  ASN A 571     182.501 215.858 136.556  1.00  0.72           C  
ATOM   4021  C   ASN A 571     181.421 216.784 135.991  1.00  0.72           C  
ATOM   4022  O   ASN A 571     180.346 216.909 136.570  1.00  0.72           O  
ATOM   4023  CB  ASN A 571     183.529 216.697 137.357  1.00  0.72           C  
ATOM   4024  CG  ASN A 571     184.428 215.750 138.147  1.00  0.72           C  
ATOM   4025  OD1 ASN A 571     184.053 214.630 138.486  1.00  0.72           O  
ATOM   4026  ND2 ASN A 571     185.668 216.187 138.466  1.00  0.72           N  
ATOM   4027  N   SER A 572     181.691 217.484 134.867  1.00  0.85           N  
ATOM   4028  CA  SER A 572     180.817 218.546 134.351  1.00  0.85           C  
ATOM   4029  C   SER A 572     179.779 218.040 133.369  1.00  0.85           C  
ATOM   4030  O   SER A 572     178.593 218.347 133.448  1.00  0.85           O  
ATOM   4031  CB  SER A 572     181.638 219.674 133.649  1.00  0.85           C  
ATOM   4032  OG  SER A 572     180.848 220.802 133.268  1.00  0.85           O  
ATOM   4033  N   GLY A 573     180.199 217.220 132.384  1.00  0.88           N  
ATOM   4034  CA  GLY A 573     179.340 216.804 131.283  1.00  0.88           C  
ATOM   4035  C   GLY A 573     178.507 215.584 131.577  1.00  0.88           C  
ATOM   4036  O   GLY A 573     177.748 215.141 130.723  1.00  0.88           O  
ATOM   4037  N   SER A 574     178.627 215.013 132.790  1.00  0.83           N  
ATOM   4038  CA  SER A 574     177.946 213.814 133.283  1.00  0.83           C  
ATOM   4039  C   SER A 574     176.438 213.844 133.120  1.00  0.83           C  
ATOM   4040  O   SER A 574     175.835 212.904 132.604  1.00  0.83           O  
ATOM   4041  CB  SER A 574     178.233 213.636 134.805  1.00  0.83           C  
ATOM   4042  OG  SER A 574     178.039 214.880 135.487  1.00  0.83           O  
ATOM   4043  N   GLN A 575     175.809 214.958 133.528  1.00  0.80           N  
ATOM   4044  CA  GLN A 575     174.399 215.246 133.355  1.00  0.80           C  
ATOM   4045  C   GLN A 575     173.932 215.288 131.914  1.00  0.80           C  
ATOM   4046  O   GLN A 575     172.945 214.661 131.551  1.00  0.80           O  
ATOM   4047  CB  GLN A 575     174.113 216.654 133.934  1.00  0.80           C  
ATOM   4048  CG  GLN A 575     172.705 217.266 133.682  1.00  0.80           C  
ATOM   4049  CD  GLN A 575     171.642 216.651 134.588  1.00  0.80           C  
ATOM   4050  OE1 GLN A 575     171.825 216.585 135.804  1.00  0.80           O  
ATOM   4051  NE2 GLN A 575     170.491 216.218 134.027  1.00  0.80           N  
ATOM   4052  N   LEU A 576     174.620 216.041 131.033  1.00  0.85           N  
ATOM   4053  CA  LEU A 576     174.241 216.123 129.628  1.00  0.85           C  
ATOM   4054  C   LEU A 576     174.494 214.811 128.896  1.00  0.85           C  
ATOM   4055  O   LEU A 576     173.669 214.345 128.114  1.00  0.85           O  
ATOM   4056  CB  LEU A 576     174.894 217.341 128.940  1.00  0.85           C  
ATOM   4057  CG  LEU A 576     174.551 217.562 127.448  1.00  0.85           C  
ATOM   4058  CD1 LEU A 576     173.065 217.424 127.085  1.00  0.85           C  
ATOM   4059  CD2 LEU A 576     174.978 218.965 127.025  1.00  0.85           C  
ATOM   4060  N   ALA A 577     175.619 214.133 129.189  1.00  0.91           N  
ATOM   4061  CA  ALA A 577     175.938 212.824 128.665  1.00  0.91           C  
ATOM   4062  C   ALA A 577     174.914 211.753 129.009  1.00  0.91           C  
ATOM   4063  O   ALA A 577     174.545 210.940 128.160  1.00  0.91           O  
ATOM   4064  CB  ALA A 577     177.311 212.382 129.195  1.00  0.91           C  
ATOM   4065  N   SER A 578     174.401 211.745 130.260  1.00  0.86           N  
ATOM   4066  CA  SER A 578     173.315 210.862 130.655  1.00  0.86           C  
ATOM   4067  C   SER A 578     172.023 211.142 129.898  1.00  0.86           C  
ATOM   4068  O   SER A 578     171.411 210.219 129.367  1.00  0.86           O  
ATOM   4069  CB  SER A 578     173.073 210.806 132.195  1.00  0.86           C  
ATOM   4070  OG  SER A 578     172.421 211.970 132.703  1.00  0.86           O  
ATOM   4071  N   LEU A 579     171.616 212.424 129.751  1.00  0.84           N  
ATOM   4072  CA  LEU A 579     170.444 212.816 128.978  1.00  0.84           C  
ATOM   4073  C   LEU A 579     170.511 212.439 127.505  1.00  0.84           C  
ATOM   4074  O   LEU A 579     169.565 211.898 126.931  1.00  0.84           O  
ATOM   4075  CB  LEU A 579     170.198 214.342 129.053  1.00  0.84           C  
ATOM   4076  CG  LEU A 579     169.814 214.899 130.436  1.00  0.84           C  
ATOM   4077  CD1 LEU A 579     169.342 216.349 130.274  1.00  0.84           C  
ATOM   4078  CD2 LEU A 579     168.748 214.056 131.149  1.00  0.84           C  
ATOM   4079  N   LEU A 580     171.665 212.679 126.857  1.00  0.87           N  
ATOM   4080  CA  LEU A 580     171.914 212.269 125.490  1.00  0.87           C  
ATOM   4081  C   LEU A 580     171.861 210.768 125.326  1.00  0.87           C  
ATOM   4082  O   LEU A 580     171.306 210.266 124.351  1.00  0.87           O  
ATOM   4083  CB  LEU A 580     173.291 212.745 125.000  1.00  0.87           C  
ATOM   4084  CG  LEU A 580     173.420 214.264 124.841  1.00  0.87           C  
ATOM   4085  CD1 LEU A 580     174.893 214.642 124.667  1.00  0.87           C  
ATOM   4086  CD2 LEU A 580     172.569 214.802 123.686  1.00  0.87           C  
ATOM   4087  N   LYS A 581     172.398 210.007 126.303  1.00  0.85           N  
ATOM   4088  CA  LYS A 581     172.263 208.565 126.306  1.00  0.85           C  
ATOM   4089  C   LYS A 581     170.815 208.101 126.302  1.00  0.85           C  
ATOM   4090  O   LYS A 581     170.448 207.283 125.466  1.00  0.85           O  
ATOM   4091  CB  LYS A 581     172.965 207.905 127.527  1.00  0.85           C  
ATOM   4092  CG  LYS A 581     173.100 206.371 127.413  1.00  0.85           C  
ATOM   4093  CD  LYS A 581     172.599 205.580 128.634  1.00  0.85           C  
ATOM   4094  CE  LYS A 581     172.628 204.066 128.380  1.00  0.85           C  
ATOM   4095  NZ  LYS A 581     171.866 203.337 129.421  1.00  0.85           N  
ATOM   4096  N   VAL A 582     169.941 208.628 127.189  1.00  0.85           N  
ATOM   4097  CA  VAL A 582     168.540 208.213 127.233  1.00  0.85           C  
ATOM   4098  C   VAL A 582     167.791 208.538 125.958  1.00  0.85           C  
ATOM   4099  O   VAL A 582     167.182 207.664 125.346  1.00  0.85           O  
ATOM   4100  CB  VAL A 582     167.745 208.825 128.388  1.00  0.85           C  
ATOM   4101  CG1 VAL A 582     166.342 208.184 128.475  1.00  0.85           C  
ATOM   4102  CG2 VAL A 582     168.474 208.618 129.725  1.00  0.85           C  
ATOM   4103  N   HIS A 583     167.879 209.793 125.485  1.00  0.81           N  
ATOM   4104  CA  HIS A 583     167.158 210.252 124.315  1.00  0.81           C  
ATOM   4105  C   HIS A 583     167.515 209.490 123.058  1.00  0.81           C  
ATOM   4106  O   HIS A 583     166.663 209.007 122.318  1.00  0.81           O  
ATOM   4107  CB  HIS A 583     167.486 211.736 124.088  1.00  0.81           C  
ATOM   4108  CG  HIS A 583     166.801 212.670 125.033  1.00  0.81           C  
ATOM   4109  ND1 HIS A 583     165.449 212.786 124.859  1.00  0.81           N  
ATOM   4110  CD2 HIS A 583     167.239 213.585 125.947  1.00  0.81           C  
ATOM   4111  CE1 HIS A 583     165.070 213.765 125.653  1.00  0.81           C  
ATOM   4112  NE2 HIS A 583     166.117 214.282 126.339  1.00  0.81           N  
ATOM   4113  N   LEU A 584     168.816 209.292 122.812  1.00  0.86           N  
ATOM   4114  CA  LEU A 584     169.285 208.491 121.707  1.00  0.86           C  
ATOM   4115  C   LEU A 584     168.935 207.014 121.836  1.00  0.86           C  
ATOM   4116  O   LEU A 584     168.537 206.380 120.862  1.00  0.86           O  
ATOM   4117  CB  LEU A 584     170.794 208.722 121.545  1.00  0.86           C  
ATOM   4118  CG  LEU A 584     171.148 210.181 121.183  1.00  0.86           C  
ATOM   4119  CD1 LEU A 584     172.647 210.448 121.386  1.00  0.86           C  
ATOM   4120  CD2 LEU A 584     170.708 210.531 119.755  1.00  0.86           C  
ATOM   4121  N   GLN A 585     169.014 206.427 123.045  1.00  0.81           N  
ATOM   4122  CA  GLN A 585     168.599 205.055 123.292  1.00  0.81           C  
ATOM   4123  C   GLN A 585     167.114 204.796 123.005  1.00  0.81           C  
ATOM   4124  O   GLN A 585     166.749 203.771 122.432  1.00  0.81           O  
ATOM   4125  CB  GLN A 585     168.947 204.648 124.744  1.00  0.81           C  
ATOM   4126  CG  GLN A 585     169.288 203.154 124.919  1.00  0.81           C  
ATOM   4127  CD  GLN A 585     169.073 202.658 126.350  1.00  0.81           C  
ATOM   4128  OE1 GLN A 585     169.701 203.083 127.329  1.00  0.81           O  
ATOM   4129  NE2 GLN A 585     168.153 201.672 126.474  1.00  0.81           N  
ATOM   4130  N   LEU A 586     166.233 205.756 123.366  1.00  0.80           N  
ATOM   4131  CA  LEU A 586     164.806 205.788 123.045  1.00  0.80           C  
ATOM   4132  C   LEU A 586     164.510 205.837 121.556  1.00  0.80           C  
ATOM   4133  O   LEU A 586     163.550 205.235 121.078  1.00  0.80           O  
ATOM   4134  CB  LEU A 586     164.092 206.984 123.719  1.00  0.80           C  
ATOM   4135  CG  LEU A 586     163.993 206.920 125.256  1.00  0.80           C  
ATOM   4136  CD1 LEU A 586     163.263 208.170 125.773  1.00  0.80           C  
ATOM   4137  CD2 LEU A 586     163.319 205.635 125.759  1.00  0.80           C  
ATOM   4138  N   HIS A 587     165.363 206.528 120.781  1.00  0.80           N  
ATOM   4139  CA  HIS A 587     165.245 206.627 119.340  1.00  0.80           C  
ATOM   4140  C   HIS A 587     165.986 205.488 118.646  1.00  0.80           C  
ATOM   4141  O   HIS A 587     166.143 205.485 117.427  1.00  0.80           O  
ATOM   4142  CB  HIS A 587     165.804 207.985 118.853  1.00  0.80           C  
ATOM   4143  CG  HIS A 587     164.910 209.149 119.196  1.00  0.80           C  
ATOM   4144  ND1 HIS A 587     163.697 209.216 118.546  1.00  0.80           N  
ATOM   4145  CD2 HIS A 587     165.042 210.202 120.057  1.00  0.80           C  
ATOM   4146  CE1 HIS A 587     163.108 210.301 119.025  1.00  0.80           C  
ATOM   4147  NE2 HIS A 587     163.879 210.926 119.938  1.00  0.80           N  
ATOM   4148  N   GLY A 588     166.418 204.453 119.402  1.00  0.87           N  
ATOM   4149  CA  GLY A 588     167.006 203.244 118.839  1.00  0.87           C  
ATOM   4150  C   GLY A 588     168.431 203.362 118.382  1.00  0.87           C  
ATOM   4151  O   GLY A 588     168.792 202.870 117.318  1.00  0.87           O  
ATOM   4152  N   PHE A 589     169.282 203.987 119.205  1.00  0.86           N  
ATOM   4153  CA  PHE A 589     170.709 204.049 118.981  1.00  0.86           C  
ATOM   4154  C   PHE A 589     171.383 203.327 120.130  1.00  0.86           C  
ATOM   4155  O   PHE A 589     171.131 203.599 121.302  1.00  0.86           O  
ATOM   4156  CB  PHE A 589     171.227 205.511 118.950  1.00  0.86           C  
ATOM   4157  CG  PHE A 589     170.741 206.193 117.708  1.00  0.86           C  
ATOM   4158  CD1 PHE A 589     171.313 205.848 116.477  1.00  0.86           C  
ATOM   4159  CD2 PHE A 589     169.700 207.138 117.733  1.00  0.86           C  
ATOM   4160  CE1 PHE A 589     170.876 206.449 115.292  1.00  0.86           C  
ATOM   4161  CE2 PHE A 589     169.241 207.721 116.546  1.00  0.86           C  
ATOM   4162  CZ  PHE A 589     169.840 207.388 115.325  1.00  0.86           C  
ATOM   4163  N   SER A 590     172.280 202.364 119.827  1.00  0.88           N  
ATOM   4164  CA  SER A 590     173.097 201.739 120.857  1.00  0.88           C  
ATOM   4165  C   SER A 590     174.149 202.726 121.355  1.00  0.88           C  
ATOM   4166  O   SER A 590     175.034 203.138 120.612  1.00  0.88           O  
ATOM   4167  CB  SER A 590     173.828 200.441 120.387  1.00  0.88           C  
ATOM   4168  OG  SER A 590     173.060 199.624 119.516  1.00  0.88           O  
ATOM   4169  N   VAL A 591     174.082 203.154 122.629  1.00  0.89           N  
ATOM   4170  CA  VAL A 591     174.903 204.242 123.139  1.00  0.89           C  
ATOM   4171  C   VAL A 591     175.876 203.697 124.158  1.00  0.89           C  
ATOM   4172  O   VAL A 591     175.499 203.046 125.130  1.00  0.89           O  
ATOM   4173  CB  VAL A 591     174.083 205.338 123.819  1.00  0.89           C  
ATOM   4174  CG1 VAL A 591     174.998 206.368 124.502  1.00  0.89           C  
ATOM   4175  CG2 VAL A 591     173.238 206.081 122.775  1.00  0.89           C  
ATOM   4176  N   PHE A 592     177.169 204.009 123.966  1.00  0.86           N  
ATOM   4177  CA  PHE A 592     178.207 203.733 124.916  1.00  0.86           C  
ATOM   4178  C   PHE A 592     178.524 205.038 125.636  1.00  0.86           C  
ATOM   4179  O   PHE A 592     178.995 206.003 125.041  1.00  0.86           O  
ATOM   4180  CB  PHE A 592     179.446 203.179 124.175  1.00  0.86           C  
ATOM   4181  CG  PHE A 592     180.283 202.353 125.099  1.00  0.86           C  
ATOM   4182  CD1 PHE A 592     181.205 202.954 125.967  1.00  0.86           C  
ATOM   4183  CD2 PHE A 592     180.084 200.966 125.163  1.00  0.86           C  
ATOM   4184  CE1 PHE A 592     181.916 202.175 126.889  1.00  0.86           C  
ATOM   4185  CE2 PHE A 592     180.817 200.184 126.062  1.00  0.86           C  
ATOM   4186  CZ  PHE A 592     181.739 200.788 126.923  1.00  0.86           C  
ATOM   4187  N   ILE A 593     178.233 205.091 126.947  1.00  0.81           N  
ATOM   4188  CA  ILE A 593     178.656 206.158 127.839  1.00  0.81           C  
ATOM   4189  C   ILE A 593     179.727 205.571 128.731  1.00  0.81           C  
ATOM   4190  O   ILE A 593     179.721 204.371 129.008  1.00  0.81           O  
ATOM   4191  CB  ILE A 593     177.508 206.719 128.697  1.00  0.81           C  
ATOM   4192  CG1 ILE A 593     177.908 208.055 129.367  1.00  0.81           C  
ATOM   4193  CG2 ILE A 593     176.999 205.688 129.736  1.00  0.81           C  
ATOM   4194  CD1 ILE A 593     176.730 208.822 129.973  1.00  0.81           C  
ATOM   4195  N   ASP A 594     180.675 206.395 129.218  1.00  0.70           N  
ATOM   4196  CA  ASP A 594     181.702 205.969 130.145  1.00  0.70           C  
ATOM   4197  C   ASP A 594     181.132 205.702 131.554  1.00  0.70           C  
ATOM   4198  O   ASP A 594     181.369 206.459 132.489  1.00  0.70           O  
ATOM   4199  CB  ASP A 594     182.876 206.994 130.245  1.00  0.70           C  
ATOM   4200  CG  ASP A 594     183.357 207.587 128.924  1.00  0.70           C  
ATOM   4201  OD1 ASP A 594     183.225 206.920 127.874  1.00  0.70           O  
ATOM   4202  OD2 ASP A 594     183.933 208.707 128.989  1.00  0.70           O  
ATOM   4203  N   VAL A 595     180.378 204.590 131.757  1.00  0.64           N  
ATOM   4204  CA  VAL A 595     179.715 204.220 133.020  1.00  0.64           C  
ATOM   4205  C   VAL A 595     180.656 204.225 134.214  1.00  0.64           C  
ATOM   4206  O   VAL A 595     180.304 204.612 135.330  1.00  0.64           O  
ATOM   4207  CB  VAL A 595     179.047 202.839 132.896  1.00  0.64           C  
ATOM   4208  CG1 VAL A 595     178.843 202.105 134.244  1.00  0.64           C  
ATOM   4209  CG2 VAL A 595     177.684 202.999 132.203  1.00  0.64           C  
ATOM   4210  N   GLU A 596     181.898 203.778 133.986  1.00  0.54           N  
ATOM   4211  CA  GLU A 596     182.975 203.816 134.943  1.00  0.54           C  
ATOM   4212  C   GLU A 596     183.234 205.148 135.627  1.00  0.54           C  
ATOM   4213  O   GLU A 596     183.645 206.135 135.023  1.00  0.54           O  
ATOM   4214  CB  GLU A 596     184.300 203.399 134.287  1.00  0.54           C  
ATOM   4215  CG  GLU A 596     184.705 201.939 134.566  1.00  0.54           C  
ATOM   4216  CD  GLU A 596     186.181 201.720 134.218  1.00  0.54           C  
ATOM   4217  OE1 GLU A 596     186.897 202.738 134.012  1.00  0.54           O  
ATOM   4218  OE2 GLU A 596     186.598 200.535 134.178  1.00  0.54           O  
ATOM   4219  N   LYS A 597     183.150 205.167 136.967  1.00  0.50           N  
ATOM   4220  CA  LYS A 597     183.425 206.368 137.721  1.00  0.50           C  
ATOM   4221  C   LYS A 597     184.902 206.488 138.032  1.00  0.50           C  
ATOM   4222  O   LYS A 597     185.343 207.453 138.646  1.00  0.50           O  
ATOM   4223  CB  LYS A 597     182.662 206.349 139.066  1.00  0.50           C  
ATOM   4224  CG  LYS A 597     183.143 205.265 140.050  1.00  0.50           C  
ATOM   4225  CD  LYS A 597     182.497 205.421 141.432  1.00  0.50           C  
ATOM   4226  CE  LYS A 597     183.029 204.455 142.497  1.00  0.50           C  
ATOM   4227  NZ  LYS A 597     184.421 204.809 142.859  1.00  0.50           N  
ATOM   4228  N   LEU A 598     185.687 205.455 137.678  1.00  0.48           N  
ATOM   4229  CA  LEU A 598     187.070 205.337 138.078  1.00  0.48           C  
ATOM   4230  C   LEU A 598     188.037 206.237 137.341  1.00  0.48           C  
ATOM   4231  O   LEU A 598     188.859 206.887 137.984  1.00  0.48           O  
ATOM   4232  CB  LEU A 598     187.530 203.874 137.890  1.00  0.48           C  
ATOM   4233  CG  LEU A 598     186.731 202.841 138.707  1.00  0.48           C  
ATOM   4234  CD1 LEU A 598     187.102 201.420 138.263  1.00  0.48           C  
ATOM   4235  CD2 LEU A 598     186.956 203.005 140.217  1.00  0.48           C  
ATOM   4236  N   GLU A 599     187.977 206.264 135.988  1.00  0.60           N  
ATOM   4237  CA  GLU A 599     188.896 207.009 135.126  1.00  0.60           C  
ATOM   4238  C   GLU A 599     190.338 206.546 135.369  1.00  0.60           C  
ATOM   4239  O   GLU A 599     191.311 207.297 135.378  1.00  0.60           O  
ATOM   4240  CB  GLU A 599     188.658 208.549 135.206  1.00  0.60           C  
ATOM   4241  CG  GLU A 599     189.282 209.389 134.060  1.00  0.60           C  
ATOM   4242  CD  GLU A 599     189.273 210.907 134.294  1.00  0.60           C  
ATOM   4243  OE1 GLU A 599     188.292 211.440 134.877  1.00  0.60           O  
ATOM   4244  OE2 GLU A 599     190.232 211.570 133.822  1.00  0.60           O  
ATOM   4245  N   ALA A 600     190.496 205.225 135.593  1.00  0.60           N  
ATOM   4246  CA  ALA A 600     191.713 204.681 136.132  1.00  0.60           C  
ATOM   4247  C   ALA A 600     191.741 203.200 135.843  1.00  0.60           C  
ATOM   4248  O   ALA A 600     191.130 202.727 134.888  1.00  0.60           O  
ATOM   4249  CB  ALA A 600     191.812 204.973 137.651  1.00  0.60           C  
ATOM   4250  N   GLY A 601     192.460 202.412 136.668  1.00  0.60           N  
ATOM   4251  CA  GLY A 601     192.612 200.976 136.475  1.00  0.60           C  
ATOM   4252  C   GLY A 601     193.353 200.617 135.214  1.00  0.60           C  
ATOM   4253  O   GLY A 601     194.568 200.758 135.120  1.00  0.60           O  
ATOM   4254  N   LYS A 602     192.631 200.114 134.198  1.00  0.59           N  
ATOM   4255  CA  LYS A 602     193.202 199.858 132.892  1.00  0.59           C  
ATOM   4256  C   LYS A 602     193.161 201.149 132.088  1.00  0.59           C  
ATOM   4257  O   LYS A 602     192.189 201.442 131.392  1.00  0.59           O  
ATOM   4258  CB  LYS A 602     192.478 198.693 132.161  1.00  0.59           C  
ATOM   4259  CG  LYS A 602     191.983 197.583 133.104  1.00  0.59           C  
ATOM   4260  CD  LYS A 602     192.136 196.165 132.532  1.00  0.59           C  
ATOM   4261  CE  LYS A 602     192.016 195.089 133.618  1.00  0.59           C  
ATOM   4262  NZ  LYS A 602     193.342 194.827 134.227  1.00  0.59           N  
ATOM   4263  N   PHE A 603     194.223 201.977 132.217  1.00  0.55           N  
ATOM   4264  CA  PHE A 603     194.329 203.272 131.568  1.00  0.55           C  
ATOM   4265  C   PHE A 603     194.241 203.173 130.047  1.00  0.55           C  
ATOM   4266  O   PHE A 603     195.032 202.484 129.411  1.00  0.55           O  
ATOM   4267  CB  PHE A 603     195.632 204.020 131.953  1.00  0.55           C  
ATOM   4268  CG  PHE A 603     195.694 204.319 133.426  1.00  0.55           C  
ATOM   4269  CD1 PHE A 603     195.096 205.483 133.936  1.00  0.55           C  
ATOM   4270  CD2 PHE A 603     196.370 203.463 134.312  1.00  0.55           C  
ATOM   4271  CE1 PHE A 603     195.171 205.787 135.301  1.00  0.55           C  
ATOM   4272  CE2 PHE A 603     196.440 203.760 135.679  1.00  0.55           C  
ATOM   4273  CZ  PHE A 603     195.843 204.924 136.175  1.00  0.55           C  
ATOM   4274  N   GLU A 604     193.230 203.847 129.457  1.00  0.60           N  
ATOM   4275  CA  GLU A 604     193.000 203.948 128.026  1.00  0.60           C  
ATOM   4276  C   GLU A 604     192.905 202.636 127.229  1.00  0.60           C  
ATOM   4277  O   GLU A 604     193.412 202.516 126.114  1.00  0.60           O  
ATOM   4278  CB  GLU A 604     194.020 204.914 127.383  1.00  0.60           C  
ATOM   4279  CG  GLU A 604     194.083 206.324 128.034  1.00  0.60           C  
ATOM   4280  CD  GLU A 604     195.510 206.862 128.232  1.00  0.60           C  
ATOM   4281  OE1 GLU A 604     196.497 206.131 127.962  1.00  0.60           O  
ATOM   4282  OE2 GLU A 604     195.609 208.027 128.685  1.00  0.60           O  
ATOM   4283  N   ASP A 605     192.178 201.635 127.761  1.00  0.69           N  
ATOM   4284  CA  ASP A 605     192.197 200.270 127.284  1.00  0.69           C  
ATOM   4285  C   ASP A 605     190.913 199.975 126.500  1.00  0.69           C  
ATOM   4286  O   ASP A 605     190.788 200.263 125.307  1.00  0.69           O  
ATOM   4287  CB  ASP A 605     192.381 199.408 128.562  1.00  0.69           C  
ATOM   4288  CG  ASP A 605     192.875 197.993 128.307  1.00  0.69           C  
ATOM   4289  OD1 ASP A 605     192.251 197.303 127.462  1.00  0.69           O  
ATOM   4290  OD2 ASP A 605     193.798 197.557 129.042  1.00  0.69           O  
ATOM   4291  N   LYS A 606     189.882 199.435 127.177  1.00  0.68           N  
ATOM   4292  CA  LYS A 606     188.624 198.995 126.593  1.00  0.68           C  
ATOM   4293  C   LYS A 606     187.843 200.136 126.009  1.00  0.68           C  
ATOM   4294  O   LYS A 606     187.268 200.056 124.929  1.00  0.68           O  
ATOM   4295  CB  LYS A 606     187.754 198.275 127.638  1.00  0.68           C  
ATOM   4296  CG  LYS A 606     188.415 196.985 128.136  1.00  0.68           C  
ATOM   4297  CD  LYS A 606     187.859 196.557 129.495  1.00  0.68           C  
ATOM   4298  CE  LYS A 606     188.711 195.480 130.155  1.00  0.68           C  
ATOM   4299  NZ  LYS A 606     188.128 195.164 131.474  1.00  0.68           N  
ATOM   4300  N   LEU A 607     187.855 201.271 126.721  1.00  0.78           N  
ATOM   4301  CA  LEU A 607     187.162 202.478 126.349  1.00  0.78           C  
ATOM   4302  C   LEU A 607     187.578 203.006 124.987  1.00  0.78           C  
ATOM   4303  O   LEU A 607     186.754 203.452 124.193  1.00  0.78           O  
ATOM   4304  CB  LEU A 607     187.398 203.532 127.454  1.00  0.78           C  
ATOM   4305  CG  LEU A 607     186.278 204.576 127.561  1.00  0.78           C  
ATOM   4306  CD1 LEU A 607     184.959 203.947 128.013  1.00  0.78           C  
ATOM   4307  CD2 LEU A 607     186.634 205.718 128.513  1.00  0.78           C  
ATOM   4308  N   ILE A 608     188.883 202.913 124.670  1.00  0.80           N  
ATOM   4309  CA  ILE A 608     189.450 203.242 123.374  1.00  0.80           C  
ATOM   4310  C   ILE A 608     188.990 202.324 122.252  1.00  0.80           C  
ATOM   4311  O   ILE A 608     188.657 202.787 121.159  1.00  0.80           O  
ATOM   4312  CB  ILE A 608     190.963 203.394 123.492  1.00  0.80           C  
ATOM   4313  CG1 ILE A 608     191.277 204.882 123.763  1.00  0.80           C  
ATOM   4314  CG2 ILE A 608     191.752 202.868 122.267  1.00  0.80           C  
ATOM   4315  CD1 ILE A 608     190.844 205.393 125.146  1.00  0.80           C  
ATOM   4316  N   GLN A 609     188.901 201.004 122.514  1.00  0.77           N  
ATOM   4317  CA  GLN A 609     188.341 200.015 121.606  1.00  0.77           C  
ATOM   4318  C   GLN A 609     186.872 200.295 121.316  1.00  0.77           C  
ATOM   4319  O   GLN A 609     186.406 200.202 120.181  1.00  0.77           O  
ATOM   4320  CB  GLN A 609     188.477 198.581 122.179  1.00  0.77           C  
ATOM   4321  CG  GLN A 609     189.930 198.133 122.479  1.00  0.77           C  
ATOM   4322  CD  GLN A 609     189.980 197.114 123.628  1.00  0.77           C  
ATOM   4323  OE1 GLN A 609     189.000 196.451 123.975  1.00  0.77           O  
ATOM   4324  NE2 GLN A 609     191.161 197.014 124.284  1.00  0.77           N  
ATOM   4325  N   SER A 610     186.108 200.713 122.340  1.00  0.85           N  
ATOM   4326  CA  SER A 610     184.726 201.150 122.203  1.00  0.85           C  
ATOM   4327  C   SER A 610     184.543 202.336 121.262  1.00  0.85           C  
ATOM   4328  O   SER A 610     183.596 202.367 120.476  1.00  0.85           O  
ATOM   4329  CB  SER A 610     184.074 201.530 123.555  1.00  0.85           C  
ATOM   4330  OG  SER A 610     184.259 200.516 124.543  1.00  0.85           O  
ATOM   4331  N   VAL A 611     185.463 203.331 121.282  1.00  0.87           N  
ATOM   4332  CA  VAL A 611     185.499 204.426 120.306  1.00  0.87           C  
ATOM   4333  C   VAL A 611     185.712 203.933 118.889  1.00  0.87           C  
ATOM   4334  O   VAL A 611     185.019 204.341 117.962  1.00  0.87           O  
ATOM   4335  CB  VAL A 611     186.599 205.458 120.556  1.00  0.87           C  
ATOM   4336  CG1 VAL A 611     186.489 206.631 119.558  1.00  0.87           C  
ATOM   4337  CG2 VAL A 611     186.504 206.014 121.981  1.00  0.87           C  
ATOM   4338  N   MET A 612     186.671 203.005 118.689  1.00  0.83           N  
ATOM   4339  CA  MET A 612     186.963 202.362 117.421  1.00  0.83           C  
ATOM   4340  C   MET A 612     185.764 201.563 116.906  1.00  0.83           C  
ATOM   4341  O   MET A 612     185.491 201.516 115.705  1.00  0.83           O  
ATOM   4342  CB  MET A 612     188.181 201.411 117.550  1.00  0.83           C  
ATOM   4343  CG  MET A 612     189.511 202.067 117.973  1.00  0.83           C  
ATOM   4344  SD  MET A 612     190.693 200.875 118.681  1.00  0.83           S  
ATOM   4345  CE  MET A 612     192.198 201.870 118.493  1.00  0.83           C  
ATOM   4346  N   GLY A 613     185.004 200.935 117.818  1.00  0.89           N  
ATOM   4347  CA  GLY A 613     183.808 200.146 117.549  1.00  0.89           C  
ATOM   4348  C   GLY A 613     182.603 200.934 117.131  1.00  0.89           C  
ATOM   4349  O   GLY A 613     181.803 200.478 116.319  1.00  0.89           O  
ATOM   4350  N   ALA A 614     182.439 202.151 117.670  1.00  0.92           N  
ATOM   4351  CA  ALA A 614     181.253 202.938 117.448  1.00  0.92           C  
ATOM   4352  C   ALA A 614     181.377 203.781 116.185  1.00  0.92           C  
ATOM   4353  O   ALA A 614     182.428 204.322 115.874  1.00  0.92           O  
ATOM   4354  CB  ALA A 614     180.927 203.753 118.716  1.00  0.92           C  
ATOM   4355  N   ARG A 615     180.329 203.865 115.344  1.00  0.82           N  
ATOM   4356  CA  ARG A 615     180.328 204.703 114.148  1.00  0.82           C  
ATOM   4357  C   ARG A 615     180.392 206.201 114.437  1.00  0.82           C  
ATOM   4358  O   ARG A 615     181.075 206.958 113.746  1.00  0.82           O  
ATOM   4359  CB  ARG A 615     179.077 204.422 113.282  1.00  0.82           C  
ATOM   4360  CG  ARG A 615     179.033 203.009 112.662  1.00  0.82           C  
ATOM   4361  CD  ARG A 615     177.866 202.748 111.682  1.00  0.82           C  
ATOM   4362  NE  ARG A 615     176.601 203.360 112.176  1.00  0.82           N  
ATOM   4363  CZ  ARG A 615     175.847 202.846 113.155  1.00  0.82           C  
ATOM   4364  NH1 ARG A 615     176.179 201.747 113.816  1.00  0.82           N  
ATOM   4365  NH2 ARG A 615     174.735 203.499 113.501  1.00  0.82           N  
ATOM   4366  N   ASN A 616     179.671 206.644 115.478  1.00  0.91           N  
ATOM   4367  CA  ASN A 616     179.447 208.036 115.782  1.00  0.91           C  
ATOM   4368  C   ASN A 616     180.021 208.359 117.143  1.00  0.91           C  
ATOM   4369  O   ASN A 616     179.927 207.583 118.089  1.00  0.91           O  
ATOM   4370  CB  ASN A 616     177.940 208.369 115.844  1.00  0.91           C  
ATOM   4371  CG  ASN A 616     177.202 207.913 114.586  1.00  0.91           C  
ATOM   4372  OD1 ASN A 616     177.120 208.666 113.616  1.00  0.91           O  
ATOM   4373  ND2 ASN A 616     176.611 206.696 114.610  1.00  0.91           N  
ATOM   4374  N   PHE A 617     180.624 209.541 117.279  1.00  0.90           N  
ATOM   4375  CA  PHE A 617     181.259 209.979 118.490  1.00  0.90           C  
ATOM   4376  C   PHE A 617     180.623 211.309 118.877  1.00  0.90           C  
ATOM   4377  O   PHE A 617     180.758 212.327 118.206  1.00  0.90           O  
ATOM   4378  CB  PHE A 617     182.769 210.052 118.184  1.00  0.90           C  
ATOM   4379  CG  PHE A 617     183.592 210.481 119.353  1.00  0.90           C  
ATOM   4380  CD1 PHE A 617     183.866 211.840 119.546  1.00  0.90           C  
ATOM   4381  CD2 PHE A 617     184.119 209.542 120.250  1.00  0.90           C  
ATOM   4382  CE1 PHE A 617     184.682 212.262 120.598  1.00  0.90           C  
ATOM   4383  CE2 PHE A 617     184.941 209.958 121.303  1.00  0.90           C  
ATOM   4384  CZ  PHE A 617     185.234 211.316 121.468  1.00  0.90           C  
ATOM   4385  N   VAL A 618     179.874 211.319 119.988  1.00  0.93           N  
ATOM   4386  CA  VAL A 618     179.131 212.466 120.460  1.00  0.93           C  
ATOM   4387  C   VAL A 618     179.969 213.072 121.554  1.00  0.93           C  
ATOM   4388  O   VAL A 618     180.424 212.387 122.465  1.00  0.93           O  
ATOM   4389  CB  VAL A 618     177.747 212.081 120.970  1.00  0.93           C  
ATOM   4390  CG1 VAL A 618     177.040 213.283 121.623  1.00  0.93           C  
ATOM   4391  CG2 VAL A 618     176.927 211.594 119.760  1.00  0.93           C  
ATOM   4392  N   LEU A 619     180.236 214.384 121.476  1.00  0.92           N  
ATOM   4393  CA  LEU A 619     181.147 215.018 122.401  1.00  0.92           C  
ATOM   4394  C   LEU A 619     180.411 216.085 123.185  1.00  0.92           C  
ATOM   4395  O   LEU A 619     180.017 217.119 122.658  1.00  0.92           O  
ATOM   4396  CB  LEU A 619     182.331 215.607 121.597  1.00  0.92           C  
ATOM   4397  CG  LEU A 619     183.415 216.349 122.398  1.00  0.92           C  
ATOM   4398  CD1 LEU A 619     184.214 215.400 123.301  1.00  0.92           C  
ATOM   4399  CD2 LEU A 619     184.346 217.098 121.431  1.00  0.92           C  
ATOM   4400  N   VAL A 620     180.194 215.865 124.496  1.00  0.92           N  
ATOM   4401  CA  VAL A 620     179.600 216.861 125.376  1.00  0.92           C  
ATOM   4402  C   VAL A 620     180.594 217.977 125.640  1.00  0.92           C  
ATOM   4403  O   VAL A 620     181.485 217.868 126.483  1.00  0.92           O  
ATOM   4404  CB  VAL A 620     179.140 216.245 126.691  1.00  0.92           C  
ATOM   4405  CG1 VAL A 620     178.574 217.301 127.658  1.00  0.92           C  
ATOM   4406  CG2 VAL A 620     178.046 215.210 126.392  1.00  0.92           C  
ATOM   4407  N   LEU A 621     180.455 219.104 124.910  1.00  0.89           N  
ATOM   4408  CA  LEU A 621     181.269 220.277 125.117  1.00  0.89           C  
ATOM   4409  C   LEU A 621     180.612 221.126 126.191  1.00  0.89           C  
ATOM   4410  O   LEU A 621     179.868 222.075 125.941  1.00  0.89           O  
ATOM   4411  CB  LEU A 621     181.541 221.056 123.804  1.00  0.89           C  
ATOM   4412  CG  LEU A 621     182.588 220.410 122.867  1.00  0.89           C  
ATOM   4413  CD1 LEU A 621     182.797 221.251 121.601  1.00  0.89           C  
ATOM   4414  CD2 LEU A 621     183.950 220.242 123.555  1.00  0.89           C  
ATOM   4415  N   SER A 622     180.904 220.736 127.443  1.00  0.89           N  
ATOM   4416  CA  SER A 622     180.555 221.400 128.678  1.00  0.89           C  
ATOM   4417  C   SER A 622     181.663 222.367 129.079  1.00  0.89           C  
ATOM   4418  O   SER A 622     182.756 222.311 128.507  1.00  0.89           O  
ATOM   4419  CB  SER A 622     180.302 220.356 129.807  1.00  0.89           C  
ATOM   4420  OG  SER A 622     181.268 219.298 129.816  1.00  0.89           O  
ATOM   4421  N   PRO A 623     181.471 223.302 130.012  1.00  0.88           N  
ATOM   4422  CA  PRO A 623     182.526 224.205 130.464  1.00  0.88           C  
ATOM   4423  C   PRO A 623     183.761 223.492 130.989  1.00  0.88           C  
ATOM   4424  O   PRO A 623     183.640 222.635 131.864  1.00  0.88           O  
ATOM   4425  CB  PRO A 623     181.860 225.086 131.532  1.00  0.88           C  
ATOM   4426  CG  PRO A 623     180.376 225.064 131.162  1.00  0.88           C  
ATOM   4427  CD  PRO A 623     180.171 223.672 130.569  1.00  0.88           C  
ATOM   4428  N   GLY A 624     184.962 223.810 130.459  1.00  0.89           N  
ATOM   4429  CA  GLY A 624     186.184 223.159 130.906  1.00  0.89           C  
ATOM   4430  C   GLY A 624     186.411 221.783 130.328  1.00  0.89           C  
ATOM   4431  O   GLY A 624     187.173 220.976 130.863  1.00  0.89           O  
ATOM   4432  N   ALA A 625     185.720 221.446 129.216  1.00  0.90           N  
ATOM   4433  CA  ALA A 625     185.857 220.173 128.535  1.00  0.90           C  
ATOM   4434  C   ALA A 625     187.265 219.899 128.015  1.00  0.90           C  
ATOM   4435  O   ALA A 625     187.798 218.803 128.196  1.00  0.90           O  
ATOM   4436  CB  ALA A 625     184.836 220.055 127.381  1.00  0.90           C  
ATOM   4437  N   LEU A 626     187.907 220.914 127.404  1.00  0.86           N  
ATOM   4438  CA  LEU A 626     189.174 220.788 126.709  1.00  0.86           C  
ATOM   4439  C   LEU A 626     190.298 221.474 127.473  1.00  0.86           C  
ATOM   4440  O   LEU A 626     191.416 221.589 126.984  1.00  0.86           O  
ATOM   4441  CB  LEU A 626     189.044 221.325 125.253  1.00  0.86           C  
ATOM   4442  CG  LEU A 626     188.023 220.553 124.377  1.00  0.86           C  
ATOM   4443  CD1 LEU A 626     188.033 221.007 122.908  1.00  0.86           C  
ATOM   4444  CD2 LEU A 626     188.281 219.043 124.364  1.00  0.86           C  
ATOM   4445  N   ASP A 627     190.045 221.902 128.721  1.00  0.85           N  
ATOM   4446  CA  ASP A 627     190.980 222.609 129.577  1.00  0.85           C  
ATOM   4447  C   ASP A 627     192.078 221.742 130.163  1.00  0.85           C  
ATOM   4448  O   ASP A 627     193.196 222.194 130.385  1.00  0.85           O  
ATOM   4449  CB  ASP A 627     190.204 223.278 130.724  1.00  0.85           C  
ATOM   4450  CG  ASP A 627     189.350 224.433 130.215  1.00  0.85           C  
ATOM   4451  OD1 ASP A 627     188.739 224.300 129.122  1.00  0.85           O  
ATOM   4452  OD2 ASP A 627     189.213 225.408 130.990  1.00  0.85           O  
ATOM   4453  N   LYS A 628     191.796 220.452 130.413  1.00  0.81           N  
ATOM   4454  CA  LYS A 628     192.813 219.495 130.831  1.00  0.81           C  
ATOM   4455  C   LYS A 628     193.337 218.732 129.637  1.00  0.81           C  
ATOM   4456  O   LYS A 628     194.261 217.937 129.744  1.00  0.81           O  
ATOM   4457  CB  LYS A 628     192.243 218.531 131.893  1.00  0.81           C  
ATOM   4458  CG  LYS A 628     192.073 219.239 133.247  1.00  0.81           C  
ATOM   4459  CD  LYS A 628     190.823 218.803 134.021  1.00  0.81           C  
ATOM   4460  CE  LYS A 628     190.436 219.838 135.078  1.00  0.81           C  
ATOM   4461  NZ  LYS A 628     189.094 219.534 135.615  1.00  0.81           N  
ATOM   4462  N   CYS A 629     192.793 219.031 128.443  1.00  0.83           N  
ATOM   4463  CA  CYS A 629     193.315 218.542 127.190  1.00  0.83           C  
ATOM   4464  C   CYS A 629     194.266 219.571 126.578  1.00  0.83           C  
ATOM   4465  O   CYS A 629     194.984 219.289 125.621  1.00  0.83           O  
ATOM   4466  CB  CYS A 629     192.158 218.339 126.179  1.00  0.83           C  
ATOM   4467  SG  CYS A 629     190.890 217.119 126.650  1.00  0.83           S  
ATOM   4468  N   MET A 630     194.301 220.806 127.127  1.00  0.78           N  
ATOM   4469  CA  MET A 630     195.222 221.870 126.776  1.00  0.78           C  
ATOM   4470  C   MET A 630     196.665 221.539 127.058  1.00  0.78           C  
ATOM   4471  O   MET A 630     197.071 221.376 128.203  1.00  0.78           O  
ATOM   4472  CB  MET A 630     194.907 223.163 127.555  1.00  0.78           C  
ATOM   4473  CG  MET A 630     193.850 224.036 126.874  1.00  0.78           C  
ATOM   4474  SD  MET A 630     193.199 225.384 127.902  1.00  0.78           S  
ATOM   4475  CE  MET A 630     191.683 225.621 126.930  1.00  0.78           C  
ATOM   4476  N   GLN A 631     197.482 221.461 125.993  1.00  0.72           N  
ATOM   4477  CA  GLN A 631     198.874 221.072 126.059  1.00  0.72           C  
ATOM   4478  C   GLN A 631     199.154 219.770 126.801  1.00  0.72           C  
ATOM   4479  O   GLN A 631     200.188 219.615 127.443  1.00  0.72           O  
ATOM   4480  CB  GLN A 631     199.743 222.257 126.563  1.00  0.72           C  
ATOM   4481  CG  GLN A 631     199.791 223.446 125.580  1.00  0.72           C  
ATOM   4482  CD  GLN A 631     200.364 222.992 124.245  1.00  0.72           C  
ATOM   4483  OE1 GLN A 631     199.611 222.699 123.315  1.00  0.72           O  
ATOM   4484  NE2 GLN A 631     201.706 222.867 124.146  1.00  0.72           N  
ATOM   4485  N   ASP A 632     198.264 218.767 126.646  1.00  0.81           N  
ATOM   4486  CA  ASP A 632     198.448 217.445 127.190  1.00  0.81           C  
ATOM   4487  C   ASP A 632     199.130 216.595 126.121  1.00  0.81           C  
ATOM   4488  O   ASP A 632     198.612 215.606 125.616  1.00  0.81           O  
ATOM   4489  CB  ASP A 632     197.089 216.867 127.664  1.00  0.81           C  
ATOM   4490  CG  ASP A 632     197.308 215.782 128.707  1.00  0.81           C  
ATOM   4491  OD1 ASP A 632     197.735 216.136 129.833  1.00  0.81           O  
ATOM   4492  OD2 ASP A 632     197.081 214.582 128.401  1.00  0.81           O  
ATOM   4493  N   HIS A 633     200.360 216.960 125.698  1.00  0.75           N  
ATOM   4494  CA  HIS A 633     201.079 216.249 124.646  1.00  0.75           C  
ATOM   4495  C   HIS A 633     201.591 214.892 125.098  1.00  0.75           C  
ATOM   4496  O   HIS A 633     202.049 214.090 124.286  1.00  0.75           O  
ATOM   4497  CB  HIS A 633     202.243 217.078 124.050  1.00  0.75           C  
ATOM   4498  CG  HIS A 633     203.215 217.575 125.067  1.00  0.75           C  
ATOM   4499  ND1 HIS A 633     202.869 218.671 125.826  1.00  0.75           N  
ATOM   4500  CD2 HIS A 633     204.410 217.068 125.475  1.00  0.75           C  
ATOM   4501  CE1 HIS A 633     203.853 218.807 126.697  1.00  0.75           C  
ATOM   4502  NE2 HIS A 633     204.806 217.865 126.524  1.00  0.75           N  
ATOM   4503  N   ASP A 634     201.471 214.608 126.405  1.00  0.77           N  
ATOM   4504  CA  ASP A 634     201.721 213.330 127.026  1.00  0.77           C  
ATOM   4505  C   ASP A 634     200.572 212.334 126.784  1.00  0.77           C  
ATOM   4506  O   ASP A 634     200.734 211.132 127.012  1.00  0.77           O  
ATOM   4507  CB  ASP A 634     201.949 213.565 128.542  1.00  0.77           C  
ATOM   4508  CG  ASP A 634     203.258 214.297 128.822  1.00  0.77           C  
ATOM   4509  OD1 ASP A 634     204.115 214.402 127.909  1.00  0.77           O  
ATOM   4510  OD2 ASP A 634     203.426 214.714 129.995  1.00  0.77           O  
ATOM   4511  N   CYS A 635     199.399 212.831 126.312  1.00  0.79           N  
ATOM   4512  CA  CYS A 635     198.180 212.103 125.955  1.00  0.79           C  
ATOM   4513  C   CYS A 635     197.651 211.258 127.097  1.00  0.79           C  
ATOM   4514  O   CYS A 635     197.508 210.046 126.971  1.00  0.79           O  
ATOM   4515  CB  CYS A 635     198.290 211.301 124.616  1.00  0.79           C  
ATOM   4516  SG  CYS A 635     196.704 210.915 123.780  1.00  0.79           S  
ATOM   4517  N   LYS A 636     197.408 211.905 128.252  1.00  0.75           N  
ATOM   4518  CA  LYS A 636     197.020 211.268 129.494  1.00  0.75           C  
ATOM   4519  C   LYS A 636     195.594 211.618 129.876  1.00  0.75           C  
ATOM   4520  O   LYS A 636     194.964 210.905 130.658  1.00  0.75           O  
ATOM   4521  CB  LYS A 636     197.902 211.804 130.655  1.00  0.75           C  
ATOM   4522  CG  LYS A 636     199.414 211.568 130.518  1.00  0.75           C  
ATOM   4523  CD  LYS A 636     199.803 210.089 130.445  1.00  0.75           C  
ATOM   4524  CE  LYS A 636     201.305 209.884 130.295  1.00  0.75           C  
ATOM   4525  NZ  LYS A 636     201.546 208.455 130.024  1.00  0.75           N  
ATOM   4526  N   ASP A 637     195.023 212.729 129.356  1.00  0.82           N  
ATOM   4527  CA  ASP A 637     193.595 212.977 129.518  1.00  0.82           C  
ATOM   4528  C   ASP A 637     192.784 211.977 128.673  1.00  0.82           C  
ATOM   4529  O   ASP A 637     193.031 211.757 127.486  1.00  0.82           O  
ATOM   4530  CB  ASP A 637     193.185 214.466 129.263  1.00  0.82           C  
ATOM   4531  CG  ASP A 637     191.807 214.859 129.807  1.00  0.82           C  
ATOM   4532  OD1 ASP A 637     191.634 215.294 130.976  1.00  0.82           O  
ATOM   4533  OD2 ASP A 637     190.832 214.774 129.017  1.00  0.82           O  
ATOM   4534  N   TRP A 638     191.767 211.322 129.270  1.00  0.78           N  
ATOM   4535  CA  TRP A 638     190.968 210.314 128.587  1.00  0.78           C  
ATOM   4536  C   TRP A 638     190.139 210.892 127.451  1.00  0.78           C  
ATOM   4537  O   TRP A 638     190.016 210.304 126.375  1.00  0.78           O  
ATOM   4538  CB  TRP A 638     190.077 209.537 129.578  1.00  0.78           C  
ATOM   4539  CG  TRP A 638     190.853 208.675 130.559  1.00  0.78           C  
ATOM   4540  CD1 TRP A 638     191.788 209.031 131.491  1.00  0.78           C  
ATOM   4541  CD2 TRP A 638     190.669 207.254 130.718  1.00  0.78           C  
ATOM   4542  NE1 TRP A 638     192.175 207.937 132.239  1.00  0.78           N  
ATOM   4543  CE2 TRP A 638     191.485 206.844 131.777  1.00  0.78           C  
ATOM   4544  CE3 TRP A 638     189.854 206.354 130.040  1.00  0.78           C  
ATOM   4545  CZ2 TRP A 638     191.489 205.524 132.214  1.00  0.78           C  
ATOM   4546  CZ3 TRP A 638     189.851 205.023 130.480  1.00  0.78           C  
ATOM   4547  CH2 TRP A 638     190.647 204.615 131.555  1.00  0.78           C  
ATOM   4548  N   VAL A 639     189.602 212.113 127.649  1.00  0.88           N  
ATOM   4549  CA  VAL A 639     188.838 212.868 126.669  1.00  0.88           C  
ATOM   4550  C   VAL A 639     189.697 213.185 125.459  1.00  0.88           C  
ATOM   4551  O   VAL A 639     189.276 213.035 124.311  1.00  0.88           O  
ATOM   4552  CB  VAL A 639     188.336 214.191 127.236  1.00  0.88           C  
ATOM   4553  CG1 VAL A 639     187.403 214.906 126.239  1.00  0.88           C  
ATOM   4554  CG2 VAL A 639     187.647 213.992 128.600  1.00  0.88           C  
ATOM   4555  N   HIS A 640     190.962 213.589 125.713  1.00  0.86           N  
ATOM   4556  CA  HIS A 640     191.982 213.773 124.695  1.00  0.86           C  
ATOM   4557  C   HIS A 640     192.254 212.500 123.910  1.00  0.86           C  
ATOM   4558  O   HIS A 640     192.122 212.481 122.689  1.00  0.86           O  
ATOM   4559  CB  HIS A 640     193.311 214.245 125.321  1.00  0.86           C  
ATOM   4560  CG  HIS A 640     194.444 214.469 124.369  1.00  0.86           C  
ATOM   4561  ND1 HIS A 640     195.685 214.660 124.906  1.00  0.86           N  
ATOM   4562  CD2 HIS A 640     194.515 214.473 123.011  1.00  0.86           C  
ATOM   4563  CE1 HIS A 640     196.500 214.773 123.874  1.00  0.86           C  
ATOM   4564  NE2 HIS A 640     195.840 214.669 122.702  1.00  0.86           N  
ATOM   4565  N   LYS A 641     192.546 211.375 124.587  1.00  0.82           N  
ATOM   4566  CA  LYS A 641     192.776 210.109 123.915  1.00  0.82           C  
ATOM   4567  C   LYS A 641     191.587 209.583 123.103  1.00  0.82           C  
ATOM   4568  O   LYS A 641     191.755 209.090 121.989  1.00  0.82           O  
ATOM   4569  CB  LYS A 641     193.211 209.044 124.939  1.00  0.82           C  
ATOM   4570  CG  LYS A 641     193.494 207.656 124.343  1.00  0.82           C  
ATOM   4571  CD  LYS A 641     194.665 207.578 123.356  1.00  0.82           C  
ATOM   4572  CE  LYS A 641     194.910 206.135 122.918  1.00  0.82           C  
ATOM   4573  NZ  LYS A 641     195.962 206.097 121.887  1.00  0.82           N  
ATOM   4574  N   GLN A 642     190.349 209.687 123.627  1.00  0.86           N  
ATOM   4575  CA  GLN A 642     189.114 209.371 122.921  1.00  0.86           C  
ATOM   4576  C   GLN A 642     188.878 210.204 121.664  1.00  0.86           C  
ATOM   4577  O   GLN A 642     188.524 209.657 120.620  1.00  0.86           O  
ATOM   4578  CB  GLN A 642     187.921 209.571 123.888  1.00  0.86           C  
ATOM   4579  CG  GLN A 642     187.722 208.393 124.872  1.00  0.86           C  
ATOM   4580  CD  GLN A 642     187.172 208.801 126.245  1.00  0.86           C  
ATOM   4581  OE1 GLN A 642     187.772 208.462 127.266  1.00  0.86           O  
ATOM   4582  NE2 GLN A 642     186.023 209.503 126.297  1.00  0.86           N  
ATOM   4583  N   ILE A 643     189.104 211.535 121.720  1.00  0.89           N  
ATOM   4584  CA  ILE A 643     189.057 212.426 120.560  1.00  0.89           C  
ATOM   4585  C   ILE A 643     190.087 212.054 119.508  1.00  0.89           C  
ATOM   4586  O   ILE A 643     189.767 211.947 118.325  1.00  0.89           O  
ATOM   4587  CB  ILE A 643     189.269 213.881 120.986  1.00  0.89           C  
ATOM   4588  CG1 ILE A 643     187.995 214.436 121.656  1.00  0.89           C  
ATOM   4589  CG2 ILE A 643     189.709 214.803 119.820  1.00  0.89           C  
ATOM   4590  CD1 ILE A 643     188.271 215.702 122.474  1.00  0.89           C  
ATOM   4591  N   VAL A 644     191.342 211.800 119.927  1.00  0.89           N  
ATOM   4592  CA  VAL A 644     192.424 211.395 119.038  1.00  0.89           C  
ATOM   4593  C   VAL A 644     192.138 210.082 118.354  1.00  0.89           C  
ATOM   4594  O   VAL A 644     192.257 209.950 117.137  1.00  0.89           O  
ATOM   4595  CB  VAL A 644     193.727 211.291 119.810  1.00  0.89           C  
ATOM   4596  CG1 VAL A 644     194.886 210.692 118.991  1.00  0.89           C  
ATOM   4597  CG2 VAL A 644     194.110 212.718 120.197  1.00  0.89           C  
ATOM   4598  N   THR A 645     191.677 209.073 119.113  1.00  0.88           N  
ATOM   4599  CA  THR A 645     191.246 207.788 118.572  1.00  0.88           C  
ATOM   4600  C   THR A 645     190.085 207.913 117.596  1.00  0.88           C  
ATOM   4601  O   THR A 645     190.082 207.280 116.540  1.00  0.88           O  
ATOM   4602  CB  THR A 645     190.868 206.808 119.677  1.00  0.88           C  
ATOM   4603  OG1 THR A 645     191.979 206.505 120.516  1.00  0.88           O  
ATOM   4604  CG2 THR A 645     190.392 205.453 119.140  1.00  0.88           C  
ATOM   4605  N   ALA A 646     189.074 208.757 117.892  1.00  0.92           N  
ATOM   4606  CA  ALA A 646     187.974 209.038 116.989  1.00  0.92           C  
ATOM   4607  C   ALA A 646     188.391 209.701 115.672  1.00  0.92           C  
ATOM   4608  O   ALA A 646     187.970 209.275 114.596  1.00  0.92           O  
ATOM   4609  CB  ALA A 646     186.942 209.921 117.714  1.00  0.92           C  
ATOM   4610  N   LEU A 647     189.270 210.724 115.737  1.00  0.89           N  
ATOM   4611  CA  LEU A 647     189.866 211.388 114.586  1.00  0.89           C  
ATOM   4612  C   LEU A 647     190.702 210.461 113.721  1.00  0.89           C  
ATOM   4613  O   LEU A 647     190.566 210.436 112.499  1.00  0.89           O  
ATOM   4614  CB  LEU A 647     190.797 212.532 115.056  1.00  0.89           C  
ATOM   4615  CG  LEU A 647     190.080 213.820 115.492  1.00  0.89           C  
ATOM   4616  CD1 LEU A 647     191.043 214.734 116.258  1.00  0.89           C  
ATOM   4617  CD2 LEU A 647     189.515 214.571 114.283  1.00  0.89           C  
ATOM   4618  N   SER A 648     191.558 209.637 114.352  1.00  0.89           N  
ATOM   4619  CA  SER A 648     192.411 208.653 113.691  1.00  0.89           C  
ATOM   4620  C   SER A 648     191.680 207.584 112.921  1.00  0.89           C  
ATOM   4621  O   SER A 648     192.166 207.101 111.903  1.00  0.89           O  
ATOM   4622  CB  SER A 648     193.325 207.897 114.680  1.00  0.89           C  
ATOM   4623  OG  SER A 648     194.308 208.759 115.242  1.00  0.89           O  
ATOM   4624  N   CYS A 649     190.487 207.176 113.381  1.00  0.86           N  
ATOM   4625  CA  CYS A 649     189.692 206.187 112.682  1.00  0.86           C  
ATOM   4626  C   CYS A 649     188.695 206.829 111.726  1.00  0.86           C  
ATOM   4627  O   CYS A 649     187.926 206.126 111.072  1.00  0.86           O  
ATOM   4628  CB  CYS A 649     188.849 205.369 113.692  1.00  0.86           C  
ATOM   4629  SG  CYS A 649     189.813 204.374 114.870  1.00  0.86           S  
ATOM   4630  N   GLY A 650     188.675 208.179 111.617  1.00  0.88           N  
ATOM   4631  CA  GLY A 650     187.748 208.917 110.758  1.00  0.88           C  
ATOM   4632  C   GLY A 650     186.302 208.833 111.170  1.00  0.88           C  
ATOM   4633  O   GLY A 650     185.401 208.851 110.335  1.00  0.88           O  
ATOM   4634  N   LYS A 651     186.040 208.709 112.484  1.00  0.84           N  
ATOM   4635  CA  LYS A 651     184.701 208.635 113.032  1.00  0.84           C  
ATOM   4636  C   LYS A 651     183.883 209.899 112.843  1.00  0.84           C  
ATOM   4637  O   LYS A 651     184.397 211.013 112.828  1.00  0.84           O  
ATOM   4638  CB  LYS A 651     184.696 208.280 114.538  1.00  0.84           C  
ATOM   4639  CG  LYS A 651     185.309 206.913 114.874  1.00  0.84           C  
ATOM   4640  CD  LYS A 651     184.663 205.744 114.112  1.00  0.84           C  
ATOM   4641  CE  LYS A 651     185.140 204.393 114.629  1.00  0.84           C  
ATOM   4642  NZ  LYS A 651     184.309 203.286 114.109  1.00  0.84           N  
ATOM   4643  N   ASN A 652     182.550 209.743 112.713  1.00  0.88           N  
ATOM   4644  CA  ASN A 652     181.637 210.864 112.686  1.00  0.88           C  
ATOM   4645  C   ASN A 652     181.564 211.552 114.054  1.00  0.88           C  
ATOM   4646  O   ASN A 652     180.983 211.015 114.993  1.00  0.88           O  
ATOM   4647  CB  ASN A 652     180.250 210.340 112.236  1.00  0.88           C  
ATOM   4648  CG  ASN A 652     179.235 211.468 112.132  1.00  0.88           C  
ATOM   4649  OD1 ASN A 652     179.557 212.552 111.638  1.00  0.88           O  
ATOM   4650  ND2 ASN A 652     177.990 211.232 112.601  1.00  0.88           N  
ATOM   4651  N   ILE A 653     182.153 212.756 114.198  1.00  0.90           N  
ATOM   4652  CA  ILE A 653     182.232 213.457 115.471  1.00  0.90           C  
ATOM   4653  C   ILE A 653     181.211 214.582 115.492  1.00  0.90           C  
ATOM   4654  O   ILE A 653     181.212 215.467 114.641  1.00  0.90           O  
ATOM   4655  CB  ILE A 653     183.632 214.007 115.742  1.00  0.90           C  
ATOM   4656  CG1 ILE A 653     184.651 212.847 115.862  1.00  0.90           C  
ATOM   4657  CG2 ILE A 653     183.641 214.903 117.007  1.00  0.90           C  
ATOM   4658  CD1 ILE A 653     186.106 213.282 115.657  1.00  0.90           C  
ATOM   4659  N   VAL A 654     180.305 214.578 116.494  1.00  0.92           N  
ATOM   4660  CA  VAL A 654     179.294 215.613 116.639  1.00  0.92           C  
ATOM   4661  C   VAL A 654     179.450 216.233 118.025  1.00  0.92           C  
ATOM   4662  O   VAL A 654     179.106 215.591 119.023  1.00  0.92           O  
ATOM   4663  CB  VAL A 654     177.868 215.095 116.447  1.00  0.92           C  
ATOM   4664  CG1 VAL A 654     176.900 216.296 116.408  1.00  0.92           C  
ATOM   4665  CG2 VAL A 654     177.787 214.313 115.119  1.00  0.92           C  
ATOM   4666  N   PRO A 655     179.965 217.450 118.190  1.00  0.93           N  
ATOM   4667  CA  PRO A 655     180.018 218.091 119.492  1.00  0.93           C  
ATOM   4668  C   PRO A 655     178.706 218.740 119.872  1.00  0.93           C  
ATOM   4669  O   PRO A 655     178.001 219.284 119.028  1.00  0.93           O  
ATOM   4670  CB  PRO A 655     181.146 219.131 119.385  1.00  0.93           C  
ATOM   4671  CG  PRO A 655     181.819 218.898 118.027  1.00  0.93           C  
ATOM   4672  CD  PRO A 655     180.747 218.190 117.201  1.00  0.93           C  
ATOM   4673  N   ILE A 656     178.370 218.698 121.167  1.00  0.90           N  
ATOM   4674  CA  ILE A 656     177.163 219.275 121.704  1.00  0.90           C  
ATOM   4675  C   ILE A 656     177.605 220.458 122.556  1.00  0.90           C  
ATOM   4676  O   ILE A 656     178.147 220.292 123.644  1.00  0.90           O  
ATOM   4677  CB  ILE A 656     176.362 218.258 122.515  1.00  0.90           C  
ATOM   4678  CG1 ILE A 656     176.356 216.848 121.867  1.00  0.90           C  
ATOM   4679  CG2 ILE A 656     174.937 218.804 122.726  1.00  0.90           C  
ATOM   4680  CD1 ILE A 656     175.664 216.760 120.503  1.00  0.90           C  
ATOM   4681  N   ILE A 657     177.424 221.691 122.042  1.00  0.87           N  
ATOM   4682  CA  ILE A 657     177.764 222.950 122.694  1.00  0.87           C  
ATOM   4683  C   ILE A 657     176.785 223.287 123.796  1.00  0.87           C  
ATOM   4684  O   ILE A 657     175.634 223.634 123.541  1.00  0.87           O  
ATOM   4685  CB  ILE A 657     177.793 224.121 121.700  1.00  0.87           C  
ATOM   4686  CG1 ILE A 657     178.726 223.842 120.506  1.00  0.87           C  
ATOM   4687  CG2 ILE A 657     178.165 225.461 122.380  1.00  0.87           C  
ATOM   4688  CD1 ILE A 657     180.146 223.444 120.907  1.00  0.87           C  
ATOM   4689  N   ASP A 658     177.260 223.248 125.052  1.00  0.87           N  
ATOM   4690  CA  ASP A 658     176.434 223.546 126.190  1.00  0.87           C  
ATOM   4691  C   ASP A 658     177.313 224.257 127.203  1.00  0.87           C  
ATOM   4692  O   ASP A 658     177.855 223.668 128.133  1.00  0.87           O  
ATOM   4693  CB  ASP A 658     175.826 222.233 126.722  1.00  0.87           C  
ATOM   4694  CG  ASP A 658     174.628 222.505 127.618  1.00  0.87           C  
ATOM   4695  OD1 ASP A 658     173.723 223.241 127.149  1.00  0.87           O  
ATOM   4696  OD2 ASP A 658     174.583 221.968 128.756  1.00  0.87           O  
ATOM   4697  N   GLY A 659     177.534 225.578 127.008  1.00  0.84           N  
ATOM   4698  CA  GLY A 659     178.363 226.378 127.909  1.00  0.84           C  
ATOM   4699  C   GLY A 659     179.793 226.514 127.474  1.00  0.84           C  
ATOM   4700  O   GLY A 659     180.601 227.137 128.151  1.00  0.84           O  
ATOM   4701  N   PHE A 660     180.163 225.926 126.332  1.00  0.84           N  
ATOM   4702  CA  PHE A 660     181.550 225.864 125.925  1.00  0.84           C  
ATOM   4703  C   PHE A 660     182.091 227.097 125.215  1.00  0.84           C  
ATOM   4704  O   PHE A 660     181.649 227.482 124.135  1.00  0.84           O  
ATOM   4705  CB  PHE A 660     181.728 224.611 125.054  1.00  0.84           C  
ATOM   4706  CG  PHE A 660     183.151 224.316 124.707  1.00  0.84           C  
ATOM   4707  CD1 PHE A 660     184.041 223.925 125.713  1.00  0.84           C  
ATOM   4708  CD2 PHE A 660     183.600 224.408 123.382  1.00  0.84           C  
ATOM   4709  CE1 PHE A 660     185.381 223.670 125.414  1.00  0.84           C  
ATOM   4710  CE2 PHE A 660     184.930 224.118 123.068  1.00  0.84           C  
ATOM   4711  CZ  PHE A 660     185.820 223.766 124.090  1.00  0.84           C  
ATOM   4712  N   GLU A 661     183.134 227.695 125.824  1.00  0.81           N  
ATOM   4713  CA  GLU A 661     183.958 228.717 125.226  1.00  0.81           C  
ATOM   4714  C   GLU A 661     184.987 228.026 124.352  1.00  0.81           C  
ATOM   4715  O   GLU A 661     185.741 227.168 124.804  1.00  0.81           O  
ATOM   4716  CB  GLU A 661     184.658 229.549 126.323  1.00  0.81           C  
ATOM   4717  CG  GLU A 661     185.694 230.582 125.814  1.00  0.81           C  
ATOM   4718  CD  GLU A 661     186.237 231.468 126.939  1.00  0.81           C  
ATOM   4719  OE1 GLU A 661     185.572 231.563 128.004  1.00  0.81           O  
ATOM   4720  OE2 GLU A 661     187.313 232.081 126.721  1.00  0.81           O  
ATOM   4721  N   TRP A 662     185.000 228.342 123.046  1.00  0.74           N  
ATOM   4722  CA  TRP A 662     185.927 227.763 122.098  1.00  0.74           C  
ATOM   4723  C   TRP A 662     187.374 228.202 122.323  1.00  0.74           C  
ATOM   4724  O   TRP A 662     187.633 229.405 122.315  1.00  0.74           O  
ATOM   4725  CB  TRP A 662     185.528 228.145 120.657  1.00  0.74           C  
ATOM   4726  CG  TRP A 662     184.188 227.586 120.232  1.00  0.74           C  
ATOM   4727  CD1 TRP A 662     182.945 228.141 120.335  1.00  0.74           C  
ATOM   4728  CD2 TRP A 662     183.994 226.293 119.629  1.00  0.74           C  
ATOM   4729  NE1 TRP A 662     181.986 227.295 119.814  1.00  0.74           N  
ATOM   4730  CE2 TRP A 662     182.629 226.160 119.363  1.00  0.74           C  
ATOM   4731  CE3 TRP A 662     184.899 225.281 119.313  1.00  0.74           C  
ATOM   4732  CZ2 TRP A 662     182.122 225.025 118.741  1.00  0.74           C  
ATOM   4733  CZ3 TRP A 662     184.381 224.110 118.741  1.00  0.74           C  
ATOM   4734  CH2 TRP A 662     183.020 223.986 118.448  1.00  0.74           C  
ATOM   4735  N   PRO A 663     188.348 227.314 122.505  1.00  0.82           N  
ATOM   4736  CA  PRO A 663     189.712 227.711 122.771  1.00  0.82           C  
ATOM   4737  C   PRO A 663     190.453 227.802 121.467  1.00  0.82           C  
ATOM   4738  O   PRO A 663     189.982 227.323 120.437  1.00  0.82           O  
ATOM   4739  CB  PRO A 663     190.268 226.560 123.621  1.00  0.82           C  
ATOM   4740  CG  PRO A 663     189.511 225.325 123.131  1.00  0.82           C  
ATOM   4741  CD  PRO A 663     188.147 225.889 122.731  1.00  0.82           C  
ATOM   4742  N   GLU A 664     191.632 228.432 121.498  1.00  0.78           N  
ATOM   4743  CA  GLU A 664     192.486 228.558 120.343  1.00  0.78           C  
ATOM   4744  C   GLU A 664     193.074 227.225 119.901  1.00  0.78           C  
ATOM   4745  O   GLU A 664     193.535 226.510 120.785  1.00  0.78           O  
ATOM   4746  CB  GLU A 664     193.634 229.521 120.708  1.00  0.78           C  
ATOM   4747  CG  GLU A 664     193.270 231.005 120.513  1.00  0.78           C  
ATOM   4748  CD  GLU A 664     192.958 231.237 119.042  1.00  0.78           C  
ATOM   4749  OE1 GLU A 664     193.931 231.198 118.245  1.00  0.78           O  
ATOM   4750  OE2 GLU A 664     191.762 231.408 118.710  1.00  0.78           O  
ATOM   4751  N   PRO A 665     193.142 226.795 118.639  1.00  0.82           N  
ATOM   4752  CA  PRO A 665     193.747 225.525 118.236  1.00  0.82           C  
ATOM   4753  C   PRO A 665     195.105 225.230 118.834  1.00  0.82           C  
ATOM   4754  O   PRO A 665     195.270 224.163 119.414  1.00  0.82           O  
ATOM   4755  CB  PRO A 665     193.778 225.558 116.702  1.00  0.82           C  
ATOM   4756  CG  PRO A 665     192.664 226.539 116.326  1.00  0.82           C  
ATOM   4757  CD  PRO A 665     192.619 227.533 117.493  1.00  0.82           C  
ATOM   4758  N   GLN A 666     196.060 226.172 118.779  1.00  0.76           N  
ATOM   4759  CA  GLN A 666     197.426 225.993 119.233  1.00  0.76           C  
ATOM   4760  C   GLN A 666     197.625 225.687 120.708  1.00  0.76           C  
ATOM   4761  O   GLN A 666     198.731 225.356 121.128  1.00  0.76           O  
ATOM   4762  CB  GLN A 666     198.284 227.245 118.912  1.00  0.76           C  
ATOM   4763  CG  GLN A 666     197.914 228.525 119.709  1.00  0.76           C  
ATOM   4764  CD  GLN A 666     196.882 229.363 118.955  1.00  0.76           C  
ATOM   4765  OE1 GLN A 666     196.254 228.879 118.011  1.00  0.76           O  
ATOM   4766  NE2 GLN A 666     196.654 230.625 119.390  1.00  0.76           N  
ATOM   4767  N   VAL A 667     196.572 225.809 121.543  1.00  0.80           N  
ATOM   4768  CA  VAL A 667     196.645 225.486 122.955  1.00  0.80           C  
ATOM   4769  C   VAL A 667     196.317 224.026 123.188  1.00  0.80           C  
ATOM   4770  O   VAL A 667     196.473 223.516 124.294  1.00  0.80           O  
ATOM   4771  CB  VAL A 667     195.745 226.365 123.835  1.00  0.80           C  
ATOM   4772  CG1 VAL A 667     195.866 227.838 123.403  1.00  0.80           C  
ATOM   4773  CG2 VAL A 667     194.270 225.920 123.844  1.00  0.80           C  
ATOM   4774  N   LEU A 668     195.863 223.306 122.150  1.00  0.81           N  
ATOM   4775  CA  LEU A 668     195.567 221.894 122.210  1.00  0.81           C  
ATOM   4776  C   LEU A 668     196.647 221.170 121.422  1.00  0.81           C  
ATOM   4777  O   LEU A 668     197.076 221.710 120.404  1.00  0.81           O
[truncated: 22,361 more chars]
