# Supplementary material for: A conformation-specific nanobody targeting the nicotinamide mononucleotide-activated state of SARM1
Source: Nat Commun. 2022 Dec 22;13:7898. doi: 10.1038/s41467-022-35581-y (PMC9780360; doi:10.1038/s41467-022-35581-y)
Supplement: Supplementary file 6 — Supplementary Data 4 [file 41467_2022_35581_MOESM6_ESM.txt]

ATOM      1  N   GLY A  56     103.002 203.214 180.735  1.00  0.71           N  
ATOM      2  CA  GLY A  56     104.091 202.240 180.360  1.00  0.71           C  
ATOM      3  C   GLY A  56     103.895 201.907 178.909  1.00  0.71           C  
ATOM      4  O   GLY A  56     102.798 202.117 178.414  1.00  0.71           O  
ATOM      5  N   ALA A  57     104.890 201.381 178.169  1.00  0.66           N  
ATOM      6  CA  ALA A  57     104.868 201.405 176.707  1.00  0.66           C  
ATOM      7  C   ALA A  57     103.629 200.822 176.015  1.00  0.66           C  
ATOM      8  O   ALA A  57     103.103 201.386 175.060  1.00  0.66           O  
ATOM      9  CB  ALA A  57     106.135 200.702 176.193  1.00  0.66           C  
ATOM     10  N   GLY A  58     103.083 199.696 176.525  1.00  0.68           N  
ATOM     11  CA  GLY A  58     101.808 199.158 176.048  1.00  0.68           C  
ATOM     12  C   GLY A  58     100.611 200.046 176.308  1.00  0.68           C  
ATOM     13  O   GLY A  58      99.722 200.129 175.470  1.00  0.68           O  
ATOM     14  N   THR A  59     100.593 200.768 177.450  1.00  0.72           N  
ATOM     15  CA  THR A  59      99.600 201.782 177.829  1.00  0.72           C  
ATOM     16  C   THR A  59      99.616 202.947 176.872  1.00  0.72           C  
ATOM     17  O   THR A  59      98.595 203.354 176.349  1.00  0.72           O  
ATOM     18  CB  THR A  59      99.830 202.396 179.218  1.00  0.72           C  
ATOM     19  OG1 THR A  59     100.242 201.433 180.177  1.00  0.72           O  
ATOM     20  CG2 THR A  59      98.560 203.059 179.756  1.00  0.72           C  
ATOM     21  N   GLU A  60     100.809 203.469 176.532  1.00  0.70           N  
ATOM     22  CA  GLU A  60     100.974 204.586 175.617  1.00  0.70           C  
ATOM     23  C   GLU A  60     100.433 204.305 174.214  1.00  0.70           C  
ATOM     24  O   GLU A  60      99.806 205.154 173.575  1.00  0.70           O  
ATOM     25  CB  GLU A  60     102.472 204.977 175.582  1.00  0.70           C  
ATOM     26  CG  GLU A  60     102.927 205.662 176.904  1.00  0.70           C  
ATOM     27  CD  GLU A  60     104.149 205.049 177.586  1.00  0.70           C  
ATOM     28  OE1 GLU A  60     105.151 204.745 176.896  1.00  0.70           O  
ATOM     29  OE2 GLU A  60     104.071 204.842 178.834  1.00  0.70           O  
ATOM     30  N   VAL A  61     100.631 203.068 173.716  1.00  0.65           N  
ATOM     31  CA  VAL A  61      99.980 202.554 172.519  1.00  0.65           C  
ATOM     32  C   VAL A  61      98.463 202.420 172.664  1.00  0.65           C  
ATOM     33  O   VAL A  61      97.706 202.810 171.772  1.00  0.65           O  
ATOM     34  CB  VAL A  61     100.584 201.212 172.109  1.00  0.65           C  
ATOM     35  CG1 VAL A  61      99.921 200.657 170.832  1.00  0.65           C  
ATOM     36  CG2 VAL A  61     102.089 201.407 171.845  1.00  0.65           C  
ATOM     37  N   GLN A  62      97.973 201.883 173.803  1.00  0.71           N  
ATOM     38  CA  GLN A  62      96.555 201.761 174.112  1.00  0.71           C  
ATOM     39  C   GLN A  62      95.831 203.097 174.230  1.00  0.71           C  
ATOM     40  O   GLN A  62      94.854 203.303 173.523  1.00  0.71           O  
ATOM     41  CB  GLN A  62      96.350 200.929 175.410  1.00  0.71           C  
ATOM     42  CG  GLN A  62      96.704 199.429 175.223  1.00  0.71           C  
ATOM     43  CD  GLN A  62      97.201 198.737 176.499  1.00  0.71           C  
ATOM     44  OE1 GLN A  62      97.020 199.151 177.641  1.00  0.71           O  
ATOM     45  NE2 GLN A  62      97.909 197.597 176.295  1.00  0.71           N  
ATOM     46  N   ASP A  63      96.326 204.073 175.017  1.00  0.75           N  
ATOM     47  CA  ASP A  63      95.710 205.375 175.241  1.00  0.75           C  
ATOM     48  C   ASP A  63      95.529 206.187 173.950  1.00  0.75           C  
ATOM     49  O   ASP A  63      94.561 206.926 173.747  1.00  0.75           O  
ATOM     50  CB  ASP A  63      96.588 206.255 176.177  1.00  0.75           C  
ATOM     51  CG  ASP A  63      96.856 205.693 177.568  1.00  0.75           C  
ATOM     52  OD1 ASP A  63      96.342 204.612 177.928  1.00  0.75           O  
ATOM     53  OD2 ASP A  63      97.625 206.384 178.289  1.00  0.75           O  
ATOM     54  N   ALA A  64      96.508 206.090 173.025  1.00  0.78           N  
ATOM     55  CA  ALA A  64      96.411 206.631 171.685  1.00  0.78           C  
ATOM     56  C   ALA A  64      95.346 205.935 170.831  1.00  0.78           C  
ATOM     57  O   ALA A  64      94.523 206.585 170.183  1.00  0.78           O  
ATOM     58  CB  ALA A  64      97.793 206.533 171.012  1.00  0.78           C  
ATOM     59  N   LEU A  65      95.306 204.586 170.862  1.00  0.75           N  
ATOM     60  CA  LEU A  65      94.280 203.764 170.236  1.00  0.75           C  
ATOM     61  C   LEU A  65      92.879 203.954 170.805  1.00  0.75           C  
ATOM     62  O   LEU A  65      91.905 203.937 170.059  1.00  0.75           O  
ATOM     63  CB  LEU A  65      94.655 202.263 170.235  1.00  0.75           C  
ATOM     64  CG  LEU A  65      95.729 201.894 169.192  1.00  0.75           C  
ATOM     65  CD1 LEU A  65      96.254 200.477 169.452  1.00  0.75           C  
ATOM     66  CD2 LEU A  65      95.194 201.998 167.755  1.00  0.75           C  
ATOM     67  N   GLU A  66      92.724 204.189 172.119  1.00  0.73           N  
ATOM     68  CA  GLU A  66      91.460 204.500 172.767  1.00  0.73           C  
ATOM     69  C   GLU A  66      90.786 205.759 172.248  1.00  0.73           C  
ATOM     70  O   GLU A  66      89.571 205.896 172.327  1.00  0.73           O  
ATOM     71  CB  GLU A  66      91.623 204.610 174.295  1.00  0.73           C  
ATOM     72  CG  GLU A  66      91.836 203.239 174.977  1.00  0.73           C  
ATOM     73  CD  GLU A  66      91.769 203.332 176.499  1.00  0.73           C  
ATOM     74  OE1 GLU A  66      91.572 204.456 177.026  1.00  0.73           O  
ATOM     75  OE2 GLU A  66      91.860 202.248 177.130  1.00  0.73           O  
ATOM     76  N   ARG A  67      91.546 206.708 171.668  1.00  0.71           N  
ATOM     77  CA  ARG A  67      90.960 207.742 170.831  1.00  0.71           C  
ATOM     78  C   ARG A  67      90.868 207.332 169.364  1.00  0.71           C  
ATOM     79  O   ARG A  67      89.819 207.456 168.741  1.00  0.71           O  
ATOM     80  CB  ARG A  67      91.749 209.062 170.975  1.00  0.71           C  
ATOM     81  CG  ARG A  67      91.753 209.557 172.437  1.00  0.71           C  
ATOM     82  CD  ARG A  67      92.319 210.965 172.643  1.00  0.71           C  
ATOM     83  NE  ARG A  67      93.760 210.948 172.212  1.00  0.71           N  
ATOM     84  CZ  ARG A  67      94.788 210.564 172.983  1.00  0.71           C  
ATOM     85  NH1 ARG A  67      94.620 210.113 174.220  1.00  0.71           N  
ATOM     86  NH2 ARG A  67      96.025 210.611 172.489  1.00  0.71           N  
ATOM     87  N   ALA A  68      91.954 206.799 168.764  1.00  0.81           N  
ATOM     88  CA  ALA A  68      92.005 206.499 167.342  1.00  0.81           C  
ATOM     89  C   ALA A  68      90.997 205.467 166.832  1.00  0.81           C  
ATOM     90  O   ALA A  68      90.428 205.624 165.752  1.00  0.81           O  
ATOM     91  CB  ALA A  68      93.427 206.056 166.952  1.00  0.81           C  
ATOM     92  N   LEU A  69      90.746 204.381 167.593  1.00  0.80           N  
ATOM     93  CA  LEU A  69      89.737 203.392 167.257  1.00  0.80           C  
ATOM     94  C   LEU A  69      88.302 203.948 167.283  1.00  0.80           C  
ATOM     95  O   LEU A  69      87.626 203.746 166.279  1.00  0.80           O  
ATOM     96  CB  LEU A  69      89.864 202.103 168.121  1.00  0.80           C  
ATOM     97  CG  LEU A  69      91.226 201.374 168.063  1.00  0.80           C  
ATOM     98  CD1 LEU A  69      91.280 200.284 169.148  1.00  0.80           C  
ATOM     99  CD2 LEU A  69      91.511 200.770 166.683  1.00  0.80           C  
ATOM    100  N   PRO A  70      87.753 204.686 168.264  1.00  0.80           N  
ATOM    101  CA  PRO A  70      86.495 205.424 168.111  1.00  0.80           C  
ATOM    102  C   PRO A  70      86.376 206.322 166.893  1.00  0.80           C  
ATOM    103  O   PRO A  70      85.387 206.200 166.171  1.00  0.80           O  
ATOM    104  CB  PRO A  70      86.359 206.209 169.418  1.00  0.80           C  
ATOM    105  CG  PRO A  70      87.011 205.286 170.444  1.00  0.80           C  
ATOM    106  CD  PRO A  70      88.181 204.674 169.666  1.00  0.80           C  
ATOM    107  N   GLU A  71      87.378 207.185 166.624  1.00  0.75           N  
ATOM    108  CA  GLU A  71      87.403 208.092 165.485  1.00  0.75           C  
ATOM    109  C   GLU A  71      87.364 207.357 164.145  1.00  0.75           C  
ATOM    110  O   GLU A  71      86.682 207.755 163.199  1.00  0.75           O  
ATOM    111  CB  GLU A  71      88.654 209.002 165.530  1.00  0.75           C  
ATOM    112  CG  GLU A  71      88.762 209.934 166.764  1.00  0.75           C  
ATOM    113  CD  GLU A  71      87.623 210.946 166.868  1.00  0.75           C  
ATOM    114  OE1 GLU A  71      87.187 211.461 165.809  1.00  0.75           O  
ATOM    115  OE2 GLU A  71      87.215 211.233 168.024  1.00  0.75           O  
ATOM    116  N   LEU A  72      88.057 206.197 164.047  1.00  0.81           N  
ATOM    117  CA  LEU A  72      87.920 205.269 162.932  1.00  0.81           C  
ATOM    118  C   LEU A  72      86.477 204.802 162.741  1.00  0.81           C  
ATOM    119  O   LEU A  72      85.940 204.893 161.638  1.00  0.81           O  
ATOM    120  CB  LEU A  72      88.852 204.042 163.146  1.00  0.81           C  
ATOM    121  CG  LEU A  72      88.624 202.813 162.233  1.00  0.81           C  
ATOM    122  CD1 LEU A  72      88.867 203.125 160.750  1.00  0.81           C  
ATOM    123  CD2 LEU A  72      89.480 201.624 162.700  1.00  0.81           C  
ATOM    124  N   GLN A  73      85.774 204.376 163.815  1.00  0.76           N  
ATOM    125  CA  GLN A  73      84.381 203.942 163.748  1.00  0.76           C  
ATOM    126  C   GLN A  73      83.421 205.016 163.240  1.00  0.76           C  
ATOM    127  O   GLN A  73      82.463 204.719 162.522  1.00  0.76           O  
ATOM    128  CB  GLN A  73      83.815 203.412 165.098  1.00  0.76           C  
ATOM    129  CG  GLN A  73      84.669 202.353 165.836  1.00  0.76           C  
ATOM    130  CD  GLN A  73      85.178 201.222 164.940  1.00  0.76           C  
ATOM    131  OE1 GLN A  73      86.376 201.101 164.689  1.00  0.76           O  
ATOM    132  NE2 GLN A  73      84.239 200.377 164.466  1.00  0.76           N  
ATOM    133  N   GLN A  74      83.652 206.295 163.607  1.00  0.72           N  
ATOM    134  CA  GLN A  74      82.953 207.437 163.038  1.00  0.72           C  
ATOM    135  C   GLN A  74      83.235 207.642 161.547  1.00  0.72           C  
ATOM    136  O   GLN A  74      82.309 207.767 160.756  1.00  0.72           O  
ATOM    137  CB  GLN A  74      83.250 208.737 163.827  1.00  0.72           C  
ATOM    138  CG  GLN A  74      82.419 208.932 165.127  1.00  0.72           C  
ATOM    139  CD  GLN A  74      82.872 208.118 166.343  1.00  0.72           C  
ATOM    140  OE1 GLN A  74      83.577 208.609 167.220  1.00  0.72           O  
ATOM    141  NE2 GLN A  74      82.419 206.850 166.462  1.00  0.72           N  
ATOM    142  N   ALA A  75      84.497 207.585 161.080  1.00  0.80           N  
ATOM    143  CA  ALA A  75      84.797 207.671 159.654  1.00  0.80           C  
ATOM    144  C   ALA A  75      84.202 206.511 158.841  1.00  0.80           C  
ATOM    145  O   ALA A  75      83.757 206.655 157.702  1.00  0.80           O  
ATOM    146  CB  ALA A  75      86.315 207.761 159.440  1.00  0.80           C  
ATOM    147  N   LEU A  76      84.104 205.311 159.451  1.00  0.78           N  
ATOM    148  CA  LEU A  76      83.365 204.197 158.885  1.00  0.78           C  
ATOM    149  C   LEU A  76      81.852 204.434 158.811  1.00  0.78           C  
ATOM    150  O   LEU A  76      81.167 203.715 158.094  1.00  0.78           O  
ATOM    151  CB  LEU A  76      83.545 202.873 159.682  1.00  0.78           C  
ATOM    152  CG  LEU A  76      84.974 202.307 159.802  1.00  0.78           C  
ATOM    153  CD1 LEU A  76      84.972 201.097 160.746  1.00  0.78           C  
ATOM    154  CD2 LEU A  76      85.592 201.908 158.455  1.00  0.78           C  
ATOM    155  N   SER A  77      81.240 205.386 159.562  1.00  0.71           N  
ATOM    156  CA  SER A  77      79.850 205.800 159.320  1.00  0.71           C  
ATOM    157  C   SER A  77      79.711 206.635 158.063  1.00  0.71           C  
ATOM    158  O   SER A  77      78.850 206.355 157.233  1.00  0.71           O  
ATOM    159  CB  SER A  77      79.091 206.451 160.520  1.00  0.71           C  
ATOM    160  OG  SER A  77      79.462 207.803 160.772  1.00  0.71           O  
ATOM    161  N   ALA A  78      80.626 207.599 157.836  1.00  0.69           N  
ATOM    162  CA  ALA A  78      80.700 208.398 156.625  1.00  0.69           C  
ATOM    163  C   ALA A  78      80.894 207.551 155.366  1.00  0.69           C  
ATOM    164  O   ALA A  78      80.302 207.811 154.322  1.00  0.69           O  
ATOM    165  CB  ALA A  78      81.811 209.453 156.766  1.00  0.69           C  
ATOM    166  N   LEU A  79      81.653 206.440 155.470  1.00  0.70           N  
ATOM    167  CA  LEU A  79      81.818 205.483 154.386  1.00  0.70           C  
ATOM    168  C   LEU A  79      80.714 204.419 154.305  1.00  0.70           C  
ATOM    169  O   LEU A  79      80.789 203.495 153.498  1.00  0.70           O  
ATOM    170  CB  LEU A  79      83.184 204.759 154.504  1.00  0.70           C  
ATOM    171  CG  LEU A  79      84.424 205.656 154.323  1.00  0.70           C  
ATOM    172  CD1 LEU A  79      85.706 204.810 154.390  1.00  0.70           C  
ATOM    173  CD2 LEU A  79      84.379 206.412 152.992  1.00  0.70           C  
ATOM    174  N   LYS A  80      79.624 204.552 155.090  1.00  0.63           N  
ATOM    175  CA  LYS A  80      78.371 203.847 154.844  1.00  0.63           C  
ATOM    176  C   LYS A  80      77.345 204.809 154.260  1.00  0.63           C  
ATOM    177  O   LYS A  80      76.274 204.398 153.817  1.00  0.63           O  
ATOM    178  CB  LYS A  80      77.791 203.273 156.168  1.00  0.63           C  
ATOM    179  CG  LYS A  80      78.628 202.120 156.751  1.00  0.63           C  
ATOM    180  CD  LYS A  80      78.494 201.981 158.282  1.00  0.63           C  
ATOM    181  CE  LYS A  80      79.621 201.131 158.903  1.00  0.63           C  
ATOM    182  NZ  LYS A  80      80.130 201.736 160.159  1.00  0.63           N  
ATOM    183  N   GLN A  81      77.639 206.125 154.208  1.00  0.59           N  
ATOM    184  CA  GLN A  81      76.766 207.093 153.576  1.00  0.59           C  
ATOM    185  C   GLN A  81      77.287 207.435 152.184  1.00  0.59           C  
ATOM    186  O   GLN A  81      78.205 208.231 151.995  1.00  0.59           O  
ATOM    187  CB  GLN A  81      76.594 208.384 154.422  1.00  0.59           C  
ATOM    188  CG  GLN A  81      75.475 208.318 155.498  1.00  0.59           C  
ATOM    189  CD  GLN A  81      75.866 207.612 156.799  1.00  0.59           C  
ATOM    190  OE1 GLN A  81      76.311 208.244 157.756  1.00  0.59           O  
ATOM    191  NE2 GLN A  81      75.645 206.282 156.881  1.00  0.59           N  
ATOM    192  N   ALA A  82      76.666 206.850 151.140  1.00  0.57           N  
ATOM    193  CA  ALA A  82      77.049 207.037 149.753  1.00  0.57           C  
ATOM    194  C   ALA A  82      76.679 208.403 149.158  1.00  0.57           C  
ATOM    195  O   ALA A  82      75.818 208.532 148.291  1.00  0.57           O  
ATOM    196  CB  ALA A  82      76.438 205.904 148.906  1.00  0.57           C  
ATOM    197  N   GLY A  83      77.342 209.485 149.617  1.00  0.54           N  
ATOM    198  CA  GLY A  83      77.255 210.803 148.993  1.00  0.54           C  
ATOM    199  C   GLY A  83      77.950 210.867 147.653  1.00  0.54           C  
ATOM    200  O   GLY A  83      79.002 210.266 147.488  1.00  0.54           O  
ATOM    201  N   GLY A  84      77.444 211.673 146.689  1.00  0.61           N  
ATOM    202  CA  GLY A  84      77.924 211.672 145.293  1.00  0.61           C  
ATOM    203  C   GLY A  84      79.393 211.932 145.055  1.00  0.61           C  
ATOM    204  O   GLY A  84      79.957 211.455 144.087  1.00  0.61           O  
ATOM    205  N   ALA A  85      80.038 212.691 145.948  1.00  0.65           N  
ATOM    206  CA  ALA A  85      81.476 212.666 146.137  1.00  0.65           C  
ATOM    207  C   ALA A  85      81.753 213.224 147.526  1.00  0.65           C  
ATOM    208  O   ALA A  85      82.862 213.607 147.883  1.00  0.65           O  
ATOM    209  CB  ALA A  85      82.219 213.505 145.078  1.00  0.65           C  
ATOM    210  N   ARG A  86      80.700 213.322 148.369  1.00  0.61           N  
ATOM    211  CA  ARG A  86      80.670 214.268 149.473  1.00  0.61           C  
ATOM    212  C   ARG A  86      81.022 213.599 150.789  1.00  0.61           C  
ATOM    213  O   ARG A  86      82.142 213.731 151.267  1.00  0.61           O  
ATOM    214  CB  ARG A  86      79.293 214.984 149.567  1.00  0.61           C  
ATOM    215  CG  ARG A  86      78.789 215.641 148.259  1.00  0.61           C  
ATOM    216  CD  ARG A  86      79.778 216.598 147.575  1.00  0.61           C  
ATOM    217  NE  ARG A  86      79.036 217.259 146.445  1.00  0.61           N  
ATOM    218  CZ  ARG A  86      78.462 218.470 146.505  1.00  0.61           C  
ATOM    219  NH1 ARG A  86      78.513 219.225 147.597  1.00  0.61           N  
ATOM    220  NH2 ARG A  86      77.824 218.946 145.437  1.00  0.61           N  
ATOM    221  N   ALA A  87      80.092 212.826 151.391  1.00  0.69           N  
ATOM    222  CA  ALA A  87      80.353 212.013 152.568  1.00  0.69           C  
ATOM    223  C   ALA A  87      81.457 210.984 152.333  1.00  0.69           C  
ATOM    224  O   ALA A  87      82.310 210.769 153.183  1.00  0.69           O  
ATOM    225  CB  ALA A  87      79.046 211.327 153.012  1.00  0.69           C  
ATOM    226  N   VAL A  88      81.506 210.377 151.128  1.00  0.73           N  
ATOM    227  CA  VAL A  88      82.586 209.497 150.716  1.00  0.73           C  
ATOM    228  C   VAL A  88      83.950 210.182 150.667  1.00  0.73           C  
ATOM    229  O   VAL A  88      84.928 209.683 151.211  1.00  0.73           O  
ATOM    230  CB  VAL A  88      82.312 208.911 149.335  1.00  0.73           C  
ATOM    231  CG1 VAL A  88      83.336 207.801 149.039  1.00  0.73           C  
ATOM    232  CG2 VAL A  88      80.885 208.334 149.270  1.00  0.73           C  
ATOM    233  N   GLY A  89      84.053 211.381 150.051  1.00  0.77           N  
ATOM    234  CA  GLY A  89      85.314 212.107 149.920  1.00  0.77           C  
ATOM    235  C   GLY A  89      85.807 212.680 151.220  1.00  0.77           C  
ATOM    236  O   GLY A  89      86.997 212.612 151.519  1.00  0.77           O  
ATOM    237  N   ALA A  90      84.887 213.222 152.045  1.00  0.78           N  
ATOM    238  CA  ALA A  90      85.171 213.631 153.405  1.00  0.78           C  
ATOM    239  C   ALA A  90      85.563 212.465 154.299  1.00  0.78           C  
ATOM    240  O   ALA A  90      86.615 212.495 154.926  1.00  0.78           O  
ATOM    241  CB  ALA A  90      83.936 214.336 154.000  1.00  0.78           C  
ATOM    242  N   GLY A  91      84.784 211.362 154.294  1.00  0.80           N  
ATOM    243  CA  GLY A  91      85.033 210.201 155.140  1.00  0.80           C  
ATOM    244  C   GLY A  91      86.315 209.471 154.841  1.00  0.80           C  
ATOM    245  O   GLY A  91      87.001 209.006 155.745  1.00  0.80           O  
ATOM    246  N   LEU A  92      86.720 209.397 153.555  1.00  0.80           N  
ATOM    247  CA  LEU A  92      88.038 208.934 153.141  1.00  0.80           C  
ATOM    248  C   LEU A  92      89.169 209.828 153.625  1.00  0.80           C  
ATOM    249  O   LEU A  92      90.222 209.349 154.052  1.00  0.80           O  
ATOM    250  CB  LEU A  92      88.143 208.878 151.596  1.00  0.80           C  
ATOM    251  CG  LEU A  92      87.322 207.759 150.930  1.00  0.80           C  
ATOM    252  CD1 LEU A  92      87.168 207.999 149.423  1.00  0.80           C  
ATOM    253  CD2 LEU A  92      87.927 206.381 151.210  1.00  0.80           C  
ATOM    254  N   ALA A  93      88.992 211.160 153.557  1.00  0.84           N  
ATOM    255  CA  ALA A  93      89.915 212.135 154.098  1.00  0.84           C  
ATOM    256  C   ALA A  93      90.045 212.099 155.620  1.00  0.84           C  
ATOM    257  O   ALA A  93      91.164 212.137 156.130  1.00  0.84           O  
ATOM    258  CB  ALA A  93      89.542 213.547 153.610  1.00  0.84           C  
ATOM    259  N   GLU A  94      88.925 211.970 156.367  1.00  0.77           N  
ATOM    260  CA  GLU A  94      88.885 211.820 157.815  1.00  0.77           C  
ATOM    261  C   GLU A  94      89.739 210.667 158.321  1.00  0.77           C  
ATOM    262  O   GLU A  94      90.702 210.874 159.056  1.00  0.77           O  
ATOM    263  CB  GLU A  94      87.423 211.573 158.272  1.00  0.77           C  
ATOM    264  CG  GLU A  94      86.495 212.809 158.153  1.00  0.77           C  
ATOM    265  CD  GLU A  94      85.011 212.437 158.123  1.00  0.77           C  
ATOM    266  OE1 GLU A  94      84.665 211.292 158.514  1.00  0.77           O  
ATOM    267  OE2 GLU A  94      84.214 213.300 157.673  1.00  0.77           O  
ATOM    268  N   VAL A  95      89.485 209.415 157.872  1.00  0.84           N  
ATOM    269  CA  VAL A  95      90.319 208.277 158.262  1.00  0.84           C  
ATOM    270  C   VAL A  95      91.756 208.386 157.754  1.00  0.84           C  
ATOM    271  O   VAL A  95      92.692 208.004 158.452  1.00  0.84           O  
ATOM    272  CB  VAL A  95      89.680 206.905 158.019  1.00  0.84           C  
ATOM    273  CG1 VAL A  95      89.293 206.727 156.551  1.00  0.84           C  
ATOM    274  CG2 VAL A  95      90.595 205.754 158.492  1.00  0.84           C  
ATOM    275  N   PHE A  96      91.998 208.974 156.559  1.00  0.85           N  
ATOM    276  CA  PHE A  96      93.344 209.266 156.088  1.00  0.85           C  
ATOM    277  C   PHE A  96      94.129 210.207 157.006  1.00  0.85           C  
ATOM    278  O   PHE A  96      95.274 209.913 157.333  1.00  0.85           O  
ATOM    279  CB  PHE A  96      93.285 209.833 154.643  1.00  0.85           C  
ATOM    280  CG  PHE A  96      94.648 210.077 154.048  1.00  0.85           C  
ATOM    281  CD1 PHE A  96      95.496 209.008 153.733  1.00  0.85           C  
ATOM    282  CD2 PHE A  96      95.116 211.387 153.866  1.00  0.85           C  
ATOM    283  CE1 PHE A  96      96.774 209.240 153.211  1.00  0.85           C  
ATOM    284  CE2 PHE A  96      96.408 211.629 153.385  1.00  0.85           C  
ATOM    285  CZ  PHE A  96      97.234 210.551 153.045  1.00  0.85           C  
ATOM    286  N   GLN A  97      93.541 211.323 157.497  1.00  0.79           N  
ATOM    287  CA  GLN A  97      94.200 212.149 158.505  1.00  0.79           C  
ATOM    288  C   GLN A  97      94.461 211.393 159.809  1.00  0.79           C  
ATOM    289  O   GLN A  97      95.576 211.401 160.322  1.00  0.79           O  
ATOM    290  CB  GLN A  97      93.428 213.463 158.823  1.00  0.79           C  
ATOM    291  CG  GLN A  97      93.835 214.688 157.962  1.00  0.79           C  
ATOM    292  CD  GLN A  97      93.074 214.815 156.646  1.00  0.79           C  
ATOM    293  OE1 GLN A  97      92.053 215.491 156.530  1.00  0.79           O  
ATOM    294  NE2 GLN A  97      93.602 214.183 155.577  1.00  0.79           N  
ATOM    295  N   LEU A  98      93.467 210.652 160.329  1.00  0.82           N  
ATOM    296  CA  LEU A  98      93.583 209.897 161.568  1.00  0.82           C  
ATOM    297  C   LEU A  98      94.665 208.803 161.544  1.00  0.82           C  
ATOM    298  O   LEU A  98      95.407 208.612 162.509  1.00  0.82           O  
ATOM    299  CB  LEU A  98      92.200 209.292 161.927  1.00  0.82           C  
ATOM    300  CG  LEU A  98      91.084 210.342 162.161  1.00  0.82           C  
ATOM    301  CD1 LEU A  98      89.687 209.706 162.063  1.00  0.82           C  
ATOM    302  CD2 LEU A  98      91.251 211.092 163.490  1.00  0.82           C  
ATOM    303  N   VAL A  99      94.819 208.049 160.428  1.00  0.83           N  
ATOM    304  CA  VAL A  99      95.959 207.144 160.256  1.00  0.83           C  
ATOM    305  C   VAL A  99      97.295 207.858 160.047  1.00  0.83           C  
ATOM    306  O   VAL A  99      98.322 207.400 160.545  1.00  0.83           O  
ATOM    307  CB  VAL A  99      95.769 206.013 159.242  1.00  0.83           C  
ATOM    308  CG1 VAL A  99      94.447 205.274 159.527  1.00  0.83           C  
ATOM    309  CG2 VAL A  99      95.827 206.506 157.785  1.00  0.83           C  
ATOM    310  N   GLU A 100      97.320 209.016 159.344  1.00  0.74           N  
ATOM    311  CA  GLU A 100      98.497 209.863 159.182  1.00  0.74           C  
ATOM    312  C   GLU A 100      99.051 210.370 160.506  1.00  0.74           C  
ATOM    313  O   GLU A 100     100.247 210.287 160.768  1.00  0.74           O  
ATOM    314  CB  GLU A 100      98.177 211.083 158.272  1.00  0.74           C  
ATOM    315  CG  GLU A 100      98.347 210.800 156.765  1.00  0.74           C  
ATOM    316  CD  GLU A 100      99.828 210.708 156.445  1.00  0.74           C  
ATOM    317  OE1 GLU A 100     100.425 211.766 156.129  1.00  0.74           O  
ATOM    318  OE2 GLU A 100     100.372 209.577 156.536  1.00  0.74           O  
ATOM    319  N   GLU A 101      98.185 210.835 161.425  1.00  0.75           N  
ATOM    320  CA  GLU A 101      98.559 211.238 162.773  1.00  0.75           C  
ATOM    321  C   GLU A 101      99.207 210.116 163.576  1.00  0.75           C  
ATOM    322  O   GLU A 101     100.185 210.323 164.291  1.00  0.75           O  
ATOM    323  CB  GLU A 101      97.302 211.712 163.533  1.00  0.75           C  
ATOM    324  CG  GLU A 101      96.706 213.031 162.983  1.00  0.75           C  
ATOM    325  CD  GLU A 101      95.258 213.255 163.415  1.00  0.75           C  
ATOM    326  OE1 GLU A 101      94.747 212.475 164.260  1.00  0.75           O  
ATOM    327  OE2 GLU A 101      94.653 214.222 162.885  1.00  0.75           O  
ATOM    328  N   ALA A 102      98.685 208.879 163.456  1.00  0.80           N  
ATOM    329  CA  ALA A 102      99.301 207.694 164.017  1.00  0.80           C  
ATOM    330  C   ALA A 102     100.659 207.329 163.403  1.00  0.80           C  
ATOM    331  O   ALA A 102     101.618 207.063 164.125  1.00  0.80           O  
ATOM    332  CB  ALA A 102      98.316 206.513 163.904  1.00  0.80           C  
ATOM    333  N   TRP A 103     100.802 207.348 162.058  1.00  0.69           N  
ATOM    334  CA  TRP A 103     102.074 207.109 161.383  1.00  0.69           C  
ATOM    335  C   TRP A 103     103.136 208.169 161.642  1.00  0.69           C  
ATOM    336  O   TRP A 103     104.319 207.863 161.773  1.00  0.69           O  
ATOM    337  CB  TRP A 103     101.912 206.918 159.850  1.00  0.69           C  
ATOM    338  CG  TRP A 103     101.453 205.536 159.427  1.00  0.69           C  
ATOM    339  CD1 TRP A 103     100.391 205.195 158.640  1.00  0.69           C  
ATOM    340  CD2 TRP A 103     102.136 204.303 159.741  1.00  0.69           C  
ATOM    341  NE1 TRP A 103     100.349 203.828 158.454  1.00  0.69           N  
ATOM    342  CE2 TRP A 103     101.395 203.262 159.150  1.00  0.69           C  
ATOM    343  CE3 TRP A 103     103.299 204.037 160.467  1.00  0.69           C  
ATOM    344  CZ2 TRP A 103     101.777 201.932 159.307  1.00  0.69           C  
ATOM    345  CZ3 TRP A 103     103.673 202.696 160.640  1.00  0.69           C  
ATOM    346  CH2 TRP A 103     102.917 201.656 160.081  1.00  0.69           C  
ATOM    347  N   LEU A 104     102.739 209.448 161.742  1.00  0.67           N  
ATOM    348  CA  LEU A 104     103.647 210.549 161.991  1.00  0.67           C  
ATOM    349  C   LEU A 104     103.804 210.856 163.478  1.00  0.67           C  
ATOM    350  O   LEU A 104     104.433 211.847 163.846  1.00  0.67           O  
ATOM    351  CB  LEU A 104     103.144 211.839 161.290  1.00  0.67           C  
ATOM    352  CG  LEU A 104     102.985 211.749 159.756  1.00  0.67           C  
ATOM    353  CD1 LEU A 104     102.321 213.024 159.215  1.00  0.67           C  
ATOM    354  CD2 LEU A 104     104.307 211.488 159.023  1.00  0.67           C  
ATOM    355  N   LEU A 105     103.262 210.012 164.383  1.00  0.59           N  
ATOM    356  CA  LEU A 105     103.421 210.150 165.822  1.00  0.59           C  
ATOM    357  C   LEU A 105     104.889 209.981 166.251  1.00  0.59           C  
ATOM    358  O   LEU A 105     105.449 208.908 166.023  1.00  0.59           O  
ATOM    359  CB  LEU A 105     102.539 209.108 166.567  1.00  0.59           C  
ATOM    360  CG  LEU A 105     102.564 209.151 168.116  1.00  0.59           C  
ATOM    361  CD1 LEU A 105     101.904 210.415 168.678  1.00  0.59           C  
ATOM    362  CD2 LEU A 105     101.860 207.936 168.741  1.00  0.59           C  
ATOM    363  N   PRO A 106     105.572 210.952 166.876  1.00  0.57           N  
ATOM    364  CA  PRO A 106     107.031 210.917 167.028  1.00  0.57           C  
ATOM    365  C   PRO A 106     107.458 210.033 168.186  1.00  0.57           C  
ATOM    366  O   PRO A 106     108.652 209.837 168.395  1.00  0.57           O  
ATOM    367  CB  PRO A 106     107.402 212.393 167.279  1.00  0.57           C  
ATOM    368  CG  PRO A 106     106.144 212.997 167.903  1.00  0.57           C  
ATOM    369  CD  PRO A 106     105.038 212.292 167.130  1.00  0.57           C  
ATOM    370  N   ALA A 107     106.493 209.528 168.973  1.00  0.51           N  
ATOM    371  CA  ALA A 107     106.699 208.537 170.004  1.00  0.51           C  
ATOM    372  C   ALA A 107     106.554 207.125 169.424  1.00  0.51           C  
ATOM    373  O   ALA A 107     106.980 206.822 168.312  1.00  0.51           O  
ATOM    374  CB  ALA A 107     105.714 208.798 171.167  1.00  0.51           C  
ATOM    375  N   VAL A 108     105.933 206.186 170.165  1.00  0.59           N  
ATOM    376  CA  VAL A 108     105.641 204.846 169.667  1.00  0.59           C  
ATOM    377  C   VAL A 108     104.451 204.852 168.703  1.00  0.59           C  
ATOM    378  O   VAL A 108     103.336 204.443 169.023  1.00  0.59           O  
ATOM    379  CB  VAL A 108     105.469 203.839 170.804  1.00  0.59           C  
ATOM    380  CG1 VAL A 108     105.219 202.418 170.254  1.00  0.59           C  
ATOM    381  CG2 VAL A 108     106.755 203.833 171.658  1.00  0.59           C  
ATOM    382  N   GLY A 109     104.655 205.353 167.468  1.00  0.68           N  
ATOM    383  CA  GLY A 109     103.596 205.480 166.467  1.00  0.68           C  
ATOM    384  C   GLY A 109     103.365 204.282 165.609  1.00  0.68           C  
ATOM    385  O   GLY A 109     102.252 204.040 165.157  1.00  0.68           O  
ATOM    386  N   ARG A 110     104.402 203.463 165.372  1.00  0.62           N  
ATOM    387  CA  ARG A 110     104.301 202.312 164.494  1.00  0.62           C  
ATOM    388  C   ARG A 110     103.304 201.264 164.965  1.00  0.62           C  
ATOM    389  O   ARG A 110     102.460 200.808 164.197  1.00  0.62           O  
ATOM    390  CB  ARG A 110     105.706 201.699 164.301  1.00  0.62           C  
ATOM    391  CG  ARG A 110     105.706 200.458 163.393  1.00  0.62           C  
ATOM    392  CD  ARG A 110     107.088 200.086 162.862  1.00  0.62           C  
ATOM    393  NE  ARG A 110     106.869 198.941 161.922  1.00  0.62           N  
ATOM    394  CZ  ARG A 110     106.594 199.063 160.618  1.00  0.62           C  
ATOM    395  NH1 ARG A 110     106.526 200.246 160.012  1.00  0.62           N  
ATOM    396  NH2 ARG A 110     106.380 197.965 159.897  1.00  0.62           N  
ATOM    397  N   GLU A 111     103.338 200.927 166.264  1.00  0.66           N  
ATOM    398  CA  GLU A 111     102.403 200.034 166.914  1.00  0.66           C  
ATOM    399  C   GLU A 111     100.972 200.573 166.964  1.00  0.66           C  
ATOM    400  O   GLU A 111     100.001 199.845 166.755  1.00  0.66           O  
ATOM    401  CB  GLU A 111     102.921 199.672 168.330  1.00  0.66           C  
ATOM    402  CG  GLU A 111     104.421 199.266 168.380  1.00  0.66           C  
ATOM    403  CD  GLU A 111     104.815 198.297 167.266  1.00  0.66           C  
ATOM    404  OE1 GLU A 111     104.283 197.162 167.260  1.00  0.66           O  
ATOM    405  OE2 GLU A 111     105.645 198.712 166.411  1.00  0.66           O  
ATOM    406  N   VAL A 112     100.800 201.896 167.207  1.00  0.74           N  
ATOM    407  CA  VAL A 112      99.504 202.571 167.136  1.00  0.74           C  
ATOM    408  C   VAL A 112      98.918 202.529 165.734  1.00  0.74           C  
ATOM    409  O   VAL A 112      97.758 202.175 165.535  1.00  0.74           O  
ATOM    410  CB  VAL A 112      99.593 204.037 167.570  1.00  0.74           C  
ATOM    411  CG1 VAL A 112      98.223 204.744 167.458  1.00  0.74           C  
ATOM    412  CG2 VAL A 112     100.068 204.113 169.031  1.00  0.74           C  
ATOM    413  N   ALA A 113      99.718 202.850 164.702  1.00  0.79           N  
ATOM    414  CA  ALA A 113      99.299 202.747 163.324  1.00  0.79           C  
ATOM    415  C   ALA A 113      99.027 201.318 162.877  1.00  0.79           C  
ATOM    416  O   ALA A 113      98.044 201.067 162.185  1.00  0.79           O  
ATOM    417  CB  ALA A 113     100.321 203.430 162.409  1.00  0.79           C  
ATOM    418  N   GLN A 114      99.851 200.329 163.296  1.00  0.74           N  
ATOM    419  CA  GLN A 114      99.591 198.927 163.008  1.00  0.74           C  
ATOM    420  C   GLN A 114      98.257 198.444 163.559  1.00  0.74           C  
ATOM    421  O   GLN A 114      97.412 197.968 162.805  1.00  0.74           O  
ATOM    422  CB  GLN A 114     100.727 198.010 163.531  1.00  0.74           C  
ATOM    423  CG  GLN A 114     100.531 196.539 163.087  1.00  0.74           C  
ATOM    424  CD  GLN A 114     101.767 195.669 163.311  1.00  0.74           C  
ATOM    425  OE1 GLN A 114     102.889 196.033 162.948  1.00  0.74           O  
ATOM    426  NE2 GLN A 114     101.552 194.449 163.852  1.00  0.74           N  
ATOM    427  N   GLY A 115      97.978 198.682 164.863  1.00  0.82           N  
ATOM    428  CA  GLY A 115      96.702 198.314 165.477  1.00  0.82           C  
ATOM    429  C   GLY A 115      95.508 199.030 164.897  1.00  0.82           C  
ATOM    430  O   GLY A 115      94.405 198.492 164.834  1.00  0.82           O  
ATOM    431  N   LEU A 116      95.705 200.276 164.430  1.00  0.78           N  
ATOM    432  CA  LEU A 116      94.698 201.023 163.706  1.00  0.78           C  
ATOM    433  C   LEU A 116      94.390 200.449 162.326  1.00  0.78           C  
ATOM    434  O   LEU A 116      93.231 200.234 161.984  1.00  0.78           O  
ATOM    435  CB  LEU A 116      95.145 202.500 163.610  1.00  0.78           C  
ATOM    436  CG  LEU A 116      94.066 203.524 163.207  1.00  0.78           C  
ATOM    437  CD1 LEU A 116      92.800 203.431 164.071  1.00  0.78           C  
ATOM    438  CD2 LEU A 116      94.661 204.935 163.313  1.00  0.78           C  
ATOM    439  N   CYS A 117      95.422 200.114 161.518  1.00  0.85           N  
ATOM    440  CA  CYS A 117      95.289 199.449 160.225  1.00  0.85           C  
ATOM    441  C   CYS A 117      94.681 198.059 160.328  1.00  0.85           C  
ATOM    442  O   CYS A 117      93.847 197.665 159.513  1.00  0.85           O  
ATOM    443  CB  CYS A 117      96.652 199.329 159.494  1.00  0.85           C  
ATOM    444  SG  CYS A 117      97.361 200.943 159.039  1.00  0.85           S  
ATOM    445  N   ASP A 118      95.063 197.280 161.355  1.00  0.84           N  
ATOM    446  CA  ASP A 118      94.471 195.994 161.656  1.00  0.84           C  
ATOM    447  C   ASP A 118      92.986 196.087 161.985  1.00  0.84           C  
ATOM    448  O   ASP A 118      92.186 195.280 161.514  1.00  0.84           O  
ATOM    449  CB  ASP A 118      95.279 195.286 162.770  1.00  0.84           C  
ATOM    450  CG  ASP A 118      96.693 194.977 162.292  1.00  0.84           C  
ATOM    451  OD1 ASP A 118      96.889 194.848 161.051  1.00  0.84           O  
ATOM    452  OD2 ASP A 118      97.591 194.853 163.157  1.00  0.84           O  
ATOM    453  N   ALA A 119      92.555 197.123 162.731  1.00  0.83           N  
ATOM    454  CA  ALA A 119      91.150 197.425 162.919  1.00  0.83           C  
ATOM    455  C   ALA A 119      90.385 197.741 161.626  1.00  0.83           C  
ATOM    456  O   ALA A 119      89.280 197.244 161.441  1.00  0.83           O  
ATOM    457  CB  ALA A 119      90.991 198.557 163.946  1.00  0.83           C  
ATOM    458  N   ILE A 120      90.967 198.506 160.664  1.00  0.84           N  
ATOM    459  CA  ILE A 120      90.354 198.747 159.345  1.00  0.84           C  
ATOM    460  C   ILE A 120      90.127 197.446 158.587  1.00  0.84           C  
ATOM    461  O   ILE A 120      89.065 197.189 158.029  1.00  0.84           O  
ATOM    462  CB  ILE A 120      91.171 199.681 158.432  1.00  0.84           C  
ATOM    463  CG1 ILE A 120      91.535 200.988 159.173  1.00  0.84           C  
ATOM    464  CG2 ILE A 120      90.376 199.978 157.134  1.00  0.84           C  
ATOM    465  CD1 ILE A 120      92.257 202.049 158.331  1.00  0.84           C  
ATOM    466  N   ARG A 121      91.118 196.537 158.603  1.00  0.78           N  
ATOM    467  CA  ARG A 121      91.001 195.227 157.992  1.00  0.78           C  
ATOM    468  C   ARG A 121      89.872 194.362 158.559  1.00  0.78           C  
ATOM    469  O   ARG A 121      89.258 193.564 157.849  1.00  0.78           O  
ATOM    470  CB  ARG A 121      92.326 194.459 158.143  1.00  0.78           C  
ATOM    471  CG  ARG A 121      92.382 193.142 157.335  1.00  0.78           C  
ATOM    472  CD  ARG A 121      93.636 192.303 157.570  1.00  0.78           C  
ATOM    473  NE  ARG A 121      93.659 191.963 159.032  1.00  0.78           N  
ATOM    474  CZ  ARG A 121      94.594 192.425 159.873  1.00  0.78           C  
ATOM    475  NH1 ARG A 121      95.439 193.372 159.498  1.00  0.78           N  
ATOM    476  NH2 ARG A 121      94.711 191.914 161.087  1.00  0.78           N  
ATOM    477  N   LEU A 122      89.593 194.496 159.867  1.00  0.80           N  
ATOM    478  CA  LEU A 122      88.622 193.689 160.578  1.00  0.80           C  
ATOM    479  C   LEU A 122      87.245 194.353 160.690  1.00  0.80           C  
ATOM    480  O   LEU A 122      86.309 193.722 161.180  1.00  0.80           O  
ATOM    481  CB  LEU A 122      89.190 193.358 161.987  1.00  0.80           C  
ATOM    482  CG  LEU A 122      90.504 192.533 161.973  1.00  0.80           C  
ATOM    483  CD1 LEU A 122      91.164 192.505 163.362  1.00  0.80           C  
ATOM    484  CD2 LEU A 122      90.299 191.102 161.451  1.00  0.80           C  
ATOM    485  N   ASP A 123      87.065 195.594 160.183  1.00  0.79           N  
ATOM    486  CA  ASP A 123      85.782 196.281 160.146  1.00  0.79           C  
ATOM    487  C   ASP A 123      85.579 196.935 158.770  1.00  0.79           C  
ATOM    488  O   ASP A 123      86.030 198.040 158.471  1.00  0.79           O  
ATOM    489  CB  ASP A 123      85.688 197.300 161.313  1.00  0.79           C  
ATOM    490  CG  ASP A 123      84.264 197.783 161.545  1.00  0.79           C  
ATOM    491  OD1 ASP A 123      83.366 197.498 160.709  1.00  0.79           O  
ATOM    492  OD2 ASP A 123      84.048 198.468 162.576  1.00  0.79           O  
ATOM    493  N   GLY A 124      84.904 196.208 157.850  1.00  0.72           N  
ATOM    494  CA  GLY A 124      84.625 196.627 156.471  1.00  0.72           C  
ATOM    495  C   GLY A 124      85.757 196.387 155.505  1.00  0.72           C  
ATOM    496  O   GLY A 124      85.586 196.497 154.288  1.00  0.72           O  
ATOM    497  N   GLY A 125      86.908 195.964 156.054  1.00  0.62           N  
ATOM    498  CA  GLY A 125      88.131 195.579 155.376  1.00  0.62           C  
ATOM    499  C   GLY A 125      88.740 196.569 154.429  1.00  0.62           C  
ATOM    500  O   GLY A 125      88.442 197.761 154.401  1.00  0.62           O  
ATOM    501  N   LEU A 126      89.636 196.068 153.561  1.00  0.77           N  
ATOM    502  CA  LEU A 126      90.152 196.866 152.463  1.00  0.77           C  
ATOM    503  C   LEU A 126      89.165 196.774 151.315  1.00  0.77           C  
ATOM    504  O   LEU A 126      89.215 197.531 150.353  1.00  0.77           O  
ATOM    505  CB  LEU A 126      91.552 196.423 151.961  1.00  0.77           C  
ATOM    506  CG  LEU A 126      92.694 196.426 153.006  1.00  0.77           C  
ATOM    507  CD1 LEU A 126      92.660 197.630 153.962  1.00  0.77           C  
ATOM    508  CD2 LEU A 126      92.773 195.098 153.774  1.00  0.77           C  
ATOM    509  N   ASP A 127      88.193 195.855 151.446  1.00  0.78           N  
ATOM    510  CA  ASP A 127      87.096 195.535 150.575  1.00  0.78           C  
ATOM    511  C   ASP A 127      86.213 196.750 150.315  1.00  0.78           C  
ATOM    512  O   ASP A 127      85.777 197.002 149.193  1.00  0.78           O  
ATOM    513  CB  ASP A 127      86.270 194.402 151.254  1.00  0.78           C  
ATOM    514  CG  ASP A 127      87.166 193.292 151.782  1.00  0.78           C  
ATOM    515  OD1 ASP A 127      87.876 193.520 152.800  1.00  0.78           O  
ATOM    516  OD2 ASP A 127      87.178 192.183 151.200  1.00  0.78           O  
ATOM    517  N   LEU A 128      85.965 197.569 151.361  1.00  0.78           N  
ATOM    518  CA  LEU A 128      85.297 198.855 151.261  1.00  0.78           C  
ATOM    519  C   LEU A 128      86.017 199.836 150.346  1.00  0.78           C  
ATOM    520  O   LEU A 128      85.429 200.412 149.433  1.00  0.78           O  
ATOM    521  CB  LEU A 128      85.179 199.436 152.693  1.00  0.78           C  
ATOM    522  CG  LEU A 128      84.458 200.790 152.864  1.00  0.78           C  
ATOM    523  CD1 LEU A 128      83.097 200.864 152.155  1.00  0.78           C  
ATOM    524  CD2 LEU A 128      84.274 201.049 154.366  1.00  0.78           C  
ATOM    525  N   LEU A 129      87.338 199.973 150.533  1.00  0.81           N  
ATOM    526  CA  LEU A 129      88.223 200.799 149.740  1.00  0.81           C  
ATOM    527  C   LEU A 129      88.396 200.305 148.313  1.00  0.81           C  
ATOM    528  O   LEU A 129      88.349 201.080 147.367  1.00  0.81           O  
ATOM    529  CB  LEU A 129      89.588 200.900 150.454  1.00  0.81           C  
ATOM    530  CG  LEU A 129      89.467 201.465 151.883  1.00  0.81           C  
ATOM    531  CD1 LEU A 129      90.744 201.192 152.681  1.00  0.81           C  
ATOM    532  CD2 LEU A 129      89.148 202.962 151.862  1.00  0.81           C  
ATOM    533  N   LEU A 130      88.556 198.989 148.110  1.00  0.79           N  
ATOM    534  CA  LEU A 130      88.644 198.340 146.813  1.00  0.79           C  
ATOM    535  C   LEU A 130      87.388 198.478 145.956  1.00  0.79           C  
ATOM    536  O   LEU A 130      87.470 198.632 144.737  1.00  0.79           O  
ATOM    537  CB  LEU A 130      89.058 196.864 147.006  1.00  0.79           C  
ATOM    538  CG  LEU A 130      90.559 196.715 147.339  1.00  0.79           C  
ATOM    539  CD1 LEU A 130      90.843 195.394 148.055  1.00  0.79           C  
ATOM    540  CD2 LEU A 130      91.409 196.776 146.066  1.00  0.79           C  
ATOM    541  N   ARG A 131      86.177 198.476 146.553  1.00  0.72           N  
ATOM    542  CA  ARG A 131      84.976 198.915 145.849  1.00  0.72           C  
ATOM    543  C   ARG A 131      85.020 200.391 145.445  1.00  0.72           C  
ATOM    544  O   ARG A 131      84.696 200.742 144.312  1.00  0.72           O  
ATOM    545  CB  ARG A 131      83.688 198.636 146.663  1.00  0.72           C  
ATOM    546  CG  ARG A 131      83.398 197.128 146.827  1.00  0.72           C  
ATOM    547  CD  ARG A 131      82.038 196.799 147.457  1.00  0.72           C  
ATOM    548  NE  ARG A 131      81.977 197.417 148.828  1.00  0.72           N  
ATOM    549  CZ  ARG A 131      82.271 196.790 149.977  1.00  0.72           C  
ATOM    550  NH1 ARG A 131      82.775 195.563 150.004  1.00  0.72           N  
ATOM    551  NH2 ARG A 131      82.072 197.419 151.134  1.00  0.72           N  
ATOM    552  N   LEU A 132      85.485 201.285 146.340  1.00  0.77           N  
ATOM    553  CA  LEU A 132      85.648 202.709 146.069  1.00  0.77           C  
ATOM    554  C   LEU A 132      86.731 203.030 145.034  1.00  0.77           C  
ATOM    555  O   LEU A 132      86.672 204.040 144.340  1.00  0.77           O  
ATOM    556  CB  LEU A 132      85.922 203.470 147.389  1.00  0.77           C  
ATOM    557  CG  LEU A 132      84.723 203.469 148.362  1.00  0.77           C  
ATOM    558  CD1 LEU A 132      85.150 203.892 149.774  1.00  0.77           C  
ATOM    559  CD2 LEU A 132      83.605 204.389 147.855  1.00  0.77           C  
ATOM    560  N   LEU A 133      87.723 202.142 144.837  1.00  0.79           N  
ATOM    561  CA  LEU A 133      88.706 202.243 143.768  1.00  0.79           C  
ATOM    562  C   LEU A 133      88.146 201.958 142.373  1.00  0.79           C  
ATOM    563  O   LEU A 133      88.795 202.247 141.371  1.00  0.79           O  
ATOM    564  CB  LEU A 133      89.915 201.303 144.016  1.00  0.79           C  
ATOM    565  CG  LEU A 133      90.854 201.729 145.163  1.00  0.79           C  
ATOM    566  CD1 LEU A 133      92.000 200.718 145.320  1.00  0.79           C  
ATOM    567  CD2 LEU A 133      91.421 203.139 144.952  1.00  0.79           C  
ATOM    568  N   GLN A 134      86.923 201.404 142.264  1.00  0.75           N  
ATOM    569  CA  GLN A 134      86.231 201.229 140.996  1.00  0.75           C  
ATOM    570  C   GLN A 134      85.096 202.223 140.824  1.00  0.75           C  
ATOM    571  O   GLN A 134      84.400 202.208 139.811  1.00  0.75           O  
ATOM    572  CB  GLN A 134      85.630 199.806 140.938  1.00  0.75           C  
ATOM    573  CG  GLN A 134      86.721 198.725 140.796  1.00  0.75           C  
ATOM    574  CD  GLN A 134      86.235 197.349 141.239  1.00  0.75           C  
ATOM    575  OE1 GLN A 134      86.011 196.436 140.445  1.00  0.75           O  
ATOM    576  NE2 GLN A 134      86.098 197.179 142.574  1.00  0.75           N  
ATOM    577  N   ALA A 135      84.877 203.125 141.801  1.00  0.76           N  
ATOM    578  CA  ALA A 135      83.867 204.155 141.708  1.00  0.76           C  
ATOM    579  C   ALA A 135      84.169 205.153 140.577  1.00  0.76           C  
ATOM    580  O   ALA A 135      85.320 205.574 140.454  1.00  0.76           O  
ATOM    581  CB  ALA A 135      83.747 204.856 143.071  1.00  0.76           C  
ATOM    582  N   PRO A 136      83.264 205.563 139.691  1.00  0.75           N  
ATOM    583  CA  PRO A 136      83.644 206.351 138.527  1.00  0.75           C  
ATOM    584  C   PRO A 136      83.927 207.790 138.887  1.00  0.75           C  
ATOM    585  O   PRO A 136      84.545 208.475 138.071  1.00  0.75           O  
ATOM    586  CB  PRO A 136      82.451 206.221 137.567  1.00  0.75           C  
ATOM    587  CG  PRO A 136      81.274 205.894 138.487  1.00  0.75           C  
ATOM    588  CD  PRO A 136      81.918 205.017 139.559  1.00  0.75           C  
ATOM    589  N   GLU A 137      83.538 208.284 140.075  1.00  0.71           N  
ATOM    590  CA  GLU A 137      83.977 209.579 140.561  1.00  0.71           C  
ATOM    591  C   GLU A 137      85.506 209.621 140.699  1.00  0.71           C  
ATOM    592  O   GLU A 137      86.150 208.689 141.185  1.00  0.71           O  
ATOM    593  CB  GLU A 137      83.267 210.014 141.874  1.00  0.71           C  
ATOM    594  CG  GLU A 137      81.831 209.458 142.057  1.00  0.71           C  
ATOM    595  CD  GLU A 137      81.835 208.043 142.613  1.00  0.71           C  
ATOM    596  OE1 GLU A 137      82.235 207.859 143.793  1.00  0.71           O  
ATOM    597  OE2 GLU A 137      81.495 207.120 141.832  1.00  0.71           O  
ATOM    598  N   LEU A 138      86.166 210.685 140.209  1.00  0.73           N  
ATOM    599  CA  LEU A 138      87.616 210.790 140.267  1.00  0.73           C  
ATOM    600  C   LEU A 138      88.095 211.071 141.670  1.00  0.73           C  
ATOM    601  O   LEU A 138      89.100 210.532 142.131  1.00  0.73           O  
ATOM    602  CB  LEU A 138      88.157 211.897 139.331  1.00  0.73           C  
ATOM    603  CG  LEU A 138      88.239 211.497 137.845  1.00  0.73           C  
ATOM    604  CD1 LEU A 138      88.616 212.722 137.002  1.00  0.73           C  
ATOM    605  CD2 LEU A 138      89.270 210.381 137.606  1.00  0.73           C  
ATOM    606  N   GLU A 139      87.367 211.928 142.394  1.00  0.71           N  
ATOM    607  CA  GLU A 139      87.669 212.361 143.730  1.00  0.71           C  
ATOM    608  C   GLU A 139      87.635 211.206 144.716  1.00  0.71           C  
ATOM    609  O   GLU A 139      88.559 211.023 145.504  1.00  0.71           O  
ATOM    610  CB  GLU A 139      86.687 213.479 144.177  1.00  0.71           C  
ATOM    611  CG  GLU A 139      86.334 214.540 143.096  1.00  0.71           C  
ATOM    612  CD  GLU A 139      85.124 214.126 142.253  1.00  0.71           C  
ATOM    613  OE1 GLU A 139      85.281 213.231 141.381  1.00  0.71           O  
ATOM    614  OE2 GLU A 139      84.029 214.684 142.505  1.00  0.71           O  
ATOM    615  N   THR A 140      86.600 210.344 144.659  1.00  0.75           N  
ATOM    616  CA  THR A 140      86.479 209.175 145.529  1.00  0.75           C  
ATOM    617  C   THR A 140      87.571 208.144 145.277  1.00  0.75           C  
ATOM    618  O   THR A 140      88.206 207.673 146.221  1.00  0.75           O  
ATOM    619  CB  THR A 140      85.099 208.533 145.503  1.00  0.75           C  
ATOM    620  OG1 THR A 140      84.813 208.008 144.222  1.00  0.75           O  
ATOM    621  CG2 THR A 140      84.045 209.610 145.804  1.00  0.75           C  
ATOM    622  N   ARG A 141      87.889 207.851 143.992  1.00  0.76           N  
ATOM    623  CA  ARG A 141      89.019 207.021 143.589  1.00  0.76           C  
ATOM    624  C   ARG A 141      90.367 207.543 144.074  1.00  0.76           C  
ATOM    625  O   ARG A 141      91.164 206.804 144.651  1.00  0.76           O  
ATOM    626  CB  ARG A 141      89.099 206.902 142.038  1.00  0.76           C  
ATOM    627  CG  ARG A 141      88.441 205.623 141.490  1.00  0.76           C  
ATOM    628  CD  ARG A 141      88.604 205.404 139.976  1.00  0.76           C  
ATOM    629  NE  ARG A 141      87.777 206.447 139.292  1.00  0.76           N  
ATOM    630  CZ  ARG A 141      87.887 206.747 137.992  1.00  0.76           C  
ATOM    631  NH1 ARG A 141      88.810 206.208 137.219  1.00  0.76           N  
ATOM    632  NH2 ARG A 141      87.055 207.603 137.406  1.00  0.76           N  
ATOM    633  N   VAL A 142      90.644 208.850 143.885  1.00  0.81           N  
ATOM    634  CA  VAL A 142      91.860 209.506 144.350  1.00  0.81           C  
ATOM    635  C   VAL A 142      91.997 209.489 145.861  1.00  0.81           C  
ATOM    636  O   VAL A 142      93.041 209.130 146.407  1.00  0.81           O  
ATOM    637  CB  VAL A 142      91.909 210.947 143.843  1.00  0.81           C  
ATOM    638  CG1 VAL A 142      93.000 211.787 144.540  1.00  0.81           C  
ATOM    639  CG2 VAL A 142      92.227 210.910 142.340  1.00  0.81           C  
ATOM    640  N   GLN A 143      90.928 209.844 146.600  1.00  0.77           N  
ATOM    641  CA  GLN A 143      90.933 209.843 148.049  1.00  0.77           C  
ATOM    642  C   GLN A 143      91.117 208.445 148.649  1.00  0.77           C  
ATOM    643  O   GLN A 143      91.887 208.282 149.598  1.00  0.77           O  
ATOM    644  CB  GLN A 143      89.669 210.539 148.612  1.00  0.77           C  
ATOM    645  CG  GLN A 143      89.526 212.048 148.275  1.00  0.77           C  
ATOM    646  CD  GLN A 143      90.568 212.918 148.967  1.00  0.77           C  
ATOM    647  OE1 GLN A 143      90.638 212.994 150.193  1.00  0.77           O  
ATOM    648  NE2 GLN A 143      91.422 213.604 148.172  1.00  0.77           N  
ATOM    649  N   ALA A 144      90.453 207.413 148.073  1.00  0.83           N  
ATOM    650  CA  ALA A 144      90.600 206.008 148.417  1.00  0.83           C  
ATOM    651  C   ALA A 144      91.992 205.454 148.135  1.00  0.83           C  
ATOM    652  O   ALA A 144      92.561 204.732 148.953  1.00  0.83           O  
ATOM    653  CB  ALA A 144      89.531 205.169 147.681  1.00  0.83           C  
ATOM    654  N   ALA A 145      92.596 205.814 146.983  1.00  0.85           N  
ATOM    655  CA  ALA A 145      93.941 205.418 146.608  1.00  0.85           C  
ATOM    656  C   ALA A 145      95.020 205.897 147.574  1.00  0.85           C  
ATOM    657  O   ALA A 145      95.908 205.131 147.946  1.00  0.85           O  
ATOM    658  CB  ALA A 145      94.246 205.904 145.176  1.00  0.85           C  
ATOM    659  N   ARG A 146      94.944 207.164 148.047  1.00  0.79           N  
ATOM    660  CA  ARG A 146      95.808 207.700 149.099  1.00  0.79           C  
ATOM    661  C   ARG A 146      95.683 206.949 150.413  1.00  0.79           C  
ATOM    662  O   ARG A 146      96.667 206.639 151.080  1.00  0.79           O  
ATOM    663  CB  ARG A 146      95.413 209.154 149.462  1.00  0.79           C  
ATOM    664  CG  ARG A 146      95.544 210.217 148.353  1.00  0.79           C  
ATOM    665  CD  ARG A 146      95.179 211.643 148.806  1.00  0.79           C  
ATOM    666  NE  ARG A 146      93.931 211.530 149.628  1.00  0.79           N  
ATOM    667  CZ  ARG A 146      93.659 212.255 150.718  1.00  0.79           C  
ATOM    668  NH1 ARG A 146      94.262 213.410 150.972  1.00  0.79           N  
ATOM    669  NH2 ARG A 146      92.735 211.823 151.570  1.00  0.79           N  
ATOM    670  N   LEU A 147      94.438 206.643 150.824  1.00  0.83           N  
ATOM    671  CA  LEU A 147      94.181 205.889 152.028  1.00  0.83           C  
ATOM    672  C   LEU A 147      94.701 204.471 151.965  1.00  0.83           C  
ATOM    673  O   LEU A 147      95.344 204.007 152.901  1.00  0.83           O  
ATOM    674  CB  LEU A 147      92.677 205.928 152.350  1.00  0.83           C  
ATOM    675  CG  LEU A 147      92.234 205.124 153.587  1.00  0.83           C  
ATOM    676  CD1 LEU A 147      93.018 205.450 154.870  1.00  0.83           C  
ATOM    677  CD2 LEU A 147      90.752 205.407 153.814  1.00  0.83           C  
ATOM    678  N   LEU A 148      94.495 203.760 150.836  1.00  0.85           N  
ATOM    679  CA  LEU A 148      95.018 202.416 150.674  1.00  0.85           C  
ATOM    680  C   LEU A 148      96.540 202.351 150.731  1.00  0.85           C  
ATOM    681  O   LEU A 148      97.093 201.479 151.393  1.00  0.85           O  
ATOM    682  CB  LEU A 148      94.478 201.720 149.402  1.00  0.85           C  
ATOM    683  CG  LEU A 148      94.775 200.201 149.333  1.00  0.85           C  
ATOM    684  CD1 LEU A 148      94.222 199.421 150.540  1.00  0.85           C  
ATOM    685  CD2 LEU A 148      94.212 199.600 148.040  1.00  0.85           C  
ATOM    686  N   GLU A 149      97.249 203.318 150.110  1.00  0.82           N  
ATOM    687  CA  GLU A 149      98.705 203.403 150.099  1.00  0.82           C  
ATOM    688  C   GLU A 149      99.335 203.433 151.496  1.00  0.82           C  
ATOM    689  O   GLU A 149     100.253 202.678 151.810  1.00  0.82           O  
ATOM    690  CB  GLU A 149      99.115 204.655 149.281  1.00  0.82           C  
ATOM    691  CG  GLU A 149     100.560 204.622 148.725  1.00  0.82           C  
ATOM    692  CD  GLU A 149     101.481 205.755 149.173  1.00  0.82           C  
ATOM    693  OE1 GLU A 149     101.124 206.943 148.958  1.00  0.82           O  
ATOM    694  OE2 GLU A 149     102.606 205.435 149.628  1.00  0.82           O  
ATOM    695  N   GLN A 150      98.768 204.223 152.425  1.00  0.80           N  
ATOM    696  CA  GLN A 150      99.299 204.360 153.772  1.00  0.80           C  
ATOM    697  C   GLN A 150      98.890 203.253 154.749  1.00  0.80           C  
ATOM    698  O   GLN A 150      99.371 203.206 155.881  1.00  0.80           O  
ATOM    699  CB  GLN A 150      98.897 205.748 154.346  1.00  0.80           C  
ATOM    700  CG  GLN A 150      99.801 206.895 153.833  1.00  0.80           C  
ATOM    701  CD  GLN A 150     101.219 206.739 154.383  1.00  0.80           C  
ATOM    702  OE1 GLN A 150     102.084 206.104 153.779  1.00  0.80           O  
ATOM    703  NE2 GLN A 150     101.480 207.282 155.588  1.00  0.80           N  
ATOM    704  N   ILE A 151      98.005 202.308 154.365  1.00  0.80           N  
ATOM    705  CA  ILE A 151      97.559 201.252 155.276  1.00  0.80           C  
ATOM    706  C   ILE A 151      98.003 199.857 154.848  1.00  0.80           C  
ATOM    707  O   ILE A 151      97.646 198.857 155.477  1.00  0.80           O  
ATOM    708  CB  ILE A 151      96.054 201.295 155.542  1.00  0.80           C  
ATOM    709  CG1 ILE A 151      95.234 200.970 154.277  1.00  0.80           C  
ATOM    710  CG2 ILE A 151      95.722 202.686 156.135  1.00  0.80           C  
ATOM    711  CD1 ILE A 151      93.724 201.146 154.452  1.00  0.80           C  
ATOM    712  N   LEU A 152      98.849 199.721 153.802  1.00  0.79           N  
ATOM    713  CA  LEU A 152      99.357 198.434 153.331  1.00  0.79           C  
ATOM    714  C   LEU A 152     100.450 197.801 154.207  1.00  0.79           C  
ATOM    715  O   LEU A 152     101.590 197.539 153.806  1.00  0.79           O  
ATOM    716  CB  LEU A 152      99.804 198.519 151.854  1.00  0.79           C  
ATOM    717  CG  LEU A 152      98.622 198.676 150.875  1.00  0.79           C  
ATOM    718  CD1 LEU A 152      99.082 199.458 149.643  1.00  0.79           C  
ATOM    719  CD2 LEU A 152      97.970 197.344 150.468  1.00  0.79           C  
ATOM    720  N   VAL A 153     100.087 197.455 155.458  1.00  0.80           N  
ATOM    721  CA  VAL A 153     100.877 196.625 156.359  1.00  0.80           C  
ATOM    722  C   VAL A 153     100.829 195.158 155.904  1.00  0.80           C  
ATOM    723  O   VAL A 153     100.131 194.815 154.952  1.00  0.80           O  
ATOM    724  CB  VAL A 153     100.515 196.785 157.841  1.00  0.80           C  
ATOM    725  CG1 VAL A 153     101.801 196.712 158.692  1.00  0.80           C  
ATOM    726  CG2 VAL A 153      99.834 198.148 158.087  1.00  0.80           C  
ATOM    727  N   ALA A 154     101.595 194.233 156.518  1.00  0.81           N  
ATOM    728  CA  ALA A 154     101.761 192.869 156.027  1.00  0.81           C  
ATOM    729  C   ALA A 154     100.477 192.039 155.895  1.00  0.81           C  
ATOM    730  O   ALA A 154     100.198 191.463 154.846  1.00  0.81           O  
ATOM    731  CB  ALA A 154     102.743 192.148 156.971  1.00  0.81           C  
ATOM    732  N   GLU A 155      99.631 192.031 156.938  1.00  0.75           N  
ATOM    733  CA  GLU A 155      98.342 191.367 156.952  1.00  0.75           C  
ATOM    734  C   GLU A 155      97.310 191.988 156.006  1.00  0.75           C  
ATOM    735  O   GLU A 155      96.453 191.326 155.422  1.00  0.75           O  
ATOM    736  CB  GLU A 155      97.839 191.359 158.406  1.00  0.75           C  
ATOM    737  CG  GLU A 155      98.806 190.625 159.369  1.00  0.75           C  
ATOM    738  CD  GLU A 155      98.224 190.423 160.767  1.00  0.75           C  
ATOM    739  OE1 GLU A 155      97.086 190.891 161.024  1.00  0.75           O  
ATOM    740  OE2 GLU A 155      98.918 189.769 161.581  1.00  0.75           O  
ATOM    741  N   ASN A 156      97.384 193.319 155.813  1.00  0.81           N  
ATOM    742  CA  ASN A 156      96.600 194.059 154.839  1.00  0.81           C  
ATOM    743  C   ASN A 156      96.982 193.723 153.394  1.00  0.81           C  
ATOM    744  O   ASN A 156      96.120 193.577 152.529  1.00  0.81           O  
ATOM    745  CB  ASN A 156      96.701 195.578 155.129  1.00  0.81           C  
ATOM    746  CG  ASN A 156      95.987 195.879 156.444  1.00  0.81           C  
ATOM    747  OD1 ASN A 156      94.766 196.012 156.438  1.00  0.81           O  
ATOM    748  ND2 ASN A 156      96.691 195.939 157.596  1.00  0.81           N  
ATOM    749  N   ARG A 157      98.283 193.539 153.103  1.00  0.78           N  
ATOM    750  CA  ARG A 157      98.800 193.073 151.823  1.00  0.78           C  
ATOM    751  C   ARG A 157      98.346 191.676 151.436  1.00  0.78           C  
ATOM    752  O   ARG A 157      97.981 191.451 150.285  1.00  0.78           O  
ATOM    753  CB  ARG A 157     100.348 193.142 151.806  1.00  0.78           C  
ATOM    754  CG  ARG A 157     100.873 194.431 151.150  1.00  0.78           C  
ATOM    755  CD  ARG A 157     102.028 195.093 151.894  1.00  0.78           C  
ATOM    756  NE  ARG A 157     103.191 194.149 151.934  1.00  0.78           N  
ATOM    757  CZ  ARG A 157     104.115 194.169 152.900  1.00  0.78           C  
ATOM    758  NH1 ARG A 157     104.069 195.090 153.861  1.00  0.78           N  
ATOM    759  NH2 ARG A 157     105.088 193.262 152.921  1.00  0.78           N  
ATOM    760  N   ASP A 158      98.308 190.717 152.392  1.00  0.80           N  
ATOM    761  CA  ASP A 158      97.773 189.379 152.169  1.00  0.80           C  
ATOM    762  C   ASP A 158      96.320 189.431 151.709  1.00  0.80           C  
ATOM    763  O   ASP A 158      95.921 188.777 150.744  1.00  0.80           O  
ATOM    764  CB  ASP A 158      97.935 188.531 153.467  1.00  0.80           C  
ATOM    765  CG  ASP A 158      97.334 187.137 153.334  1.00  0.80           C  
ATOM    766  OD1 ASP A 158      98.101 186.174 153.092  1.00  0.80           O  
ATOM    767  OD2 ASP A 158      96.082 187.016 153.449  1.00  0.80           O  
ATOM    768  N   ARG A 159      95.501 190.278 152.364  1.00  0.75           N  
ATOM    769  CA  ARG A 159      94.141 190.481 151.929  1.00  0.75           C  
ATOM    770  C   ARG A 159      94.023 191.051 150.531  1.00  0.75           C  
ATOM    771  O   ARG A 159      93.328 190.458 149.715  1.00  0.75           O  
ATOM    772  CB  ARG A 159      93.379 191.390 152.919  1.00  0.75           C  
ATOM    773  CG  ARG A 159      92.934 190.669 154.207  1.00  0.75           C  
ATOM    774  CD  ARG A 159      91.940 189.509 154.012  1.00  0.75           C  
ATOM    775  NE  ARG A 159      90.711 190.042 153.320  1.00  0.75           N  
ATOM    776  CZ  ARG A 159      89.537 190.329 153.904  1.00  0.75           C  
ATOM    777  NH1 ARG A 159      89.304 190.112 155.191  1.00  0.75           N  
ATOM    778  NH2 ARG A 159      88.536 190.837 153.195  1.00  0.75           N  
ATOM    779  N   VAL A 160      94.737 192.143 150.186  1.00  0.82           N  
ATOM    780  CA  VAL A 160      94.691 192.752 148.856  1.00  0.82           C  
ATOM    781  C   VAL A 160      95.168 191.807 147.755  1.00  0.82           C  
ATOM    782  O   VAL A 160      94.552 191.714 146.692  1.00  0.82           O  
ATOM    783  CB  VAL A 160      95.427 194.091 148.805  1.00  0.82           C  
ATOM    784  CG1 VAL A 160      95.350 194.707 147.390  1.00  0.82           C  
ATOM    785  CG2 VAL A 160      94.767 195.061 149.808  1.00  0.82           C  
ATOM    786  N   ALA A 161      96.237 191.024 148.013  1.00  0.84           N  
ATOM    787  CA  ALA A 161      96.773 190.012 147.122  1.00  0.84           C  
ATOM    788  C   ALA A 161      95.778 188.913 146.755  1.00  0.84           C  
ATOM    789  O   ALA A 161      95.783 188.406 145.630  1.00  0.84           O  
ATOM    790  CB  ALA A 161      98.009 189.363 147.773  1.00  0.84           C  
ATOM    791  N   ARG A 162      94.911 188.509 147.705  1.00  0.73           N  
ATOM    792  CA  ARG A 162      93.830 187.574 147.449  1.00  0.73           C  
ATOM    793  C   ARG A 162      92.531 188.209 146.943  1.00  0.73           C  
ATOM    794  O   ARG A 162      92.000 187.796 145.917  1.00  0.73           O  
ATOM    795  CB  ARG A 162      93.512 186.767 148.735  1.00  0.73           C  
ATOM    796  CG  ARG A 162      94.672 185.840 149.154  1.00  0.73           C  
ATOM    797  CD  ARG A 162      94.334 184.871 150.292  1.00  0.73           C  
ATOM    798  NE  ARG A 162      94.259 185.656 151.565  1.00  0.73           N  
ATOM    799  CZ  ARG A 162      93.493 185.325 152.612  1.00  0.73           C  
ATOM    800  NH1 ARG A 162      92.541 184.404 152.533  1.00  0.73           N  
ATOM    801  NH2 ARG A 162      93.744 185.912 153.774  1.00  0.73           N  
ATOM    802  N   ILE A 163      91.972 189.215 147.654  1.00  0.72           N  
ATOM    803  CA  ILE A 163      90.621 189.732 147.427  1.00  0.72           C  
ATOM    804  C   ILE A 163      90.453 190.603 146.192  1.00  0.72           C  
ATOM    805  O   ILE A 163      89.394 190.611 145.565  1.00  0.72           O  
ATOM    806  CB  ILE A 163      90.036 190.473 148.644  1.00  0.72           C  
ATOM    807  CG1 ILE A 163      90.676 191.872 148.870  1.00  0.72           C  
ATOM    808  CG2 ILE A 163      90.100 189.531 149.869  1.00  0.72           C  
ATOM    809  CD1 ILE A 163      90.414 192.537 150.225  1.00  0.72           C  
ATOM    810  N   GLY A 164      91.474 191.398 145.813  1.00  0.74           N  
ATOM    811  CA  GLY A 164      91.239 192.462 144.849  1.00  0.74           C  
ATOM    812  C   GLY A 164      92.469 192.982 144.187  1.00  0.74           C  
ATOM    813  O   GLY A 164      92.560 194.165 143.866  1.00  0.74           O  
ATOM    814  N   LEU A 165      93.462 192.129 143.899  1.00  0.79           N  
ATOM    815  CA  LEU A 165      94.643 192.537 143.156  1.00  0.79           C  
ATOM    816  C   LEU A 165      94.325 192.956 141.719  1.00  0.79           C  
ATOM    817  O   LEU A 165      94.937 193.849 141.135  1.00  0.79           O  
ATOM    818  CB  LEU A 165      95.710 191.423 143.193  1.00  0.79           C  
ATOM    819  CG  LEU A 165      97.141 191.895 142.870  1.00  0.79           C  
ATOM    820  CD1 LEU A 165      97.603 192.981 143.854  1.00  0.79           C  
ATOM    821  CD2 LEU A 165      98.102 190.703 142.931  1.00  0.79           C  
ATOM    822  N   GLY A 166      93.271 192.345 141.134  1.00  0.77           N  
ATOM    823  CA  GLY A 166      92.705 192.740 139.850  1.00  0.77           C  
ATOM    824  C   GLY A 166      92.137 194.143 139.795  1.00  0.77           C  
ATOM    825  O   GLY A 166      92.112 194.748 138.729  1.00  0.77           O  
ATOM    826  N   VAL A 167      91.686 194.707 140.936  1.00  0.78           N  
ATOM    827  CA  VAL A 167      91.255 196.100 141.053  1.00  0.78           C  
ATOM    828  C   VAL A 167      92.432 197.049 140.864  1.00  0.78           C  
ATOM    829  O   VAL A 167      92.396 197.990 140.070  1.00  0.78           O  
ATOM    830  CB  VAL A 167      90.613 196.373 142.415  1.00  0.78           C  
ATOM    831  CG1 VAL A 167      90.107 197.827 142.493  1.00  0.78           C  
ATOM    832  CG2 VAL A 167      89.447 195.393 142.665  1.00  0.78           C  
ATOM    833  N   ILE A 168      93.561 196.750 141.542  1.00  0.80           N  
ATOM    834  CA  ILE A 168      94.816 197.490 141.477  1.00  0.80           C  
ATOM    835  C   ILE A 168      95.390 197.496 140.059  1.00  0.80           C  
ATOM    836  O   ILE A 168      95.856 198.509 139.541  1.00  0.80           O  
ATOM    837  CB  ILE A 168      95.847 196.925 142.458  1.00  0.80           C  
ATOM    838  CG1 ILE A 168      95.268 196.691 143.882  1.00  0.80           C  
ATOM    839  CG2 ILE A 168      97.082 197.854 142.510  1.00  0.80           C  
ATOM    840  CD1 ILE A 168      94.650 197.926 144.550  1.00  0.80           C  
ATOM    841  N   LEU A 169      95.287 196.352 139.357  1.00  0.79           N  
ATOM    842  CA  LEU A 169      95.743 196.168 137.989  1.00  0.79           C  
ATOM    843  C   LEU A 169      94.701 196.535 136.928  1.00  0.79           C  
ATOM    844  O   LEU A 169      94.802 196.135 135.760  1.00  0.79           O  
ATOM    845  CB  LEU A 169      96.144 194.690 137.793  1.00  0.79           C  
ATOM    846  CG  LEU A 169      97.409 194.273 138.563  1.00  0.79           C  
ATOM    847  CD1 LEU A 169      97.409 192.750 138.775  1.00  0.79           C  
ATOM    848  CD2 LEU A 169      98.668 194.766 137.830  1.00  0.79           C  
ATOM    849  N   ASN A 170      93.681 197.327 137.304  1.00  0.75           N  
ATOM    850  CA  ASN A 170      92.872 198.103 136.380  1.00  0.75           C  
ATOM    851  C   ASN A 170      92.973 199.574 136.736  1.00  0.75           C  
ATOM    852  O   ASN A 170      92.962 200.422 135.852  1.00  0.75           O  
ATOM    853  CB  ASN A 170      91.407 197.626 136.382  1.00  0.75           C  
ATOM    854  CG  ASN A 170      91.335 196.399 135.492  1.00  0.75           C  
ATOM    855  OD1 ASN A 170      91.233 196.464 134.260  1.00  0.75           O  
ATOM    856  ND2 ASN A 170      91.425 195.207 136.110  1.00  0.75           N  
ATOM    857  N   LEU A 171      93.203 199.905 138.021  1.00  0.78           N  
ATOM    858  CA  LEU A 171      93.593 201.233 138.465  1.00  0.78           C  
ATOM    859  C   LEU A 171      94.928 201.699 137.861  1.00  0.78           C  
ATOM    860  O   LEU A 171      95.090 202.844 137.461  1.00  0.78           O  
ATOM    861  CB  LEU A 171      93.649 201.220 140.010  1.00  0.78           C  
ATOM    862  CG  LEU A 171      93.558 202.595 140.695  1.00  0.78           C  
ATOM    863  CD1 LEU A 171      92.189 203.263 140.490  1.00  0.78           C  
ATOM    864  CD2 LEU A 171      93.828 202.415 142.194  1.00  0.78           C  
ATOM    865  N   ALA A 172      95.905 200.776 137.715  1.00  0.83           N  
ATOM    866  CA  ALA A 172      97.191 200.988 137.060  1.00  0.83           C  
ATOM    867  C   ALA A 172      97.151 201.166 135.533  1.00  0.83           C  
ATOM    868  O   ALA A 172      98.138 201.553 134.894  1.00  0.83           O  
ATOM    869  CB  ALA A 172      98.094 199.783 137.395  1.00  0.83           C  
ATOM    870  N   LYS A 173      96.000 200.872 134.890  1.00  0.75           N  
ATOM    871  CA  LYS A 173      95.739 201.245 133.509  1.00  0.75           C  
ATOM    872  C   LYS A 173      95.538 202.757 133.360  1.00  0.75           C  
ATOM    873  O   LYS A 173      95.969 203.352 132.375  1.00  0.75           O  
ATOM    874  CB  LYS A 173      94.513 200.491 132.922  1.00  0.75           C  
ATOM    875  CG  LYS A 173      94.645 198.952 132.886  1.00  0.75           C  
ATOM    876  CD  LYS A 173      93.366 198.289 132.323  1.00  0.75           C  
ATOM    877  CE  LYS A 173      93.432 196.761 132.137  1.00  0.75           C  
ATOM    878  NZ  LYS A 173      92.129 196.242 131.642  1.00  0.75           N  
ATOM    879  N   GLU A 174      94.892 203.405 134.355  1.00  0.76           N  
ATOM    880  CA  GLU A 174      94.614 204.831 134.386  1.00  0.76           C  
ATOM    881  C   GLU A 174      95.839 205.592 134.891  1.00  0.76           C  
ATOM    882  O   GLU A 174      96.255 205.462 136.040  1.00  0.76           O  
ATOM    883  CB  GLU A 174      93.393 205.093 135.312  1.00  0.76           C  
ATOM    884  CG  GLU A 174      92.811 206.531 135.265  1.00  0.76           C  
ATOM    885  CD  GLU A 174      91.553 206.673 136.113  1.00  0.76           C  
ATOM    886  OE1 GLU A 174      91.446 206.003 137.175  1.00  0.76           O  
ATOM    887  OE2 GLU A 174      90.632 207.443 135.722  1.00  0.76           O  
ATOM    888  N   ARG A 175      96.506 206.381 134.024  1.00  0.75           N  
ATOM    889  CA  ARG A 175      97.826 206.902 134.344  1.00  0.75           C  
ATOM    890  C   ARG A 175      97.889 208.411 134.440  1.00  0.75           C  
ATOM    891  O   ARG A 175      98.942 208.961 134.773  1.00  0.75           O  
ATOM    892  CB  ARG A 175      98.797 206.382 133.258  1.00  0.75           C  
ATOM    893  CG  ARG A 175      99.106 204.885 133.448  1.00  0.75           C  
ATOM    894  CD  ARG A 175      99.522 204.170 132.167  1.00  0.75           C  
ATOM    895  NE  ARG A 175      99.688 202.729 132.551  1.00  0.75           N  
ATOM    896  CZ  ARG A 175     100.378 201.830 131.842  1.00  0.75           C  
ATOM    897  NH1 ARG A 175     101.039 202.167 130.738  1.00  0.75           N  
ATOM    898  NH2 ARG A 175     100.425 200.566 132.253  1.00  0.75           N  
ATOM    899  N   GLU A 176      96.757 209.092 134.175  1.00  0.74           N  
ATOM    900  CA  GLU A 176      96.734 210.521 133.923  1.00  0.74           C  
ATOM    901  C   GLU A 176      96.507 211.434 135.134  1.00  0.74           C  
ATOM    902  O   GLU A 176      97.310 212.359 135.274  1.00  0.74           O  
ATOM    903  CB  GLU A 176      95.766 210.870 132.757  1.00  0.74           C  
ATOM    904  CG  GLU A 176      95.836 209.916 131.528  1.00  0.74           C  
ATOM    905  CD  GLU A 176      97.254 209.522 131.103  1.00  0.74           C  
ATOM    906  OE1 GLU A 176      98.121 210.411 130.921  1.00  0.74           O  
ATOM    907  OE2 GLU A 176      97.484 208.289 130.981  1.00  0.74           O  
ATOM    908  N   PRO A 177      95.527 211.331 136.058  1.00  0.79           N  
ATOM    909  CA  PRO A 177      95.544 212.110 137.301  1.00  0.79           C  
ATOM    910  C   PRO A 177      96.787 211.845 138.141  1.00  0.79           C  
ATOM    911  O   PRO A 177      97.031 210.700 138.518  1.00  0.79           O  
ATOM    912  CB  PRO A 177      94.242 211.719 138.031  1.00  0.79           C  
ATOM    913  CG  PRO A 177      93.360 211.086 136.948  1.00  0.79           C  
ATOM    914  CD  PRO A 177      94.379 210.422 136.017  1.00  0.79           C  
ATOM    915  N   VAL A 178      97.592 212.868 138.478  1.00  0.80           N  
ATOM    916  CA  VAL A 178      98.887 212.657 139.113  1.00  0.80           C  
ATOM    917  C   VAL A 178      98.734 212.348 140.594  1.00  0.80           C  
ATOM    918  O   VAL A 178      99.492 211.579 141.185  1.00  0.80           O  
ATOM    919  CB  VAL A 178      99.832 213.826 138.866  1.00  0.80           C  
ATOM    920  CG1 VAL A 178     101.233 213.503 139.425  1.00  0.80           C  
ATOM    921  CG2 VAL A 178      99.925 214.065 137.343  1.00  0.80           C  
ATOM    922  N   GLU A 179      97.671 212.883 141.217  1.00  0.77           N  
ATOM    923  CA  GLU A 179      97.220 212.606 142.562  1.00  0.77           C  
ATOM    924  C   GLU A 179      96.824 211.156 142.731  1.00  0.77           C  
ATOM    925  O   GLU A 179      97.135 210.531 143.742  1.00  0.77           O  
ATOM    926  CB  GLU A 179      95.986 213.473 142.940  1.00  0.77           C  
ATOM    927  CG  GLU A 179      96.129 215.001 142.719  1.00  0.77           C  
ATOM    928  CD  GLU A 179      96.099 215.448 141.253  1.00  0.77           C  
ATOM    929  OE1 GLU A 179      95.814 214.609 140.358  1.00  0.77           O  
ATOM    930  OE2 GLU A 179      96.447 216.630 141.031  1.00  0.77           O  
ATOM    931  N   LEU A 180      96.133 210.589 141.718  1.00  0.81           N  
ATOM    932  CA  LEU A 180      95.875 209.165 141.640  1.00  0.81           C  
ATOM    933  C   LEU A 180      97.154 208.375 141.412  1.00  0.81           C  
ATOM    934  O   LEU A 180      97.482 207.478 142.183  1.00  0.81           O  
ATOM    935  CB  LEU A 180      94.905 208.849 140.471  1.00  0.81           C  
ATOM    936  CG  LEU A 180      94.394 207.396 140.404  1.00  0.81           C  
ATOM    937  CD1 LEU A 180      93.396 207.085 141.529  1.00  0.81           C  
ATOM    938  CD2 LEU A 180      93.790 207.107 139.023  1.00  0.81           C  
ATOM    939  N   ALA A 181      97.944 208.744 140.379  1.00  0.86           N  
ATOM    940  CA  ALA A 181      99.108 208.011 139.915  1.00  0.86           C  
ATOM    941  C   ALA A 181     100.192 207.844 140.969  1.00  0.86           C  
ATOM    942  O   ALA A 181     100.778 206.769 141.091  1.00  0.86           O  
ATOM    943  CB  ALA A 181      99.686 208.676 138.650  1.00  0.86           C  
ATOM    944  N   ARG A 182     100.440 208.891 141.797  1.00  0.79           N  
ATOM    945  CA  ARG A 182     101.300 208.830 142.974  1.00  0.79           C  
ATOM    946  C   ARG A 182     100.947 207.680 143.906  1.00  0.79           C  
ATOM    947  O   ARG A 182     101.777 206.838 144.240  1.00  0.79           O  
ATOM    948  CB  ARG A 182     101.158 210.129 143.826  1.00  0.79           C  
ATOM    949  CG  ARG A 182     102.026 211.306 143.348  1.00  0.79           C  
ATOM    950  CD  ARG A 182     102.170 212.447 144.368  1.00  0.79           C  
ATOM    951  NE  ARG A 182     100.887 213.217 144.460  1.00  0.79           N  
ATOM    952  CZ  ARG A 182     100.637 214.331 143.760  1.00  0.79           C  
ATOM    953  NH1 ARG A 182      99.498 214.992 143.962  1.00  0.79           N  
ATOM    954  NH2 ARG A 182     101.470 214.842 142.865  1.00  0.79           N  
ATOM    955  N   SER A 183      99.669 207.615 144.307  1.00  0.85           N  
ATOM    956  CA  SER A 183      99.141 206.588 145.177  1.00  0.85           C  
ATOM    957  C   SER A 183      99.041 205.215 144.539  1.00  0.85           C  
ATOM    958  O   SER A 183      99.310 204.210 145.185  1.00  0.85           O  
ATOM    959  CB  SER A 183      97.751 206.956 145.720  1.00  0.85           C  
ATOM    960  OG  SER A 183      97.743 208.254 146.312  1.00  0.85           O  
ATOM    961  N   VAL A 184      98.665 205.098 143.242  1.00  0.85           N  
ATOM    962  CA  VAL A 184      98.679 203.813 142.529  1.00  0.85           C  
ATOM    963  C   VAL A 184     100.075 203.211 142.451  1.00  0.85           C  
ATOM    964  O   VAL A 184     100.274 202.023 142.706  1.00  0.85           O  
ATOM    965  CB  VAL A 184      98.101 203.874 141.118  1.00  0.85           C  
ATOM    966  CG1 VAL A 184      97.994 202.456 140.517  1.00  0.85           C  
ATOM    967  CG2 VAL A 184      96.684 204.453 141.166  1.00  0.85           C  
ATOM    968  N   ALA A 185     101.094 204.041 142.154  1.00  0.88           N  
ATOM    969  CA  ALA A 185     102.491 203.665 142.200  1.00  0.88           C  
ATOM    970  C   ALA A 185     102.964 203.248 143.587  1.00  0.88           C  
ATOM    971  O   ALA A 185     103.698 202.268 143.726  1.00  0.88           O  
ATOM    972  CB  ALA A 185     103.339 204.835 141.679  1.00  0.88           C  
ATOM    973  N   GLY A 186     102.522 203.949 144.652  1.00  0.86           N  
ATOM    974  CA  GLY A 186     102.816 203.554 146.029  1.00  0.86           C  
ATOM    975  C   GLY A 186     102.142 202.268 146.462  1.00  0.86           C  
ATOM    976  O   GLY A 186     102.764 201.413 147.085  1.00  0.86           O  
ATOM    977  N   ILE A 187     100.869 202.019 146.068  1.00  0.86           N  
ATOM    978  CA  ILE A 187     100.205 200.732 146.309  1.00  0.86           C  
ATOM    979  C   ILE A 187     100.971 199.602 145.638  1.00  0.86           C  
ATOM    980  O   ILE A 187     101.235 198.556 146.231  1.00  0.86           O  
ATOM    981  CB  ILE A 187      98.745 200.687 145.822  1.00  0.86           C  
ATOM    982  CG1 ILE A 187      97.853 201.691 146.589  1.00  0.86           C  
ATOM    983  CG2 ILE A 187      98.154 199.256 145.949  1.00  0.86           C  
ATOM    984  CD1 ILE A 187      96.587 202.078 145.810  1.00  0.86           C  
ATOM    985  N   LEU A 188     101.418 199.813 144.385  1.00  0.87           N  
ATOM    986  CA  LEU A 188     102.277 198.883 143.677  1.00  0.87           C  
ATOM    987  C   LEU A 188     103.616 198.637 144.375  1.00  0.87           C  
ATOM    988  O   LEU A 188     104.057 197.491 144.457  1.00  0.87           O  
ATOM    989  CB  LEU A 188     102.492 199.343 142.212  1.00  0.87           C  
ATOM    990  CG  LEU A 188     101.249 199.165 141.309  1.00  0.87           C  
ATOM    991  CD1 LEU A 188     101.381 199.982 140.015  1.00  0.87           C  
ATOM    992  CD2 LEU A 188     100.999 197.689 140.971  1.00  0.87           C  
ATOM    993  N   GLU A 189     104.266 199.676 144.953  1.00  0.84           N  
ATOM    994  CA  GLU A 189     105.498 199.553 145.731  1.00  0.84           C  
ATOM    995  C   GLU A 189     105.377 198.574 146.884  1.00  0.84           C  
ATOM    996  O   GLU A 189     106.165 197.633 147.021  1.00  0.84           O  
ATOM    997  CB  GLU A 189     105.917 200.941 146.298  1.00  0.84           C  
ATOM    998  CG  GLU A 189     107.296 201.017 147.020  1.00  0.84           C  
ATOM    999  CD  GLU A 189     107.303 200.919 148.553  1.00  0.84           C  
ATOM   1000  OE1 GLU A 189     107.139 201.964 149.222  1.00  0.84           O  
ATOM   1001  OE2 GLU A 189     107.532 199.804 149.105  1.00  0.84           O  
ATOM   1002  N   HIS A 190     104.315 198.724 147.698  1.00  0.82           N  
ATOM   1003  CA  HIS A 190     104.026 197.824 148.795  1.00  0.82           C  
ATOM   1004  C   HIS A 190     103.574 196.429 148.375  1.00  0.82           C  
ATOM   1005  O   HIS A 190     103.935 195.439 149.011  1.00  0.82           O  
ATOM   1006  CB  HIS A 190     103.024 198.444 149.788  1.00  0.82           C  
ATOM   1007  CG  HIS A 190     103.395 199.841 150.158  1.00  0.82           C  
ATOM   1008  ND1 HIS A 190     102.407 200.787 150.256  1.00  0.82           N  
ATOM   1009  CD2 HIS A 190     104.613 200.414 150.282  1.00  0.82           C  
ATOM   1010  CE1 HIS A 190     103.046 201.938 150.416  1.00  0.82           C  
ATOM   1011  NE2 HIS A 190     104.390 201.761 150.432  1.00  0.82           N  
ATOM   1012  N   MET A 191     102.772 196.299 147.298  1.00  0.84           N  
ATOM   1013  CA  MET A 191     102.346 195.013 146.754  1.00  0.84           C  
ATOM   1014  C   MET A 191     103.461 194.170 146.130  1.00  0.84           C  
ATOM   1015  O   MET A 191     103.468 192.948 146.282  1.00  0.84           O  
ATOM   1016  CB  MET A 191     101.149 195.142 145.778  1.00  0.84           C  
ATOM   1017  CG  MET A 191      99.818 195.615 146.412  1.00  0.84           C  
ATOM   1018  SD  MET A 191      99.273 194.746 147.918  1.00  0.84           S  
ATOM   1019  CE  MET A 191      99.319 193.027 147.347  1.00  0.84           C  
ATOM   1020  N   PHE A 192     104.476 194.784 145.475  1.00  0.85           N  
ATOM   1021  CA  PHE A 192     105.688 194.096 145.019  1.00  0.85           C  
ATOM   1022  C   PHE A 192     106.551 193.569 146.172  1.00  0.85           C  
ATOM   1023  O   PHE A 192     107.489 192.807 145.982  1.00  0.85           O  
ATOM   1024  CB  PHE A 192     106.579 195.022 144.135  1.00  0.85           C  
ATOM   1025  CG  PHE A 192     106.064 195.157 142.724  1.00  0.85           C  
ATOM   1026  CD1 PHE A 192     105.938 194.020 141.908  1.00  0.85           C  
ATOM   1027  CD2 PHE A 192     105.800 196.419 142.160  1.00  0.85           C  
ATOM   1028  CE1 PHE A 192     105.535 194.138 140.573  1.00  0.85           C  
ATOM   1029  CE2 PHE A 192     105.366 196.539 140.833  1.00  0.85           C  
ATOM   1030  CZ  PHE A 192     105.232 195.395 140.039  1.00  0.85           C  
ATOM   1031  N   LYS A 193     106.229 193.941 147.420  1.00  0.82           N  
ATOM   1032  CA  LYS A 193     106.920 193.537 148.625  1.00  0.82           C  
ATOM   1033  C   LYS A 193     106.155 192.430 149.356  1.00  0.82           C  
ATOM   1034  O   LYS A 193     106.233 192.283 150.579  1.00  0.82           O  
ATOM   1035  CB  LYS A 193     107.012 194.788 149.525  1.00  0.82           C  
ATOM   1036  CG  LYS A 193     108.318 194.936 150.317  1.00  0.82           C  
ATOM   1037  CD  LYS A 193     108.202 195.996 151.432  1.00  0.82           C  
ATOM   1038  CE  LYS A 193     107.655 197.340 150.921  1.00  0.82           C  
ATOM   1039  NZ  LYS A 193     107.563 198.373 151.976  1.00  0.82           N  
ATOM   1040  N   HIS A 194     105.319 191.653 148.637  1.00  0.81           N  
ATOM   1041  CA  HIS A 194     104.511 190.599 149.235  1.00  0.81           C  
ATOM   1042  C   HIS A 194     105.061 189.192 149.012  1.00  0.81           C  
ATOM   1043  O   HIS A 194     105.438 188.518 149.967  1.00  0.81           O  
ATOM   1044  CB  HIS A 194     103.048 190.689 148.749  1.00  0.81           C  
ATOM   1045  CG  HIS A 194     102.136 189.741 149.466  1.00  0.81           C  
ATOM   1046  ND1 HIS A 194     101.451 188.803 148.726  1.00  0.81           N  
ATOM   1047  CD2 HIS A 194     101.850 189.602 150.788  1.00  0.81           C  
ATOM   1048  CE1 HIS A 194     100.758 188.109 149.608  1.00  0.81           C  
ATOM   1049  NE2 HIS A 194     100.964 188.550 150.871  1.00  0.81           N  
ATOM   1050  N   SER A 195     105.131 188.697 147.760  1.00  0.82           N  
ATOM   1051  CA  SER A 195     105.587 187.338 147.491  1.00  0.82           C  
ATOM   1052  C   SER A 195     106.000 187.242 146.038  1.00  0.82           C  
ATOM   1053  O   SER A 195     105.645 188.110 145.240  1.00  0.82           O  
ATOM   1054  CB  SER A 195     104.528 186.227 147.816  1.00  0.82           C  
ATOM   1055  OG  SER A 195     103.489 186.124 146.835  1.00  0.82           O  
ATOM   1056  N   GLU A 196     106.734 186.175 145.640  1.00  0.81           N  
ATOM   1057  CA  GLU A 196     107.106 185.929 144.253  1.00  0.81           C  
ATOM   1058  C   GLU A 196     105.888 185.739 143.348  1.00  0.81           C  
ATOM   1059  O   GLU A 196     105.823 186.278 142.247  1.00  0.81           O  
ATOM   1060  CB  GLU A 196     108.090 184.733 144.109  1.00  0.81           C  
ATOM   1061  CG  GLU A 196     109.235 184.726 145.164  1.00  0.81           C  
ATOM   1062  CD  GLU A 196     110.579 184.181 144.663  1.00  0.81           C  
ATOM   1063  OE1 GLU A 196     110.645 183.630 143.535  1.00  0.81           O  
ATOM   1064  OE2 GLU A 196     111.572 184.336 145.424  1.00  0.81           O  
ATOM   1065  N   GLU A 197     104.853 185.018 143.834  1.00  0.80           N  
ATOM   1066  CA  GLU A 197     103.580 184.816 143.157  1.00  0.80           C  
ATOM   1067  C   GLU A 197     102.816 186.116 142.900  1.00  0.80           C  
ATOM   1068  O   GLU A 197     102.305 186.366 141.808  1.00  0.80           O  
ATOM   1069  CB  GLU A 197     102.684 183.916 144.041  1.00  0.80           C  
ATOM   1070  CG  GLU A 197     101.349 183.492 143.378  1.00  0.80           C  
ATOM   1071  CD  GLU A 197     100.238 183.417 144.415  1.00  0.80           C  
ATOM   1072  OE1 GLU A 197     100.073 184.432 145.142  1.00  0.80           O  
ATOM   1073  OE2 GLU A 197      99.532 182.385 144.505  1.00  0.80           O  
ATOM   1074  N   THR A 198     102.742 187.006 143.910  1.00  0.84           N  
ATOM   1075  CA  THR A 198     102.161 188.344 143.794  1.00  0.84           C  
ATOM   1076  C   THR A 198     102.938 189.224 142.829  1.00  0.84           C  
ATOM   1077  O   THR A 198     102.354 189.872 141.962  1.00  0.84           O  
ATOM   1078  CB  THR A 198     102.024 189.031 145.147  1.00  0.84           C  
ATOM   1079  OG1 THR A 198     101.226 188.214 145.989  1.00  0.84           O  
ATOM   1080  CG2 THR A 198     101.291 190.377 145.047  1.00  0.84           C  
ATOM   1081  N   CYS A 199     104.291 189.215 142.887  1.00  0.86           N  
ATOM   1082  CA  CYS A 199     105.152 189.898 141.924  1.00  0.86           C  
ATOM   1083  C   CYS A 199     104.977 189.409 140.491  1.00  0.86           C  
ATOM   1084  O   CYS A 199     104.874 190.205 139.564  1.00  0.86           O  
ATOM   1085  CB  CYS A 199     106.653 189.731 142.281  1.00  0.86           C  
ATOM   1086  SG  CYS A 199     107.145 190.598 143.795  1.00  0.86           S  
ATOM   1087  N   GLN A 200     104.894 188.083 140.263  1.00  0.83           N  
ATOM   1088  CA  GLN A 200     104.619 187.491 138.963  1.00  0.83           C  
ATOM   1089  C   GLN A 200     103.262 187.892 138.393  1.00  0.83           C  
ATOM   1090  O   GLN A 200     103.156 188.226 137.214  1.00  0.83           O  
ATOM   1091  CB  GLN A 200     104.768 185.954 139.049  1.00  0.83           C  
ATOM   1092  CG  GLN A 200     106.251 185.531 139.203  1.00  0.83           C  
ATOM   1093  CD  GLN A 200     106.399 184.082 139.665  1.00  0.83           C  
ATOM   1094  OE1 GLN A 200     105.459 183.289 139.672  1.00  0.83           O  
ATOM   1095  NE2 GLN A 200     107.638 183.716 140.070  1.00  0.83           N  
ATOM   1096  N   ARG A 201     102.201 187.942 139.220  1.00  0.79           N  
ATOM   1097  CA  ARG A 201     100.895 188.468 138.843  1.00  0.79           C  
ATOM   1098  C   ARG A 201     100.900 189.958 138.462  1.00  0.79           C  
ATOM   1099  O   ARG A 201     100.245 190.365 137.501  1.00  0.79           O  
ATOM   1100  CB  ARG A 201      99.859 188.173 139.963  1.00  0.79           C  
ATOM   1101  CG  ARG A 201      99.495 186.672 140.057  1.00  0.79           C  
ATOM   1102  CD  ARG A 201      98.369 186.321 141.047  1.00  0.79           C  
ATOM   1103  NE  ARG A 201      98.891 186.419 142.453  1.00  0.79           N  
ATOM   1104  CZ  ARG A 201      98.176 186.791 143.525  1.00  0.79           C  
ATOM   1105  NH1 ARG A 201      96.955 187.299 143.403  1.00  0.79           N  
ATOM   1106  NH2 ARG A 201      98.669 186.626 144.742  1.00  0.79           N  
ATOM   1107  N   LEU A 202     101.670 190.798 139.186  1.00  0.83           N  
ATOM   1108  CA  LEU A 202     101.846 192.223 138.915  1.00  0.83           C  
ATOM   1109  C   LEU A 202     102.793 192.549 137.751  1.00  0.83           C  
ATOM   1110  O   LEU A 202     102.844 193.688 137.281  1.00  0.83           O  
ATOM   1111  CB  LEU A 202     102.407 192.934 140.170  1.00  0.83           C  
ATOM   1112  CG  LEU A 202     101.473 193.003 141.393  1.00  0.83           C  
ATOM   1113  CD1 LEU A 202     102.290 193.385 142.633  1.00  0.83           C  
ATOM   1114  CD2 LEU A 202     100.329 194.005 141.191  1.00  0.83           C  
ATOM   1115  N   VAL A 203     103.584 191.570 137.268  1.00  0.84           N  
ATOM   1116  CA  VAL A 203     104.433 191.700 136.086  1.00  0.84           C  
ATOM   1117  C   VAL A 203     103.775 191.106 134.840  1.00  0.84           C  
ATOM   1118  O   VAL A 203     104.018 191.558 133.713  1.00  0.84           O  
ATOM   1119  CB  VAL A 203     105.774 190.999 136.337  1.00  0.84           C  
ATOM   1120  CG1 VAL A 203     106.620 190.827 135.058  1.00  0.84           C  
ATOM   1121  CG2 VAL A 203     106.584 191.824 137.354  1.00  0.84           C  
ATOM   1122  N   ALA A 204     102.936 190.061 135.005  1.00  0.80           N  
ATOM   1123  CA  ALA A 204     102.139 189.454 133.954  1.00  0.80           C  
ATOM   1124  C   ALA A 204     100.984 190.324 133.476  1.00  0.80           C  
ATOM   1125  O   ALA A 204     100.732 190.467 132.281  1.00  0.80           O  
ATOM   1126  CB  ALA A 204     101.589 188.105 134.454  1.00  0.80           C  
ATOM   1127  N   ALA A 205     100.260 190.957 134.418  1.00  0.80           N  
ATOM   1128  CA  ALA A 205      99.384 192.063 134.116  1.00  0.80           C  
ATOM   1129  C   ALA A 205     100.214 193.337 134.212  1.00  0.80           C  
ATOM   1130  O   ALA A 205     101.244 193.366 134.876  1.00  0.80           O  
ATOM   1131  CB  ALA A 205      98.203 192.099 135.107  1.00  0.80           C  
ATOM   1132  N   GLY A 206      99.812 194.437 133.540  1.00  0.80           N  
ATOM   1133  CA  GLY A 206     100.689 195.604 133.406  1.00  0.80           C  
ATOM   1134  C   GLY A 206     100.787 196.542 134.589  1.00  0.80           C  
ATOM   1135  O   GLY A 206     100.472 197.727 134.479  1.00  0.80           O  
ATOM   1136  N   GLY A 207     101.276 196.034 135.739  1.00  0.84           N  
ATOM   1137  CA  GLY A 207     101.594 196.808 136.938  1.00  0.84           C  
ATOM   1138  C   GLY A 207     103.027 197.259 136.940  1.00  0.84           C  
ATOM   1139  O   GLY A 207     103.337 198.396 137.294  1.00  0.84           O  
ATOM   1140  N   LEU A 208     103.952 196.399 136.472  1.00  0.84           N  
ATOM   1141  CA  LEU A 208     105.336 196.766 136.195  1.00  0.84           C  
ATOM   1142  C   LEU A 208     105.424 197.804 135.082  1.00  0.84           C  
ATOM   1143  O   LEU A 208     106.152 198.792 135.134  1.00  0.84           O  
ATOM   1144  CB  LEU A 208     106.170 195.530 135.781  1.00  0.84           C  
ATOM   1145  CG  LEU A 208     107.691 195.798 135.714  1.00  0.84           C  
ATOM   1146  CD1 LEU A 208     108.339 195.725 137.103  1.00  0.84           C  
ATOM   1147  CD2 LEU A 208     108.384 194.843 134.731  1.00  0.84           C  
ATOM   1148  N   ASP A 209     104.604 197.599 134.046  1.00  0.83           N  
ATOM   1149  CA  ASP A 209     104.488 198.381 132.844  1.00  0.83           C  
ATOM   1150  C   ASP A 209     103.825 199.735 133.124  1.00  0.83           C  
ATOM   1151  O   ASP A 209     103.933 200.682 132.345  1.00  0.83           O  
ATOM   1152  CB  ASP A 209     103.658 197.560 131.808  1.00  0.83           C  
ATOM   1153  CG  ASP A 209     104.114 196.110 131.712  1.00  0.83           C  
ATOM   1154  OD1 ASP A 209     104.042 195.382 132.741  1.00  0.83           O  
ATOM   1155  OD2 ASP A 209     104.541 195.653 130.627  1.00  0.83           O  
ATOM   1156  N   ALA A 210     103.118 199.867 134.271  1.00  0.86           N  
ATOM   1157  CA  ALA A 210     102.681 201.145 134.801  1.00  0.86           C  
ATOM   1158  C   ALA A 210     103.817 201.908 135.471  1.00  0.86           C  
ATOM   1159  O   ALA A 210     104.064 203.068 135.145  1.00  0.86           O  
ATOM   1160  CB  ALA A 210     101.512 200.949 135.791  1.00  0.86           C  
ATOM   1161  N   VAL A 211     104.594 201.264 136.375  1.00  0.87           N  
ATOM   1162  CA  VAL A 211     105.716 201.913 137.058  1.00  0.87           C  
ATOM   1163  C   VAL A 211     106.831 202.327 136.106  1.00  0.87           C  
ATOM   1164  O   VAL A 211     107.379 203.417 136.228  1.00  0.87           O  
ATOM   1165  CB  VAL A 211     106.232 201.205 138.319  1.00  0.87           C  
ATOM   1166  CG1 VAL A 211     105.048 200.971 139.279  1.00  0.87           C  
ATOM   1167  CG2 VAL A 211     106.964 199.883 138.028  1.00  0.87           C  
ATOM   1168  N   LEU A 212     107.141 201.508 135.078  1.00  0.84           N  
ATOM   1169  CA  LEU A 212     108.034 201.869 133.987  1.00  0.84           C  
ATOM   1170  C   LEU A 212     107.545 203.019 133.107  1.00  0.84           C  
ATOM   1171  O   LEU A 212     108.337 203.864 132.692  1.00  0.84           O  
ATOM   1172  CB  LEU A 212     108.423 200.626 133.144  1.00  0.84           C  
ATOM   1173  CG  LEU A 212     109.286 199.592 133.907  1.00  0.84           C  
ATOM   1174  CD1 LEU A 212     109.588 198.372 133.023  1.00  0.84           C  
ATOM   1175  CD2 LEU A 212     110.610 200.203 134.388  1.00  0.84           C  
ATOM   1176  N   TYR A 213     106.227 203.145 132.836  1.00  0.81           N  
ATOM   1177  CA  TYR A 213     105.654 204.326 132.196  1.00  0.81           C  
ATOM   1178  C   TYR A 213     105.816 205.568 133.075  1.00  0.81           C  
ATOM   1179  O   TYR A 213     106.091 206.672 132.610  1.00  0.81           O  
ATOM   1180  CB  TYR A 213     104.162 204.077 131.811  1.00  0.81           C  
ATOM   1181  CG  TYR A 213     103.495 205.304 131.229  1.00  0.81           C  
ATOM   1182  CD1 TYR A 213     102.740 206.144 132.066  1.00  0.81           C  
ATOM   1183  CD2 TYR A 213     103.677 205.670 129.886  1.00  0.81           C  
ATOM   1184  CE1 TYR A 213     102.201 207.344 131.582  1.00  0.81           C  
ATOM   1185  CE2 TYR A 213     103.124 206.865 129.396  1.00  0.81           C  
ATOM   1186  CZ  TYR A 213     102.401 207.710 130.249  1.00  0.81           C  
ATOM   1187  OH  TYR A 213     101.915 208.952 129.791  1.00  0.81           O  
ATOM   1188  N   TRP A 214     105.691 205.423 134.401  1.00  0.80           N  
ATOM   1189  CA  TRP A 214     105.743 206.554 135.298  1.00  0.80           C  
ATOM   1190  C   TRP A 214     107.170 206.943 135.694  1.00  0.80           C  
ATOM   1191  O   TRP A 214     107.367 207.822 136.528  1.00  0.80           O  
ATOM   1192  CB  TRP A 214     104.857 206.289 136.538  1.00  0.80           C  
ATOM   1193  CG  TRP A 214     103.351 206.321 136.315  1.00  0.80           C  
ATOM   1194  CD1 TRP A 214     102.595 207.168 135.551  1.00  0.80           C  
ATOM   1195  CD2 TRP A 214     102.423 205.463 137.002  1.00  0.80           C  
ATOM   1196  NE1 TRP A 214     101.253 206.904 135.716  1.00  0.80           N  
ATOM   1197  CE2 TRP A 214     101.127 205.848 136.595  1.00  0.80           C  
ATOM   1198  CE3 TRP A 214     102.615 204.432 137.919  1.00  0.80           C  
ATOM   1199  CZ2 TRP A 214     100.005 205.193 137.087  1.00  0.80           C  
ATOM   1200  CZ3 TRP A 214     101.480 203.770 138.408  1.00  0.80           C  
ATOM   1201  CH2 TRP A 214     100.196 204.136 137.984  1.00  0.80           C  
ATOM   1202  N   CYS A 215     108.191 206.380 135.011  1.00  0.82           N  
ATOM   1203  CA  CYS A 215     109.578 206.818 135.081  1.00  0.82           C  
ATOM   1204  C   CYS A 215     109.903 207.836 133.988  1.00  0.82           C  
ATOM   1205  O   CYS A 215     110.997 208.395 133.963  1.00  0.82           O  
ATOM   1206  CB  CYS A 215     110.553 205.619 134.915  1.00  0.82           C  
ATOM   1207  SG  CYS A 215     110.562 204.482 136.340  1.00  0.82           S  
ATOM   1208  N   GLN A 216     108.951 208.156 133.079  1.00  0.79           N  
ATOM   1209  CA  GLN A 216     109.125 209.240 132.116  1.00  0.79           C  
ATOM   1210  C   GLN A 216     108.414 210.512 132.572  1.00  0.79           C  
ATOM   1211  O   GLN A 216     108.403 211.544 131.901  1.00  0.79           O  
ATOM   1212  CB  GLN A 216     108.654 208.809 130.701  1.00  0.79           C  
ATOM   1213  CG  GLN A 216     107.145 208.969 130.394  1.00  0.79           C  
ATOM   1214  CD  GLN A 216     106.816 208.442 128.999  1.00  0.79           C  
ATOM   1215  OE1 GLN A 216     107.566 207.719 128.348  1.00  0.79           O  
ATOM   1216  NE2 GLN A 216     105.624 208.835 128.493  1.00  0.79           N  
ATOM   1217  N   ARG A 217     107.790 210.454 133.762  1.00  0.76           N  
ATOM   1218  CA  ARG A 217     107.066 211.542 134.386  1.00  0.76           C  
ATOM   1219  C   ARG A 217     108.000 212.358 135.277  1.00  0.76           C  
ATOM   1220  O   ARG A 217     109.170 212.035 135.439  1.00  0.76           O  
ATOM   1221  CB  ARG A 217     105.864 210.994 135.199  1.00  0.76           C  
ATOM   1222  CG  ARG A 217     104.836 210.184 134.367  1.00  0.76           C  
ATOM   1223  CD  ARG A 217     103.506 210.870 134.011  1.00  0.76           C  
ATOM   1224  NE  ARG A 217     103.794 212.080 133.181  1.00  0.76           N  
ATOM   1225  CZ  ARG A 217     103.907 212.108 131.845  1.00  0.76           C  
ATOM   1226  NH1 ARG A 217     104.122 213.282 131.260  1.00  0.76           N  
ATOM   1227  NH2 ARG A 217     103.795 211.034 131.075  1.00  0.76           N  
ATOM   1228  N   THR A 218     107.510 213.486 135.830  1.00  0.79           N  
ATOM   1229  CA  THR A 218     108.339 214.458 136.541  1.00  0.79           C  
ATOM   1230  C   THR A 218     107.911 214.739 137.975  1.00  0.79           C  
ATOM   1231  O   THR A 218     108.514 215.574 138.644  1.00  0.79           O  
ATOM   1232  CB  THR A 218     108.307 215.797 135.812  1.00  0.79           C  
ATOM   1233  OG1 THR A 218     106.968 216.172 135.495  1.00  0.79           O  
ATOM   1234  CG2 THR A 218     109.057 215.658 134.479  1.00  0.79           C  
ATOM   1235  N   ASP A 219     106.869 214.069 138.517  1.00  0.79           N  
ATOM   1236  CA  ASP A 219     106.419 214.303 139.883  1.00  0.79           C  
ATOM   1237  C   ASP A 219     107.408 213.718 140.921  1.00  0.79           C  
ATOM   1238  O   ASP A 219     107.729 212.528 140.830  1.00  0.79           O  
ATOM   1239  CB  ASP A 219     104.969 213.774 140.079  1.00  0.79           C  
ATOM   1240  CG  ASP A 219     104.478 213.927 141.509  1.00  0.79           C  
ATOM   1241  OD1 ASP A 219     103.875 214.977 141.823  1.00  0.79           O  
ATOM   1242  OD2 ASP A 219     104.688 212.998 142.329  1.00  0.79           O  
ATOM   1243  N   PRO A 220     107.903 214.475 141.914  1.00  0.82           N  
ATOM   1244  CA  PRO A 220     108.815 213.984 142.944  1.00  0.82           C  
ATOM   1245  C   PRO A 220     108.394 212.731 143.692  1.00  0.82           C  
ATOM   1246  O   PRO A 220     109.209 211.830 143.870  1.00  0.82           O  
ATOM   1247  CB  PRO A 220     108.952 215.178 143.906  1.00  0.82           C  
ATOM   1248  CG  PRO A 220     108.805 216.397 142.996  1.00  0.82           C  
ATOM   1249  CD  PRO A 220     107.764 215.935 141.977  1.00  0.82           C  
ATOM   1250  N   ALA A 221     107.143 212.655 144.184  1.00  0.82           N  
ATOM   1251  CA  ALA A 221     106.684 211.538 144.985  1.00  0.82           C  
ATOM   1252  C   ALA A 221     106.350 210.322 144.132  1.00  0.82           C  
ATOM   1253  O   ALA A 221     106.640 209.189 144.515  1.00  0.82           O  
ATOM   1254  CB  ALA A 221     105.506 211.958 145.882  1.00  0.82           C  
ATOM   1255  N   LEU A 222     105.789 210.531 142.920  1.00  0.82           N  
ATOM   1256  CA  LEU A 222     105.570 209.480 141.936  1.00  0.82           C  
ATOM   1257  C   LEU A 222     106.855 208.766 141.539  1.00  0.82           C  
ATOM   1258  O   LEU A 222     106.943 207.542 141.605  1.00  0.82           O  
ATOM   1259  CB  LEU A 222     104.953 210.101 140.655  1.00  0.82           C  
ATOM   1260  CG  LEU A 222     104.643 209.141 139.486  1.00  0.82           C  
ATOM   1261  CD1 LEU A 222     103.564 208.118 139.850  1.00  0.82           C  
ATOM   1262  CD2 LEU A 222     104.213 209.946 138.250  1.00  0.82           C  
ATOM   1263  N   LEU A 223     107.918 209.521 141.190  1.00  0.83           N  
ATOM   1264  CA  LEU A 223     109.214 208.966 140.836  1.00  0.83           C  
ATOM   1265  C   LEU A 223     109.885 208.203 141.967  1.00  0.83           C  
ATOM   1266  O   LEU A 223     110.450 207.130 141.756  1.00  0.83           O  
ATOM   1267  CB  LEU A 223     110.158 210.079 140.333  1.00  0.83           C  
ATOM   1268  CG  LEU A 223     109.763 210.652 138.958  1.00  0.83           C  
ATOM   1269  CD1 LEU A 223     110.591 211.909 138.658  1.00  0.83           C  
ATOM   1270  CD2 LEU A 223     109.936 209.614 137.838  1.00  0.83           C  
ATOM   1271  N   ARG A 224     109.805 208.719 143.214  1.00  0.79           N  
ATOM   1272  CA  ARG A 224     110.288 208.024 144.399  1.00  0.79           C  
ATOM   1273  C   ARG A 224     109.589 206.689 144.624  1.00  0.79           C  
ATOM   1274  O   ARG A 224     110.250 205.674 144.846  1.00  0.79           O  
ATOM   1275  CB  ARG A 224     110.123 208.911 145.660  1.00  0.79           C  
ATOM   1276  CG  ARG A 224     111.124 210.084 145.710  1.00  0.79           C  
ATOM   1277  CD  ARG A 224     110.792 211.176 146.736  1.00  0.79           C  
ATOM   1278  NE  ARG A 224     110.848 210.551 148.104  1.00  0.79           N  
ATOM   1279  CZ  ARG A 224     111.743 210.873 149.048  1.00  0.79           C  
ATOM   1280  NH1 ARG A 224     112.781 211.665 148.808  1.00  0.79           N  
ATOM   1281  NH2 ARG A 224     111.596 210.372 150.277  1.00  0.79           N  
ATOM   1282  N   HIS A 225     108.245 206.652 144.495  1.00  0.83           N  
ATOM   1283  CA  HIS A 225     107.469 205.421 144.538  1.00  0.83           C  
ATOM   1284  C   HIS A 225     107.829 204.443 143.423  1.00  0.83           C  
ATOM   1285  O   HIS A 225     108.021 203.255 143.664  1.00  0.83           O  
ATOM   1286  CB  HIS A 225     105.944 205.714 144.500  1.00  0.83           C  
ATOM   1287  CG  HIS A 225     105.380 206.196 145.809  1.00  0.83           C  
ATOM   1288  ND1 HIS A 225     105.674 205.430 146.913  1.00  0.83           N  
ATOM   1289  CD2 HIS A 225     104.427 207.120 146.118  1.00  0.83           C  
ATOM   1290  CE1 HIS A 225     104.896 205.888 147.877  1.00  0.83           C  
ATOM   1291  NE2 HIS A 225     104.119 206.910 147.448  1.00  0.83           N  
ATOM   1292  N   CYS A 226     107.993 204.910 142.168  1.00  0.88           N  
ATOM   1293  CA  CYS A 226     108.407 204.063 141.051  1.00  0.88           C  
ATOM   1294  C   CYS A 226     109.794 203.437 141.204  1.00  0.88           C  
ATOM   1295  O   CYS A 226     109.987 202.254 140.921  1.00  0.88           O  
ATOM   1296  CB  CYS A 226     108.366 204.835 139.710  1.00  0.88           C  
ATOM   1297  SG  CYS A 226     106.687 205.340 139.259  1.00  0.88           S  
ATOM   1298  N   ALA A 227     110.801 204.200 141.680  1.00  0.89           N  
ATOM   1299  CA  ALA A 227     112.138 203.696 141.957  1.00  0.89           C  
ATOM   1300  C   ALA A 227     112.189 202.674 143.094  1.00  0.89           C  
ATOM   1301  O   ALA A 227     112.829 201.627 142.977  1.00  0.89           O  
ATOM   1302  CB  ALA A 227     113.088 204.875 142.249  1.00  0.89           C  
ATOM   1303  N   LEU A 228     111.468 202.929 144.207  1.00  0.85           N  
ATOM   1304  CA  LEU A 228     111.288 201.973 145.291  1.00  0.85           C  
ATOM   1305  C   LEU A 228     110.543 200.712 144.851  1.00  0.85           C  
ATOM   1306  O   LEU A 228     110.924 199.596 145.207  1.00  0.85           O  
ATOM   1307  CB  LEU A 228     110.574 202.635 146.501  1.00  0.85           C  
ATOM   1308  CG  LEU A 228     111.503 203.129 147.628  1.00  0.85           C  
ATOM   1309  CD1 LEU A 228     110.713 204.027 148.593  1.00  0.85           C  
ATOM   1310  CD2 LEU A 228     112.094 201.933 148.392  1.00  0.85           C  
ATOM   1311  N   ALA A 229     109.487 200.845 144.019  1.00  0.90           N  
ATOM   1312  CA  ALA A 229     108.722 199.733 143.485  1.00  0.90           C  
ATOM   1313  C   ALA A 229     109.538 198.766 142.637  1.00  0.90           C  
ATOM   1314  O   ALA A 229     109.444 197.549 142.795  1.00  0.90           O  
ATOM   1315  CB  ALA A 229     107.535 200.264 142.653  1.00  0.90           C  
ATOM   1316  N   LEU A 230     110.404 199.285 141.740  1.00  0.88           N  
ATOM   1317  CA  LEU A 230     111.360 198.483 140.988  1.00  0.88           C  
ATOM   1318  C   LEU A 230     112.407 197.828 141.882  1.00  0.88           C  
ATOM   1319  O   LEU A 230     112.759 196.664 141.691  1.00  0.88           O  
ATOM   1320  CB  LEU A 230     112.054 199.314 139.879  1.00  0.88           C  
ATOM   1321  CG  LEU A 230     111.105 199.804 138.763  1.00  0.88           C  
ATOM   1322  CD1 LEU A 230     111.782 200.885 137.904  1.00  0.88           C  
ATOM   1323  CD2 LEU A 230     110.603 198.647 137.883  1.00  0.88           C  
ATOM   1324  N   GLY A 231     112.902 198.553 142.910  1.00  0.90           N  
ATOM   1325  CA  GLY A 231     113.712 198.005 144.000  1.00  0.90           C  
ATOM   1326  C   GLY A 231     113.141 196.783 144.688  1.00  0.90           C  
ATOM   1327  O   GLY A 231     113.792 195.744 144.764  1.00  0.90           O  
ATOM   1328  N   ASN A 232     111.891 196.864 145.189  1.00  0.86           N  
ATOM   1329  CA  ASN A 232     111.183 195.723 145.763  1.00  0.86           C  
ATOM   1330  C   ASN A 232     110.894 194.614 144.763  1.00  0.86           C  
ATOM   1331  O   ASN A 232     111.095 193.439 145.046  1.00  0.86           O  
ATOM   1332  CB  ASN A 232     109.832 196.124 146.383  1.00  0.86           C  
ATOM   1333  CG  ASN A 232     110.060 197.123 147.505  1.00  0.86           C  
ATOM   1334  OD1 ASN A 232     111.011 197.067 148.286  1.00  0.86           O  
ATOM   1335  ND2 ASN A 232     109.103 198.066 147.610  1.00  0.86           N  
ATOM   1336  N   CYS A 233     110.448 194.942 143.533  1.00  0.89           N  
ATOM   1337  CA  CYS A 233     110.147 193.941 142.516  1.00  0.89           C  
ATOM   1338  C   CYS A 233     111.362 193.081 142.162  1.00  0.89           C  
ATOM   1339  O   CYS A 233     111.278 191.856 142.075  1.00  0.89           O  
ATOM   1340  CB  CYS A 233     109.567 194.629 141.249  1.00  0.89           C  
ATOM   1341  SG  CYS A 233     108.867 193.484 140.014  1.00  0.89           S  
ATOM   1342  N   ALA A 234     112.551 193.703 142.020  1.00  0.88           N  
ATOM   1343  CA  ALA A 234     113.801 192.990 141.850  1.00  0.88           C  
ATOM   1344  C   ALA A 234     114.212 192.156 143.069  1.00  0.88           C  
ATOM   1345  O   ALA A 234     114.678 191.028 142.930  1.00  0.88           O  
ATOM   1346  CB  ALA A 234     114.920 193.977 141.457  1.00  0.88           C  
ATOM   1347  N   LEU A 235     114.045 192.690 144.296  1.00  0.84           N  
ATOM   1348  CA  LEU A 235     114.371 192.015 145.546  1.00  0.84           C  
ATOM   1349  C   LEU A 235     113.430 190.902 146.004  1.00  0.84           C  
ATOM   1350  O   LEU A 235     113.853 189.996 146.728  1.00  0.84           O  
ATOM   1351  CB  LEU A 235     114.466 193.057 146.689  1.00  0.84           C  
ATOM   1352  CG  LEU A 235     115.840 193.745 146.777  1.00  0.84           C  
ATOM   1353  CD1 LEU A 235     115.806 194.920 147.766  1.00  0.84           C  
ATOM   1354  CD2 LEU A 235     116.922 192.732 147.182  1.00  0.84           C  
ATOM   1355  N   HIS A 236     112.138 190.951 145.638  1.00  0.82           N  
ATOM   1356  CA  HIS A 236     111.133 190.000 146.084  1.00  0.82           C  
ATOM   1357  C   HIS A 236     110.458 189.214 144.965  1.00  0.82           C  
ATOM   1358  O   HIS A 236     109.579 188.401 145.239  1.00  0.82           O  
ATOM   1359  CB  HIS A 236     110.013 190.750 146.847  1.00  0.82           C  
ATOM   1360  CG  HIS A 236     110.448 191.367 148.147  1.00  0.82           C  
ATOM   1361  ND1 HIS A 236     110.949 192.653 148.186  1.00  0.82           N  
ATOM   1362  CD2 HIS A 236     110.383 190.856 149.406  1.00  0.82           C  
ATOM   1363  CE1 HIS A 236     111.174 192.904 149.459  1.00  0.82           C  
ATOM   1364  NE2 HIS A 236     110.851 191.849 150.243  1.00  0.82           N  
ATOM   1365  N   GLY A 237     110.822 189.413 143.680  1.00  0.85           N  
ATOM   1366  CA  GLY A 237     110.163 188.731 142.560  1.00  0.85           C  
ATOM   1367  C   GLY A 237     110.757 187.434 142.078  1.00  0.85           C  
ATOM   1368  O   GLY A 237     110.157 186.739 141.257  1.00  0.85           O  
ATOM   1369  N   GLY A 238     111.956 187.071 142.559  1.00  0.88           N  
ATOM   1370  CA  GLY A 238     112.678 185.895 142.084  1.00  0.88           C  
ATOM   1371  C   GLY A 238     113.234 185.996 140.677  1.00  0.88           C  
ATOM   1372  O   GLY A 238     113.142 187.009 139.986  1.00  0.88           O  
ATOM   1373  N   GLN A 239     113.877 184.907 140.209  1.00  0.80           N  
ATOM   1374  CA  GLN A 239     114.633 184.860 138.962  1.00  0.80           C  
ATOM   1375  C   GLN A 239     113.819 185.160 137.705  1.00  0.80           C  
ATOM   1376  O   GLN A 239     114.247 185.903 136.823  1.00  0.80           O  
ATOM   1377  CB  GLN A 239     115.267 183.452 138.842  1.00  0.80           C  
ATOM   1378  CG  GLN A 239     116.353 183.309 137.745  1.00  0.80           C  
ATOM   1379  CD  GLN A 239     116.976 181.911 137.657  1.00  0.80           C  
ATOM   1380  OE1 GLN A 239     117.524 181.526 136.626  1.00  0.80           O  
ATOM   1381  NE2 GLN A 239     116.911 181.101 138.734  1.00  0.80           N  
ATOM   1382  N   ALA A 240     112.592 184.603 137.626  1.00  0.84           N  
ATOM   1383  CA  ALA A 240     111.669 184.778 136.522  1.00  0.84           C  
ATOM   1384  C   ALA A 240     111.221 186.228 136.313  1.00  0.84           C  
ATOM   1385  O   ALA A 240     111.204 186.738 135.193  1.00  0.84           O  
ATOM   1386  CB  ALA A 240     110.440 183.873 136.760  1.00  0.84           C  
ATOM   1387  N   VAL A 241     110.877 186.945 137.407  1.00  0.86           N  
ATOM   1388  CA  VAL A 241     110.549 188.368 137.373  1.00  0.86           C  
ATOM   1389  C   VAL A 241     111.745 189.231 137.031  1.00  0.86           C  
ATOM   1390  O   VAL A 241     111.627 190.149 136.224  1.00  0.86           O  
ATOM   1391  CB  VAL A 241     109.847 188.823 138.651  1.00  0.86           C  
ATOM   1392  CG1 VAL A 241     110.063 190.311 139.003  1.00  0.86           C  
ATOM   1393  CG2 VAL A 241     108.347 188.507 138.493  1.00  0.86           C  
ATOM   1394  N   GLN A 242     112.945 188.937 137.580  1.00  0.84           N  
ATOM   1395  CA  GLN A 242     114.163 189.663 137.247  1.00  0.84           C  
ATOM   1396  C   GLN A 242     114.531 189.604 135.766  1.00  0.84           C  
ATOM   1397  O   GLN A 242     114.916 190.624 135.193  1.00  0.84           O  
ATOM   1398  CB  GLN A 242     115.361 189.190 138.104  1.00  0.84           C  
ATOM   1399  CG  GLN A 242     115.280 189.633 139.587  1.00  0.84           C  
ATOM   1400  CD  GLN A 242     116.521 189.191 140.363  1.00  0.84           C  
ATOM   1401  OE1 GLN A 242     117.292 188.327 139.935  1.00  0.84           O  
ATOM   1402  NE2 GLN A 242     116.745 189.801 141.546  1.00  0.84           N  
ATOM   1403  N   ARG A 243     114.361 188.440 135.090  1.00  0.80           N  
ATOM   1404  CA  ARG A 243     114.436 188.372 133.634  1.00  0.80           C  
ATOM   1405  C   ARG A 243     113.427 189.293 132.950  1.00  0.80           C  
ATOM   1406  O   ARG A 243     113.796 190.149 132.150  1.00  0.80           O  
ATOM   1407  CB  ARG A 243     114.193 186.932 133.105  1.00  0.80           C  
ATOM   1408  CG  ARG A 243     115.374 185.967 133.309  1.00  0.80           C  
ATOM   1409  CD  ARG A 243     115.283 184.729 132.405  1.00  0.80           C  
ATOM   1410  NE  ARG A 243     114.402 183.686 133.031  1.00  0.80           N  
ATOM   1411  CZ  ARG A 243     114.876 182.615 133.693  1.00  0.80           C  
ATOM   1412  NH1 ARG A 243     116.130 182.511 134.099  1.00  0.80           N  
ATOM   1413  NH2 ARG A 243     114.055 181.589 133.908  1.00  0.80           N  
ATOM   1414  N   ARG A 244     112.133 189.216 133.326  1.00  0.80           N  
ATOM   1415  CA  ARG A 244     111.082 190.030 132.735  1.00  0.80           C  
ATOM   1416  C   ARG A 244     111.243 191.533 132.926  1.00  0.80           C  
ATOM   1417  O   ARG A 244     110.918 192.307 132.030  1.00  0.80           O  
ATOM   1418  CB  ARG A 244     109.668 189.581 133.192  1.00  0.80           C  
ATOM   1419  CG  ARG A 244     109.234 188.200 132.644  1.00  0.80           C  
ATOM   1420  CD  ARG A 244     109.213 188.075 131.109  1.00  0.80           C  
ATOM   1421  NE  ARG A 244     108.162 189.023 130.593  1.00  0.80           N  
ATOM   1422  CZ  ARG A 244     108.153 189.528 129.352  1.00  0.80           C  
ATOM   1423  NH1 ARG A 244     109.141 189.354 128.487  1.00  0.80           N  
ATOM   1424  NH2 ARG A 244     107.097 190.225 128.931  1.00  0.80           N  
ATOM   1425  N   MET A 245     111.761 192.003 134.076  1.00  0.85           N  
ATOM   1426  CA  MET A 245     112.124 193.398 134.269  1.00  0.85           C  
ATOM   1427  C   MET A 245     113.209 193.888 133.315  1.00  0.85           C  
ATOM   1428  O   MET A 245     113.097 194.959 132.723  1.00  0.85           O  
ATOM   1429  CB  MET A 245     112.640 193.634 135.709  1.00  0.85           C  
ATOM   1430  CG  MET A 245     111.589 193.416 136.811  1.00  0.85           C  
ATOM   1431  SD  MET A 245     112.295 193.526 138.477  1.00  0.85           S  
ATOM   1432  CE  MET A 245     112.320 195.338 138.546  1.00  0.85           C  
ATOM   1433  N   VAL A 246     114.285 193.104 133.125  1.00  0.86           N  
ATOM   1434  CA  VAL A 246     115.351 193.412 132.185  1.00  0.86           C  
ATOM   1435  C   VAL A 246     114.893 193.351 130.729  1.00  0.86           C  
ATOM   1436  O   VAL A 246     115.166 194.256 129.940  1.00  0.86           O  
ATOM   1437  CB  VAL A 246     116.560 192.536 132.471  1.00  0.86           C  
ATOM   1438  CG1 VAL A 246     117.657 192.752 131.412  1.00  0.86           C  
ATOM   1439  CG2 VAL A 246     117.080 192.908 133.878  1.00  0.86           C  
ATOM   1440  N   GLU A 247     114.098 192.331 130.349  1.00  0.82           N  
ATOM   1441  CA  GLU A 247     113.468 192.226 129.041  1.00  0.82           C  
ATOM   1442  C   GLU A 247     112.536 193.396 128.712  1.00  0.82           C  
ATOM   1443  O   GLU A 247     112.481 193.867 127.577  1.00  0.82           O  
ATOM   1444  CB  GLU A 247     112.677 190.906 128.939  1.00  0.82           C  
ATOM   1445  CG  GLU A 247     113.561 189.630 128.935  1.00  0.82           C  
ATOM   1446  CD  GLU A 247     112.715 188.378 129.135  1.00  0.82           C  
ATOM   1447  OE1 GLU A 247     111.499 188.444 128.815  1.00  0.82           O  
ATOM   1448  OE2 GLU A 247     113.233 187.354 129.641  1.00  0.82           O  
ATOM   1449  N   LYS A 248     111.813 193.937 129.719  1.00  0.82           N  
ATOM   1450  CA  LYS A 248     110.972 195.116 129.567  1.00  0.82           C  
ATOM   1451  C   LYS A 248     111.740 196.424 129.796  1.00  0.82           C  
ATOM   1452  O   LYS A 248     111.144 197.491 129.914  1.00  0.82           O  
ATOM   1453  CB  LYS A 248     109.753 195.072 130.535  1.00  0.82           C  
ATOM   1454  CG  LYS A 248     108.737 193.954 130.222  1.00  0.82           C  
ATOM   1455  CD  LYS A 248     107.340 194.212 130.831  1.00  0.82           C  
ATOM   1456  CE  LYS A 248     106.734 193.049 131.638  1.00  0.82           C  
ATOM   1457  NZ  LYS A 248     105.286 193.248 131.872  1.00  0.82           N  
ATOM   1458  N   ARG A 249     113.091 196.370 129.820  1.00  0.78           N  
ATOM   1459  CA  ARG A 249     113.995 197.513 129.803  1.00  0.78           C  
ATOM   1460  C   ARG A 249     113.957 198.380 131.056  1.00  0.78           C  
ATOM   1461  O   ARG A 249     114.100 199.604 131.025  1.00  0.78           O  
ATOM   1462  CB  ARG A 249     113.857 198.364 128.513  1.00  0.78           C  
ATOM   1463  CG  ARG A 249     113.949 197.560 127.194  1.00  0.78           C  
ATOM   1464  CD  ARG A 249     115.238 196.739 127.038  1.00  0.78           C  
ATOM   1465  NE  ARG A 249     115.445 196.506 125.562  1.00  0.78           N  
ATOM   1466  CZ  ARG A 249     116.133 197.343 124.769  1.00  0.78           C  
ATOM   1467  NH1 ARG A 249     116.945 198.282 125.236  1.00  0.78           N  
ATOM   1468  NH2 ARG A 249     116.003 197.256 123.444  1.00  0.78           N  
ATOM   1469  N   ALA A 250     113.815 197.740 132.233  1.00  0.87           N  
ATOM   1470  CA  ALA A 250     113.818 198.414 133.514  1.00  0.87           C  
ATOM   1471  C   ALA A 250     115.130 199.115 133.853  1.00  0.87           C  
ATOM   1472  O   ALA A 250     115.138 200.190 134.443  1.00  0.87           O  
ATOM   1473  CB  ALA A 250     113.438 197.426 134.634  1.00  0.87           C  
ATOM   1474  N   ALA A 251     116.284 198.526 133.478  1.00  0.86           N  
ATOM   1475  CA  ALA A 251     117.600 199.086 133.723  1.00  0.86           C  
ATOM   1476  C   ALA A 251     117.850 200.408 132.998  1.00  0.86           C  
ATOM   1477  O   ALA A 251     118.396 201.350 133.578  1.00  0.86           O  
ATOM   1478  CB  ALA A 251     118.677 198.047 133.358  1.00  0.86           C  
ATOM   1479  N   GLU A 252     117.428 200.522 131.723  1.00  0.81           N  
ATOM   1480  CA  GLU A 252     117.366 201.755 130.959  1.00  0.81           C  
ATOM   1481  C   GLU A 252     116.414 202.790 131.553  1.00  0.81           C  
ATOM   1482  O   GLU A 252     116.762 203.961 131.687  1.00  0.81           O  
ATOM   1483  CB  GLU A 252     116.959 201.471 129.489  1.00  0.81           C  
ATOM   1484  CG  GLU A 252     117.993 200.661 128.665  1.00  0.81           C  
ATOM   1485  CD  GLU A 252     117.776 199.154 128.701  1.00  0.81           C  
ATOM   1486  OE1 GLU A 252     117.421 198.597 129.771  1.00  0.81           O  
ATOM   1487  OE2 GLU A 252     117.957 198.542 127.616  1.00  0.81           O  
ATOM   1488  N   TRP A 253     115.206 202.388 131.994  1.00  0.81           N  
ATOM   1489  CA  TRP A 253     114.233 203.295 132.593  1.00  0.81           C  
ATOM   1490  C   TRP A 253     114.553 203.705 134.027  1.00  0.81           C  
ATOM   1491  O   TRP A 253     113.968 204.646 134.561  1.00  0.81           O  
ATOM   1492  CB  TRP A 253     112.796 202.733 132.471  1.00  0.81           C  
ATOM   1493  CG  TRP A 253     112.203 202.970 131.094  1.00  0.81           C  
ATOM   1494  CD1 TRP A 253     111.889 202.082 130.101  1.00  0.81           C  
ATOM   1495  CD2 TRP A 253     111.914 204.283 130.573  1.00  0.81           C  
ATOM   1496  NE1 TRP A 253     111.415 202.756 128.993  1.00  0.81           N  
ATOM   1497  CE2 TRP A 253     111.435 204.108 129.259  1.00  0.81           C  
ATOM   1498  CE3 TRP A 253     112.038 205.555 131.133  1.00  0.81           C  
ATOM   1499  CZ2 TRP A 253     111.080 205.201 128.476  1.00  0.81           C  
ATOM   1500  CZ3 TRP A 253     111.680 206.657 130.344  1.00  0.81           C  
ATOM   1501  CH2 TRP A 253     111.206 206.483 129.036  1.00  0.81           C  
ATOM   1502  N   LEU A 254     115.534 203.059 134.679  1.00  0.84           N  
ATOM   1503  CA  LEU A 254     116.117 203.528 135.925  1.00  0.84           C  
ATOM   1504  C   LEU A 254     117.149 204.632 135.713  1.00  0.84           C  
ATOM   1505  O   LEU A 254     117.491 205.350 136.654  1.00  0.84           O  
ATOM   1506  CB  LEU A 254     116.750 202.352 136.710  1.00  0.84           C  
ATOM   1507  CG  LEU A 254     115.697 201.485 137.433  1.00  0.84           C  
ATOM   1508  CD1 LEU A 254     116.253 200.096 137.774  1.00  0.84           C  
ATOM   1509  CD2 LEU A 254     115.200 202.175 138.711  1.00  0.84           C  
ATOM   1510  N   PHE A 255     117.636 204.846 134.465  1.00  0.82           N  
ATOM   1511  CA  PHE A 255     118.575 205.914 134.142  1.00  0.82           C  
ATOM   1512  C   PHE A 255     118.051 207.321 134.473  1.00  0.82           C  
ATOM   1513  O   PHE A 255     118.814 208.061 135.091  1.00  0.82           O  
ATOM   1514  CB  PHE A 255     119.087 205.804 132.666  1.00  0.82           C  
ATOM   1515  CG  PHE A 255     120.246 206.725 132.390  1.00  0.82           C  
ATOM   1516  CD1 PHE A 255     120.030 208.060 132.005  1.00  0.82           C  
ATOM   1517  CD2 PHE A 255     121.561 206.276 132.580  1.00  0.82           C  
ATOM   1518  CE1 PHE A 255     121.107 208.947 131.879  1.00  0.82           C  
ATOM   1519  CE2 PHE A 255     122.645 207.146 132.409  1.00  0.82           C  
ATOM   1520  CZ  PHE A 255     122.415 208.488 132.080  1.00  0.82           C  
ATOM   1521  N   PRO A 256     116.822 207.775 134.192  1.00  0.82           N  
ATOM   1522  CA  PRO A 256     116.364 209.106 134.581  1.00  0.82           C  
ATOM   1523  C   PRO A 256     116.314 209.328 136.077  1.00  0.82           C  
ATOM   1524  O   PRO A 256     116.520 210.453 136.527  1.00  0.82           O  
ATOM   1525  CB  PRO A 256     114.981 209.228 133.913  1.00  0.82           C  
ATOM   1526  CG  PRO A 256     115.089 208.311 132.695  1.00  0.82           C  
ATOM   1527  CD  PRO A 256     115.872 207.145 133.277  1.00  0.82           C  
ATOM   1528  N   CYS A 257     116.033 208.275 136.859  1.00  0.84           N  
ATOM   1529  CA  CYS A 257     115.954 208.325 138.306  1.00  0.84           C  
ATOM   1530  C   CYS A 257     117.332 208.321 138.972  1.00  0.84           C  
ATOM   1531  O   CYS A 257     117.602 209.108 139.874  1.00  0.84           O  
ATOM   1532  CB  CYS A 257     115.057 207.170 138.828  1.00  0.84           C  
ATOM   1533  SG  CYS A 257     113.367 207.249 138.132  1.00  0.84           S  
ATOM   1534  N   ALA A 258     118.280 207.470 138.519  1.00  0.84           N  
ATOM   1535  CA  ALA A 258     119.648 207.446 139.022  1.00  0.84           C  
ATOM   1536  C   ALA A 258     120.462 208.673 138.596  1.00  0.84           C  
ATOM   1537  O   ALA A 258     121.371 209.140 139.294  1.00  0.84           O  
ATOM   1538  CB  ALA A 258     120.333 206.139 138.576  1.00  0.84           C  
ATOM   1539  N   PHE A 259     120.100 209.263 137.439  1.00  0.78           N  
ATOM   1540  CA  PHE A 259     120.698 210.467 136.901  1.00  0.78           C  
ATOM   1541  C   PHE A 259     119.944 211.729 137.301  1.00  0.78           C  
ATOM   1542  O   PHE A 259     120.251 212.818 136.813  1.00  0.78           O  
ATOM   1543  CB  PHE A 259     120.790 210.379 135.354  1.00  0.78           C  
ATOM   1544  CG  PHE A 259     121.773 211.365 134.781  1.00  0.78           C  
ATOM   1545  CD1 PHE A 259     123.148 211.214 135.017  1.00  0.78           C  
ATOM   1546  CD2 PHE A 259     121.330 212.467 134.032  1.00  0.78           C  
ATOM   1547  CE1 PHE A 259     124.062 212.116 134.465  1.00  0.78           C  
ATOM   1548  CE2 PHE A 259     122.243 213.336 133.427  1.00  0.78           C  
ATOM   1549  CZ  PHE A 259     123.614 213.143 133.628  1.00  0.78           C  
ATOM   1550  N   SER A 260     118.989 211.678 138.241  1.00  0.78           N  
ATOM   1551  CA  SER A 260     118.366 212.869 138.817  1.00  0.78           C  
ATOM   1552  C   SER A 260     119.362 213.879 139.406  1.00  0.78           C  
ATOM   1553  O   SER A 260     120.547 213.584 139.621  1.00  0.78           O  
ATOM   1554  CB  SER A 260     117.198 212.547 139.795  1.00  0.78           C  
ATOM   1555  OG  SER A 260     117.632 212.290 141.128  1.00  0.78           O  
ATOM   1556  N   LYS A 261     118.936 215.126 139.630  1.00  0.76           N  
ATOM   1557  CA  LYS A 261     119.717 216.164 140.286  1.00  0.76           C  
ATOM   1558  C   LYS A 261     118.909 216.785 141.422  1.00  0.76           C  
ATOM   1559  O   LYS A 261     119.442 217.500 142.265  1.00  0.76           O  
ATOM   1560  CB  LYS A 261     120.123 217.263 139.261  1.00  0.76           C  
ATOM   1561  CG  LYS A 261     120.903 216.733 138.039  1.00  0.76           C  
ATOM   1562  CD  LYS A 261     122.306 216.178 138.351  1.00  0.76           C  
ATOM   1563  CE  LYS A 261     122.775 215.127 137.333  1.00  0.76           C  
ATOM   1564  NZ  LYS A 261     122.683 213.774 137.918  1.00  0.76           N  
ATOM   1565  N   GLU A 262     117.599 216.492 141.456  1.00  0.75           N  
ATOM   1566  CA  GLU A 262     116.588 217.051 142.315  1.00  0.75           C  
ATOM   1567  C   GLU A 262     116.480 216.388 143.688  1.00  0.75           C  
ATOM   1568  O   GLU A 262     116.322 217.063 144.700  1.00  0.75           O  
ATOM   1569  CB  GLU A 262     115.225 216.967 141.566  1.00  0.75           C  
ATOM   1570  CG  GLU A 262     115.225 217.578 140.124  1.00  0.75           C  
ATOM   1571  CD  GLU A 262     115.922 216.764 139.023  1.00  0.75           C  
ATOM   1572  OE1 GLU A 262     116.305 215.595 139.292  1.00  0.75           O  
ATOM   1573  OE2 GLU A 262     116.160 217.317 137.924  1.00  0.75           O  
ATOM   1574  N   ASP A 263     116.558 215.040 143.757  1.00  0.78           N  
ATOM   1575  CA  ASP A 263     116.453 214.287 144.999  1.00  0.78           C  
ATOM   1576  C   ASP A 263     117.573 213.250 145.068  1.00  0.78           C  
ATOM   1577  O   ASP A 263     117.708 212.387 144.200  1.00  0.78           O  
ATOM   1578  CB  ASP A 263     115.052 213.602 145.084  1.00  0.78           C  
ATOM   1579  CG  ASP A 263     114.819 212.787 146.351  1.00  0.78           C  
ATOM   1580  OD1 ASP A 263     115.592 212.906 147.331  1.00  0.78           O  
ATOM   1581  OD2 ASP A 263     113.863 211.969 146.364  1.00  0.78           O  
ATOM   1582  N   GLU A 264     118.399 213.286 146.131  1.00  0.79           N  
ATOM   1583  CA  GLU A 264     119.405 212.284 146.426  1.00  0.79           C  
ATOM   1584  C   GLU A 264     118.829 210.903 146.753  1.00  0.79           C  
ATOM   1585  O   GLU A 264     119.389 209.878 146.358  1.00  0.79           O  
ATOM   1586  CB  GLU A 264     120.317 212.787 147.565  1.00  0.79           C  
ATOM   1587  CG  GLU A 264     121.277 213.917 147.113  1.00  0.79           C  
ATOM   1588  CD  GLU A 264     122.175 214.405 148.248  1.00  0.79           C  
ATOM   1589  OE1 GLU A 264     121.643 214.678 149.353  1.00  0.79           O  
ATOM   1590  OE2 GLU A 264     123.406 214.502 148.010  1.00  0.79           O  
ATOM   1591  N   LEU A 265     117.672 210.825 147.454  1.00  0.81           N  
ATOM   1592  CA  LEU A 265     117.031 209.559 147.797  1.00  0.81           C  
ATOM   1593  C   LEU A 265     116.482 208.813 146.594  1.00  0.81           C  
ATOM   1594  O   LEU A 265     116.552 207.586 146.527  1.00  0.81           O  
ATOM   1595  CB  LEU A 265     115.901 209.709 148.853  1.00  0.81           C  
ATOM   1596  CG  LEU A 265     116.334 209.471 150.317  1.00  0.81           C  
ATOM   1597  CD1 LEU A 265     115.136 209.645 151.262  1.00  0.81           C  
ATOM   1598  CD2 LEU A 265     116.943 208.075 150.535  1.00  0.81           C  
ATOM   1599  N   LEU A 266     115.942 209.539 145.594  1.00  0.83           N  
ATOM   1600  CA  LEU A 266     115.497 208.967 144.334  1.00  0.83           C  
ATOM   1601  C   LEU A 266     116.609 208.218 143.605  1.00  0.83           C  
ATOM   1602  O   LEU A 266     116.430 207.086 143.155  1.00  0.83           O  
ATOM   1603  CB  LEU A 266     114.942 210.096 143.425  1.00  0.83           C  
ATOM   1604  CG  LEU A 266     114.464 209.663 142.020  1.00  0.83           C  
ATOM   1605  CD1 LEU A 266     113.386 208.575 142.088  1.00  0.83           C  
ATOM   1606  CD2 LEU A 266     113.950 210.865 141.214  1.00  0.83           C  
ATOM   1607  N   ARG A 267     117.818 208.817 143.546  1.00  0.81           N  
ATOM   1608  CA  ARG A 267     118.999 208.194 142.980  1.00  0.81           C  
ATOM   1609  C   ARG A 267     119.440 206.976 143.751  1.00  0.81           C  
ATOM   1610  O   ARG A 267     119.746 205.940 143.172  1.00  0.81           O  
ATOM   1611  CB  ARG A 267     120.198 209.173 142.949  1.00  0.81           C  
ATOM   1612  CG  ARG A 267     119.837 210.497 142.269  1.00  0.81           C  
ATOM   1613  CD  ARG A 267     120.926 211.562 142.262  1.00  0.81           C  
ATOM   1614  NE  ARG A 267     121.932 211.103 141.258  1.00  0.81           N  
ATOM   1615  CZ  ARG A 267     123.141 211.650 141.119  1.00  0.81           C  
ATOM   1616  NH1 ARG A 267     123.456 212.776 141.752  1.00  0.81           N  
ATOM   1617  NH2 ARG A 267     124.033 211.036 140.348  1.00  0.81           N  
ATOM   1618  N   LEU A 268     119.458 207.076 145.092  1.00  0.86           N  
ATOM   1619  CA  LEU A 268     119.884 206.009 145.974  1.00  0.86           C  
ATOM   1620  C   LEU A 268     119.011 204.762 145.855  1.00  0.86           C  
ATOM   1621  O   LEU A 268     119.508 203.655 145.639  1.00  0.86           O  
ATOM   1622  CB  LEU A 268     119.921 206.576 147.417  1.00  0.86           C  
ATOM   1623  CG  LEU A 268     120.667 205.728 148.466  1.00  0.86           C  
ATOM   1624  CD1 LEU A 268     122.138 205.493 148.094  1.00  0.86           C  
ATOM   1625  CD2 LEU A 268     120.579 206.402 149.844  1.00  0.86           C  
ATOM   1626  N   HIS A 269     117.673 204.940 145.873  1.00  0.86           N  
ATOM   1627  CA  HIS A 269     116.708 203.876 145.639  1.00  0.86           C  
ATOM   1628  C   HIS A 269     116.789 203.270 144.238  1.00  0.86           C  
ATOM   1629  O   HIS A 269     116.760 202.050 144.070  1.00  0.86           O  
ATOM   1630  CB  HIS A 269     115.266 204.367 145.911  1.00  0.86           C  
ATOM   1631  CG  HIS A 269     115.020 204.789 147.334  1.00  0.86           C  
ATOM   1632  ND1 HIS A 269     115.486 204.026 148.396  1.00  0.86           N  
ATOM   1633  CD2 HIS A 269     114.269 205.825 147.796  1.00  0.86           C  
ATOM   1634  CE1 HIS A 269     115.010 204.618 149.473  1.00  0.86           C  
ATOM   1635  NE2 HIS A 269     114.265 205.708 149.169  1.00  0.86           N  
ATOM   1636  N   ALA A 270     116.943 204.107 143.185  1.00  0.89           N  
ATOM   1637  CA  ALA A 270     117.157 203.660 141.817  1.00  0.89           C  
ATOM   1638  C   ALA A 270     118.450 202.857 141.633  1.00  0.89           C  
ATOM   1639  O   ALA A 270     118.484 201.830 140.955  1.00  0.89           O  
ATOM   1640  CB  ALA A 270     117.121 204.876 140.864  1.00  0.89           C  
ATOM   1641  N   CYS A 271     119.549 203.289 142.276  1.00  0.89           N  
ATOM   1642  CA  CYS A 271     120.815 202.580 142.327  1.00  0.89           C  
ATOM   1643  C   CYS A 271     120.749 201.228 143.024  1.00  0.89           C  
ATOM   1644  O   CYS A 271     121.369 200.271 142.560  1.00  0.89           O  
ATOM   1645  CB  CYS A 271     121.939 203.457 142.926  1.00  0.89           C  
ATOM   1646  SG  CYS A 271     122.454 204.765 141.760  1.00  0.89           S  
ATOM   1647  N   LEU A 272     119.966 201.074 144.120  1.00  0.89           N  
ATOM   1648  CA  LEU A 272     119.695 199.761 144.701  1.00  0.89           C  
ATOM   1649  C   LEU A 272     119.018 198.809 143.708  1.00  0.89           C  
ATOM   1650  O   LEU A 272     119.399 197.646 143.583  1.00  0.89           O  
ATOM   1651  CB  LEU A 272     118.839 199.855 145.997  1.00  0.89           C  
ATOM   1652  CG  LEU A 272     118.830 198.563 146.854  1.00  0.89           C  
ATOM   1653  CD1 LEU A 272     120.182 198.329 147.547  1.00  0.89           C  
ATOM   1654  CD2 LEU A 272     117.707 198.592 147.904  1.00  0.89           C  
ATOM   1655  N   ALA A 273     118.034 199.307 142.926  1.00  0.90           N  
ATOM   1656  CA  ALA A 273     117.345 198.546 141.899  1.00  0.90           C  
ATOM   1657  C   ALA A 273     118.242 197.995 140.774  1.00  0.90           C  
ATOM   1658  O   ALA A 273     118.177 196.809 140.453  1.00  0.90           O  
ATOM   1659  CB  ALA A 273     116.214 199.419 141.314  1.00  0.90           C  
ATOM   1660  N   VAL A 274     119.148 198.810 140.175  1.00  0.88           N  
ATOM   1661  CA  VAL A 274     120.135 198.314 139.203  1.00  0.88           C  
ATOM   1662  C   VAL A 274     121.175 197.377 139.797  1.00  0.88           C  
ATOM   1663  O   VAL A 274     121.540 196.374 139.188  1.00  0.88           O  
ATOM   1664  CB  VAL A 274     120.852 199.374 138.357  1.00  0.88           C  
ATOM   1665  CG1 VAL A 274     119.880 199.904 137.290  1.00  0.88           C  
ATOM   1666  CG2 VAL A 274     121.423 200.532 139.193  1.00  0.88           C  
ATOM   1667  N   ALA A 275     121.679 197.661 141.009  1.00  0.90           N  
ATOM   1668  CA  ALA A 275     122.637 196.826 141.702  1.00  0.90           C  
ATOM   1669  C   ALA A 275     122.128 195.433 142.082  1.00  0.90           C  
ATOM   1670  O   ALA A 275     122.837 194.431 141.954  1.00  0.90           O  
ATOM   1671  CB  ALA A 275     123.066 197.582 142.956  1.00  0.90           C  
ATOM   1672  N   VAL A 276     120.860 195.335 142.537  1.00  0.88           N  
ATOM   1673  CA  VAL A 276     120.167 194.069 142.758  1.00  0.88           C  
ATOM   1674  C   VAL A 276     120.005 193.276 141.468  1.00  0.88           C  
ATOM   1675  O   VAL A 276     120.283 192.077 141.424  1.00  0.88           O  
ATOM   1676  CB  VAL A 276     118.824 194.294 143.453  1.00  0.88           C  
ATOM   1677  CG1 VAL A 276     117.920 193.043 143.406  1.00  0.88           C  
ATOM   1678  CG2 VAL A 276     119.111 194.676 144.919  1.00  0.88           C  
ATOM   1679  N   LEU A 277     119.617 193.933 140.355  1.00  0.86           N  
ATOM   1680  CA  LEU A 277     119.554 193.303 139.045  1.00  0.86           C  
ATOM   1681  C   LEU A 277     120.910 192.830 138.514  1.00  0.86           C  
ATOM   1682  O   LEU A 277     121.016 191.747 137.951  1.00  0.86           O  
ATOM   1683  CB  LEU A 277     118.861 194.228 138.012  1.00  0.86           C  
ATOM   1684  CG  LEU A 277     117.345 194.430 138.235  1.00  0.86           C  
ATOM   1685  CD1 LEU A 277     116.804 195.530 137.307  1.00  0.86           C  
ATOM   1686  CD2 LEU A 277     116.564 193.126 138.006  1.00  0.86           C  
ATOM   1687  N   ALA A 278     121.998 193.601 138.723  1.00  0.88           N  
ATOM   1688  CA  ALA A 278     123.345 193.248 138.300  1.00  0.88           C  
ATOM   1689  C   ALA A 278     123.992 192.127 139.115  1.00  0.88           C  
ATOM   1690  O   ALA A 278     124.996 191.537 138.718  1.00  0.88           O  
ATOM   1691  CB  ALA A 278     124.240 194.495 138.406  1.00  0.88           C  
ATOM   1692  N   THR A 279     123.415 191.798 140.289  1.00  0.84           N  
ATOM   1693  CA  THR A 279     123.823 190.665 141.126  1.00  0.84           C  
ATOM   1694  C   THR A 279     123.367 189.335 140.528  1.00  0.84           C  
ATOM   1695  O   THR A 279     123.946 188.279 140.788  1.00  0.84           O  
ATOM   1696  CB  THR A 279     123.311 190.819 142.559  1.00  0.84           C  
ATOM   1697  OG1 THR A 279     123.944 191.942 143.159  1.00  0.84           O  
ATOM   1698  CG2 THR A 279     123.593 189.593 143.452  1.00  0.84           C  
ATOM   1699  N   ASN A 280     122.348 189.360 139.640  1.00  0.83           N  
ATOM   1700  CA  ASN A 280     121.906 188.223 138.847  1.00  0.83           C  
ATOM   1701  C   ASN A 280     122.857 188.041 137.646  1.00  0.83           C  
ATOM   1702  O   ASN A 280     123.028 188.940 136.829  1.00  0.83           O  
ATOM   1703  CB  ASN A 280     120.416 188.475 138.429  1.00  0.83           C  
ATOM   1704  CG  ASN A 280     119.769 187.357 137.608  1.00  0.83           C  
ATOM   1705  OD1 ASN A 280     120.434 186.511 137.014  1.00  0.83           O  
ATOM   1706  ND2 ASN A 280     118.417 187.337 137.548  1.00  0.83           N  
ATOM   1707  N   LYS A 281     123.521 186.869 137.514  1.00  0.82           N  
ATOM   1708  CA  LYS A 281     124.504 186.584 136.474  1.00  0.82           C  
ATOM   1709  C   LYS A 281     123.984 186.505 135.063  1.00  0.82           C  
ATOM   1710  O   LYS A 281     124.704 186.864 134.126  1.00  0.82           O  
ATOM   1711  CB  LYS A 281     125.246 185.253 136.736  1.00  0.82           C  
ATOM   1712  CG  LYS A 281     126.052 185.245 138.033  1.00  0.82           C  
ATOM   1713  CD  LYS A 281     127.185 186.273 138.029  1.00  0.82           C  
ATOM   1714  CE  LYS A 281     127.832 186.444 139.395  1.00  0.82           C  
ATOM   1715  NZ  LYS A 281     128.497 187.757 139.398  1.00  0.82           N  
ATOM   1716  N   GLU A 282     122.754 186.001 134.876  1.00  0.81           N  
ATOM   1717  CA  GLU A 282     122.124 185.868 133.578  1.00  0.81           C  
ATOM   1718  C   GLU A 282     121.918 187.225 132.903  1.00  0.81           C  
ATOM   1719  O   GLU A 282     122.317 187.425 131.759  1.00  0.81           O  
ATOM   1720  CB  GLU A 282     120.786 185.105 133.754  1.00  0.81           C  
ATOM   1721  CG  GLU A 282     120.127 184.642 132.429  1.00  0.81           C  
ATOM   1722  CD  GLU A 282     118.777 183.971 132.636  1.00  0.81           C  
ATOM   1723  OE1 GLU A 282     118.207 184.067 133.752  1.00  0.81           O  
ATOM   1724  OE2 GLU A 282     118.252 183.348 131.675  1.00  0.81           O  
ATOM   1725  N   VAL A 283     121.396 188.222 133.656  1.00  0.84           N  
ATOM   1726  CA  VAL A 283     121.012 189.535 133.143  1.00  0.84           C  
ATOM   1727  C   VAL A 283     122.063 190.603 133.418  1.00  0.84           C  
ATOM   1728  O   VAL A 283     121.884 191.787 133.124  1.00  0.84           O  
ATOM   1729  CB  VAL A 283     119.641 189.993 133.652  1.00  0.84           C  
ATOM   1730  CG1 VAL A 283     118.567 188.987 133.189  1.00  0.84           C  
ATOM   1731  CG2 VAL A 283     119.614 190.171 135.182  1.00  0.84           C  
ATOM   1732  N   GLU A 284     123.238 190.189 133.946  1.00  0.82           N  
ATOM   1733  CA  GLU A 284     124.369 191.034 134.325  1.00  0.82           C  
ATOM   1734  C   GLU A 284     124.831 191.934 133.177  1.00  0.82           C  
ATOM   1735  O   GLU A 284     125.144 193.110 133.358  1.00  0.82           O  
ATOM   1736  CB  GLU A 284     125.551 190.142 134.828  1.00  0.82           C  
ATOM   1737  CG  GLU A 284     126.747 190.852 135.513  1.00  0.82           C  
ATOM   1738  CD  GLU A 284     127.834 189.860 135.890  1.00  0.82           C  
ATOM   1739  OE1 GLU A 284     128.004 189.413 137.057  1.00  0.82           O  
ATOM   1740  OE2 GLU A 284     128.582 189.506 134.934  1.00  0.82           O  
ATOM   1741  N   ARG A 285     124.834 191.404 131.936  1.00  0.77           N  
ATOM   1742  CA  ARG A 285     125.385 192.080 130.777  1.00  0.77           C  
ATOM   1743  C   ARG A 285     124.424 192.992 130.029  1.00  0.77           C  
ATOM   1744  O   ARG A 285     124.861 193.881 129.293  1.00  0.77           O  
ATOM   1745  CB  ARG A 285     125.957 191.015 129.804  1.00  0.77           C  
ATOM   1746  CG  ARG A 285     127.077 190.162 130.437  1.00  0.77           C  
ATOM   1747  CD  ARG A 285     128.288 191.000 130.848  1.00  0.77           C  
ATOM   1748  NE  ARG A 285     129.164 190.150 131.691  1.00  0.77           N  
ATOM   1749  CZ  ARG A 285     130.218 190.660 132.322  1.00  0.77           C  
ATOM   1750  NH1 ARG A 285     130.741 191.837 132.009  1.00  0.77           N  
ATOM   1751  NH2 ARG A 285     130.677 190.044 133.405  1.00  0.77           N  
ATOM   1752  N   GLU A 286     123.100 192.827 130.197  1.00  0.80           N  
ATOM   1753  CA  GLU A 286     122.090 193.748 129.704  1.00  0.80           C  
ATOM   1754  C   GLU A 286     121.926 194.920 130.659  1.00  0.80           C  
ATOM   1755  O   GLU A 286     121.788 196.067 130.239  1.00  0.80           O  
ATOM   1756  CB  GLU A 286     120.727 193.062 129.433  1.00  0.80           C  
ATOM   1757  CG  GLU A 286     120.795 191.884 128.434  1.00  0.80           C  
ATOM   1758  CD  GLU A 286     121.361 190.636 129.080  1.00  0.80           C  
ATOM   1759  OE1 GLU A 286     120.634 190.029 129.889  1.00  0.80           O  
ATOM   1760  OE2 GLU A 286     122.551 190.337 128.776  1.00  0.80           O  
ATOM   1761  N   VAL A 287     122.019 194.664 131.983  1.00  0.84           N  
ATOM   1762  CA  VAL A 287     122.089 195.685 133.025  1.00  0.84           C  
ATOM   1763  C   VAL A 287     123.338 196.575 132.900  1.00  0.84           C  
ATOM   1764  O   VAL A 287     123.271 197.786 133.106  1.00  0.84           O  
ATOM   1765  CB  VAL A 287     121.956 195.072 134.419  1.00  0.84           C  
ATOM   1766  CG1 VAL A 287     122.054 196.151 135.516  1.00  0.84           C  
ATOM   1767  CG2 VAL A 287     120.593 194.360 134.545  1.00  0.84           C  
ATOM   1768  N   GLU A 288     124.506 196.018 132.500  1.00  0.80           N  
ATOM   1769  CA  GLU A 288     125.665 196.788 132.040  1.00  0.80           C  
ATOM   1770  C   GLU A 288     125.387 197.683 130.833  1.00  0.80           C  
ATOM   1771  O   GLU A 288     125.760 198.856 130.804  1.00  0.80           O  
ATOM   1772  CB  GLU A 288     126.809 195.828 131.617  1.00  0.80           C  
ATOM   1773  CG  GLU A 288     127.721 195.394 132.780  1.00  0.80           C  
ATOM   1774  CD  GLU A 288     128.679 194.280 132.393  1.00  0.80           C  
ATOM   1775  OE1 GLU A 288     129.017 194.052 131.203  1.00  0.80           O  
ATOM   1776  OE2 GLU A 288     129.132 193.585 133.336  1.00  0.80           O  
ATOM   1777  N   ARG A 289     124.692 197.153 129.806  1.00  0.74           N  
ATOM   1778  CA  ARG A 289     124.464 197.825 128.536  1.00  0.74           C  
ATOM   1779  C   ARG A 289     123.500 199.002 128.609  1.00  0.74           C  
ATOM   1780  O   ARG A 289     123.460 199.839 127.711  1.00  0.74           O  
ATOM   1781  CB  ARG A 289     123.970 196.814 127.466  1.00  0.74           C  
ATOM   1782  CG  ARG A 289     125.121 196.169 126.667  1.00  0.74           C  
ATOM   1783  CD  ARG A 289     124.648 195.164 125.604  1.00  0.74           C  
ATOM   1784  NE  ARG A 289     124.744 193.781 126.199  1.00  0.74           N  
ATOM   1785  CZ  ARG A 289     123.790 192.838 126.183  1.00  0.74           C  
ATOM   1786  NH1 ARG A 289     122.594 193.055 125.655  1.00  0.74           N  
ATOM   1787  NH2 ARG A 289     124.024 191.661 126.769  1.00  0.74           N  
ATOM   1788  N   SER A 290     122.720 199.130 129.698  1.00  0.80           N  
ATOM   1789  CA  SER A 290     121.948 200.330 129.980  1.00  0.80           C  
ATOM   1790  C   SER A 290     122.822 201.547 130.245  1.00  0.80           C  
ATOM   1791  O   SER A 290     122.474 202.679 129.911  1.00  0.80           O  
ATOM   1792  CB  SER A 290     120.928 200.138 131.132  1.00  0.80           C  
ATOM   1793  OG  SER A 290     121.540 200.062 132.420  1.00  0.80           O  
ATOM   1794  N   GLY A 291     123.999 201.354 130.874  1.00  0.82           N  
ATOM   1795  CA  GLY A 291     124.850 202.446 131.326  1.00  0.82           C  
ATOM   1796  C   GLY A 291     124.386 203.056 132.625  1.00  0.82           C  
ATOM   1797  O   GLY A 291     124.898 204.085 133.050  1.00  0.82           O  
ATOM   1798  N   THR A 292     123.386 202.452 133.295  1.00  0.82           N  
ATOM   1799  CA  THR A 292     122.863 202.931 134.577  1.00  0.82           C  
ATOM   1800  C   THR A 292     123.713 202.473 135.757  1.00  0.82           C  
ATOM   1801  O   THR A 292     123.810 203.154 136.775  1.00  0.82           O  
ATOM   1802  CB  THR A 292     121.412 202.520 134.797  1.00  0.82           C  
ATOM   1803  OG1 THR A 292     120.627 202.908 133.680  1.00  0.82           O  
ATOM   1804  CG2 THR A 292     120.797 203.239 136.006  1.00  0.82           C  
ATOM   1805  N   LEU A 293     124.442 201.338 135.627  1.00  0.84           N  
ATOM   1806  CA  LEU A 293     125.441 200.885 136.598  1.00  0.84           C  
ATOM   1807  C   LEU A 293     126.602 201.851 136.773  1.00  0.84           C  
ATOM   1808  O   LEU A 293     127.137 202.018 137.868  1.00  0.84           O  
ATOM   1809  CB  LEU A 293     126.013 199.491 136.244  1.00  0.84           C  
ATOM   1810  CG  LEU A 293     125.095 198.307 136.594  1.00  0.84           C  
ATOM   1811  CD1 LEU A 293     125.769 197.013 136.117  1.00  0.84           C  
ATOM   1812  CD2 LEU A 293     124.832 198.215 138.107  1.00  0.84           C  
ATOM   1813  N   ALA A 294     126.965 202.568 135.692  1.00  0.81           N  
ATOM   1814  CA  ALA A 294     127.989 203.594 135.657  1.00  0.81           C  
ATOM   1815  C   ALA A 294     127.793 204.714 136.677  1.00  0.81           C  
ATOM   1816  O   ALA A 294     128.745 205.345 137.131  1.00  0.81           O  
ATOM   1817  CB  ALA A 294     127.983 204.230 134.254  1.00  0.81           C  
ATOM   1818  N   LEU A 295     126.531 204.992 137.054  1.00  0.81           N  
ATOM   1819  CA  LEU A 295     126.189 206.066 137.960  1.00  0.81           C  
ATOM   1820  C   LEU A 295     126.216 205.649 139.425  1.00  0.81           C  
ATOM   1821  O   LEU A 295     126.181 206.504 140.313  1.00  0.81           O  
ATOM   1822  CB  LEU A 295     124.756 206.583 137.661  1.00  0.81           C  
ATOM   1823  CG  LEU A 295     124.399 206.766 136.169  1.00  0.81           C  
ATOM   1824  CD1 LEU A 295     122.961 207.287 136.051  1.00  0.81           C  
ATOM   1825  CD2 LEU A 295     125.373 207.679 135.412  1.00  0.81           C  
ATOM   1826  N   VAL A 296     126.269 204.327 139.727  1.00  0.86           N  
ATOM   1827  CA  VAL A 296     126.152 203.830 141.093  1.00  0.86           C  
ATOM   1828  C   VAL A 296     127.345 204.201 141.953  1.00  0.86           C  
ATOM   1829  O   VAL A 296     127.199 204.900 142.951  1.00  0.86           O  
ATOM   1830  CB  VAL A 296     125.942 202.312 141.161  1.00  0.86           C  
ATOM   1831  CG1 VAL A 296     125.767 201.844 142.625  1.00  0.86           C  
ATOM   1832  CG2 VAL A 296     124.696 201.909 140.348  1.00  0.86           C  
ATOM   1833  N   GLU A 297     128.575 203.809 141.567  1.00  0.81           N  
ATOM   1834  CA  GLU A 297     129.760 204.071 142.376  1.00  0.81           C  
ATOM   1835  C   GLU A 297     130.082 205.564 142.603  1.00  0.81           C  
ATOM   1836  O   GLU A 297     130.286 205.948 143.759  1.00  0.81           O  
ATOM   1837  CB  GLU A 297     130.962 203.214 141.901  1.00  0.81           C  
ATOM   1838  CG  GLU A 297     131.937 202.827 143.043  1.00  0.81           C  
ATOM   1839  CD  GLU A 297     133.334 203.423 142.903  1.00  0.81           C  
ATOM   1840  OE1 GLU A 297     134.053 203.026 141.955  1.00  0.81           O  
ATOM   1841  OE2 GLU A 297     133.716 204.234 143.784  1.00  0.81           O  
ATOM   1842  N   PRO A 298     130.020 206.468 141.607  1.00  0.82           N  
ATOM   1843  CA  PRO A 298     130.029 207.917 141.816  1.00  0.82           C  
ATOM   1844  C   PRO A 298     128.999 208.471 142.795  1.00  0.82           C  
ATOM   1845  O   PRO A 298     129.295 209.423 143.519  1.00  0.82           O  
ATOM   1846  CB  PRO A 298     129.793 208.489 140.406  1.00  0.82           C  
ATOM   1847  CG  PRO A 298     130.417 207.455 139.470  1.00  0.82           C  
ATOM   1848  CD  PRO A 298     130.120 206.135 140.179  1.00  0.82           C  
ATOM   1849  N   LEU A 299     127.754 207.948 142.808  1.00  0.83           N  
ATOM   1850  CA  LEU A 299     126.748 208.343 143.780  1.00  0.83           C  
ATOM   1851  C   LEU A 299     127.102 207.901 145.187  1.00  0.83           C  
ATOM   1852  O   LEU A 299     127.032 208.686 146.126  1.00  0.83           O  
ATOM   1853  CB  LEU A 299     125.361 207.754 143.423  1.00  0.83           C  
ATOM   1854  CG  LEU A 299     124.224 208.109 144.411  1.00  0.83           C  
ATOM   1855  CD1 LEU A 299     123.758 209.565 144.264  1.00  0.83           C  
ATOM   1856  CD2 LEU A 299     123.061 207.124 144.269  1.00  0.83           C  
ATOM   1857  N   VAL A 300     127.529 206.637 145.367  1.00  0.85           N  
ATOM   1858  CA  VAL A 300     127.846 206.082 146.676  1.00  0.85           C  
ATOM   1859  C   VAL A 300     129.004 206.815 147.354  1.00  0.85           C  
ATOM   1860  O   VAL A 300     128.981 207.075 148.556  1.00  0.85           O  
ATOM   1861  CB  VAL A 300     128.115 204.583 146.611  1.00  0.85           C  
ATOM   1862  CG1 VAL A 300     128.312 204.065 148.035  1.00  0.85           C  
ATOM   1863  CG2 VAL A 300     126.901 203.835 146.036  1.00  0.85           C  
ATOM   1864  N   ALA A 301     130.026 207.206 146.571  1.00  0.85           N  
ATOM   1865  CA  ALA A 301     131.116 208.065 146.998  1.00  0.85           C  
ATOM   1866  C   ALA A 301     130.717 209.493 147.381  1.00  0.85           C  
ATOM   1867  O   ALA A 301     131.375 210.137 148.199  1.00  0.85           O  
ATOM   1868  CB  ALA A 301     132.145 208.136 145.857  1.00  0.85           C  
ATOM   1869  N   SER A 302     129.654 210.039 146.759  1.00  0.80           N  
ATOM   1870  CA  SER A 302     129.119 211.375 147.029  1.00  0.80           C  
ATOM   1871  C   SER A 302     128.452 211.537 148.377  1.00  0.80           C  
ATOM   1872  O   SER A 302     128.517 212.600 148.995  1.00  0.80           O  
ATOM   1873  CB  SER A 302     128.018 211.811 146.028  1.00  0.80           C  
ATOM   1874  OG  SER A 302     128.494 211.812 144.681  1.00  0.80           O  
ATOM   1875  N   LEU A 303     127.715 210.507 148.816  1.00  0.83           N  
ATOM   1876  CA  LEU A 303     126.805 210.589 149.939  1.00  0.83           C  
ATOM   1877  C   LEU A 303     127.423 210.124 151.258  1.00  0.83           C  
ATOM   1878  O   LEU A 303     128.428 209.419 151.309  1.00  0.83           O  
ATOM   1879  CB  LEU A 303     125.529 209.754 149.658  1.00  0.83           C  
ATOM   1880  CG  LEU A 303     124.780 210.083 148.345  1.00  0.83           C  
ATOM   1881  CD1 LEU A 303     123.563 209.158 148.200  1.00  0.83           C  
ATOM   1882  CD2 LEU A 303     124.369 211.552 148.192  1.00  0.83           C  
ATOM   1883  N   ASP A 304     126.798 210.496 152.397  1.00  0.84           N  
ATOM   1884  CA  ASP A 304     127.232 210.062 153.712  1.00  0.84           C  
ATOM   1885  C   ASP A 304     126.226 209.019 154.242  1.00  0.84           C  
ATOM   1886  O   ASP A 304     125.019 209.281 154.211  1.00  0.84           O  
ATOM   1887  CB  ASP A 304     127.337 211.256 154.702  1.00  0.84           C  
ATOM   1888  CG  ASP A 304     127.894 210.794 156.031  1.00  0.84           C  
ATOM   1889  OD1 ASP A 304     129.115 210.528 156.096  1.00  0.84           O  
ATOM   1890  OD2 ASP A 304     127.120 210.611 157.005  1.00  0.84           O  
ATOM   1891  N   PRO A 305     126.656 207.859 154.754  1.00  0.88           N  
ATOM   1892  CA  PRO A 305     125.816 206.875 155.438  1.00  0.88           C  
ATOM   1893  C   PRO A 305     124.960 207.409 156.556  1.00  0.88           C  
ATOM   1894  O   PRO A 305     123.812 206.999 156.710  1.00  0.88           O  
ATOM   1895  CB  PRO A 305     126.825 205.880 156.021  1.00  0.88           C  
ATOM   1896  CG  PRO A 305     127.977 205.906 155.024  1.00  0.88           C  
ATOM   1897  CD  PRO A 305     128.018 207.360 154.564  1.00  0.88           C  
ATOM   1898  N   GLY A 306     125.520 208.308 157.385  1.00  0.79           N  
ATOM   1899  CA  GLY A 306     124.861 208.836 158.563  1.00  0.79           C  
ATOM   1900  C   GLY A 306     123.810 209.824 158.194  1.00  0.79           C  
ATOM   1901  O   GLY A 306     122.771 209.898 158.831  1.00  0.79           O  
ATOM   1902  N   ARG A 307     124.020 210.601 157.122  1.00  0.68           N  
ATOM   1903  CA  ARG A 307     122.996 211.493 156.612  1.00  0.68           C  
ATOM   1904  C   ARG A 307     121.750 210.787 156.107  1.00  0.68           C  
ATOM   1905  O   ARG A 307     120.644 211.208 156.421  1.00  0.68           O  
ATOM   1906  CB  ARG A 307     123.543 212.438 155.527  1.00  0.68           C  
ATOM   1907  CG  ARG A 307     124.602 213.396 156.098  1.00  0.68           C  
ATOM   1908  CD  ARG A 307     125.150 214.361 155.049  1.00  0.68           C  
ATOM   1909  NE  ARG A 307     126.297 215.062 155.707  1.00  0.68           N  
ATOM   1910  CZ  ARG A 307     127.136 215.883 155.065  1.00  0.68           C  
ATOM   1911  NH1 ARG A 307     126.983 216.163 153.775  1.00  0.68           N  
ATOM   1912  NH2 ARG A 307     128.162 216.418 155.723  1.00  0.68           N  
ATOM   1913  N   PHE A 308     121.871 209.664 155.372  1.00  0.74           N  
ATOM   1914  CA  PHE A 308     120.683 208.932 154.946  1.00  0.74           C  
ATOM   1915  C   PHE A 308     120.152 208.002 156.017  1.00  0.74           C  
ATOM   1916  O   PHE A 308     118.990 207.616 155.976  1.00  0.74           O  
ATOM   1917  CB  PHE A 308     120.868 208.225 153.582  1.00  0.74           C  
ATOM   1918  CG  PHE A 308     120.923 209.322 152.557  1.00  0.74           C  
ATOM   1919  CD1 PHE A 308     119.745 209.988 152.168  1.00  0.74           C  
ATOM   1920  CD2 PHE A 308     122.160 209.812 152.116  1.00  0.74           C  
ATOM   1921  CE1 PHE A 308     119.809 211.144 151.380  1.00  0.74           C  
ATOM   1922  CE2 PHE A 308     122.227 210.975 151.344  1.00  0.74           C  
ATOM   1923  CZ  PHE A 308     121.053 211.641 150.979  1.00  0.74           C  
ATOM   1924  N   ALA A 309     120.942 207.713 157.068  1.00  0.75           N  
ATOM   1925  CA  ALA A 309     120.425 207.239 158.335  1.00  0.75           C  
ATOM   1926  C   ALA A 309     119.590 208.287 159.078  1.00  0.75           C  
ATOM   1927  O   ALA A 309     118.622 207.945 159.744  1.00  0.75           O  
ATOM   1928  CB  ALA A 309     121.562 206.715 159.229  1.00  0.75           C  
ATOM   1929  N   ARG A 310     119.911 209.593 158.962  1.00  0.64           N  
ATOM   1930  CA  ARG A 310     119.128 210.698 159.511  1.00  0.64           C  
ATOM   1931  C   ARG A 310     117.926 211.060 158.643  1.00  0.64           C  
ATOM   1932  O   ARG A 310     116.975 211.687 159.087  1.00  0.64           O  
ATOM   1933  CB  ARG A 310     119.990 211.969 159.687  1.00  0.64           C  
ATOM   1934  CG  ARG A 310     121.079 211.846 160.769  1.00  0.64           C  
ATOM   1935  CD  ARG A 310     121.930 213.110 160.835  1.00  0.64           C  
ATOM   1936  NE  ARG A 310     123.091 212.821 161.736  1.00  0.64           N  
ATOM   1937  CZ  ARG A 310     124.158 213.619 161.848  1.00  0.64           C  
ATOM   1938  NH1 ARG A 310     124.225 214.764 161.176  1.00  0.64           N  
ATOM   1939  NH2 ARG A 310     125.156 213.294 162.666  1.00  0.64           N  
ATOM   1940  N   CYS A 311     117.874 210.593 157.384  1.00  0.73           N  
ATOM   1941  CA  CYS A 311     116.676 210.716 156.559  1.00  0.73           C  
ATOM   1942  C   CYS A 311     115.770 209.505 156.772  1.00  0.73           C  
ATOM   1943  O   CYS A 311     114.799 209.306 156.046  1.00  0.73           O  
ATOM   1944  CB  CYS A 311     117.027 210.836 155.049  1.00  0.73           C  
ATOM   1945  SG  CYS A 311     117.973 212.349 154.667  1.00  0.73           S  
ATOM   1946  N   LEU A 312     116.100 208.703 157.804  1.00  0.67           N  
ATOM   1947  CA  LEU A 312     115.444 207.501 158.278  1.00  0.67           C  
ATOM   1948  C   LEU A 312     115.113 207.679 159.767  1.00  0.67           C  
ATOM   1949  O   LEU A 312     113.968 207.894 160.137  1.00  0.67           O  
ATOM   1950  CB  LEU A 312     116.381 206.281 158.040  1.00  0.67           C  
ATOM   1951  CG  LEU A 312     116.031 205.399 156.819  1.00  0.67           C  
ATOM   1952  CD1 LEU A 312     115.869 206.165 155.496  1.00  0.67           C  
ATOM   1953  CD2 LEU A 312     117.073 204.284 156.649  1.00  0.67           C  
ATOM   1954  N   VAL A 313     116.102 207.617 160.687  1.00  0.67           N  
ATOM   1955  CA  VAL A 313     115.874 207.665 162.134  1.00  0.67           C  
ATOM   1956  C   VAL A 313     115.392 209.006 162.687  1.00  0.67           C  
ATOM   1957  O   VAL A 313     114.621 209.046 163.645  1.00  0.67           O  
ATOM   1958  CB  VAL A 313     117.060 207.104 162.925  1.00  0.67           C  
ATOM   1959  CG1 VAL A 313     118.188 208.133 163.121  1.00  0.67           C  
ATOM   1960  CG2 VAL A 313     116.583 206.563 164.288  1.00  0.67           C  
ATOM   1961  N   ASP A 314     115.776 210.141 162.055  1.00  0.58           N  
ATOM   1962  CA  ASP A 314     115.323 211.466 162.452  1.00  0.58           C  
ATOM   1963  C   ASP A 314     114.061 211.827 161.641  1.00  0.58           C  
ATOM   1964  O   ASP A 314     113.527 212.935 161.715  1.00  0.58           O  
ATOM   1965  CB  ASP A 314     116.423 212.559 162.236  1.00  0.58           C  
ATOM   1966  CG  ASP A 314     117.754 212.330 162.949  1.00  0.58           C  
ATOM   1967  OD1 ASP A 314     117.854 211.451 163.837  1.00  0.58           O  
ATOM   1968  OD2 ASP A 314     118.719 213.060 162.587  1.00  0.58           O  
ATOM   1969  N   ALA A 315     113.530 210.855 160.865  1.00  0.61           N  
ATOM   1970  CA  ALA A 315     112.274 210.915 160.150  1.00  0.61           C  
ATOM   1971  C   ALA A 315     111.282 209.935 160.788  1.00  0.61           C  
ATOM   1972  O   ALA A 315     111.623 209.097 161.621  1.00  0.61           O  
ATOM   1973  CB  ALA A 315     112.476 210.596 158.650  1.00  0.61           C  
ATOM   1974  N   SER A 316     109.979 210.052 160.463  1.00  0.51           N  
ATOM   1975  CA  SER A 316     108.959 209.129 160.951  1.00  0.51           C  
ATOM   1976  C   SER A 316     108.776 207.910 160.068  1.00  0.51           C  
ATOM   1977  O   SER A 316     108.526 206.810 160.557  1.00  0.51           O  
ATOM   1978  CB  SER A 316     107.586 209.826 161.085  1.00  0.51           C  
ATOM   1979  OG  SER A 316     107.274 210.552 159.893  1.00  0.51           O  
ATOM   1980  N   ASP A 317     108.893 208.062 158.733  1.00  0.52           N  
ATOM   1981  CA  ASP A 317     108.976 206.927 157.837  1.00  0.52           C  
ATOM   1982  C   ASP A 317     110.357 206.280 157.937  1.00  0.52           C  
ATOM   1983  O   ASP A 317     111.354 206.950 158.204  1.00  0.52           O  
ATOM   1984  CB  ASP A 317     108.616 207.304 156.380  1.00  0.52           C  
ATOM   1985  CG  ASP A 317     108.226 206.072 155.570  1.00  0.52           C  
ATOM   1986  OD1 ASP A 317     108.184 204.950 156.144  1.00  0.52           O  
ATOM   1987  OD2 ASP A 317     107.979 206.255 154.355  1.00  0.52           O  
ATOM   1988  N   THR A 318     110.404 204.944 157.778  1.00  0.57           N  
ATOM   1989  CA  THR A 318     111.577 204.086 157.955  1.00  0.57           C  
ATOM   1990  C   THR A 318     112.421 204.354 159.205  1.00  0.57           C  
ATOM   1991  O   THR A 318     113.647 204.253 159.170  1.00  0.57           O  
ATOM   1992  CB  THR A 318     112.451 203.882 156.705  1.00  0.57           C  
ATOM   1993  OG1 THR A 318     112.727 205.095 156.017  1.00  0.57           O  
ATOM   1994  CG2 THR A 318     111.702 202.978 155.716  1.00  0.57           C  
ATOM   1995  N   SER A 319     111.783 204.611 160.385  1.00  0.61           N  
ATOM   1996  CA  SER A 319     112.443 205.028 161.634  1.00  0.61           C  
ATOM   1997  C   SER A 319     113.571 204.127 162.086  1.00  0.61           C  
ATOM   1998  O   SER A 319     114.648 204.564 162.470  1.00  0.61           O  
ATOM   1999  CB  SER A 319     111.508 204.987 162.884  1.00  0.61           C  
ATOM   2000  OG  SER A 319     110.368 205.824 162.782  1.00  0.61           O  
ATOM   2001  N   GLN A 320     113.358 202.803 162.054  1.00  0.61           N  
ATOM   2002  CA  GLN A 320     114.357 201.854 162.489  1.00  0.61           C  
ATOM   2003  C   GLN A 320     115.177 201.339 161.319  1.00  0.61           C  
ATOM   2004  O   GLN A 320     115.935 200.383 161.482  1.00  0.61           O  
ATOM   2005  CB  GLN A 320     113.708 200.644 163.210  1.00  0.61           C  
ATOM   2006  CG  GLN A 320     112.868 201.033 164.453  1.00  0.61           C  
ATOM   2007  CD  GLN A 320     111.403 201.350 164.155  1.00  0.61           C  
ATOM   2008  OE1 GLN A 320     110.883 201.182 163.052  1.00  0.61           O  
ATOM   2009  NE2 GLN A 320     110.691 201.833 165.200  1.00  0.61           N  
ATOM   2010  N   GLY A 321     115.042 201.964 160.129  1.00  0.75           N  
ATOM   2011  CA  GLY A 321     115.527 201.489 158.840  1.00  0.75           C  
ATOM   2012  C   GLY A 321     114.811 200.258 158.365  1.00  0.75           C  
ATOM   2013  O   GLY A 321     113.622 200.277 158.048  1.00  0.75           O  
ATOM   2014  N   ARG A 322     115.544 199.143 158.302  1.00  0.70           N  
ATOM   2015  CA  ARG A 322     115.052 197.859 157.864  1.00  0.70           C  
ATOM   2016  C   ARG A 322     115.030 196.853 158.995  1.00  0.70           C  
ATOM   2017  O   ARG A 322     115.854 196.858 159.910  1.00  0.70           O  
ATOM   2018  CB  ARG A 322     115.982 197.331 156.754  1.00  0.70           C  
ATOM   2019  CG  ARG A 322     115.809 198.094 155.428  1.00  0.70           C  
ATOM   2020  CD  ARG A 322     117.049 198.011 154.543  1.00  0.70           C  
ATOM   2021  NE  ARG A 322     116.707 198.657 153.230  1.00  0.70           N  
ATOM   2022  CZ  ARG A 322     116.316 197.997 152.131  1.00  0.70           C  
ATOM   2023  NH1 ARG A 322     116.276 196.670 152.073  1.00  0.70           N  
ATOM   2024  NH2 ARG A 322     115.942 198.687 151.052  1.00  0.70           N  
ATOM   2025  N   GLY A 323     114.047 195.933 158.966  1.00  0.79           N  
ATOM   2026  CA  GLY A 323     114.010 194.790 159.868  1.00  0.79           C  
ATOM   2027  C   GLY A 323     115.015 193.725 159.478  1.00  0.79           C  
ATOM   2028  O   GLY A 323     115.651 193.845 158.431  1.00  0.79           O  
ATOM   2029  N   PRO A 324     115.166 192.654 160.250  1.00  0.81           N  
ATOM   2030  CA  PRO A 324     116.075 191.540 159.948  1.00  0.81           C  
ATOM   2031  C   PRO A 324     115.971 190.946 158.546  1.00  0.81           C  
ATOM   2032  O   PRO A 324     116.993 190.775 157.878  1.00  0.81           O  
ATOM   2033  CB  PRO A 324     115.774 190.519 161.057  1.00  0.81           C  
ATOM   2034  CG  PRO A 324     115.271 191.374 162.226  1.00  0.81           C  
ATOM   2035  CD  PRO A 324     114.454 192.451 161.517  1.00  0.81           C  
ATOM   2036  N   ASP A 325     114.748 190.666 158.072  1.00  0.79           N  
ATOM   2037  CA  ASP A 325     114.461 190.026 156.805  1.00  0.79           C  
ATOM   2038  C   ASP A 325     114.722 190.926 155.582  1.00  0.79           C  
ATOM   2039  O   ASP A 325     115.002 190.440 154.484  1.00  0.79           O  
ATOM   2040  CB  ASP A 325     112.985 189.530 156.810  1.00  0.79           C  
ATOM   2041  CG  ASP A 325     112.654 188.534 157.924  1.00  0.79           C  
ATOM   2042  OD1 ASP A 325     113.525 188.230 158.774  1.00  0.79           O  
ATOM   2043  OD2 ASP A 325     111.480 188.086 157.934  1.00  0.79           O  
ATOM   2044  N   ASP A 326     114.691 192.272 155.741  1.00  0.80           N  
ATOM   2045  CA  ASP A 326     115.012 193.213 154.672  1.00  0.80           C  
ATOM   2046  C   ASP A 326     116.479 193.637 154.727  1.00  0.80           C  
ATOM   2047  O   ASP A 326     117.028 194.181 153.764  1.00  0.80           O  
ATOM   2048  CB  ASP A 326     114.122 194.482 154.767  1.00  0.80           C  
ATOM   2049  CG  ASP A 326     112.728 194.232 154.212  1.00  0.80           C  
ATOM   2050  OD1 ASP A 326     112.598 193.428 153.250  1.00  0.80           O  
ATOM   2051  OD2 ASP A 326     111.791 194.910 154.705  1.00  0.80           O  
ATOM   2052  N   LEU A 327     117.164 193.359 155.853  1.00  0.83           N  
ATOM   2053  CA  LEU A 327     118.606 193.403 156.007  1.00  0.83           C  
ATOM   2054  C   LEU A 327     119.310 192.212 155.359  1.00  0.83           C  
ATOM   2055  O   LEU A 327     120.356 192.353 154.722  1.00  0.83           O  
ATOM   2056  CB  LEU A 327     118.963 193.482 157.509  1.00  0.83           C  
ATOM   2057  CG  LEU A 327     119.104 194.909 158.063  1.00  0.83           C  
ATOM   2058  CD1 LEU A 327     119.073 194.908 159.599  1.00  0.83           C  
ATOM   2059  CD2 LEU A 327     120.417 195.525 157.571  1.00  0.83           C  
ATOM   2060  N   GLN A 328     118.727 190.998 155.453  1.00  0.81           N  
ATOM   2061  CA  GLN A 328     119.275 189.765 154.893  1.00  0.81           C  
ATOM   2062  C   GLN A 328     119.226 189.714 153.369  1.00  0.81           C  
ATOM   2063  O   GLN A 328     119.822 188.864 152.715  1.00  0.81           O  
ATOM   2064  CB  GLN A 328     118.625 188.537 155.580  1.00  0.81           C  
ATOM   2065  CG  GLN A 328     119.413 187.207 155.421  1.00  0.81           C  
ATOM   2066  CD  GLN A 328     119.052 186.223 156.541  1.00  0.81           C  
ATOM   2067  OE1 GLN A 328     117.903 186.150 156.975  1.00  0.81           O  
ATOM   2068  NE2 GLN A 328     120.048 185.464 157.050  1.00  0.81           N  
ATOM   2069  N   ARG A 329     118.570 190.714 152.757  1.00  0.79           N  
ATOM   2070  CA  ARG A 329     118.566 190.942 151.330  1.00  0.79           C  
ATOM   2071  C   ARG A 329     119.654 191.918 150.880  1.00  0.79           C  
ATOM   2072  O   ARG A 329     119.867 192.099 149.685  1.00  0.79           O  
ATOM   2073  CB  ARG A 329     117.188 191.520 150.935  1.00  0.79           C  
ATOM   2074  CG  ARG A 329     116.031 190.539 151.198  1.00  0.79           C  
ATOM   2075  CD  ARG A 329     114.648 191.102 150.851  1.00  0.79           C  
ATOM   2076  NE  ARG A 329     113.659 190.099 151.351  1.00  0.79           N  
ATOM   2077  CZ  ARG A 329     113.173 189.070 150.644  1.00  0.79           C  
ATOM   2078  NH1 ARG A 329     113.440 188.889 149.354  1.00  0.79           N  
ATOM   2079  NH2 ARG A 329     112.380 188.190 151.255  1.00  0.79           N  
ATOM   2080  N   LEU A 330     120.404 192.545 151.814  1.00  0.87           N  
ATOM   2081  CA  LEU A 330     121.486 193.460 151.470  1.00  0.87           C  
ATOM   2082  C   LEU A 330     122.850 192.816 151.651  1.00  0.87           C  
ATOM   2083  O   LEU A 330     123.829 193.189 151.011  1.00  0.87           O  
ATOM   2084  CB  LEU A 330     121.440 194.705 152.384  1.00  0.87           C  
ATOM   2085  CG  LEU A 330     120.148 195.537 152.279  1.00  0.87           C  
ATOM   2086  CD1 LEU A 330     120.165 196.615 153.367  1.00  0.87           C  
ATOM   2087  CD2 LEU A 330     119.970 196.175 150.892  1.00  0.87           C  
ATOM   2088  N   VAL A 331     122.946 191.772 152.491  1.00  0.86           N  
ATOM   2089  CA  VAL A 331     124.134 190.933 152.597  1.00  0.86           C  
ATOM   2090  C   VAL A 331     124.520 190.196 151.309  1.00  0.86           C  
ATOM   2091  O   VAL A 331     125.705 190.244 150.978  1.00  0.86           O  
ATOM   2092  CB  VAL A 331     124.055 190.043 153.831  1.00  0.86           C  
ATOM   2093  CG1 VAL A 331     125.134 188.942 153.856  1.00  0.86           C  
ATOM   2094  CG2 VAL A 331     124.252 190.980 155.037  1.00  0.86           C  
ATOM   2095  N   PRO A 332     123.672 189.578 150.477  1.00  0.87           N  
ATOM   2096  CA  PRO A 332     124.123 189.000 149.209  1.00  0.87           C  
ATOM   2097  C   PRO A 332     124.559 190.038 148.177  1.00  0.87           C  
ATOM   2098  O   PRO A 332     125.138 189.648 147.166  1.00  0.87           O  
ATOM   2099  CB  PRO A 332     122.915 188.165 148.729  1.00  0.87           C  
ATOM   2100  CG  PRO A 332     121.714 188.764 149.462  1.00  0.87           C  
ATOM   2101  CD  PRO A 332     122.316 189.143 150.811  1.00  0.87           C  
ATOM   2102  N   LEU A 333     124.328 191.354 148.396  1.00  0.87           N  
ATOM   2103  CA  LEU A 333     124.964 192.405 147.610  1.00  0.87           C  
ATOM   2104  C   LEU A 333     126.451 192.529 147.912  1.00  0.87           C  
ATOM   2105  O   LEU A 333     127.265 192.705 147.004  1.00  0.87           O  
ATOM   2106  CB  LEU A 333     124.284 193.790 147.770  1.00  0.87           C  
ATOM   2107  CG  LEU A 333     122.829 193.860 147.264  1.00  0.87           C  
ATOM   2108  CD1 LEU A 333     122.261 195.268 147.491  1.00  0.87           C  
ATOM   2109  CD2 LEU A 333     122.721 193.492 145.778  1.00  0.87           C  
ATOM   2110  N   LEU A 334     126.848 192.384 149.198  1.00  0.86           N  
ATOM   2111  CA  LEU A 334     128.237 192.361 149.629  1.00  0.86           C  
ATOM   2112  C   LEU A 334     129.028 191.201 149.038  1.00  0.86           C  
ATOM   2113  O   LEU A 334     130.193 191.337 148.677  1.00  0.86           O  
ATOM   2114  CB  LEU A 334     128.386 192.257 151.167  1.00  0.86           C  
ATOM   2115  CG  LEU A 334     127.727 193.358 152.019  1.00  0.86           C  
ATOM   2116  CD1 LEU A 334     128.254 193.220 153.452  1.00  0.86           C  
ATOM   2117  CD2 LEU A 334     128.028 194.776 151.528  1.00  0.86           C  
ATOM   2118  N   ASP A 335     128.392 190.025 148.903  1.00  0.84           N  
ATOM   2119  CA  ASP A 335     129.048 188.815 148.449  1.00  0.84           C  
ATOM   2120  C   ASP A 335     128.964 188.634 146.932  1.00  0.84           C  
ATOM   2121  O   ASP A 335     129.316 187.581 146.402  1.00  0.84           O  
ATOM   2122  CB  ASP A 335     128.392 187.586 149.116  1.00  0.84           C  
ATOM   2123  CG  ASP A 335     128.578 187.581 150.616  1.00  0.84           C  
ATOM   2124  OD1 ASP A 335     129.641 187.997 151.144  1.00  0.84           O  
ATOM   2125  OD2 ASP A 335     127.642 187.065 151.279  1.00  0.84           O  
ATOM   2126  N   SER A 336     128.508 189.659 146.180  1.00  0.85           N  
ATOM   2127  CA  SER A 336     128.506 189.618 144.720  1.00  0.85           C  
ATOM   2128  C   SER A 336     129.874 189.962 144.131  1.00  0.85           C  
ATOM   2129  O   SER A 336     130.785 190.404 144.819  1.00  0.85           O  
ATOM   2130  CB  SER A 336     127.385 190.474 144.046  1.00  0.85           C  
ATOM   2131  OG  SER A 336     127.736 191.847 143.872  1.00  0.85           O  
ATOM   2132  N   ASN A 337     130.050 189.791 142.802  1.00  0.79           N  
ATOM   2133  CA  ASN A 337     131.302 190.129 142.127  1.00  0.79           C  
ATOM   2134  C   ASN A 337     131.165 191.477 141.428  1.00  0.79           C  
ATOM   2135  O   ASN A 337     131.960 191.820 140.557  1.00  0.79           O  
ATOM   2136  CB  ASN A 337     131.743 189.085 141.055  1.00  0.79           C  
ATOM   2137  CG  ASN A 337     131.912 187.687 141.639  1.00  0.79           C  
ATOM   2138  OD1 ASN A 337     131.812 187.433 142.833  1.00  0.79           O  
ATOM   2139  ND2 ASN A 337     132.157 186.693 140.754  1.00  0.79           N  
ATOM   2140  N   ARG A 338     130.126 192.265 141.769  1.00  0.77           N  
ATOM   2141  CA  ARG A 338     129.917 193.582 141.209  1.00  0.77           C  
ATOM   2142  C   ARG A 338     130.309 194.627 142.215  1.00  0.77           C  
ATOM   2143  O   ARG A 338     129.777 194.696 143.321  1.00  0.77           O  
ATOM   2144  CB  ARG A 338     128.438 193.840 140.837  1.00  0.77           C  
ATOM   2145  CG  ARG A 338     127.912 192.979 139.682  1.00  0.77           C  
ATOM   2146  CD  ARG A 338     128.772 192.969 138.419  1.00  0.77           C  
ATOM   2147  NE  ARG A 338     128.969 194.367 137.905  1.00  0.77           N  
ATOM   2148  CZ  ARG A 338     129.369 194.589 136.648  1.00  0.77           C  
ATOM   2149  NH1 ARG A 338     129.603 193.559 135.845  1.00  0.77           N  
ATOM   2150  NH2 ARG A 338     129.498 195.804 136.157  1.00  0.77           N  
ATOM   2151  N   LEU A 339     131.240 195.512 141.825  1.00  0.86           N  
ATOM   2152  CA  LEU A 339     131.691 196.621 142.636  1.00  0.86           C  
ATOM   2153  C   LEU A 339     130.553 197.566 142.993  1.00  0.86           C  
ATOM   2154  O   LEU A 339     130.425 198.004 144.135  1.00  0.86           O  
ATOM   2155  CB  LEU A 339     132.803 197.379 141.874  1.00  0.86           C  
ATOM   2156  CG  LEU A 339     133.289 198.682 142.541  1.00  0.86           C  
ATOM   2157  CD1 LEU A 339     133.922 198.450 143.920  1.00  0.86           C  
ATOM   2158  CD2 LEU A 339     134.238 199.445 141.609  1.00  0.86           C  
ATOM   2159  N   GLU A 340     129.653 197.842 142.031  1.00  0.87           N  
ATOM   2160  CA  GLU A 340     128.488 198.683 142.198  1.00  0.87           C  
ATOM   2161  C   GLU A 340     127.537 198.160 143.271  1.00  0.87           C  
ATOM   2162  O   GLU A 340     127.072 198.896 144.143  1.00  0.87           O  
ATOM   2163  CB  GLU A 340     127.724 198.758 140.851  1.00  0.87           C  
ATOM   2164  CG  GLU A 340     128.614 199.065 139.621  1.00  0.87           C  
ATOM   2165  CD  GLU A 340     129.019 197.807 138.869  1.00  0.87           C  
ATOM   2166  OE1 GLU A 340     129.318 196.754 139.494  1.00  0.87           O  
ATOM   2167  OE2 GLU A 340     128.998 197.864 137.617  1.00  0.87           O  
ATOM   2168  N   ALA A 341     127.269 196.838 143.250  1.00  0.93           N  
ATOM   2169  CA  ALA A 341     126.474 196.146 144.240  1.00  0.93           C  
ATOM   2170  C   ALA A 341     127.118 196.092 145.621  1.00  0.93           C  
ATOM   2171  O   ALA A 341     126.469 196.354 146.632  1.00  0.93           O  
ATOM   2172  CB  ALA A 341     126.127 194.742 143.725  1.00  0.93           C  
ATOM   2173  N   GLN A 342     128.432 195.810 145.700  1.00  0.88           N  
ATOM   2174  CA  GLN A 342     129.177 195.832 146.947  1.00  0.88           C  
ATOM   2175  C   GLN A 342     129.233 197.217 147.592  1.00  0.88           C  
ATOM   2176  O   GLN A 342     129.063 197.353 148.804  1.00  0.88           O  
ATOM   2177  CB  GLN A 342     130.607 195.272 146.741  1.00  0.88           C  
ATOM   2178  CG  GLN A 342     130.613 193.769 146.368  1.00  0.88           C  
ATOM   2179  CD  GLN A 342     132.028 193.196 146.257  1.00  0.88           C  
ATOM   2180  OE1 GLN A 342     132.964 193.821 145.749  1.00  0.88           O  
ATOM   2181  NE2 GLN A 342     132.221 191.966 146.776  1.00  0.88           N  
ATOM   2182  N   CYS A 343     129.437 198.291 146.801  1.00  0.90           N  
ATOM   2183  CA  CYS A 343     129.385 199.672 147.263  1.00  0.90           C  
ATOM   2184  C   CYS A 343     128.005 200.113 147.732  1.00  0.90           C  
ATOM   2185  O   CYS A 343     127.876 200.692 148.810  1.00  0.90           O  
ATOM   2186  CB  CYS A 343     129.876 200.655 146.166  1.00  0.90           C  
ATOM   2187  SG  CYS A 343     131.673 200.552 145.902  1.00  0.90           S  
ATOM   2188  N   ILE A 344     126.917 199.829 146.975  1.00  0.90           N  
ATOM   2189  CA  ILE A 344     125.560 200.145 147.428  1.00  0.90           C  
ATOM   2190  C   ILE A 344     125.153 199.336 148.657  1.00  0.90           C  
ATOM   2191  O   ILE A 344     124.570 199.865 149.602  1.00  0.90           O  
ATOM   2192  CB  ILE A 344     124.505 200.090 146.314  1.00  0.90           C  
ATOM   2193  CG1 ILE A 344     123.293 201.019 146.565  1.00  0.90           C  
ATOM   2194  CG2 ILE A 344     123.982 198.666 146.059  1.00  0.90           C  
ATOM   2195  CD1 ILE A 344     123.595 202.508 146.387  1.00  0.90           C  
ATOM   2196  N   GLY A 345     125.505 198.029 148.720  1.00  0.92           N  
ATOM   2197  CA  GLY A 345     125.168 197.185 149.861  1.00  0.92           C  
ATOM   2198  C   GLY A 345     125.893 197.586 151.117  1.00  0.92           C  
ATOM   2199  O   GLY A 345     125.315 197.600 152.201  1.00  0.92           O  
ATOM   2200  N   ALA A 346     127.176 197.982 150.997  1.00  0.92           N  
ATOM   2201  CA  ALA A 346     127.948 198.538 152.089  1.00  0.92           C  
ATOM   2202  C   ALA A 346     127.411 199.875 152.591  1.00  0.92           C  
ATOM   2203  O   ALA A 346     127.384 200.124 153.793  1.00  0.92           O  
ATOM   2204  CB  ALA A 346     129.431 198.664 151.695  1.00  0.92           C  
ATOM   2205  N   PHE A 347     126.939 200.761 151.685  1.00  0.90           N  
ATOM   2206  CA  PHE A 347     126.289 202.016 152.034  1.00  0.90           C  
ATOM   2207  C   PHE A 347     125.014 201.833 152.852  1.00  0.90           C  
ATOM   2208  O   PHE A 347     124.850 202.430 153.917  1.00  0.90           O  
ATOM   2209  CB  PHE A 347     125.937 202.780 150.728  1.00  0.90           C  
ATOM   2210  CG  PHE A 347     125.574 204.213 151.010  1.00  0.90           C  
ATOM   2211  CD1 PHE A 347     126.583 205.183 151.087  1.00  0.90           C  
ATOM   2212  CD2 PHE A 347     124.242 204.591 151.258  1.00  0.90           C  
ATOM   2213  CE1 PHE A 347     126.272 206.509 151.396  1.00  0.90           C  
ATOM   2214  CE2 PHE A 347     123.932 205.913 151.601  1.00  0.90           C  
ATOM   2215  CZ  PHE A 347     124.947 206.874 151.659  1.00  0.90           C  
ATOM   2216  N   TYR A 348     124.096 200.955 152.389  1.00  0.87           N  
ATOM   2217  CA  TYR A 348     122.873 200.647 153.112  1.00  0.87           C  
ATOM   2218  C   TYR A 348     123.157 199.968 154.446  1.00  0.87           C  
ATOM   2219  O   TYR A 348     122.605 200.367 155.468  1.00  0.87           O  
ATOM   2220  CB  TYR A 348     121.877 199.804 152.266  1.00  0.87           C  
ATOM   2221  CG  TYR A 348     121.011 200.658 151.360  1.00  0.87           C  
ATOM   2222  CD1 TYR A 348     121.509 201.194 150.162  1.00  0.87           C  
ATOM   2223  CD2 TYR A 348     119.662 200.899 151.687  1.00  0.87           C  
ATOM   2224  CE1 TYR A 348     120.670 201.891 149.282  1.00  0.87           C  
ATOM   2225  CE2 TYR A 348     118.823 201.621 150.818  1.00  0.87           C  
ATOM   2226  CZ  TYR A 348     119.324 202.091 149.596  1.00  0.87           C  
ATOM   2227  OH  TYR A 348     118.522 202.748 148.635  1.00  0.87           O  
ATOM   2228  N   LEU A 349     124.074 198.977 154.516  1.00  0.88           N  
ATOM   2229  CA  LEU A 349     124.466 198.404 155.797  1.00  0.88           C  
ATOM   2230  C   LEU A 349     125.130 199.378 156.758  1.00  0.88           C  
ATOM   2231  O   LEU A 349     124.898 199.309 157.961  1.00  0.88           O  
ATOM   2232  CB  LEU A 349     125.372 197.159 155.668  1.00  0.88           C  
ATOM   2233  CG  LEU A 349     124.695 195.874 155.145  1.00  0.88           C  
ATOM   2234  CD1 LEU A 349     125.556 194.688 155.581  1.00  0.88           C  
ATOM   2235  CD2 LEU A 349     123.271 195.637 155.667  1.00  0.88           C  
ATOM   2236  N   CYS A 350     125.965 200.314 156.275  1.00  0.89           N  
ATOM   2237  CA  CYS A 350     126.552 201.356 157.100  1.00  0.89           C  
ATOM   2238  C   CYS A 350     125.520 202.319 157.694  1.00  0.89           C  
ATOM   2239  O   CYS A 350     125.600 202.693 158.865  1.00  0.89           O  
ATOM   2240  CB  CYS A 350     127.625 202.115 156.283  1.00  0.89           C  
ATOM   2241  SG  CYS A 350     128.772 203.099 157.289  1.00  0.89           S  
ATOM   2242  N   ALA A 351     124.495 202.715 156.904  1.00  0.87           N  
ATOM   2243  CA  ALA A 351     123.369 203.499 157.384  1.00  0.87           C  
ATOM   2244  C   ALA A 351     122.540 202.773 158.442  1.00  0.87           C  
ATOM   2245  O   ALA A 351     122.245 203.313 159.508  1.00  0.87           O  
ATOM   2246  CB  ALA A 351     122.459 203.886 156.199  1.00  0.87           C  
ATOM   2247  N   GLU A 352     122.213 201.487 158.194  1.00  0.82           N  
ATOM   2248  CA  GLU A 352     121.543 200.616 159.142  1.00  0.82           C  
ATOM   2249  C   GLU A 352     122.344 200.398 160.421  1.00  0.82           C  
ATOM   2250  O   GLU A 352     121.796 200.436 161.518  1.00  0.82           O  
ATOM   2251  CB  GLU A 352     121.230 199.245 158.495  1.00  0.82           C  
ATOM   2252  CG  GLU A 352     120.206 199.309 157.335  1.00  0.82           C  
ATOM   2253  CD  GLU A 352     118.793 199.608 157.808  1.00  0.82           C  
ATOM   2254  OE1 GLU A 352     118.416 199.174 158.935  1.00  0.82           O  
ATOM   2255  OE2 GLU A 352     118.028 200.217 157.021  1.00  0.82           O  
ATOM   2256  N   ALA A 353     123.678 200.209 160.328  1.00  0.88           N  
ATOM   2257  CA  ALA A 353     124.578 200.032 161.454  1.00  0.88           C  
ATOM   2258  C   ALA A 353     124.539 201.192 162.439  1.00  0.88           C  
ATOM   2259  O   ALA A 353     124.509 200.979 163.648  1.00  0.88           O  
ATOM   2260  CB  ALA A 353     126.020 199.827 160.941  1.00  0.88           C  
ATOM   2261  N   ALA A 354     124.472 202.442 161.934  1.00  0.88           N  
ATOM   2262  CA  ALA A 354     124.266 203.634 162.737  1.00  0.88           C  
ATOM   2263  C   ALA A 354     122.923 203.672 163.473  1.00  0.88           C  
ATOM   2264  O   ALA A 354     122.849 203.970 164.660  1.00  0.88           O  
ATOM   2265  CB  ALA A 354     124.383 204.879 161.830  1.00  0.88           C  
ATOM   2266  N   ILE A 355     121.810 203.336 162.791  1.00  0.80           N  
ATOM   2267  CA  ILE A 355     120.476 203.294 163.388  1.00  0.80           C  
ATOM   2268  C   ILE A 355     120.344 202.200 164.437  1.00  0.80           C  
ATOM   2269  O   ILE A 355     119.771 202.361 165.518  1.00  0.80           O  
ATOM   2270  CB  ILE A 355     119.406 203.068 162.322  1.00  0.80           C  
ATOM   2271  CG1 ILE A 355     119.455 204.176 161.247  1.00  0.80           C  
ATOM   2272  CG2 ILE A 355     118.009 203.008 162.984  1.00  0.80           C  
ATOM   2273  CD1 ILE A 355     118.618 203.845 160.007  1.00  0.80           C  
ATOM   2274  N   LYS A 356     120.874 201.012 164.132  1.00  0.80           N  
ATOM   2275  CA  LYS A 356     120.866 199.878 165.016  1.00  0.80           C  
ATOM   2276  C   LYS A 356     121.777 200.052 166.228  1.00  0.80           C  
ATOM   2277  O   LYS A 356     121.397 199.639 167.322  1.00  0.80           O  
ATOM   2278  CB  LYS A 356     121.165 198.593 164.222  1.00  0.80           C  
ATOM   2279  CG  LYS A 356     120.151 198.269 163.095  1.00  0.80           C  
ATOM   2280  CD  LYS A 356     118.728 197.943 163.565  1.00  0.80           C  
ATOM   2281  CE  LYS A 356     117.827 197.365 162.459  1.00  0.80           C  
ATOM   2282  NZ  LYS A 356     117.584 198.302 161.344  1.00  0.80           N  
ATOM   2283  N   SER A 357     122.967 200.688 166.090  1.00  0.82           N  
ATOM   2284  CA  SER A 357     123.850 201.029 167.210  1.00  0.82           C  
ATOM   2285  C   SER A 357     123.255 202.036 168.179  1.00  0.82           C  
ATOM   2286  O   SER A 357     123.361 201.854 169.388  1.00  0.82           O  
ATOM   2287  CB  SER A 357     125.297 201.457 166.815  1.00  0.82           C  
ATOM   2288  OG  SER A 357     125.359 202.722 166.155  1.00  0.82           O  
ATOM   2289  N   LEU A 358     122.550 203.078 167.676  1.00  0.79           N  
ATOM   2290  CA  LEU A 358     121.804 204.044 168.483  1.00  0.79           C  
ATOM   2291  C   LEU A 358     120.720 203.403 169.341  1.00  0.79           C  
ATOM   2292  O   LEU A 358     120.504 203.772 170.493  1.00  0.79           O  
ATOM   2293  CB  LEU A 358     121.089 205.096 167.587  1.00  0.79           C  
ATOM   2294  CG  LEU A 358     122.009 206.134 166.914  1.00  0.79           C  
ATOM   2295  CD1 LEU A 358     121.259 206.861 165.785  1.00  0.79           C  
ATOM   2296  CD2 LEU A 358     122.561 207.152 167.922  1.00  0.79           C  
ATOM   2297  N   GLN A 359     119.995 202.422 168.783  1.00  0.73           N  
ATOM   2298  CA  GLN A 359     118.998 201.660 169.507  1.00  0.73           C  
ATOM   2299  C   GLN A 359     119.546 200.535 170.380  1.00  0.73           C  
ATOM   2300  O   GLN A 359     118.857 200.063 171.283  1.00  0.73           O  
ATOM   2301  CB  GLN A 359     118.089 200.975 168.467  1.00  0.73           C  
ATOM   2302  CG  GLN A 359     117.243 201.978 167.655  1.00  0.73           C  
ATOM   2303  CD  GLN A 359     116.514 201.315 166.497  1.00  0.73           C  
ATOM   2304  OE1 GLN A 359     115.326 201.549 166.256  1.00  0.73           O  
ATOM   2305  NE2 GLN A 359     117.198 200.430 165.750  1.00  0.73           N  
ATOM   2306  N   GLY A 360     120.770 200.039 170.113  1.00  0.75           N  
ATOM   2307  CA  GLY A 360     121.377 198.933 170.855  1.00  0.75           C  
ATOM   2308  C   GLY A 360     121.150 197.556 170.275  1.00  0.75           C  
ATOM   2309  O   GLY A 360     121.519 196.546 170.864  1.00  0.75           O  
ATOM   2310  N   LYS A 361     120.548 197.456 169.079  1.00  0.74           N  
ATOM   2311  CA  LYS A 361     120.186 196.191 168.461  1.00  0.74           C  
ATOM   2312  C   LYS A 361     121.186 195.831 167.374  1.00  0.74           C  
ATOM   2313  O   LYS A 361     120.833 195.741 166.202  1.00  0.74           O  
ATOM   2314  CB  LYS A 361     118.774 196.261 167.814  1.00  0.74           C  
ATOM   2315  CG  LYS A 361     117.632 196.547 168.802  1.00  0.74           C  
ATOM   2316  CD  LYS A 361     116.317 196.878 168.073  1.00  0.74           C  
ATOM   2317  CE  LYS A 361     115.200 197.312 169.029  1.00  0.74           C  
ATOM   2318  NZ  LYS A 361     113.992 197.711 168.268  1.00  0.74           N  
ATOM   2319  N   THR A 362     122.470 195.606 167.712  1.00  0.75           N  
ATOM   2320  CA  THR A 362     123.507 195.321 166.714  1.00  0.75           C  
ATOM   2321  C   THR A 362     123.702 193.839 166.475  1.00  0.75           C  
ATOM   2322  O   THR A 362     124.392 193.437 165.541  1.00  0.75           O  
ATOM   2323  CB  THR A 362     124.867 195.893 167.089  1.00  0.75           C  
ATOM   2324  OG1 THR A 362     125.235 195.524 168.411  1.00  0.75           O  
ATOM   2325  CG2 THR A 362     124.777 197.424 167.049  1.00  0.75           C  
ATOM   2326  N   LYS A 363     123.025 192.987 167.270  1.00  0.77           N  
ATOM   2327  CA  LYS A 363     123.076 191.535 167.210  1.00  0.77           C  
ATOM   2328  C   LYS A 363     122.641 190.971 165.858  1.00  0.77           C  
ATOM   2329  O   LYS A 363     123.211 189.993 165.380  1.00  0.77           O  
ATOM   2330  CB  LYS A 363     122.257 190.963 168.400  1.00  0.77           C  
ATOM   2331  CG  LYS A 363     122.081 189.434 168.457  1.00  0.77           C  
ATOM   2332  CD  LYS A 363     123.381 188.616 168.386  1.00  0.77           C  
ATOM   2333  CE  LYS A 363     123.089 187.113 168.391  1.00  0.77           C  
ATOM   2334  NZ  LYS A 363     124.112 186.410 167.596  1.00  0.77           N  
ATOM   2335  N   VAL A 364     121.696 191.657 165.172  1.00  0.81           N  
ATOM   2336  CA  VAL A 364     121.190 191.325 163.841  1.00  0.81           C  
ATOM   2337  C   VAL A 364     122.315 191.082 162.837  1.00  0.81           C  
ATOM   2338  O   VAL A 364     122.354 190.111 162.092  1.00  0.81           O  
ATOM   2339  CB  VAL A 364     120.306 192.448 163.259  1.00  0.81           C  
ATOM   2340  CG1 VAL A 364     119.234 191.825 162.347  1.00  0.81           C  
ATOM   2341  CG2 VAL A 364     119.643 193.303 164.356  1.00  0.81           C  
ATOM   2342  N   PHE A 365     123.336 191.959 162.829  1.00  0.83           N  
ATOM   2343  CA  PHE A 365     124.463 191.882 161.917  1.00  0.83           C  
ATOM   2344  C   PHE A 365     125.309 190.632 162.098  1.00  0.83           C  
ATOM   2345  O   PHE A 365     125.914 190.136 161.144  1.00  0.83           O  
ATOM   2346  CB  PHE A 365     125.364 193.126 162.051  1.00  0.83           C  
ATOM   2347  CG  PHE A 365     124.621 194.339 161.576  1.00  0.83           C  
ATOM   2348  CD1 PHE A 365     123.830 195.066 162.474  1.00  0.83           C  
ATOM   2349  CD2 PHE A 365     124.712 194.772 160.242  1.00  0.83           C  
ATOM   2350  CE1 PHE A 365     123.133 196.196 162.050  1.00  0.83           C  
ATOM   2351  CE2 PHE A 365     124.023 195.915 159.816  1.00  0.83           C  
ATOM   2352  CZ  PHE A 365     123.222 196.620 160.720  1.00  0.83           C  
ATOM   2353  N   SER A 366     125.369 190.090 163.333  1.00  0.84           N  
ATOM   2354  CA  SER A 366     125.986 188.802 163.609  1.00  0.84           C  
ATOM   2355  C   SER A 366     125.237 187.616 163.007  1.00  0.84           C  
ATOM   2356  O   SER A 366     125.863 186.746 162.409  1.00  0.84           O  
ATOM   2357  CB  SER A 366     126.146 188.466 165.123  1.00  0.84           C  
ATOM   2358  OG  SER A 366     126.430 189.594 165.947  1.00  0.84           O  
ATOM   2359  N   ASP A 367     123.888 187.536 163.142  1.00  0.81           N  
ATOM   2360  CA  ASP A 367     123.104 186.388 162.678  1.00  0.81           C  
ATOM   2361  C   ASP A 367     122.634 186.480 161.224  1.00  0.81           C  
ATOM   2362  O   ASP A 367     122.418 185.450 160.587  1.00  0.81           O  
ATOM   2363  CB  ASP A 367     121.944 185.994 163.641  1.00  0.81           C  
ATOM   2364  CG  ASP A 367     121.430 187.168 164.440  1.00  0.81           C  
ATOM   2365  OD1 ASP A 367     120.699 188.013 163.882  1.00  0.81           O  
ATOM   2366  OD2 ASP A 367     121.827 187.226 165.637  1.00  0.81           O  
ATOM   2367  N   ILE A 368     122.578 187.688 160.614  1.00  0.81           N  
ATOM   2368  CA  ILE A 368     122.523 187.853 159.155  1.00  0.81           C  
ATOM   2369  C   ILE A 368     123.807 187.333 158.503  1.00  0.81           C  
ATOM   2370  O   ILE A 368     123.814 186.829 157.383  1.00  0.81           O  
ATOM   2371  CB  ILE A 368     122.341 189.308 158.691  1.00  0.81           C  
ATOM   2372  CG1 ILE A 368     121.119 190.023 159.297  1.00  0.81           C  
ATOM   2373  CG2 ILE A 368     122.144 189.361 157.163  1.00  0.81           C  
ATOM   2374  CD1 ILE A 368     121.342 191.541 159.333  1.00  0.81           C  
ATOM   2375  N   GLY A 369     124.960 187.485 159.195  1.00  0.87           N  
ATOM   2376  CA  GLY A 369     126.278 187.119 158.674  1.00  0.87           C  
ATOM   2377  C   GLY A 369     127.027 188.290 158.094  1.00  0.87           C  
ATOM   2378  O   GLY A 369     128.115 188.144 157.539  1.00  0.87           O  
ATOM   2379  N   ALA A 370     126.466 189.503 158.245  1.00  0.90           N  
ATOM   2380  CA  ALA A 370     126.938 190.752 157.677  1.00  0.90           C  
ATOM   2381  C   ALA A 370     128.348 191.140 158.090  1.00  0.90           C  
ATOM   2382  O   ALA A 370     129.150 191.593 157.278  1.00  0.90           O  
ATOM   2383  CB  ALA A 370     125.992 191.886 158.121  1.00  0.90           C  
ATOM   2384  N   ILE A 371     128.688 190.944 159.377  1.00  0.87           N  
ATOM   2385  CA  ILE A 371     129.994 191.255 159.947  1.00  0.87           C  
ATOM   2386  C   ILE A 371     131.148 190.519 159.273  1.00  0.87           C  
ATOM   2387  O   ILE A 371     132.177 191.117 158.967  1.00  0.87           O  
ATOM   2388  CB  ILE A 371     129.942 191.030 161.460  1.00  0.87           C  
ATOM   2389  CG1 ILE A 371     129.318 192.287 162.112  1.00  0.87           C  
ATOM   2390  CG2 ILE A 371     131.321 190.709 162.084  1.00  0.87           C  
ATOM   2391  CD1 ILE A 371     128.750 192.038 163.513  1.00  0.87           C  
ATOM   2392  N   GLN A 372     131.006 189.211 158.977  1.00  0.83           N  
ATOM   2393  CA  GLN A 372     132.025 188.458 158.258  1.00  0.83           C  
ATOM   2394  C   GLN A 372     132.171 188.879 156.788  1.00  0.83           C  
ATOM   2395  O   GLN A 372     133.277 189.028 156.273  1.00  0.83           O  
ATOM   2396  CB  GLN A 372     131.777 186.935 158.413  1.00  0.83           C  
ATOM   2397  CG  GLN A 372     132.905 186.039 157.839  1.00  0.83           C  
ATOM   2398  CD  GLN A 372     134.278 186.367 158.427  1.00  0.83           C  
ATOM   2399  OE1 GLN A 372     135.116 187.009 157.798  1.00  0.83           O  
ATOM   2400  NE2 GLN A 372     134.533 185.949 159.685  1.00  0.83           N  
ATOM   2401  N   SER A 373     131.058 189.150 156.078  1.00  0.89           N  
ATOM   2402  CA  SER A 373     131.065 189.697 154.716  1.00  0.89           C  
ATOM   2403  C   SER A 373     131.691 191.086 154.617  1.00  0.89           C  
ATOM   2404  O   SER A 373     132.453 191.376 153.693  1.00  0.89           O  
ATOM   2405  CB  SER A 373     129.652 189.762 154.082  1.00  0.89           C  
ATOM   2406  OG  SER A 373     129.139 188.454 153.820  1.00  0.89           O  
ATOM   2407  N   LEU A 374     131.433 191.990 155.588  1.00  0.89           N  
ATOM   2408  CA  LEU A 374     132.106 193.280 155.710  1.00  0.89           C  
ATOM   2409  C   LEU A 374     133.613 193.134 155.934  1.00  0.89           C  
ATOM   2410  O   LEU A 374     134.410 193.833 155.310  1.00  0.89           O  
ATOM   2411  CB  LEU A 374     131.507 194.155 156.843  1.00  0.89           C  
ATOM   2412  CG  LEU A 374     130.066 194.661 156.604  1.00  0.89           C  
ATOM   2413  CD1 LEU A 374     129.458 195.146 157.932  1.00  0.89           C  
ATOM   2414  CD2 LEU A 374     130.005 195.766 155.537  1.00  0.89           C  
ATOM   2415  N   LYS A 375     134.053 192.160 156.768  1.00  0.87           N  
ATOM   2416  CA  LYS A 375     135.460 191.836 157.007  1.00  0.87           C  
ATOM   2417  C   LYS A 375     136.114 191.092 155.855  1.00  0.87           C  
ATOM   2418  O   LYS A 375     137.227 190.593 155.970  1.00  0.87           O  
ATOM   2419  CB  LYS A 375     135.656 190.944 158.261  1.00  0.87           C  
ATOM   2420  CG  LYS A 375     135.412 191.664 159.589  1.00  0.87           C  
ATOM   2421  CD  LYS A 375     135.648 190.723 160.778  1.00  0.87           C  
ATOM   2422  CE  LYS A 375     135.386 191.391 162.121  1.00  0.87           C  
ATOM   2423  NZ  LYS A 375     135.256 190.368 163.170  1.00  0.87           N  
ATOM   2424  N   ARG A 376     135.462 191.028 154.692  1.00  0.83           N  
ATOM   2425  CA  ARG A 376     136.037 190.482 153.492  1.00  0.83           C  
ATOM   2426  C   ARG A 376     135.923 191.501 152.352  1.00  0.83           C  
ATOM   2427  O   ARG A 376     136.555 191.378 151.306  1.00  0.83           O  
ATOM   2428  CB  ARG A 376     135.317 189.144 153.248  1.00  0.83           C  
ATOM   2429  CG  ARG A 376     136.135 188.131 152.430  1.00  0.83           C  
ATOM   2430  CD  ARG A 376     135.421 186.801 152.180  1.00  0.83           C  
ATOM   2431  NE  ARG A 376     134.187 187.195 151.424  1.00  0.83           N  
ATOM   2432  CZ  ARG A 376     133.513 186.390 150.604  1.00  0.83           C  
ATOM   2433  NH1 ARG A 376     133.927 185.164 150.322  1.00  0.83           N  
ATOM   2434  NH2 ARG A 376     132.407 186.835 150.005  1.00  0.83           N  
ATOM   2435  N   LEU A 377     135.209 192.628 152.595  1.00  0.87           N  
ATOM   2436  CA  LEU A 377     135.207 193.809 151.740  1.00  0.87           C  
ATOM   2437  C   LEU A 377     136.254 194.818 152.183  1.00  0.87           C  
ATOM   2438  O   LEU A 377     136.404 195.875 151.574  1.00  0.87           O  
ATOM   2439  CB  LEU A 377     133.860 194.578 151.794  1.00  0.87           C  
ATOM   2440  CG  LEU A 377     132.646 193.943 151.094  1.00  0.87           C  
ATOM   2441  CD1 LEU A 377     131.649 195.071 150.800  1.00  0.87           C  
ATOM   2442  CD2 LEU A 377     132.968 193.195 149.796  1.00  0.87           C  
ATOM   2443  N   VAL A 378     137.011 194.501 153.242  1.00  0.89           N  
ATOM   2444  CA  VAL A 378     138.116 195.313 153.717  1.00  0.89           C  
ATOM   2445  C   VAL A 378     139.431 194.588 153.468  1.00  0.89           C  
ATOM   2446  O   VAL A 378     140.448 195.191 153.140  1.00  0.89           O  
ATOM   2447  CB  VAL A 378     137.924 195.598 155.204  1.00  0.89           C  
ATOM   2448  CG1 VAL A 378     139.152 196.311 155.797  1.00  0.89           C  
ATOM   2449  CG2 VAL A 378     136.661 196.465 155.379  1.00  0.89           C  
ATOM   2450  N   SER A 379     139.441 193.251 153.597  1.00  0.90           N  
ATOM   2451  CA  SER A 379     140.635 192.429 153.466  1.00  0.90           C  
ATOM   2452  C   SER A 379     141.207 192.288 152.064  1.00  0.90           C  
ATOM   2453  O   SER A 379     142.417 192.369 151.866  1.00  0.90           O  
ATOM   2454  CB  SER A 379     140.355 191.021 154.023  1.00  0.90           C  
ATOM   2455  OG  SER A 379     139.720 191.178 155.287  1.00  0.90           O  
ATOM   2456  N   TYR A 380     140.335 192.076 151.055  1.00  0.85           N  
ATOM   2457  CA  TYR A 380     140.693 191.815 149.662  1.00  0.85           C  
ATOM   2458  C   TYR A 380     140.279 192.967 148.750  1.00  0.85           C  
ATOM   2459  O   TYR A 380     140.077 192.808 147.546  1.00  0.85           O  
ATOM   2460  CB  TYR A 380     139.959 190.555 149.112  1.00  0.85           C  
ATOM   2461  CG  TYR A 380     140.286 189.293 149.861  1.00  0.85           C  
ATOM   2462  CD1 TYR A 380     141.568 188.730 149.788  1.00  0.85           C  
ATOM   2463  CD2 TYR A 380     139.281 188.597 150.549  1.00  0.85           C  
ATOM   2464  CE1 TYR A 380     141.838 187.493 150.394  1.00  0.85           C  
ATOM   2465  CE2 TYR A 380     139.545 187.354 151.145  1.00  0.85           C  
ATOM   2466  CZ  TYR A 380     140.826 186.801 151.070  1.00  0.85           C  
ATOM   2467  OH  TYR A 380     141.088 185.540 151.648  1.00  0.85           O  
ATOM   2468  N   SER A 381     140.067 194.171 149.298  1.00  0.89           N  
ATOM   2469  CA  SER A 381     139.572 195.298 148.534  1.00  0.89           C  
ATOM   2470  C   SER A 381     140.599 196.067 147.729  1.00  0.89           C  
ATOM   2471  O   SER A 381     141.790 196.140 148.007  1.00  0.89           O  
ATOM   2472  CB  SER A 381     138.768 196.273 149.408  1.00  0.89           C  
ATOM   2473  OG  SER A 381     139.495 196.585 150.586  1.00  0.89           O  
ATOM   2474  N   THR A 382     140.087 196.657 146.637  1.00  0.85           N  
ATOM   2475  CA  THR A 382     140.844 197.271 145.561  1.00  0.85           C  
ATOM   2476  C   THR A 382     140.141 198.547 145.146  1.00  0.85           C  
ATOM   2477  O   THR A 382     140.335 199.070 144.055  1.00  0.85           O  
ATOM   2478  CB  THR A 382     140.907 196.342 144.349  1.00  0.85           C  
ATOM   2479  OG1 THR A 382     139.640 195.738 144.089  1.00  0.85           O  
ATOM   2480  CG2 THR A 382     141.887 195.200 144.662  1.00  0.85           C  
ATOM   2481  N   ASN A 383     139.282 199.085 146.032  1.00  0.84           N  
ATOM   2482  CA  ASN A 383     138.484 200.253 145.751  1.00  0.84           C  
ATOM   2483  C   ASN A 383     138.346 201.027 147.051  1.00  0.84           C  
ATOM   2484  O   ASN A 383     138.135 200.441 148.118  1.00  0.84           O  
ATOM   2485  CB  ASN A 383     137.112 199.819 145.168  1.00  0.84           C  
ATOM   2486  CG  ASN A 383     136.204 201.007 144.862  1.00  0.84           C  
ATOM   2487  OD1 ASN A 383     135.367 201.321 145.714  1.00  0.84           O  
ATOM   2488  ND2 ASN A 383     136.349 201.630 143.678  1.00  0.84           N  
ATOM   2489  N   GLY A 384     138.487 202.365 146.989  1.00  0.85           N  
ATOM   2490  CA  GLY A 384     138.411 203.237 148.154  1.00  0.85           C  
ATOM   2491  C   GLY A 384     137.026 203.427 148.719  1.00  0.85           C  
ATOM   2492  O   GLY A 384     136.842 203.393 149.937  1.00  0.85           O  
ATOM   2493  N   THR A 385     136.011 203.609 147.851  1.00  0.85           N  
ATOM   2494  CA  THR A 385     134.608 203.831 148.212  1.00  0.85           C  
ATOM   2495  C   THR A 385     134.015 202.667 148.973  1.00  0.85           C  
ATOM   2496  O   THR A 385     133.412 202.820 150.036  1.00  0.85           O  
ATOM   2497  CB  THR A 385     133.746 204.054 146.975  1.00  0.85           C  
ATOM   2498  OG1 THR A 385     134.320 205.080 146.180  1.00  0.85           O  
ATOM   2499  CG2 THR A 385     132.322 204.494 147.359  1.00  0.85           C  
ATOM   2500  N   LYS A 386     134.248 201.442 148.469  1.00  0.86           N  
ATOM   2501  CA  LYS A 386     133.818 200.194 149.073  1.00  0.86           C  
ATOM   2502  C   LYS A 386     134.415 199.949 150.458  1.00  0.86           C  
ATOM   2503  O   LYS A 386     133.726 199.588 151.417  1.00  0.86           O  
ATOM   2504  CB  LYS A 386     134.295 199.040 148.156  1.00  0.86           C  
ATOM   2505  CG  LYS A 386     133.801 197.652 148.586  1.00  0.86           C  
ATOM   2506  CD  LYS A 386     134.773 196.520 148.209  1.00  0.86           C  
ATOM   2507  CE  LYS A 386     134.820 196.201 146.712  1.00  0.86           C  
ATOM   2508  NZ  LYS A 386     135.379 194.849 146.469  1.00  0.86           N  
ATOM   2509  N   SER A 387     135.738 200.160 150.588  1.00  0.90           N  
ATOM   2510  CA  SER A 387     136.473 200.032 151.838  1.00  0.90           C  
ATOM   2511  C   SER A 387     136.066 201.020 152.902  1.00  0.90           C  
ATOM   2512  O   SER A 387     135.960 200.668 154.075  1.00  0.90           O  
ATOM   2513  CB  SER A 387     137.993 200.242 151.651  1.00  0.90           C  
ATOM   2514  OG  SER A 387     138.568 199.104 151.031  1.00  0.90           O  
ATOM   2515  N   ALA A 388     135.851 202.302 152.545  1.00  0.87           N  
ATOM   2516  CA  ALA A 388     135.514 203.360 153.479  1.00  0.87           C  
ATOM   2517  C   ALA A 388     134.221 203.085 154.240  1.00  0.87           C  
ATOM   2518  O   ALA A 388     134.138 203.242 155.459  1.00  0.87           O  
ATOM   2519  CB  ALA A 388     135.383 204.674 152.682  1.00  0.87           C  
ATOM   2520  N   LEU A 389     133.198 202.616 153.507  1.00  0.89           N  
ATOM   2521  CA  LEU A 389     131.905 202.227 154.028  1.00  0.89           C  
ATOM   2522  C   LEU A 389     131.920 200.975 154.889  1.00  0.89           C  
ATOM   2523  O   LEU A 389     131.350 200.961 155.978  1.00  0.89           O  
ATOM   2524  CB  LEU A 389     130.930 202.027 152.852  1.00  0.89           C  
ATOM   2525  CG  LEU A 389     130.770 203.290 151.993  1.00  0.89           C  
ATOM   2526  CD1 LEU A 389     130.100 202.942 150.667  1.00  0.89           C  
ATOM   2527  CD2 LEU A 389     129.996 204.385 152.732  1.00  0.89           C  
ATOM   2528  N   ALA A 390     132.610 199.904 154.443  1.00  0.92           N  
ATOM   2529  CA  ALA A 390     132.754 198.664 155.183  1.00  0.92           C  
ATOM   2530  C   ALA A 390     133.540 198.804 156.488  1.00  0.92           C  
ATOM   2531  O   ALA A 390     133.170 198.246 157.522  1.00  0.92           O  
ATOM   2532  CB  ALA A 390     133.398 197.604 154.272  1.00  0.92           C  
ATOM   2533  N   LYS A 391     134.632 199.594 156.489  1.00  0.87           N  
ATOM   2534  CA  LYS A 391     135.374 199.961 157.687  1.00  0.87           C  
ATOM   2535  C   LYS A 391     134.597 200.839 158.669  1.00  0.87           C  
ATOM   2536  O   LYS A 391     134.739 200.706 159.884  1.00  0.87           O  
ATOM   2537  CB  LYS A 391     136.700 200.690 157.344  1.00  0.87           C  
ATOM   2538  CG  LYS A 391     137.735 199.792 156.644  1.00  0.87           C  
ATOM   2539  CD  LYS A 391     139.097 200.464 156.365  1.00  0.87           C  
ATOM   2540  CE  LYS A 391     139.010 201.652 155.392  1.00  0.87           C  
ATOM   2541  NZ  LYS A 391     140.349 202.070 154.905  1.00  0.87           N  
ATOM   2542  N   ARG A 392     133.781 201.798 158.180  1.00  0.81           N  
ATOM   2543  CA  ARG A 392     132.875 202.581 159.009  1.00  0.81           C  
ATOM   2544  C   ARG A 392     131.755 201.747 159.623  1.00  0.81           C  
ATOM   2545  O   ARG A 392     131.462 201.882 160.808  1.00  0.81           O  
ATOM   2546  CB  ARG A 392     132.325 203.781 158.201  1.00  0.81           C  
ATOM   2547  CG  ARG A 392     131.460 204.796 158.989  1.00  0.81           C  
ATOM   2548  CD  ARG A 392     131.298 206.112 158.210  1.00  0.81           C  
ATOM   2549  NE  ARG A 392     130.179 206.946 158.776  1.00  0.81           N  
ATOM   2550  CZ  ARG A 392     129.771 208.071 158.168  1.00  0.81           C  
ATOM   2551  NH1 ARG A 392     130.438 208.581 157.141  1.00  0.81           N  
ATOM   2552  NH2 ARG A 392     128.665 208.713 158.538  1.00  0.81           N  
ATOM   2553  N   ALA A 393     131.145 200.822 158.849  1.00  0.90           N  
ATOM   2554  CA  ALA A 393     130.148 199.882 159.332  1.00  0.90           C  
ATOM   2555  C   ALA A 393     130.668 198.937 160.411  1.00  0.90           C  
ATOM   2556  O   ALA A 393     130.029 198.748 161.442  1.00  0.90           O  
ATOM   2557  CB  ALA A 393     129.598 199.051 158.155  1.00  0.90           C  
ATOM   2558  N   LEU A 394     131.874 198.359 160.237  1.00  0.87           N  
ATOM   2559  CA  LEU A 394     132.530 197.542 161.251  1.00  0.87           C  
ATOM   2560  C   LEU A 394     132.863 198.295 162.535  1.00  0.87           C  
ATOM   2561  O   LEU A 394     132.699 197.766 163.633  1.00  0.87           O  
ATOM   2562  CB  LEU A 394     133.801 196.873 160.677  1.00  0.87           C  
ATOM   2563  CG  LEU A 394     133.510 195.678 159.747  1.00  0.87           C  
ATOM   2564  CD1 LEU A 394     134.768 195.307 158.949  1.00  0.87           C  
ATOM   2565  CD2 LEU A 394     133.005 194.463 160.543  1.00  0.87           C  
ATOM   2566  N   ARG A 395     133.298 199.568 162.441  1.00  0.78           N  
ATOM   2567  CA  ARG A 395     133.449 200.447 163.591  1.00  0.78           C  
ATOM   2568  C   ARG A 395     132.152 200.745 164.340  1.00  0.78           C  
ATOM   2569  O   ARG A 395     132.118 200.713 165.568  1.00  0.78           O  
ATOM   2570  CB  ARG A 395     134.099 201.785 163.158  1.00  0.78           C  
ATOM   2571  CG  ARG A 395     135.557 201.906 163.631  1.00  0.78           C  
ATOM   2572  CD  ARG A 395     136.228 203.211 163.200  1.00  0.78           C  
ATOM   2573  NE  ARG A 395     136.657 203.041 161.771  1.00  0.78           N  
ATOM   2574  CZ  ARG A 395     137.875 202.628 161.401  1.00  0.78           C  
ATOM   2575  NH1 ARG A 395     138.215 202.663 160.116  1.00  0.78           N  
ATOM   2576  NH2 ARG A 395     138.768 202.189 162.281  1.00  0.78           N  
ATOM   2577  N   LEU A 396     131.044 201.021 163.622  1.00  0.82           N  
ATOM   2578  CA  LEU A 396     129.742 201.299 164.215  1.00  0.82           C  
ATOM   2579  C   LEU A 396     129.120 200.095 164.907  1.00  0.82           C  
ATOM   2580  O   LEU A 396     128.330 200.241 165.839  1.00  0.82           O  
ATOM   2581  CB  LEU A 396     128.747 201.820 163.148  1.00  0.82           C  
ATOM   2582  CG  LEU A 396     129.058 203.236 162.623  1.00  0.82           C  
ATOM   2583  CD1 LEU A 396     128.210 203.532 161.377  1.00  0.82           C  
ATOM   2584  CD2 LEU A 396     128.829 204.304 163.705  1.00  0.82           C  
ATOM   2585  N   LEU A 397     129.489 198.872 164.487  1.00  0.81           N  
ATOM   2586  CA  LEU A 397     129.036 197.649 165.119  1.00  0.81           C  
ATOM   2587  C   LEU A 397     129.994 197.154 166.202  1.00  0.81           C  
ATOM   2588  O   LEU A 397     129.696 196.181 166.891  1.00  0.81           O  
ATOM   2589  CB  LEU A 397     128.849 196.548 164.045  1.00  0.81           C  
ATOM   2590  CG  LEU A 397     127.820 196.904 162.950  1.00  0.81           C  
ATOM   2591  CD1 LEU A 397     127.839 195.839 161.845  1.00  0.81           C  
ATOM   2592  CD2 LEU A 397     126.408 197.100 163.521  1.00  0.81           C  
ATOM   2593  N   GLY A 398     131.134 197.851 166.425  1.00  0.79           N  
ATOM   2594  CA  GLY A 398     132.072 197.568 167.510  1.00  0.79           C  
ATOM   2595  C   GLY A 398     133.082 196.476 167.262  1.00  0.79           C  
ATOM   2596  O   GLY A 398     133.707 195.973 168.195  1.00  0.79           O  
ATOM   2597  N   GLU A 399     133.285 196.087 165.999  1.00  0.75           N  
ATOM   2598  CA  GLU A 399     134.155 194.998 165.611  1.00  0.75           C  
ATOM   2599  C   GLU A 399     135.581 195.459 165.366  1.00  0.75           C  
ATOM   2600  O   GLU A 399     135.863 196.629 165.094  1.00  0.75           O  
ATOM   2601  CB  GLU A 399     133.622 194.334 164.315  1.00  0.75           C  
ATOM   2602  CG  GLU A 399     132.389 193.420 164.547  1.00  0.75           C  
ATOM   2603  CD  GLU A 399     132.768 192.030 165.047  1.00  0.75           C  
ATOM   2604  OE1 GLU A 399     133.982 191.697 164.953  1.00  0.75           O  
ATOM   2605  OE2 GLU A 399     131.875 191.250 165.452  1.00  0.75           O  
ATOM   2606  N   GLU A 400     136.543 194.509 165.425  1.00  0.73           N  
ATOM   2607  CA  GLU A 400     137.905 194.733 164.966  1.00  0.73           C  
ATOM   2608  C   GLU A 400     137.887 194.984 163.461  1.00  0.73           C  
ATOM   2609  O   GLU A 400     137.304 194.221 162.686  1.00  0.73           O  
ATOM   2610  CB  GLU A 400     138.857 193.569 165.377  1.00  0.73           C  
ATOM   2611  CG  GLU A 400     140.389 193.869 165.309  1.00  0.73           C  
ATOM   2612  CD  GLU A 400     141.139 193.332 164.080  1.00  0.73           C  
ATOM   2613  OE1 GLU A 400     140.615 192.411 163.405  1.00  0.73           O  
ATOM   2614  OE2 GLU A 400     142.284 193.808 163.846  1.00  0.73           O  
ATOM   2615  N   VAL A 401     138.449 196.123 163.015  1.00  0.79           N  
ATOM   2616  CA  VAL A 401     138.511 196.472 161.608  1.00  0.79           C  
ATOM   2617  C   VAL A 401     139.762 195.846 161.011  1.00  0.79           C  
ATOM   2618  O   VAL A 401     140.862 196.280 161.367  1.00  0.79           O  
ATOM   2619  CB  VAL A 401     138.560 197.982 161.369  1.00  0.79           C  
ATOM   2620  CG1 VAL A 401     138.776 198.294 159.872  1.00  0.79           C  
ATOM   2621  CG2 VAL A 401     137.229 198.606 161.827  1.00  0.79           C  
ATOM   2622  N   PRO A 402     139.687 194.871 160.107  1.00  0.86           N  
ATOM   2623  CA  PRO A 402     140.859 194.137 159.673  1.00  0.86           C  
ATOM   2624  C   PRO A 402     141.734 194.988 158.773  1.00  0.86           C  
ATOM   2625  O   PRO A 402     141.246 195.825 158.012  1.00  0.86           O  
ATOM   2626  CB  PRO A 402     140.277 192.926 158.924  1.00  0.86           C  
ATOM   2627  CG  PRO A 402     138.940 193.429 158.380  1.00  0.86           C  
ATOM   2628  CD  PRO A 402     138.461 194.373 159.481  1.00  0.86           C  
ATOM   2629  N   ARG A 403     143.063 194.829 158.866  1.00  0.75           N  
ATOM   2630  CA  ARG A 403     143.980 195.447 157.929  1.00  0.75           C  
ATOM   2631  C   ARG A 403     143.853 194.840 156.531  1.00  0.75           C  
ATOM   2632  O   ARG A 403     143.699 193.622 156.444  1.00  0.75           O  
ATOM   2633  CB  ARG A 403     145.447 195.335 158.413  1.00  0.75           C  
ATOM   2634  CG  ARG A 403     145.704 196.159 159.690  1.00  0.75           C  
ATOM   2635  CD  ARG A 403     147.169 196.198 160.152  1.00  0.75           C  
ATOM   2636  NE  ARG A 403     147.575 194.808 160.559  1.00  0.75           N  
ATOM   2637  CZ  ARG A 403     147.271 194.226 161.728  1.00  0.75           C  
ATOM   2638  NH1 ARG A 403     146.521 194.833 162.644  1.00  0.75           N  
ATOM   2639  NH2 ARG A 403     147.704 192.992 161.980  1.00  0.75           N  
ATOM   2640  N   PRO A 404     143.912 195.583 155.427  1.00  0.82           N  
ATOM   2641  CA  PRO A 404     143.990 194.999 154.093  1.00  0.82           C  
ATOM   2642  C   PRO A 404     145.175 194.063 153.904  1.00  0.82           C  
ATOM   2643  O   PRO A 404     146.256 194.295 154.449  1.00  0.82           O  
ATOM   2644  CB  PRO A 404     144.012 196.206 153.145  1.00  0.82           C  
ATOM   2645  CG  PRO A 404     144.595 197.352 153.977  1.00  0.82           C  
ATOM   2646  CD  PRO A 404     144.193 197.019 155.416  1.00  0.82           C  
ATOM   2647  N   ILE A 405     144.971 192.969 153.159  1.00  0.75           N  
ATOM   2648  CA  ILE A 405     145.948 191.919 152.961  1.00  0.75           C  
ATOM   2649  C   ILE A 405     147.017 192.337 151.948  1.00  0.75           C  
ATOM   2650  O   ILE A 405     146.712 192.853 150.874  1.00  0.75           O  
ATOM   2651  CB  ILE A 405     145.224 190.648 152.518  1.00  0.75           C  
ATOM   2652  CG1 ILE A 405     144.262 190.127 153.610  1.00  0.75           C  
ATOM   2653  CG2 ILE A 405     146.216 189.536 152.153  1.00  0.75           C  
ATOM   2654  CD1 ILE A 405     143.246 189.127 153.047  1.00  0.75           C  
ATOM   2655  N   LEU A 406     148.329 192.131 152.242  1.00  0.72           N  
ATOM   2656  CA  LEU A 406     149.372 192.353 151.243  1.00  0.72           C  
ATOM   2657  C   LEU A 406     149.237 191.415 150.030  1.00  0.72           C  
ATOM   2658  O   LEU A 406     149.106 190.209 150.250  1.00  0.72           O  
ATOM   2659  CB  LEU A 406     150.819 192.232 151.802  1.00  0.72           C  
ATOM   2660  CG  LEU A 406     151.321 193.411 152.667  1.00  0.72           C  
ATOM   2661  CD1 LEU A 406     152.784 193.151 153.059  1.00  0.72           C  
ATOM   2662  CD2 LEU A 406     151.221 194.771 151.952  1.00  0.72           C  
ATOM   2663  N   PRO A 407     149.271 191.820 148.750  1.00  0.85           N  
ATOM   2664  CA  PRO A 407     148.742 190.941 147.706  1.00  0.85           C  
ATOM   2665  C   PRO A 407     149.785 189.955 147.229  1.00  0.85           C  
ATOM   2666  O   PRO A 407     149.453 188.969 146.576  1.00  0.85           O  
ATOM   2667  CB  PRO A 407     148.317 191.894 146.571  1.00  0.85           C  
ATOM   2668  CG  PRO A 407     148.191 193.269 147.230  1.00  0.85           C  
ATOM   2669  CD  PRO A 407     149.267 193.222 148.306  1.00  0.85           C  
ATOM   2670  N   SER A 408     151.073 190.211 147.494  1.00  0.85           N  
ATOM   2671  CA  SER A 408     152.202 189.377 147.107  1.00  0.85           C  
ATOM   2672  C   SER A 408     152.378 188.149 147.991  1.00  0.85           C  
ATOM   2673  O   SER A 408     153.394 187.971 148.661  1.00  0.85           O  
ATOM   2674  CB  SER A 408     153.519 190.201 147.016  1.00  0.85           C  
ATOM   2675  OG  SER A 408     153.611 191.151 148.081  1.00  0.85           O  
ATOM   2676  N   VAL A 409     151.394 187.223 147.936  1.00  0.86           N  
ATOM   2677  CA  VAL A 409     151.353 185.963 148.679  1.00  0.86           C  
ATOM   2678  C   VAL A 409     152.597 185.073 148.547  1.00  0.86           C  
ATOM   2679  O   VAL A 409     153.034 184.571 149.581  1.00  0.86           O  
ATOM   2680  CB  VAL A 409     150.082 185.144 148.411  1.00  0.86           C  
ATOM   2681  CG1 VAL A 409     149.963 184.025 149.471  1.00  0.86           C  
ATOM   2682  CG2 VAL A 409     148.843 186.058 148.469  1.00  0.86           C  
ATOM   2683  N   PRO A 410     153.270 184.847 147.409  1.00  0.87           N  
ATOM   2684  CA  PRO A 410     154.536 184.105 147.357  1.00  0.87           C  
ATOM   2685  C   PRO A 410     155.673 184.643 148.219  1.00  0.87           C  
ATOM   2686  O   PRO A 410     156.605 183.900 148.516  1.00  0.87           O  
ATOM   2687  CB  PRO A 410     154.933 184.174 145.874  1.00  0.87           C  
ATOM   2688  CG  PRO A 410     153.605 184.290 145.126  1.00  0.87           C  
ATOM   2689  CD  PRO A 410     152.772 185.158 146.064  1.00  0.87           C  
ATOM   2690  N   SER A 411     155.651 185.939 148.586  1.00  0.80           N  
ATOM   2691  CA  SER A 411     156.726 186.574 149.336  1.00  0.80           C  
ATOM   2692  C   SER A 411     156.448 186.605 150.823  1.00  0.80           C  
ATOM   2693  O   SER A 411     157.348 186.927 151.600  1.00  0.80           O  
ATOM   2694  CB  SER A 411     156.932 188.055 148.917  1.00  0.80           C  
ATOM   2695  OG  SER A 411     157.322 188.152 147.546  1.00  0.80           O  
ATOM   2696  N   TRP A 412     155.215 186.241 151.249  1.00  0.78           N  
ATOM   2697  CA  TRP A 412     154.794 186.248 152.643  1.00  0.78           C  
ATOM   2698  C   TRP A 412     155.643 185.385 153.561  1.00  0.78           C  
ATOM   2699  O   TRP A 412     156.039 184.262 153.231  1.00  0.78           O  
ATOM   2700  CB  TRP A 412     153.333 185.764 152.846  1.00  0.78           C  
ATOM   2701  CG  TRP A 412     152.208 186.668 152.394  1.00  0.78           C  
ATOM   2702  CD1 TRP A 412     152.192 187.889 151.773  1.00  0.78           C  
ATOM   2703  CD2 TRP A 412     150.835 186.297 152.592  1.00  0.78           C  
ATOM   2704  NE1 TRP A 412     150.887 188.269 151.514  1.00  0.78           N  
ATOM   2705  CE2 TRP A 412     150.049 187.305 152.018  1.00  0.78           C  
ATOM   2706  CE3 TRP A 412     150.258 185.183 153.195  1.00  0.78           C  
ATOM   2707  CZ2 TRP A 412     148.669 187.206 152.009  1.00  0.78           C  
ATOM   2708  CZ3 TRP A 412     148.858 185.113 153.241  1.00  0.78           C  
ATOM   2709  CH2 TRP A 412     148.072 186.112 152.652  1.00  0.78           C  
ATOM   2710  N   LYS A 413     155.903 185.891 154.773  1.00  0.81           N  
ATOM   2711  CA  LYS A 413     156.514 185.132 155.836  1.00  0.81           C  
ATOM   2712  C   LYS A 413     155.433 184.528 156.727  1.00  0.81           C  
ATOM   2713  O   LYS A 413     154.237 184.548 156.426  1.00  0.81           O  
ATOM   2714  CB  LYS A 413     157.549 185.988 156.615  1.00  0.81           C  
ATOM   2715  CG  LYS A 413     158.585 186.675 155.701  1.00  0.81           C  
ATOM   2716  CD  LYS A 413     159.368 185.729 154.771  1.00  0.81           C  
ATOM   2717  CE  LYS A 413     160.436 186.468 153.958  1.00  0.81           C  
ATOM   2718  NZ  LYS A 413     160.641 185.814 152.657  1.00  0.81           N  
ATOM   2719  N   GLU A 414     155.840 183.905 157.846  1.00  0.83           N  
ATOM   2720  CA  GLU A 414     154.971 183.254 158.805  1.00  0.83           C  
ATOM   2721  C   GLU A 414     153.970 184.216 159.464  1.00  0.83           C  
ATOM   2722  O   GLU A 414     152.811 183.875 159.700  1.00  0.83           O  
ATOM   2723  CB  GLU A 414     155.856 182.548 159.866  1.00  0.83           C  
ATOM   2724  CG  GLU A 414     156.825 181.477 159.283  1.00  0.83           C  
ATOM   2725  CD  GLU A 414     157.660 180.782 160.362  1.00  0.83           C  
ATOM   2726  OE1 GLU A 414     157.069 180.371 161.391  1.00  0.83           O  
ATOM   2727  OE2 GLU A 414     158.891 180.613 160.155  1.00  0.83           O  
ATOM   2728  N   ALA A 415     154.383 185.471 159.753  1.00  0.88           N  
ATOM   2729  CA  ALA A 415     153.559 186.511 160.350  1.00  0.88           C  
ATOM   2730  C   ALA A 415     152.351 186.946 159.507  1.00  0.88           C  
ATOM   2731  O   ALA A 415     151.239 187.101 160.024  1.00  0.88           O  
ATOM   2732  CB  ALA A 415     154.442 187.727 160.707  1.00  0.88           C  
ATOM   2733  N   GLU A 416     152.508 187.127 158.179  1.00  0.82           N  
ATOM   2734  CA  GLU A 416     151.427 187.448 157.261  1.00  0.82           C  
ATOM   2735  C   GLU A 416     150.402 186.328 157.161  1.00  0.82           C  
ATOM   2736  O   GLU A 416     149.196 186.576 157.134  1.00  0.82           O  
ATOM   2737  CB  GLU A 416     151.924 187.818 155.840  1.00  0.82           C  
ATOM   2738  CG  GLU A 416     152.892 189.027 155.774  1.00  0.82           C  
ATOM   2739  CD  GLU A 416     154.340 188.557 155.821  1.00  0.82           C  
ATOM   2740  OE1 GLU A 416     154.726 187.897 156.819  1.00  0.82           O  
ATOM   2741  OE2 GLU A 416     155.089 188.795 154.840  1.00  0.82           O  
ATOM   2742  N   VAL A 417     150.857 185.054 157.170  1.00  0.89           N  
ATOM   2743  CA  VAL A 417     149.991 183.878 157.213  1.00  0.89           C  
ATOM   2744  C   VAL A 417     149.109 183.843 158.465  1.00  0.89           C  
ATOM   2745  O   VAL A 417     147.901 183.632 158.366  1.00  0.89           O  
ATOM   2746  CB  VAL A 417     150.787 182.581 157.048  1.00  0.89           C  
ATOM   2747  CG1 VAL A 417     149.888 181.338 157.236  1.00  0.89           C  
ATOM   2748  CG2 VAL A 417     151.402 182.569 155.634  1.00  0.89           C  
ATOM   2749  N   GLN A 418     149.665 184.133 159.667  1.00  0.84           N  
ATOM   2750  CA  GLN A 418     148.912 184.257 160.917  1.00  0.84           C  
ATOM   2751  C   GLN A 418     147.855 185.366 160.865  1.00  0.84           C  
ATOM   2752  O   GLN A 418     146.695 185.175 161.235  1.00  0.84           O  
ATOM   2753  CB  GLN A 418     149.868 184.557 162.106  1.00  0.84           C  
ATOM   2754  CG  GLN A 418     150.952 183.487 162.387  1.00  0.84           C  
ATOM   2755  CD  GLN A 418     150.371 182.239 163.040  1.00  0.84           C  
ATOM   2756  OE1 GLN A 418     150.155 182.216 164.249  1.00  0.84           O  
ATOM   2757  NE2 GLN A 418     150.141 181.166 162.254  1.00  0.84           N  
ATOM   2758  N   THR A 419     148.231 186.551 160.323  1.00  0.86           N  
ATOM   2759  CA  THR A 419     147.332 187.695 160.098  1.00  0.86           C  
ATOM   2760  C   THR A 419     146.181 187.329 159.173  1.00  0.86           C  
ATOM   2761  O   THR A 419     145.024 187.620 159.474  1.00  0.86           O  
ATOM   2762  CB  THR A 419     148.066 188.940 159.550  1.00  0.86           C  
ATOM   2763  OG1 THR A 419     148.617 189.729 160.602  1.00  0.86           O  
ATOM   2764  CG2 THR A 419     147.170 189.887 158.725  1.00  0.86           C  
ATOM   2765  N   TRP A 420     146.456 186.632 158.048  1.00  0.87           N  
ATOM   2766  CA  TRP A 420     145.435 186.155 157.125  1.00  0.87           C  
ATOM   2767  C   TRP A 420     144.453 185.163 157.762  1.00  0.87           C  
ATOM   2768  O   TRP A 420     143.241 185.332 157.642  1.00  0.87           O  
ATOM   2769  CB  TRP A 420     146.098 185.546 155.852  1.00  0.87           C  
ATOM   2770  CG  TRP A 420     145.130 184.997 154.806  1.00  0.87           C  
ATOM   2771  CD1 TRP A 420     144.254 185.675 154.005  1.00  0.87           C  
ATOM   2772  CD2 TRP A 420     144.895 183.597 154.559  1.00  0.87           C  
ATOM   2773  NE1 TRP A 420     143.513 184.794 153.245  1.00  0.87           N  
ATOM   2774  CE2 TRP A 420     143.899 183.514 153.566  1.00  0.87           C  
ATOM   2775  CE3 TRP A 420     145.441 182.453 155.133  1.00  0.87           C  
ATOM   2776  CZ2 TRP A 420     143.456 182.282 153.097  1.00  0.87           C  
ATOM   2777  CZ3 TRP A 420     144.964 181.210 154.688  1.00  0.87           C  
ATOM   2778  CH2 TRP A 420     144.000 181.121 153.673  1.00  0.87           C  
ATOM   2779  N   LEU A 421     144.943 184.154 158.523  1.00  0.89           N  
ATOM   2780  CA  LEU A 421     144.122 183.153 159.203  1.00  0.89           C  
ATOM   2781  C   LEU A 421     143.131 183.746 160.188  1.00  0.89           C  
ATOM   2782  O   LEU A 421     141.977 183.329 160.277  1.00  0.89           O  
ATOM   2783  CB  LEU A 421     144.994 182.158 160.004  1.00  0.89           C  
ATOM   2784  CG  LEU A 421     145.822 181.176 159.162  1.00  0.89           C  
ATOM   2785  CD1 LEU A 421     146.741 180.386 160.099  1.00  0.89           C  
ATOM   2786  CD2 LEU A 421     144.942 180.215 158.353  1.00  0.89           C  
ATOM   2787  N   GLN A 422     143.560 184.765 160.946  1.00  0.82           N  
ATOM   2788  CA  GLN A 422     142.711 185.531 161.836  1.00  0.82           C  
ATOM   2789  C   GLN A 422     141.582 186.271 161.132  1.00  0.82           C  
ATOM   2790  O   GLN A 422     140.444 186.261 161.599  1.00  0.82           O  
ATOM   2791  CB  GLN A 422     143.607 186.489 162.656  1.00  0.82           C  
ATOM   2792  CG  GLN A 422     144.350 185.717 163.777  1.00  0.82           C  
ATOM   2793  CD  GLN A 422     145.734 186.244 164.167  1.00  0.82           C  
ATOM   2794  OE1 GLN A 422     146.586 185.475 164.613  1.00  0.82           O  
ATOM   2795  NE2 GLN A 422     145.973 187.565 164.031  1.00  0.82           N  
ATOM   2796  N   GLN A 423     141.850 186.895 159.973  1.00  0.84           N  
ATOM   2797  CA  GLN A 423     140.852 187.608 159.195  1.00  0.84           C  
ATOM   2798  C   GLN A 423     139.789 186.734 158.542  1.00  0.84           C  
ATOM   2799  O   GLN A 423     138.638 187.142 158.437  1.00  0.84           O  
ATOM   2800  CB  GLN A 423     141.540 188.509 158.156  1.00  0.84           C  
ATOM   2801  CG  GLN A 423     142.364 189.613 158.852  1.00  0.84           C  
ATOM   2802  CD  GLN A 423     143.103 190.462 157.828  1.00  0.84           C  
ATOM   2803  OE1 GLN A 423     143.088 190.212 156.625  1.00  0.84           O  
ATOM   2804  NE2 GLN A 423     143.776 191.521 158.329  1.00  0.84           N  
ATOM   2805  N   ILE A 424     140.136 185.498 158.128  1.00  0.86           N  
ATOM   2806  CA  ILE A 424     139.203 184.578 157.482  1.00  0.86           C  
ATOM   2807  C   ILE A 424     138.504 183.663 158.489  1.00  0.86           C  
ATOM   2808  O   ILE A 424     137.716 182.785 158.141  1.00  0.86           O  
ATOM   2809  CB  ILE A 424     139.895 183.735 156.407  1.00  0.86           C  
ATOM   2810  CG1 ILE A 424     141.010 182.813 156.957  1.00  0.86           C  
ATOM   2811  CG2 ILE A 424     140.443 184.691 155.322  1.00  0.86           C  
ATOM   2812  CD1 ILE A 424     141.348 181.655 156.011  1.00  0.86           C  
ATOM   2813  N   GLY A 425     138.746 183.851 159.807  1.00  0.89           N  
ATOM   2814  CA  GLY A 425     138.045 183.093 160.844  1.00  0.89           C  
ATOM   2815  C   GLY A 425     138.635 181.737 161.164  1.00  0.89           C  
ATOM   2816  O   GLY A 425     137.971 180.876 161.735  1.00  0.89           O  
ATOM   2817  N   PHE A 426     139.919 181.517 160.832  1.00  0.88           N  
ATOM   2818  CA  PHE A 426     140.655 180.275 161.044  1.00  0.88           C  
ATOM   2819  C   PHE A 426     141.677 180.451 162.161  1.00  0.88           C  
ATOM   2820  O   PHE A 426     142.667 179.728 162.254  1.00  0.88           O  
ATOM   2821  CB  PHE A 426     141.354 179.768 159.748  1.00  0.88           C  
ATOM   2822  CG  PHE A 426     140.381 178.956 158.939  1.00  0.88           C  
ATOM   2823  CD1 PHE A 426     139.391 179.567 158.154  1.00  0.88           C  
ATOM   2824  CD2 PHE A 426     140.430 177.553 158.992  1.00  0.88           C  
ATOM   2825  CE1 PHE A 426     138.469 178.797 157.434  1.00  0.88           C  
ATOM   2826  CE2 PHE A 426     139.515 176.779 158.270  1.00  0.88           C  
ATOM   2827  CZ  PHE A 426     138.531 177.400 157.494  1.00  0.88           C  
ATOM   2828  N   SER A 427     141.422 181.402 163.084  1.00  0.86           N  
ATOM   2829  CA  SER A 427     142.279 181.784 164.209  1.00  0.86           C  
ATOM   2830  C   SER A 427     142.592 180.663 165.189  1.00  0.86           C  
ATOM   2831  O   SER A 427     143.657 180.631 165.801  1.00  0.86           O  
ATOM   2832  CB  SER A 427     141.719 183.000 164.994  1.00  0.86           C  
ATOM   2833  OG  SER A 427     140.364 182.788 165.392  1.00  0.86           O  
ATOM   2834  N   LYS A 428     141.691 179.671 165.307  1.00  0.84           N  
ATOM   2835  CA  LYS A 428     141.890 178.408 166.006  1.00  0.84           C  
ATOM   2836  C   LYS A 428     143.100 177.615 165.501  1.00  0.84           C  
ATOM   2837  O   LYS A 428     143.770 176.923 166.262  1.00  0.84           O  
ATOM   2838  CB  LYS A 428     140.591 177.558 165.874  1.00  0.84           C  
ATOM   2839  CG  LYS A 428     140.748 176.043 166.112  1.00  0.84           C  
ATOM   2840  CD  LYS A 428     139.418 175.277 166.054  1.00  0.84           C  
ATOM   2841  CE  LYS A 428     139.626 173.760 166.106  1.00  0.84           C  
ATOM   2842  NZ  LYS A 428     138.361 173.068 165.782  1.00  0.84           N  
ATOM   2843  N   TYR A 429     143.416 177.702 164.194  1.00  0.87           N  
ATOM   2844  CA  TYR A 429     144.481 176.927 163.581  1.00  0.87           C  
ATOM   2845  C   TYR A 429     145.780 177.722 163.498  1.00  0.87           C  
ATOM   2846  O   TYR A 429     146.766 177.259 162.931  1.00  0.87           O  
ATOM   2847  CB  TYR A 429     144.080 176.445 162.158  1.00  0.87           C  
ATOM   2848  CG  TYR A 429     142.907 175.506 162.253  1.00  0.87           C  
ATOM   2849  CD1 TYR A 429     143.108 174.135 162.486  1.00  0.87           C  
ATOM   2850  CD2 TYR A 429     141.593 175.990 162.143  1.00  0.87           C  
ATOM   2851  CE1 TYR A 429     142.014 173.268 162.638  1.00  0.87           C  
ATOM   2852  CE2 TYR A 429     140.499 175.122 162.256  1.00  0.87           C  
ATOM   2853  CZ  TYR A 429     140.710 173.764 162.515  1.00  0.87           C  
ATOM   2854  OH  TYR A 429     139.592 172.910 162.628  1.00  0.87           O  
ATOM   2855  N   CYS A 430     145.855 178.933 164.096  1.00  0.89           N  
ATOM   2856  CA  CYS A 430     147.061 179.755 164.056  1.00  0.89           C  
ATOM   2857  C   CYS A 430     148.290 179.077 164.663  1.00  0.89           C  
ATOM   2858  O   CYS A 430     149.341 179.054 164.026  1.00  0.89           O  
ATOM   2859  CB  CYS A 430     146.852 181.147 164.717  1.00  0.89           C  
ATOM   2860  SG  CYS A 430     145.977 182.323 163.642  1.00  0.89           S  
ATOM   2861  N   GLU A 431     148.174 178.431 165.848  1.00  0.85           N  
ATOM   2862  CA  GLU A 431     149.270 177.705 166.485  1.00  0.85           C  
ATOM   2863  C   GLU A 431     149.814 176.541 165.658  1.00  0.85           C  
ATOM   2864  O   GLU A 431     151.023 176.415 165.483  1.00  0.85           O  
ATOM   2865  CB  GLU A 431     148.893 177.216 167.912  1.00  0.85           C  
ATOM   2866  CG  GLU A 431     148.738 178.347 168.960  1.00  0.85           C  
ATOM   2867  CD  GLU A 431     150.037 179.118 169.127  1.00  0.85           C  
ATOM   2868  OE1 GLU A 431     150.838 178.709 170.001  1.00  0.85           O  
ATOM   2869  OE2 GLU A 431     150.318 180.083 168.374  1.00  0.85           O  
ATOM   2870  N   SER A 432     148.950 175.697 165.042  1.00  0.89           N  
ATOM   2871  CA  SER A 432     149.412 174.613 164.171  1.00  0.89           C  
ATOM   2872  C   SER A 432     150.116 175.124 162.922  1.00  0.89           C  
ATOM   2873  O   SER A 432     151.176 174.631 162.555  1.00  0.89           O  
ATOM   2874  CB  SER A 432     148.342 173.531 163.817  1.00  0.89           C  
ATOM   2875  OG  SER A 432     147.249 174.027 163.041  1.00  0.89           O  
ATOM   2876  N   PHE A 433     149.614 176.188 162.267  1.00  0.88           N  
ATOM   2877  CA  PHE A 433     150.322 176.869 161.184  1.00  0.88           C  
ATOM   2878  C   PHE A 433     151.663 177.472 161.621  1.00  0.88           C  
ATOM   2879  O   PHE A 433     152.654 177.395 160.895  1.00  0.88           O  
ATOM   2880  CB  PHE A 433     149.437 177.967 160.534  1.00  0.88           C  
ATOM   2881  CG  PHE A 433     148.516 177.399 159.475  1.00  0.88           C  
ATOM   2882  CD1 PHE A 433     147.410 176.595 159.803  1.00  0.88           C  
ATOM   2883  CD2 PHE A 433     148.727 177.718 158.122  1.00  0.88           C  
ATOM   2884  CE1 PHE A 433     146.530 176.136 158.815  1.00  0.88           C  
ATOM   2885  CE2 PHE A 433     147.867 177.241 157.126  1.00  0.88           C  
ATOM   2886  CZ  PHE A 433     146.761 176.460 157.475  1.00  0.88           C  
ATOM   2887  N   ARG A 434     151.728 178.071 162.825  1.00  0.81           N  
ATOM   2888  CA  ARG A 434     152.934 178.609 163.432  1.00  0.81           C  
ATOM   2889  C   ARG A 434     153.998 177.559 163.782  1.00  0.81           C  
ATOM   2890  O   ARG A 434     155.176 177.717 163.481  1.00  0.81           O  
ATOM   2891  CB  ARG A 434     152.535 179.384 164.708  1.00  0.81           C  
ATOM   2892  CG  ARG A 434     153.638 180.305 165.256  1.00  0.81           C  
ATOM   2893  CD  ARG A 434     153.313 180.925 166.628  1.00  0.81           C  
ATOM   2894  NE  ARG A 434     152.953 179.886 167.657  1.00  0.81           N  
ATOM   2895  CZ  ARG A 434     153.660 178.820 168.064  1.00  0.81           C  
ATOM   2896  NH1 ARG A 434     154.882 178.542 167.635  1.00  0.81           N  
ATOM   2897  NH2 ARG A 434     153.146 178.021 168.991  1.00  0.81           N  
ATOM   2898  N   GLU A 435     153.606 176.426 164.399  1.00  0.84           N  
ATOM   2899  CA  GLU A 435     154.475 175.299 164.727  1.00  0.84           C  
ATOM   2900  C   GLU A 435     155.068 174.586 163.526  1.00  0.84           C  
ATOM   2901  O   GLU A 435     156.176 174.052 163.564  1.00  0.84           O  
ATOM   2902  CB  GLU A 435     153.719 174.278 165.607  1.00  0.84           C  
ATOM   2903  CG  GLU A 435     154.078 174.442 167.099  1.00  0.84           C  
ATOM   2904  CD  GLU A 435     152.847 174.471 167.988  1.00  0.84           C  
ATOM   2905  OE1 GLU A 435     152.046 173.510 167.963  1.00  0.84           O  
ATOM   2906  OE2 GLU A 435     152.725 175.488 168.716  1.00  0.84           O  
ATOM   2907  N   GLN A 436     154.318 174.550 162.417  1.00  0.83           N  
ATOM   2908  CA  GLN A 436     154.752 173.958 161.172  1.00  0.83           C  
ATOM   2909  C   GLN A 436     155.562 174.925 160.308  1.00  0.83           C  
ATOM   2910  O   GLN A 436     156.223 174.506 159.353  1.00  0.83           O  
ATOM   2911  CB  GLN A 436     153.492 173.458 160.430  1.00  0.83           C  
ATOM   2912  CG  GLN A 436     152.692 172.400 161.234  1.00  0.83           C  
ATOM   2913  CD  GLN A 436     153.437 171.083 161.329  1.00  0.83           C  
ATOM   2914  OE1 GLN A 436     153.598 170.405 160.316  1.00  0.83           O  
ATOM   2915  NE2 GLN A 436     153.919 170.682 162.527  1.00  0.83           N  
ATOM   2916  N   GLN A 437     155.569 176.230 160.669  1.00  0.83           N  
ATOM   2917  CA  GLN A 437     156.231 177.311 159.959  1.00  0.83           C  
ATOM   2918  C   GLN A 437     155.738 177.512 158.535  1.00  0.83           C  
ATOM   2919  O   GLN A 437     156.489 177.439 157.562  1.00  0.83           O  
ATOM   2920  CB  GLN A 437     157.767 177.220 160.036  1.00  0.83           C  
ATOM   2921  CG  GLN A 437     158.277 177.124 161.488  1.00  0.83           C  
ATOM   2922  CD  GLN A 437     159.795 177.197 161.494  1.00  0.83           C  
ATOM   2923  OE1 GLN A 437     160.503 176.186 161.599  1.00  0.83           O  
ATOM   2924  NE2 GLN A 437     160.316 178.432 161.322  1.00  0.83           N  
ATOM   2925  N   VAL A 438     154.420 177.745 158.379  1.00  0.91           N  
ATOM   2926  CA  VAL A 438     153.808 177.927 157.074  1.00  0.91           C  
ATOM   2927  C   VAL A 438     154.026 179.352 156.571  1.00  0.91           C  
ATOM   2928  O   VAL A 438     153.393 180.305 157.026  1.00  0.91           O  
ATOM   2929  CB  VAL A 438     152.317 177.562 157.068  1.00  0.91           C  
ATOM   2930  CG1 VAL A 438     151.712 177.705 155.653  1.00  0.91           C  
ATOM   2931  CG2 VAL A 438     152.129 176.115 157.575  1.00  0.91           C  
ATOM   2932  N   ASP A 439     154.939 179.519 155.595  1.00  0.87           N  
ATOM   2933  CA  ASP A 439     155.126 180.732 154.819  1.00  0.87           C  
ATOM   2934  C   ASP A 439     154.164 180.785 153.621  1.00  0.87           C  
ATOM   2935  O   ASP A 439     153.334 179.900 153.416  1.00  0.87           O  
ATOM   2936  CB  ASP A 439     156.613 180.913 154.418  1.00  0.87           C  
ATOM   2937  CG  ASP A 439     157.157 179.711 153.685  1.00  0.87           C  
ATOM   2938  OD1 ASP A 439     158.102 179.093 154.231  1.00  0.87           O  
ATOM   2939  OD2 ASP A 439     156.694 179.368 152.567  1.00  0.87           O  
ATOM   2940  N   GLY A 440     154.219 181.865 152.809  1.00  0.93           N  
ATOM   2941  CA  GLY A 440     153.357 182.054 151.640  1.00  0.93           C  
ATOM   2942  C   GLY A 440     153.496 181.060 150.509  1.00  0.93           C  
ATOM   2943  O   GLY A 440     152.510 180.707 149.867  1.00  0.93           O  
ATOM   2944  N   ASP A 441     154.714 180.546 150.256  1.00  0.90           N  
ATOM   2945  CA  ASP A 441     154.968 179.474 149.305  1.00  0.90           C  
ATOM   2946  C   ASP A 441     154.338 178.154 149.777  1.00  0.90           C  
ATOM   2947  O   ASP A 441     153.664 177.452 149.018  1.00  0.90           O  
ATOM   2948  CB  ASP A 441     156.509 179.380 149.075  1.00  0.90           C  
ATOM   2949  CG  ASP A 441     156.932 178.083 148.412  1.00  0.90           C  
ATOM   2950  OD1 ASP A 441     156.422 177.756 147.311  1.00  0.90           O  
ATOM   2951  OD2 ASP A 441     157.712 177.316 149.037  1.00  0.90           O  
ATOM   2952  N   LEU A 442     154.511 177.806 151.068  1.00  0.91           N  
ATOM   2953  CA  LEU A 442     153.899 176.632 151.670  1.00  0.91           C  
ATOM   2954  C   LEU A 442     152.386 176.722 151.713  1.00  0.91           C  
ATOM   2955  O   LEU A 442     151.693 175.742 151.443  1.00  0.91           O  
ATOM   2956  CB  LEU A 442     154.448 176.362 153.092  1.00  0.91           C  
ATOM   2957  CG  LEU A 442     155.915 175.883 153.134  1.00  0.91           C  
ATOM   2958  CD1 LEU A 442     156.397 175.776 154.586  1.00  0.91           C  
ATOM   2959  CD2 LEU A 442     156.144 174.546 152.405  1.00  0.91           C  
ATOM   2960  N   LEU A 443     151.827 177.906 152.010  1.00  0.94           N  
ATOM   2961  CA  LEU A 443     150.402 178.167 152.023  1.00  0.94           C  
ATOM   2962  C   LEU A 443     149.731 177.971 150.666  1.00  0.94           C  
ATOM   2963  O   LEU A 443     148.682 177.338 150.550  1.00  0.94           O  
ATOM   2964  CB  LEU A 443     150.149 179.618 152.506  1.00  0.94           C  
ATOM   2965  CG  LEU A 443     148.662 179.984 152.681  1.00  0.94           C  
ATOM   2966  CD1 LEU A 443     148.012 179.180 153.813  1.00  0.94           C  
ATOM   2967  CD2 LEU A 443     148.473 181.489 152.903  1.00  0.94           C  
ATOM   2968  N   LEU A 444     150.345 178.481 149.579  1.00  0.94           N  
ATOM   2969  CA  LEU A 444     149.803 178.363 148.233  1.00  0.94           C  
ATOM   2970  C   LEU A 444     149.856 176.941 147.678  1.00  0.94           C  
ATOM   2971  O   LEU A 444     149.060 176.573 146.810  1.00  0.94           O  
ATOM   2972  CB  LEU A 444     150.537 179.318 147.257  1.00  0.94           C  
ATOM   2973  CG  LEU A 444     150.301 180.824 147.499  1.00  0.94           C  
ATOM   2974  CD1 LEU A 444     151.290 181.649 146.661  1.00  0.94           C  
ATOM   2975  CD2 LEU A 444     148.858 181.249 147.189  1.00  0.94           C  
ATOM   2976  N   ARG A 445     150.775 176.105 148.199  1.00  0.87           N  
ATOM   2977  CA  ARG A 445     150.972 174.727 147.794  1.00  0.87           C  
ATOM   2978  C   ARG A 445     150.433 173.719 148.797  1.00  0.87           C  
ATOM   2979  O   ARG A 445     150.730 172.530 148.669  1.00  0.87           O  
ATOM   2980  CB  ARG A 445     152.482 174.457 147.561  1.00  0.87           C  
ATOM   2981  CG  ARG A 445     153.029 175.256 146.362  1.00  0.87           C  
ATOM   2982  CD  ARG A 445     154.447 174.891 145.891  1.00  0.87           C  
ATOM   2983  NE  ARG A 445     155.428 175.204 146.987  1.00  0.87           N  
ATOM   2984  CZ  ARG A 445     156.265 174.346 147.580  1.00  0.87           C  
ATOM   2985  NH1 ARG A 445     157.066 174.784 148.547  1.00  0.87           N  
ATOM   2986  NH2 ARG A 445     156.365 173.074 147.204  1.00  0.87           N  
ATOM   2987  N   LEU A 446     149.620 174.138 149.795  1.00  0.93           N  
ATOM   2988  CA  LEU A 446     148.946 173.219 150.708  1.00  0.93           C  
ATOM   2989  C   LEU A 446     148.018 172.224 150.018  1.00  0.93           C  
ATOM   2990  O   LEU A 446     147.217 172.569 149.147  1.00  0.93           O  
ATOM   2991  CB  LEU A 446     148.117 173.938 151.814  1.00  0.93           C  
ATOM   2992  CG  LEU A 446     148.908 174.385 153.060  1.00  0.93           C  
ATOM   2993  CD1 LEU A 446     148.002 175.214 153.979  1.00  0.93           C  
ATOM   2994  CD2 LEU A 446     149.479 173.198 153.852  1.00  0.93           C  
ATOM   2995  N   THR A 447     148.117 170.953 150.443  1.00  0.91           N  
ATOM   2996  CA  THR A 447     147.291 169.839 150.000  1.00  0.91           C  
ATOM   2997  C   THR A 447     146.359 169.407 151.115  1.00  0.91           C  
ATOM   2998  O   THR A 447     146.492 169.831 152.264  1.00  0.91           O  
ATOM   2999  CB  THR A 447     148.082 168.626 149.517  1.00  0.91           C  
ATOM   3000  OG1 THR A 447     148.846 168.012 150.547  1.00  0.91           O  
ATOM   3001  CG2 THR A 447     149.066 169.051 148.420  1.00  0.91           C  
ATOM   3002  N   GLU A 448     145.352 168.563 150.800  1.00  0.89           N  
ATOM   3003  CA  GLU A 448     144.363 168.056 151.741  1.00  0.89           C  
ATOM   3004  C   GLU A 448     145.025 167.229 152.841  1.00  0.89           C  
ATOM   3005  O   GLU A 448     144.723 167.369 154.027  1.00  0.89           O  
ATOM   3006  CB  GLU A 448     143.324 167.198 150.971  1.00  0.89           C  
ATOM   3007  CG  GLU A 448     142.208 166.542 151.829  1.00  0.89           C  
ATOM   3008  CD  GLU A 448     140.928 167.355 151.977  1.00  0.89           C  
ATOM   3009  OE1 GLU A 448     140.912 168.575 151.703  1.00  0.89           O  
ATOM   3010  OE2 GLU A 448     139.957 166.759 152.524  1.00  0.89           O  
ATOM   3011  N   GLU A 449     146.001 166.382 152.457  1.00  0.87           N  
ATOM   3012  CA  GLU A 449     146.809 165.542 153.323  1.00  0.87           C  
ATOM   3013  C   GLU A 449     147.648 166.322 154.339  1.00  0.87           C  
ATOM   3014  O   GLU A 449     147.632 166.015 155.532  1.00  0.87           O  
ATOM   3015  CB  GLU A 449     147.764 164.611 152.510  1.00  0.87           C  
ATOM   3016  CG  GLU A 449     147.231 164.102 151.145  1.00  0.87           C  
ATOM   3017  CD  GLU A 449     147.378 165.185 150.083  1.00  0.87           C  
ATOM   3018  OE1 GLU A 449     148.528 165.468 149.665  1.00  0.87           O  
ATOM   3019  OE2 GLU A 449     146.345 165.830 149.763  1.00  0.87           O  
ATOM   3020  N   GLU A 450     148.355 167.391 153.902  1.00  0.89           N  
ATOM   3021  CA  GLU A 450     149.093 168.320 154.757  1.00  0.89           C  
ATOM   3022  C   GLU A 450     148.169 169.045 155.734  1.00  0.89           C  
ATOM   3023  O   GLU A 450     148.432 169.194 156.927  1.00  0.89           O  
ATOM   3024  CB  GLU A 450     149.837 169.352 153.869  1.00  0.89           C  
ATOM   3025  CG  GLU A 450     151.100 168.768 153.207  1.00  0.89           C  
ATOM   3026  CD  GLU A 450     151.640 169.610 152.081  1.00  0.89           C  
ATOM   3027  OE1 GLU A 450     152.340 168.990 151.236  1.00  0.89           O  
ATOM   3028  OE2 GLU A 450     151.418 170.848 151.975  1.00  0.89           O  
ATOM   3029  N   LEU A 451     146.999 169.485 155.244  1.00  0.92           N  
ATOM   3030  CA  LEU A 451     145.962 170.109 156.038  1.00  0.92           C  
ATOM   3031  C   LEU A 451     145.321 169.207 157.108  1.00  0.92           C  
ATOM   3032  O   LEU A 451     145.141 169.603 158.260  1.00  0.92           O  
ATOM   3033  CB  LEU A 451     144.925 170.656 155.032  1.00  0.92           C  
ATOM   3034  CG  LEU A 451     144.070 171.849 155.477  1.00  0.92           C  
ATOM   3035  CD1 LEU A 451     144.928 173.042 155.922  1.00  0.92           C  
ATOM   3036  CD2 LEU A 451     143.190 172.268 154.294  1.00  0.92           C  
ATOM   3037  N   GLN A 452     144.981 167.950 156.761  1.00  0.84           N  
ATOM   3038  CA  GLN A 452     144.432 166.934 157.647  1.00  0.84           C  
ATOM   3039  C   GLN A 452     145.396 166.339 158.672  1.00  0.84           C  
ATOM   3040  O   GLN A 452     145.051 166.130 159.846  1.00  0.84           O  
ATOM   3041  CB  GLN A 452     143.882 165.785 156.766  1.00  0.84           C  
ATOM   3042  CG  GLN A 452     143.101 164.699 157.544  1.00  0.84           C  
ATOM   3043  CD  GLN A 452     142.425 163.703 156.600  1.00  0.84           C  
ATOM   3044  OE1 GLN A 452     142.648 163.667 155.393  1.00  0.84           O  
ATOM   3045  NE2 GLN A 452     141.550 162.840 157.169  1.00  0.84           N  
ATOM   3046  N   THR A 453     146.631 166.018 158.238  1.00  0.86           N  
ATOM   3047  CA  THR A 453     147.591 165.288 159.061  1.00  0.86           C  
ATOM   3048  C   THR A 453     148.445 166.241 159.852  1.00  0.86           C  
ATOM   3049  O   THR A 453     148.395 166.242 161.082  1.00  0.86           O  
ATOM   3050  CB  THR A 453     148.522 164.389 158.246  1.00  0.86           C  
ATOM   3051  OG1 THR A 453     147.757 163.549 157.397  1.00  0.86           O  
ATOM   3052  CG2 THR A 453     149.323 163.448 159.158  1.00  0.86           C  
ATOM   3053  N   ASP A 454     149.213 167.107 159.162  1.00  0.89           N  
ATOM   3054  CA  ASP A 454     150.207 167.971 159.762  1.00  0.89           C  
ATOM   3055  C   ASP A 454     149.610 169.168 160.509  1.00  0.89           C  
ATOM   3056  O   ASP A 454     150.048 169.537 161.597  1.00  0.89           O  
ATOM   3057  CB  ASP A 454     151.184 168.471 158.669  1.00  0.89           C  
ATOM   3058  CG  ASP A 454     151.878 167.337 157.943  1.00  0.89           C  
ATOM   3059  OD1 ASP A 454     152.417 166.422 158.609  1.00  0.89           O  
ATOM   3060  OD2 ASP A 454     151.955 167.399 156.692  1.00  0.89           O  
ATOM   3061  N   LEU A 455     148.565 169.806 159.939  1.00  0.92           N  
ATOM   3062  CA  LEU A 455     147.956 171.002 160.513  1.00  0.92           C  
ATOM   3063  C   LEU A 455     146.727 170.709 161.354  1.00  0.92           C  
ATOM   3064  O   LEU A 455     146.165 171.602 161.992  1.00  0.92           O  
ATOM   3065  CB  LEU A 455     147.554 171.982 159.387  1.00  0.92           C  
ATOM   3066  CG  LEU A 455     148.773 172.570 158.658  1.00  0.92           C  
ATOM   3067  CD1 LEU A 455     148.386 173.168 157.301  1.00  0.92           C  
ATOM   3068  CD2 LEU A 455     149.488 173.616 159.522  1.00  0.92           C  
ATOM   3069  N   GLY A 456     146.312 169.429 161.422  1.00  0.92           N  
ATOM   3070  CA  GLY A 456     145.298 168.964 162.360  1.00  0.92           C  
ATOM   3071  C   GLY A 456     143.869 169.242 161.979  1.00  0.92           C  
ATOM   3072  O   GLY A 456     142.965 169.071 162.796  1.00  0.92           O  
ATOM   3073  N   MET A 457     143.603 169.671 160.734  1.00  0.88           N  
ATOM   3074  CA  MET A 457     142.278 170.035 160.265  1.00  0.88           C  
ATOM   3075  C   MET A 457     141.431 168.792 159.953  1.00  0.88           C  
ATOM   3076  O   MET A 457     141.261 168.386 158.806  1.00  0.88           O  
ATOM   3077  CB  MET A 457     142.386 171.021 159.070  1.00  0.88           C  
ATOM   3078  CG  MET A 457     141.177 171.966 158.909  1.00  0.88           C  
ATOM   3079  SD  MET A 457     141.395 173.283 157.669  1.00  0.88           S  
ATOM   3080  CE  MET A 457     142.497 174.348 158.640  1.00  0.88           C  
ATOM   3081  N   LYS A 458     140.920 168.113 161.008  1.00  0.84           N  
ATOM   3082  CA  LYS A 458     140.283 166.799 160.944  1.00  0.84           C  
ATOM   3083  C   LYS A 458     139.039 166.687 160.088  1.00  0.84           C  
ATOM   3084  O   LYS A 458     138.900 165.753 159.300  1.00  0.84           O  
ATOM   3085  CB  LYS A 458     139.903 166.312 162.372  1.00  0.84           C  
ATOM   3086  CG  LYS A 458     141.090 166.182 163.344  1.00  0.84           C  
ATOM   3087  CD  LYS A 458     142.138 165.143 162.899  1.00  0.84           C  
ATOM   3088  CE  LYS A 458     143.510 165.338 163.555  1.00  0.84           C  
ATOM   3089  NZ  LYS A 458     144.545 164.602 162.789  1.00  0.84           N  
ATOM   3090  N   SER A 459     138.130 167.661 160.220  1.00  0.86           N  
ATOM   3091  CA  SER A 459     136.915 167.788 159.434  1.00  0.86           C  
ATOM   3092  C   SER A 459     137.178 168.006 157.946  1.00  0.86           C  
ATOM   3093  O   SER A 459     137.988 168.858 157.578  1.00  0.86           O  
ATOM   3094  CB  SER A 459     136.067 168.942 160.041  1.00  0.86           C  
ATOM   3095  OG  SER A 459     135.115 169.534 159.160  1.00  0.86           O  
ATOM   3096  N   GLY A 460     136.473 167.271 157.056  1.00  0.89           N  
ATOM   3097  CA  GLY A 460     136.486 167.489 155.607  1.00  0.89           C  
ATOM   3098  C   GLY A 460     135.775 168.749 155.209  1.00  0.89           C  
ATOM   3099  O   GLY A 460     136.220 169.493 154.340  1.00  0.89           O  
ATOM   3100  N   ILE A 461     134.669 169.067 155.894  1.00  0.87           N  
ATOM   3101  CA  ILE A 461     133.903 170.295 155.720  1.00  0.87           C  
ATOM   3102  C   ILE A 461     134.705 171.556 156.056  1.00  0.87           C  
ATOM   3103  O   ILE A 461     134.685 172.548 155.326  1.00  0.87           O  
ATOM   3104  CB  ILE A 461     132.627 170.236 156.553  1.00  0.87           C  
ATOM   3105  CG1 ILE A 461     131.751 169.066 156.044  1.00  0.87           C  
ATOM   3106  CG2 ILE A 461     131.874 171.590 156.524  1.00  0.87           C  
ATOM   3107  CD1 ILE A 461     130.534 168.794 156.925  1.00  0.87           C  
ATOM   3108  N   THR A 462     135.473 171.544 157.170  1.00  0.87           N  
ATOM   3109  CA  THR A 462     136.393 172.626 157.555  1.00  0.87           C  
ATOM   3110  C   THR A 462     137.531 172.788 156.543  1.00  0.87           C  
ATOM   3111  O   THR A 462     137.886 173.911 156.189  1.00  0.87           O  
ATOM   3112  CB  THR A 462     136.963 172.534 158.987  1.00  0.87           C  
ATOM   3113  OG1 THR A 462     135.960 172.624 159.990  1.00  0.87           O  
ATOM   3114  CG2 THR A 462     137.929 173.693 159.286  1.00  0.87           C  
ATOM   3115  N   ARG A 463     138.120 171.693 155.997  1.00  0.87           N  
ATOM   3116  CA  ARG A 463     139.088 171.766 154.893  1.00  0.87           C  
ATOM   3117  C   ARG A 463     138.506 172.324 153.599  1.00  0.87           C  
ATOM   3118  O   ARG A 463     139.124 173.143 152.917  1.00  0.87           O  
ATOM   3119  CB  ARG A 463     139.746 170.397 154.599  1.00  0.87           C  
ATOM   3120  CG  ARG A 463     140.647 169.915 155.754  1.00  0.87           C  
ATOM   3121  CD  ARG A 463     141.536 168.717 155.420  1.00  0.87           C  
ATOM   3122  NE  ARG A 463     140.640 167.638 154.956  1.00  0.87           N  
ATOM   3123  CZ  ARG A 463     140.092 166.646 155.659  1.00  0.87           C  
ATOM   3124  NH1 ARG A 463     139.419 165.745 154.952  1.00  0.87           N  
ATOM   3125  NH2 ARG A 463     140.174 166.572 156.974  1.00  0.87           N  
ATOM   3126  N   LYS A 464     137.270 171.937 153.254  1.00  0.86           N  
ATOM   3127  CA  LYS A 464     136.499 172.435 152.129  1.00  0.86           C  
ATOM   3128  C   LYS A 464     136.192 173.926 152.232  1.00  0.86           C  
ATOM   3129  O   LYS A 464     136.251 174.672 151.252  1.00  0.86           O  
ATOM   3130  CB  LYS A 464     135.195 171.606 152.054  1.00  0.86           C  
ATOM   3131  CG  LYS A 464     134.468 171.575 150.699  1.00  0.86           C  
ATOM   3132  CD  LYS A 464     133.380 170.481 150.732  1.00  0.86           C  
ATOM   3133  CE  LYS A 464     132.775 170.050 149.387  1.00  0.86           C  
ATOM   3134  NZ  LYS A 464     131.884 168.906 149.606  1.00  0.86           N  
ATOM   3135  N   ARG A 465     135.871 174.400 153.450  1.00  0.83           N  
ATOM   3136  CA  ARG A 465     135.779 175.804 153.801  1.00  0.83           C  
ATOM   3137  C   ARG A 465     137.111 176.562 153.774  1.00  0.83           C  
ATOM   3138  O   ARG A 465     137.174 177.684 153.276  1.00  0.83           O  
ATOM   3139  CB  ARG A 465     135.077 175.933 155.170  1.00  0.83           C  
ATOM   3140  CG  ARG A 465     134.624 177.359 155.547  1.00  0.83           C  
ATOM   3141  CD  ARG A 465     133.484 177.392 156.581  1.00  0.83           C  
ATOM   3142  NE  ARG A 465     133.852 176.484 157.723  1.00  0.83           N  
ATOM   3143  CZ  ARG A 465     134.562 176.848 158.798  1.00  0.83           C  
ATOM   3144  NH1 ARG A 465     135.036 178.077 158.955  1.00  0.83           N  
ATOM   3145  NH2 ARG A 465     134.723 175.987 159.799  1.00  0.83           N  
ATOM   3146  N   PHE A 466     138.223 175.968 154.269  1.00  0.91           N  
ATOM   3147  CA  PHE A 466     139.566 176.537 154.172  1.00  0.91           C  
ATOM   3148  C   PHE A 466     140.034 176.722 152.732  1.00  0.91           C  
ATOM   3149  O   PHE A 466     140.524 177.783 152.347  1.00  0.91           O  
ATOM   3150  CB  PHE A 466     140.586 175.618 154.912  1.00  0.91           C  
ATOM   3151  CG  PHE A 466     141.994 176.170 154.887  1.00  0.91           C  
ATOM   3152  CD1 PHE A 466     142.386 177.160 155.799  1.00  0.91           C  
ATOM   3153  CD2 PHE A 466     142.911 175.751 153.905  1.00  0.91           C  
ATOM   3154  CE1 PHE A 466     143.669 177.715 155.740  1.00  0.91           C  
ATOM   3155  CE2 PHE A 466     144.202 176.290 153.854  1.00  0.91           C  
ATOM   3156  CZ  PHE A 466     144.579 177.276 154.771  1.00  0.91           C  
ATOM   3157  N   PHE A 467     139.866 175.690 151.882  1.00  0.90           N  
ATOM   3158  CA  PHE A 467     140.237 175.741 150.480  1.00  0.90           C  
ATOM   3159  C   PHE A 467     139.445 176.772 149.699  1.00  0.90           C  
ATOM   3160  O   PHE A 467     139.975 177.422 148.803  1.00  0.90           O  
ATOM   3161  CB  PHE A 467     140.185 174.337 149.811  1.00  0.90           C  
ATOM   3162  CG  PHE A 467     141.421 173.535 150.142  1.00  0.90           C  
ATOM   3163  CD1 PHE A 467     142.699 174.069 149.887  1.00  0.90           C  
ATOM   3164  CD2 PHE A 467     141.331 172.221 150.634  1.00  0.90           C  
ATOM   3165  CE1 PHE A 467     143.858 173.333 150.162  1.00  0.90           C  
ATOM   3166  CE2 PHE A 467     142.487 171.467 150.873  1.00  0.90           C  
ATOM   3167  CZ  PHE A 467     143.748 172.030 150.654  1.00  0.90           C  
ATOM   3168  N   ARG A 468     138.171 177.001 150.056  1.00  0.83           N  
ATOM   3169  CA  ARG A 468     137.377 178.084 149.510  1.00  0.83           C  
ATOM   3170  C   ARG A 468     137.939 179.488 149.786  1.00  0.83           C  
ATOM   3171  O   ARG A 468     138.056 180.298 148.866  1.00  0.83           O  
ATOM   3172  CB  ARG A 468     135.948 177.939 150.070  1.00  0.83           C  
ATOM   3173  CG  ARG A 468     134.898 178.827 149.380  1.00  0.83           C  
ATOM   3174  CD  ARG A 468     133.465 178.493 149.799  1.00  0.83           C  
ATOM   3175  NE  ARG A 468     133.346 178.830 151.244  1.00  0.83           N  
ATOM   3176  CZ  ARG A 468     132.249 178.568 151.963  1.00  0.83           C  
ATOM   3177  NH1 ARG A 468     131.192 177.943 151.463  1.00  0.83           N  
ATOM   3178  NH2 ARG A 468     132.183 178.979 153.219  1.00  0.83           N  
ATOM   3179  N   GLU A 469     138.368 179.772 151.037  1.00  0.88           N  
ATOM   3180  CA  GLU A 469     139.086 180.988 151.415  1.00  0.88           C  
ATOM   3181  C   GLU A 469     140.453 181.117 150.744  1.00  0.88           C  
ATOM   3182  O   GLU A 469     140.845 182.164 150.225  1.00  0.88           O  
ATOM   3183  CB  GLU A 469     139.295 181.032 152.953  1.00  0.88           C  
ATOM   3184  CG  GLU A 469     137.991 181.184 153.775  1.00  0.88           C  
ATOM   3185  CD  GLU A 469     137.300 182.524 153.525  1.00  0.88           C  
ATOM   3186  OE1 GLU A 469     138.009 183.518 153.216  1.00  0.88           O  
ATOM   3187  OE2 GLU A 469     136.047 182.549 153.651  1.00  0.88           O  
ATOM   3188  N   LEU A 470     141.227 180.014 150.692  1.00  0.92           N  
ATOM   3189  CA  LEU A 470     142.509 179.946 150.013  1.00  0.92           C  
ATOM   3190  C   LEU A 470     142.428 180.232 148.512  1.00  0.92           C  
ATOM   3191  O   LEU A 470     143.272 180.924 147.945  1.00  0.92           O  
ATOM   3192  CB  LEU A 470     143.158 178.564 150.263  1.00  0.92           C  
ATOM   3193  CG  LEU A 470     144.615 178.443 149.771  1.00  0.92           C  
ATOM   3194  CD1 LEU A 470     145.566 179.408 150.493  1.00  0.92           C  
ATOM   3195  CD2 LEU A 470     145.126 177.003 149.911  1.00  0.92           C  
ATOM   3196  N   THR A 471     141.387 179.731 147.824  1.00  0.90           N  
ATOM   3197  CA  THR A 471     141.060 180.042 146.431  1.00  0.90           C  
ATOM   3198  C   THR A 471     140.757 181.510 146.196  1.00  0.90           C  
ATOM   3199  O   THR A 471     141.211 182.092 145.204  1.00  0.90           O  
ATOM   3200  CB  THR A 471     139.941 179.153 145.904  1.00  0.90           C  
ATOM   3201  OG1 THR A 471     140.446 177.829 145.833  1.00  0.90           O  
ATOM   3202  CG2 THR A 471     139.497 179.520 144.480  1.00  0.90           C  
ATOM   3203  N   GLU A 472     140.032 182.178 147.122  1.00  0.86           N  
ATOM   3204  CA  GLU A 472     139.812 183.618 147.073  1.00  0.86           C  
ATOM   3205  C   GLU A 472     141.116 184.413 147.162  1.00  0.86           C  
ATOM   3206  O   GLU A 472     141.397 185.291 146.343  1.00  0.86           O  
ATOM   3207  CB  GLU A 472     138.832 184.064 148.181  1.00  0.86           C  
ATOM   3208  CG  GLU A 472     138.119 185.400 147.860  1.00  0.86           C  
ATOM   3209  CD  GLU A 472     137.024 185.711 148.873  1.00  0.86           C  
ATOM   3210  OE1 GLU A 472     136.317 184.762 149.304  1.00  0.86           O  
ATOM   3211  OE2 GLU A 472     136.832 186.907 149.209  1.00  0.86           O  
ATOM   3212  N   LEU A 473     142.005 184.025 148.104  1.00  0.91           N  
ATOM   3213  CA  LEU A 473     143.356 184.558 148.225  1.00  0.91           C  
ATOM   3214  C   LEU A 473     144.241 184.344 146.990  1.00  0.91           C  
ATOM   3215  O   LEU A 473     144.894 185.268 146.508  1.00  0.91           O  
ATOM   3216  CB  LEU A 473     144.071 183.951 149.465  1.00  0.91           C  
ATOM   3217  CG  LEU A 473     145.482 184.520 149.748  1.00  0.91           C  
ATOM   3218  CD1 LEU A 473     145.447 186.003 150.155  1.00  0.91           C  
ATOM   3219  CD2 LEU A 473     146.236 183.667 150.780  1.00  0.91           C  
ATOM   3220  N   LYS A 474     144.262 183.127 146.404  1.00  0.89           N  
ATOM   3221  CA  LYS A 474     145.010 182.803 145.194  1.00  0.89           C  
ATOM   3222  C   LYS A 474     144.580 183.607 143.972  1.00  0.89           C  
ATOM   3223  O   LYS A 474     145.399 183.987 143.134  1.00  0.89           O  
ATOM   3224  CB  LYS A 474     144.832 181.309 144.840  1.00  0.89           C  
ATOM   3225  CG  LYS A 474     145.582 180.334 145.753  1.00  0.89           C  
ATOM   3226  CD  LYS A 474     145.207 178.878 145.430  1.00  0.89           C  
ATOM   3227  CE  LYS A 474     146.092 177.852 146.142  1.00  0.89           C  
ATOM   3228  NZ  LYS A 474     145.645 176.474 145.841  1.00  0.89           N  
ATOM   3229  N   THR A 475     143.266 183.857 143.846  1.00  0.87           N  
ATOM   3230  CA  THR A 475     142.660 184.701 142.813  1.00  0.87           C  
ATOM   3231  C   THR A 475     143.050 186.166 142.930  1.00  0.87           C  
ATOM   3232  O   THR A 475     143.378 186.805 141.930  1.00  0.87           O  
ATOM   3233  CB  THR A 475     141.145 184.574 142.765  1.00  0.87           C  
ATOM   3234  OG1 THR A 475     140.795 183.209 142.571  1.00  0.87           O  
ATOM   3235  CG2 THR A 475     140.564 185.353 141.572  1.00  0.87           C  
ATOM   3236  N   PHE A 476     143.066 186.719 144.161  1.00  0.83           N  
ATOM   3237  CA  PHE A 476     143.554 188.045 144.529  1.00  0.83           C  
ATOM   3238  C   PHE A 476     145.056 188.243 144.285  1.00  0.83           C  
ATOM   3239  O   PHE A 476     145.500 189.312 143.869  1.00  0.83           O  
ATOM   3240  CB  PHE A 476     143.156 188.257 146.025  1.00  0.83           C  
ATOM   3241  CG  PHE A 476     143.727 189.464 146.734  1.00  0.83           C  
ATOM   3242  CD1 PHE A 476     143.215 190.755 146.523  1.00  0.83           C  
ATOM   3243  CD2 PHE A 476     144.728 189.282 147.707  1.00  0.83           C  
ATOM   3244  CE1 PHE A 476     143.680 191.840 147.282  1.00  0.83           C  
ATOM   3245  CE2 PHE A 476     145.174 190.357 148.484  1.00  0.83           C  
ATOM   3246  CZ  PHE A 476     144.650 191.637 148.272  1.00  0.83           C  
ATOM   3247  N   ALA A 477     145.878 187.210 144.543  1.00  0.92           N  
ATOM   3248  CA  ALA A 477     147.322 187.297 144.614  1.00  0.92           C  
ATOM   3249  C   ALA A 477     148.109 187.936 143.460  1.00  0.92           C  
ATOM   3250  O   ALA A 477     147.834 187.788 142.263  1.00  0.92           O  
ATOM   3251  CB  ALA A 477     147.910 185.903 144.908  1.00  0.92           C  
ATOM   3252  N   ASN A 478     149.175 188.663 143.847  1.00  0.84           N  
ATOM   3253  CA  ASN A 478     150.191 189.210 142.981  1.00  0.84           C  
ATOM   3254  C   ASN A 478     151.294 188.160 142.813  1.00  0.84           C  
ATOM   3255  O   ASN A 478     151.915 187.719 143.778  1.00  0.84           O  
ATOM   3256  CB  ASN A 478     150.747 190.557 143.544  1.00  0.84           C  
ATOM   3257  CG  ASN A 478     151.715 191.199 142.557  1.00  0.84           C  
ATOM   3258  OD1 ASN A 478     151.832 190.753 141.413  1.00  0.84           O  
ATOM   3259  ND2 ASN A 478     152.438 192.256 142.984  1.00  0.84           N  
ATOM   3260  N   TYR A 479     151.552 187.758 141.554  1.00  0.83           N  
ATOM   3261  CA  TYR A 479     152.464 186.691 141.189  1.00  0.83           C  
ATOM   3262  C   TYR A 479     153.677 187.215 140.434  1.00  0.83           C  
ATOM   3263  O   TYR A 479     154.409 186.448 139.818  1.00  0.83           O  
ATOM   3264  CB  TYR A 479     151.747 185.643 140.294  1.00  0.83           C  
ATOM   3265  CG  TYR A 479     150.683 184.907 141.059  1.00  0.83           C  
ATOM   3266  CD1 TYR A 479     151.040 184.091 142.146  1.00  0.83           C  
ATOM   3267  CD2 TYR A 479     149.333 184.979 140.676  1.00  0.83           C  
ATOM   3268  CE1 TYR A 479     150.069 183.352 142.832  1.00  0.83           C  
ATOM   3269  CE2 TYR A 479     148.363 184.212 141.340  1.00  0.83           C  
ATOM   3270  CZ  TYR A 479     148.740 183.389 142.408  1.00  0.83           C  
ATOM   3271  OH  TYR A 479     147.779 182.613 143.077  1.00  0.83           O  
ATOM   3272  N   SER A 480     153.961 188.535 140.490  1.00  0.85           N  
ATOM   3273  CA  SER A 480     155.063 189.183 139.766  1.00  0.85           C  
ATOM   3274  C   SER A 480     156.460 188.626 140.054  1.00  0.85           C  
ATOM   3275  O   SER A 480     157.372 188.701 139.233  1.00  0.85           O  
ATOM   3276  CB  SER A 480     155.097 190.719 140.013  1.00  0.85           C  
ATOM   3277  OG  SER A 480     155.246 191.059 141.395  1.00  0.85           O  
ATOM   3278  N   THR A 481     156.654 188.050 141.255  1.00  0.81           N  
ATOM   3279  CA  THR A 481     157.889 187.420 141.724  1.00  0.81           C  
ATOM   3280  C   THR A 481     158.203 186.084 141.047  1.00  0.81           C  
ATOM   3281  O   THR A 481     159.363 185.671 140.971  1.00  0.81           O  
ATOM   3282  CB  THR A 481     157.944 187.278 143.268  1.00  0.81           C  
ATOM   3283  OG1 THR A 481     157.622 185.987 143.777  1.00  0.81           O  
ATOM   3284  CG2 THR A 481     156.926 188.214 143.939  1.00  0.81           C  
ATOM   3285  N   CYS A 482     157.170 185.385 140.530  1.00  0.84           N  
ATOM   3286  CA  CYS A 482     157.272 184.026 140.020  1.00  0.84           C  
ATOM   3287  C   CYS A 482     156.776 183.879 138.586  1.00  0.84           C  
ATOM   3288  O   CYS A 482     157.322 183.078 137.825  1.00  0.84           O  
ATOM   3289  CB  CYS A 482     156.505 183.029 140.944  1.00  0.84           C  
ATOM   3290  SG  CYS A 482     154.803 183.510 141.389  1.00  0.84           S  
ATOM   3291  N   ASP A 483     155.772 184.665 138.148  1.00  0.87           N  
ATOM   3292  CA  ASP A 483     155.239 184.603 136.804  1.00  0.87           C  
ATOM   3293  C   ASP A 483     156.056 185.497 135.876  1.00  0.87           C  
ATOM   3294  O   ASP A 483     156.188 186.702 136.077  1.00  0.87           O  
ATOM   3295  CB  ASP A 483     153.739 185.001 136.795  1.00  0.87           C  
ATOM   3296  CG  ASP A 483     153.011 184.498 135.565  1.00  0.87           C  
ATOM   3297  OD1 ASP A 483     153.665 184.176 134.533  1.00  0.87           O  
ATOM   3298  OD2 ASP A 483     151.758 184.424 135.632  1.00  0.87           O  
ATOM   3299  N   ARG A 484     156.653 184.899 134.829  1.00  0.80           N  
ATOM   3300  CA  ARG A 484     157.457 185.624 133.866  1.00  0.80           C  
ATOM   3301  C   ARG A 484     156.727 185.804 132.545  1.00  0.80           C  
ATOM   3302  O   ARG A 484     157.118 186.609 131.707  1.00  0.80           O  
ATOM   3303  CB  ARG A 484     158.788 184.846 133.626  1.00  0.80           C  
ATOM   3304  CG  ARG A 484     159.798 185.605 132.731  1.00  0.80           C  
ATOM   3305  CD  ARG A 484     161.123 184.920 132.400  1.00  0.80           C  
ATOM   3306  NE  ARG A 484     161.935 184.837 133.647  1.00  0.80           N  
ATOM   3307  CZ  ARG A 484     162.688 185.791 134.154  1.00  0.80           C  
ATOM   3308  NH1 ARG A 484     162.635 187.054 133.763  1.00  0.80           N  
ATOM   3309  NH2 ARG A 484     163.573 185.474 135.105  1.00  0.80           N  
ATOM   3310  N   SER A 485     155.622 185.076 132.310  1.00  0.92           N  
ATOM   3311  CA  SER A 485     154.987 185.092 130.996  1.00  0.92           C  
ATOM   3312  C   SER A 485     153.583 185.596 131.091  1.00  0.92           C  
ATOM   3313  O   SER A 485     152.842 185.619 130.107  1.00  0.92           O  
ATOM   3314  CB  SER A 485     154.973 183.685 130.350  1.00  0.92           C  
ATOM   3315  OG  SER A 485     154.189 182.733 131.078  1.00  0.92           O  
ATOM   3316  N   ASN A 486     153.189 186.002 132.307  1.00  0.91           N  
ATOM   3317  CA  ASN A 486     151.866 186.432 132.648  1.00  0.91           C  
ATOM   3318  C   ASN A 486     150.850 185.327 132.377  1.00  0.91           C  
ATOM   3319  O   ASN A 486     149.879 185.475 131.628  1.00  0.91           O  
ATOM   3320  CB  ASN A 486     151.582 187.798 131.991  1.00  0.91           C  
ATOM   3321  CG  ASN A 486     150.397 188.449 132.660  1.00  0.91           C  
ATOM   3322  OD1 ASN A 486     149.821 187.907 133.605  1.00  0.91           O  
ATOM   3323  ND2 ASN A 486     149.983 189.614 132.125  1.00  0.91           N  
ATOM   3324  N   LEU A 487     151.092 184.147 132.967  1.00  0.92           N  
ATOM   3325  CA  LEU A 487     150.198 183.016 132.950  1.00  0.92           C  
ATOM   3326  C   LEU A 487     148.914 183.324 133.688  1.00  0.92           C  
ATOM   3327  O   LEU A 487     147.834 182.930 133.248  1.00  0.92           O  
ATOM   3328  CB  LEU A 487     150.861 181.743 133.532  1.00  0.92           C  
ATOM   3329  CG  LEU A 487     151.331 180.714 132.485  1.00  0.92           C  
ATOM   3330  CD1 LEU A 487     151.775 179.436 133.211  1.00  0.92           C  
ATOM   3331  CD2 LEU A 487     150.246 180.346 131.461  1.00  0.92           C  
ATOM   3332  N   ALA A 488     148.988 184.096 134.786  1.00  0.95           N  
ATOM   3333  CA  ALA A 488     147.832 184.548 135.539  1.00  0.95           C  
ATOM   3334  C   ALA A 488     146.736 185.235 134.713  1.00  0.95           C  
ATOM   3335  O   ALA A 488     145.553 184.910 134.839  1.00  0.95           O  
ATOM   3336  CB  ALA A 488     148.305 185.498 136.660  1.00  0.95           C  
ATOM   3337  N   ASP A 489     147.113 186.143 133.790  1.00  0.92           N  
ATOM   3338  CA  ASP A 489     146.177 186.871 132.955  1.00  0.92           C  
ATOM   3339  C   ASP A 489     145.919 186.121 131.627  1.00  0.92           C  
ATOM   3340  O   ASP A 489     145.087 186.514 130.808  1.00  0.92           O  
ATOM   3341  CB  ASP A 489     146.747 188.295 132.683  1.00  0.92           C  
ATOM   3342  CG  ASP A 489     146.987 189.147 133.938  1.00  0.92           C  
ATOM   3343  OD1 ASP A 489     146.522 188.788 135.053  1.00  0.92           O  
ATOM   3344  OD2 ASP A 489     147.656 190.211 133.771  1.00  0.92           O  
ATOM   3345  N   TRP A 490     146.592 184.966 131.388  1.00  0.90           N  
ATOM   3346  CA  TRP A 490     146.146 183.988 130.397  1.00  0.90           C  
ATOM   3347  C   TRP A 490     145.025 183.128 130.975  1.00  0.90           C  
ATOM   3348  O   TRP A 490     143.948 183.011 130.395  1.00  0.90           O  
ATOM   3349  CB  TRP A 490     147.308 183.074 129.900  1.00  0.90           C  
ATOM   3350  CG  TRP A 490     146.922 182.096 128.795  1.00  0.90           C  
ATOM   3351  CD1 TRP A 490     146.726 182.315 127.459  1.00  0.90           C  
ATOM   3352  CD2 TRP A 490     146.580 180.713 129.027  1.00  0.90           C  
ATOM   3353  NE1 TRP A 490     146.296 181.158 126.838  1.00  0.90           N  
ATOM   3354  CE2 TRP A 490     146.207 180.168 127.791  1.00  0.90           C  
ATOM   3355  CE3 TRP A 490     146.565 179.951 130.191  1.00  0.90           C  
ATOM   3356  CZ2 TRP A 490     145.819 178.835 127.681  1.00  0.90           C  
ATOM   3357  CZ3 TRP A 490     146.161 178.611 130.085  1.00  0.90           C  
ATOM   3358  CH2 TRP A 490     145.802 178.057 128.849  1.00  0.90           C  
ATOM   3359  N   LEU A 491     145.233 182.563 132.185  1.00  0.90           N  
ATOM   3360  CA  LEU A 491     144.259 181.753 132.896  1.00  0.90           C  
ATOM   3361  C   LEU A 491     142.983 182.505 133.213  1.00  0.90           C  
ATOM   3362  O   LEU A 491     141.884 182.003 132.993  1.00  0.90           O  
ATOM   3363  CB  LEU A 491     144.847 181.263 134.239  1.00  0.90           C  
ATOM   3364  CG  LEU A 491     145.919 180.167 134.125  1.00  0.90           C  
ATOM   3365  CD1 LEU A 491     146.637 180.035 135.472  1.00  0.90           C  
ATOM   3366  CD2 LEU A 491     145.330 178.814 133.689  1.00  0.90           C  
ATOM   3367  N   GLY A 492     143.096 183.764 133.687  1.00  0.91           N  
ATOM   3368  CA  GLY A 492     141.945 184.606 134.000  1.00  0.91           C  
ATOM   3369  C   GLY A 492     141.062 184.946 132.821  1.00  0.91           C  
ATOM   3370  O   GLY A 492     139.875 185.207 132.984  1.00  0.91           O  
ATOM   3371  N   SER A 493     141.627 184.927 131.597  1.00  0.90           N  
ATOM   3372  CA  SER A 493     140.899 185.168 130.353  1.00  0.90           C  
ATOM   3373  C   SER A 493     140.150 183.936 129.854  1.00  0.90           C  
ATOM   3374  O   SER A 493     139.246 184.039 129.030  1.00  0.90           O  
ATOM   3375  CB  SER A 493     141.835 185.654 129.208  1.00  0.90           C  
ATOM   3376  OG  SER A 493     142.267 186.997 129.431  1.00  0.90           O  
ATOM   3377  N   LEU A 494     140.484 182.725 130.350  1.00  0.89           N  
ATOM   3378  CA  LEU A 494     139.719 181.503 130.124  1.00  0.89           C  
ATOM   3379  C   LEU A 494     138.468 181.413 130.995  1.00  0.89           C  
ATOM   3380  O   LEU A 494     137.410 180.952 130.559  1.00  0.89           O  
ATOM   3381  CB  LEU A 494     140.611 180.272 130.423  1.00  0.89           C  
ATOM   3382  CG  LEU A 494     141.135 179.503 129.198  1.00  0.89           C  
ATOM   3383  CD1 LEU A 494     141.863 180.395 128.182  1.00  0.89           C  
ATOM   3384  CD2 LEU A 494     142.070 178.383 129.675  1.00  0.89           C  
ATOM   3385  N   ASP A 495     138.594 181.837 132.260  1.00  0.86           N  
ATOM   3386  CA  ASP A 495     137.595 181.761 133.301  1.00  0.86           C  
ATOM   3387  C   ASP A 495     138.261 182.488 134.476  1.00  0.86           C  
ATOM   3388  O   ASP A 495     139.404 182.147 134.805  1.00  0.86           O  
ATOM   3389  CB  ASP A 495     137.185 180.284 133.645  1.00  0.86           C  
ATOM   3390  CG  ASP A 495     135.942 180.172 134.520  1.00  0.86           C  
ATOM   3391  OD1 ASP A 495     135.516 181.187 135.120  1.00  0.86           O  
ATOM   3392  OD2 ASP A 495     135.372 179.052 134.619  1.00  0.86           O  
ATOM   3393  N   PRO A 496     137.682 183.497 135.133  1.00  0.87           N  
ATOM   3394  CA  PRO A 496     138.316 184.217 136.238  1.00  0.87           C  
ATOM   3395  C   PRO A 496     138.787 183.346 137.400  1.00  0.87           C  
ATOM   3396  O   PRO A 496     139.738 183.708 138.092  1.00  0.87           O  
ATOM   3397  CB  PRO A 496     137.228 185.219 136.652  1.00  0.87           C  
ATOM   3398  CG  PRO A 496     136.572 185.598 135.322  1.00  0.87           C  
ATOM   3399  CD  PRO A 496     136.572 184.270 134.561  1.00  0.87           C  
ATOM   3400  N   ARG A 497     138.150 182.178 137.614  1.00  0.78           N  
ATOM   3401  CA  ARG A 497     138.454 181.242 138.683  1.00  0.78           C  
ATOM   3402  C   ARG A 497     139.488 180.202 138.269  1.00  0.78           C  
ATOM   3403  O   ARG A 497     139.757 179.264 139.013  1.00  0.78           O  
ATOM   3404  CB  ARG A 497     137.167 180.525 139.176  1.00  0.78           C  
ATOM   3405  CG  ARG A 497     136.251 180.043 138.037  1.00  0.78           C  
ATOM   3406  CD  ARG A 497     135.107 179.141 138.501  1.00  0.78           C  
ATOM   3407  NE  ARG A 497     134.070 179.204 137.426  1.00  0.78           N  
ATOM   3408  CZ  ARG A 497     132.753 179.181 137.671  1.00  0.78           C  
ATOM   3409  NH1 ARG A 497     132.262 178.763 138.836  1.00  0.78           N  
ATOM   3410  NH2 ARG A 497     131.902 179.550 136.721  1.00  0.78           N  
ATOM   3411  N   PHE A 498     140.148 180.363 137.103  1.00  0.89           N  
ATOM   3412  CA  PHE A 498     141.355 179.618 136.771  1.00  0.89           C  
ATOM   3413  C   PHE A 498     142.611 180.370 137.188  1.00  0.89           C  
ATOM   3414  O   PHE A 498     143.702 179.806 137.209  1.00  0.89           O  
ATOM   3415  CB  PHE A 498     141.473 179.353 135.247  1.00  0.89           C  
ATOM   3416  CG  PHE A 498     140.502 178.353 134.684  1.00  0.89           C  
ATOM   3417  CD1 PHE A 498     139.544 177.640 135.431  1.00  0.89           C  
ATOM   3418  CD2 PHE A 498     140.582 178.122 133.303  1.00  0.89           C  
ATOM   3419  CE1 PHE A 498     138.672 176.749 134.796  1.00  0.89           C  
ATOM   3420  CE2 PHE A 498     139.718 177.224 132.667  1.00  0.89           C  
ATOM   3421  CZ  PHE A 498     138.762 176.536 133.418  1.00  0.89           C  
ATOM   3422  N   ARG A 499     142.503 181.648 137.614  1.00  0.84           N  
ATOM   3423  CA  ARG A 499     143.637 182.463 138.039  1.00  0.84           C  
ATOM   3424  C   ARG A 499     144.246 182.006 139.374  1.00  0.84           C  
ATOM   3425  O   ARG A 499     145.369 182.345 139.742  1.00  0.84           O  
ATOM   3426  CB  ARG A 499     143.205 183.951 138.074  1.00  0.84           C  
ATOM   3427  CG  ARG A 499     144.370 184.924 138.359  1.00  0.84           C  
ATOM   3428  CD  ARG A 499     144.027 186.415 138.228  1.00  0.84           C  
ATOM   3429  NE  ARG A 499     145.294 187.228 138.302  1.00  0.84           N  
ATOM   3430  CZ  ARG A 499     146.040 187.428 139.397  1.00  0.84           C  
ATOM   3431  NH1 ARG A 499     145.751 186.964 140.606  1.00  0.84           N  
ATOM   3432  NH2 ARG A 499     147.145 188.165 139.305  1.00  0.84           N  
ATOM   3433  N   GLN A 500     143.526 181.137 140.107  1.00  0.88           N  
ATOM   3434  CA  GLN A 500     144.018 180.434 141.275  1.00  0.88           C  
ATOM   3435  C   GLN A 500     145.121 179.405 140.986  1.00  0.88           C  
ATOM   3436  O   GLN A 500     145.884 179.025 141.876  1.00  0.88           O  
ATOM   3437  CB  GLN A 500     142.837 179.703 141.969  1.00  0.88           C  
ATOM   3438  CG  GLN A 500     142.211 178.576 141.107  1.00  0.88           C  
ATOM   3439  CD  GLN A 500     141.180 177.746 141.872  1.00  0.88           C  
ATOM   3440  OE1 GLN A 500     141.492 177.157 142.907  1.00  0.88           O  
ATOM   3441  NE2 GLN A 500     139.933 177.671 141.358  1.00  0.88           N  
ATOM   3442  N   TYR A 501     145.241 178.923 139.726  1.00  0.91           N  
ATOM   3443  CA  TYR A 501     146.104 177.806 139.373  1.00  0.91           C  
ATOM   3444  C   TYR A 501     147.479 178.272 138.930  1.00  0.91           C  
ATOM   3445  O   TYR A 501     148.369 177.461 138.668  1.00  0.91           O  
ATOM   3446  CB  TYR A 501     145.486 176.965 138.216  1.00  0.91           C  
ATOM   3447  CG  TYR A 501     144.190 176.303 138.614  1.00  0.91           C  
ATOM   3448  CD1 TYR A 501     144.115 175.521 139.780  1.00  0.91           C  
ATOM   3449  CD2 TYR A 501     143.053 176.396 137.790  1.00  0.91           C  
ATOM   3450  CE1 TYR A 501     142.928 174.862 140.124  1.00  0.91           C  
ATOM   3451  CE2 TYR A 501     141.864 175.729 138.129  1.00  0.91           C  
ATOM   3452  CZ  TYR A 501     141.806 174.959 139.298  1.00  0.91           C  
ATOM   3453  OH  TYR A 501     140.651 174.229 139.645  1.00  0.91           O  
ATOM   3454  N   THR A 502     147.709 179.602 138.902  1.00  0.92           N  
ATOM   3455  CA  THR A 502     148.958 180.227 138.465  1.00  0.92           C  
ATOM   3456  C   THR A 502     150.164 179.736 139.234  1.00  0.92           C  
ATOM   3457  O   THR A 502     151.155 179.313 138.645  1.00  0.92           O  
ATOM   3458  CB  THR A 502     148.939 181.742 138.644  1.00  0.92           C  
ATOM   3459  OG1 THR A 502     147.814 182.295 137.988  1.00  0.92           O  
ATOM   3460  CG2 THR A 502     150.191 182.408 138.047  1.00  0.92           C  
ATOM   3461  N   TYR A 503     150.098 179.718 140.586  1.00  0.91           N  
ATOM   3462  CA  TYR A 503     151.212 179.303 141.428  1.00  0.91           C  
ATOM   3463  C   TYR A 503     151.623 177.841 141.248  1.00  0.91           C  
ATOM   3464  O   TYR A 503     152.807 177.509 141.286  1.00  0.91           O  
ATOM   3465  CB  TYR A 503     150.949 179.617 142.924  1.00  0.91           C  
ATOM   3466  CG  TYR A 503     152.260 179.672 143.673  1.00  0.91           C  
ATOM   3467  CD1 TYR A 503     153.173 180.712 143.422  1.00  0.91           C  
ATOM   3468  CD2 TYR A 503     152.612 178.667 144.589  1.00  0.91           C  
ATOM   3469  CE1 TYR A 503     154.414 180.742 144.073  1.00  0.91           C  
ATOM   3470  CE2 TYR A 503     153.841 178.720 145.267  1.00  0.91           C  
ATOM   3471  CZ  TYR A 503     154.743 179.754 145.004  1.00  0.91           C  
ATOM   3472  OH  TYR A 503     155.987 179.816 145.663  1.00  0.91           O  
ATOM   3473  N   GLY A 504     150.642 176.938 141.020  1.00  0.96           N  
ATOM   3474  CA  GLY A 504     150.887 175.523 140.752  1.00  0.96           C  
ATOM   3475  C   GLY A 504     151.539 175.293 139.412  1.00  0.96           C  
ATOM   3476  O   GLY A 504     152.458 174.493 139.290  1.00  0.96           O  
ATOM   3477  N   LEU A 505     151.118 176.030 138.365  1.00  0.94           N  
ATOM   3478  CA  LEU A 505     151.773 175.996 137.064  1.00  0.94           C  
ATOM   3479  C   LEU A 505     153.192 176.583 137.029  1.00  0.94           C  
ATOM   3480  O   LEU A 505     154.127 175.943 136.545  1.00  0.94           O  
ATOM   3481  CB  LEU A 505     150.892 176.710 136.000  1.00  0.94           C  
ATOM   3482  CG  LEU A 505     149.664 175.890 135.543  1.00  0.94           C  
ATOM   3483  CD1 LEU A 505     148.658 176.757 134.780  1.00  0.94           C  
ATOM   3484  CD2 LEU A 505     150.069 174.699 134.673  1.00  0.94           C  
ATOM   3485  N   VAL A 506     153.425 177.799 137.579  1.00  0.94           N  
ATOM   3486  CA  VAL A 506     154.721 178.475 137.464  1.00  0.94           C  
ATOM   3487  C   VAL A 506     155.781 177.868 138.382  1.00  0.94           C  
ATOM   3488  O   VAL A 506     156.988 177.934 138.119  1.00  0.94           O  
ATOM   3489  CB  VAL A 506     154.635 179.992 137.671  1.00  0.94           C  
ATOM   3490  CG1 VAL A 506     153.625 180.585 136.663  1.00  0.94           C  
ATOM   3491  CG2 VAL A 506     154.269 180.362 139.122  1.00  0.94           C  
ATOM   3492  N   SER A 507     155.350 177.175 139.463  1.00  0.93           N  
ATOM   3493  CA  SER A 507     156.235 176.439 140.367  1.00  0.93           C  
ATOM   3494  C   SER A 507     156.768 175.173 139.721  1.00  0.93           C  
ATOM   3495  O   SER A 507     157.842 174.691 140.080  1.00  0.93           O  
ATOM   3496  CB  SER A 507     155.590 176.052 141.727  1.00  0.93           C  
ATOM   3497  OG  SER A 507     155.448 177.189 142.574  1.00  0.93           O  
ATOM   3498  N   CYS A 508     156.087 174.654 138.677  1.00  0.92           N  
ATOM   3499  CA  CYS A 508     156.564 173.525 137.891  1.00  0.92           C  
ATOM   3500  C   CYS A 508     157.399 173.996 136.706  1.00  0.92           C  
ATOM   3501  O   CYS A 508     157.917 173.194 135.935  1.00  0.92           O  
ATOM   3502  CB  CYS A 508     155.387 172.687 137.316  1.00  0.92           C  
ATOM   3503  SG  CYS A 508     154.364 171.939 138.613  1.00  0.92           S  
ATOM   3504  N   GLY A 509     157.589 175.321 136.529  1.00  0.92           N  
ATOM   3505  CA  GLY A 509     158.377 175.878 135.430  1.00  0.92           C  
ATOM   3506  C   GLY A 509     157.688 175.865 134.099  1.00  0.92           C  
ATOM   3507  O   GLY A 509     158.333 175.911 133.054  1.00  0.92           O  
ATOM   3508  N   LEU A 510     156.345 175.812 134.116  1.00  0.92           N  
ATOM   3509  CA  LEU A 510     155.522 176.050 132.949  1.00  0.92           C  
ATOM   3510  C   LEU A 510     155.312 177.536 132.775  1.00  0.92           C  
ATOM   3511  O   LEU A 510     155.192 178.296 133.736  1.00  0.92           O  
ATOM   3512  CB  LEU A 510     154.128 175.383 133.057  1.00  0.92           C  
ATOM   3513  CG  LEU A 510     154.182 173.856 132.891  1.00  0.92           C  
ATOM   3514  CD1 LEU A 510     153.149 173.166 133.785  1.00  0.92           C  
ATOM   3515  CD2 LEU A 510     153.996 173.436 131.425  1.00  0.92           C  
ATOM   3516  N   ASP A 511     155.255 177.969 131.513  1.00  0.91           N  
ATOM   3517  CA  ASP A 511     154.976 179.322 131.132  1.00  0.91           C  
ATOM   3518  C   ASP A 511     153.956 179.260 129.992  1.00  0.91           C  
ATOM   3519  O   ASP A 511     153.322 178.232 129.754  1.00  0.91           O  
ATOM   3520  CB  ASP A 511     156.309 180.060 130.787  1.00  0.91           C  
ATOM   3521  CG  ASP A 511     156.959 179.615 129.486  1.00  0.91           C  
ATOM   3522  OD1 ASP A 511     156.536 178.579 128.921  1.00  0.91           O  
ATOM   3523  OD2 ASP A 511     157.814 180.372 128.968  1.00  0.91           O  
ATOM   3524  N   ARG A 512     153.785 180.357 129.236  1.00  0.81           N  
ATOM   3525  CA  ARG A 512     152.999 180.377 128.017  1.00  0.81           C  
ATOM   3526  C   ARG A 512     153.616 179.643 126.824  1.00  0.81           C  
ATOM   3527  O   ARG A 512     152.894 179.298 125.893  1.00  0.81           O  
ATOM   3528  CB  ARG A 512     152.774 181.841 127.558  1.00  0.81           C  
ATOM   3529  CG  ARG A 512     151.771 182.638 128.416  1.00  0.81           C  
ATOM   3530  CD  ARG A 512     151.414 183.978 127.758  1.00  0.81           C  
ATOM   3531  NE  ARG A 512     150.529 184.742 128.692  1.00  0.81           N  
ATOM   3532  CZ  ARG A 512     149.576 185.608 128.325  1.00  0.81           C  
ATOM   3533  NH1 ARG A 512     149.022 186.378 129.256  1.00  0.81           N  
ATOM   3534  NH2 ARG A 512     149.162 185.713 127.068  1.00  0.81           N  
ATOM   3535  N   SER A 513     154.941 179.388 126.794  1.00  0.81           N  
ATOM   3536  CA  SER A 513     155.616 178.833 125.625  1.00  0.81           C  
ATOM   3537  C   SER A 513     155.811 177.333 125.732  1.00  0.81           C  
ATOM   3538  O   SER A 513     156.209 176.668 124.776  1.00  0.81           O  
ATOM   3539  CB  SER A 513     156.999 179.509 125.376  1.00  0.81           C  
ATOM   3540  OG  SER A 513     158.023 179.137 126.307  1.00  0.81           O  
ATOM   3541  N   LEU A 514     155.501 176.756 126.907  1.00  0.83           N  
ATOM   3542  CA  LEU A 514     155.575 175.331 127.162  1.00  0.83           C  
ATOM   3543  C   LEU A 514     154.215 174.701 127.404  1.00  0.83           C  
ATOM   3544  O   LEU A 514     154.093 173.481 127.525  1.00  0.83           O  
ATOM   3545  CB  LEU A 514     156.424 175.096 128.433  1.00  0.83           C  
ATOM   3546  CG  LEU A 514     157.881 175.580 128.311  1.00  0.83           C  
ATOM   3547  CD1 LEU A 514     158.555 175.503 129.686  1.00  0.83           C  
ATOM   3548  CD2 LEU A 514     158.650 174.817 127.220  1.00  0.83           C  
ATOM   3549  N   LEU A 515     153.137 175.502 127.464  1.00  0.85           N  
ATOM   3550  CA  LEU A 515     151.835 175.019 127.889  1.00  0.85           C  
ATOM   3551  C   LEU A 515     151.135 174.149 126.866  1.00  0.85           C  
ATOM   3552  O   LEU A 515     150.303 173.306 127.188  1.00  0.85           O  
ATOM   3553  CB  LEU A 515     150.932 176.204 128.284  1.00  0.85           C  
ATOM   3554  CG  LEU A 515     149.863 175.880 129.345  1.00  0.85           C  
ATOM   3555  CD1 LEU A 515     150.459 175.331 130.653  1.00  0.85           C  
ATOM   3556  CD2 LEU A 515     149.107 177.171 129.646  1.00  0.85           C  
ATOM   3557  N   HIS A 516     151.509 174.262 125.586  1.00  0.78           N  
ATOM   3558  CA  HIS A 516     150.959 173.463 124.515  1.00  0.78           C  
ATOM   3559  C   HIS A 516     151.318 171.992 124.584  1.00  0.78           C  
ATOM   3560  O   HIS A 516     150.604 171.161 124.026  1.00  0.78           O  
ATOM   3561  CB  HIS A 516     151.448 173.975 123.150  1.00  0.78           C  
ATOM   3562  CG  HIS A 516     152.932 173.904 122.957  1.00  0.78           C  
ATOM   3563  ND1 HIS A 516     153.738 174.759 123.674  1.00  0.78           N  
ATOM   3564  CD2 HIS A 516     153.680 173.154 122.107  1.00  0.78           C  
ATOM   3565  CE1 HIS A 516     154.959 174.533 123.238  1.00  0.78           C  
ATOM   3566  NE2 HIS A 516     154.982 173.568 122.286  1.00  0.78           N  
ATOM   3567  N   ARG A 517     152.435 171.640 125.253  1.00  0.74           N  
ATOM   3568  CA  ARG A 517     152.968 170.289 125.324  1.00  0.74           C  
ATOM   3569  C   ARG A 517     152.782 169.634 126.693  1.00  0.74           C  
ATOM   3570  O   ARG A 517     153.226 168.507 126.900  1.00  0.74           O  
ATOM   3571  CB  ARG A 517     154.474 170.267 124.928  1.00  0.74           C  
ATOM   3572  CG  ARG A 517     155.373 171.189 125.777  1.00  0.74           C  
ATOM   3573  CD  ARG A 517     156.880 170.942 125.642  1.00  0.74           C  
ATOM   3574  NE  ARG A 517     157.270 171.236 124.219  1.00  0.74           N  
ATOM   3575  CZ  ARG A 517     158.503 171.578 123.816  1.00  0.74           C  
ATOM   3576  NH1 ARG A 517     159.459 171.898 124.680  1.00  0.74           N  
ATOM   3577  NH2 ARG A 517     158.806 171.602 122.519  1.00  0.74           N  
ATOM   3578  N   VAL A 518     152.096 170.293 127.657  1.00  0.88           N  
ATOM   3579  CA  VAL A 518     151.700 169.681 128.933  1.00  0.88           C  
ATOM   3580  C   VAL A 518     150.684 168.548 128.741  1.00  0.88           C  
ATOM   3581  O   VAL A 518     149.913 168.521 127.776  1.00  0.88           O  
ATOM   3582  CB  VAL A 518     151.275 170.713 130.000  1.00  0.88           C  
ATOM   3583  CG1 VAL A 518     149.849 171.249 129.783  1.00  0.88           C  
ATOM   3584  CG2 VAL A 518     151.420 170.165 131.438  1.00  0.88           C  
ATOM   3585  N   SER A 519     150.685 167.531 129.624  1.00  0.88           N  
ATOM   3586  CA  SER A 519     149.684 166.468 129.623  1.00  0.88           C  
ATOM   3587  C   SER A 519     148.619 166.709 130.684  1.00  0.88           C  
ATOM   3588  O   SER A 519     148.790 167.504 131.607  1.00  0.88           O  
ATOM   3589  CB  SER A 519     150.291 165.029 129.705  1.00  0.88           C  
ATOM   3590  OG  SER A 519     150.503 164.546 131.036  1.00  0.88           O  
ATOM   3591  N   GLU A 520     147.456 166.026 130.586  1.00  0.84           N  
ATOM   3592  CA  GLU A 520     146.416 166.110 131.599  1.00  0.84           C  
ATOM   3593  C   GLU A 520     146.846 165.570 132.960  1.00  0.84           C  
ATOM   3594  O   GLU A 520     146.553 166.137 134.014  1.00  0.84           O  
ATOM   3595  CB  GLU A 520     145.119 165.389 131.174  1.00  0.84           C  
ATOM   3596  CG  GLU A 520     143.976 165.888 132.082  1.00  0.84           C  
ATOM   3597  CD  GLU A 520     142.642 165.173 131.986  1.00  0.84           C  
ATOM   3598  OE1 GLU A 520     142.477 164.258 131.152  1.00  0.84           O  
ATOM   3599  OE2 GLU A 520     141.787 165.548 132.835  1.00  0.84           O  
ATOM   3600  N   GLN A 521     147.603 164.457 132.945  1.00  0.81           N  
ATOM   3601  CA  GLN A 521     148.183 163.848 134.125  1.00  0.81           C  
ATOM   3602  C   GLN A 521     149.142 164.789 134.852  1.00  0.81           C  
ATOM   3603  O   GLN A 521     149.064 164.963 136.061  1.00  0.81           O  
ATOM   3604  CB  GLN A 521     148.934 162.553 133.740  1.00  0.81           C  
ATOM   3605  CG  GLN A 521     149.265 161.677 134.969  1.00  0.81           C  
ATOM   3606  CD  GLN A 521     150.378 160.666 134.693  1.00  0.81           C  
ATOM   3607  OE1 GLN A 521     150.868 160.526 133.569  1.00  0.81           O  
ATOM   3608  NE2 GLN A 521     150.805 159.960 135.760  1.00  0.81           N  
ATOM   3609  N   GLN A 522     150.018 165.493 134.109  1.00  0.83           N  
ATOM   3610  CA  GLN A 522     150.909 166.518 134.638  1.00  0.83           C  
ATOM   3611  C   GLN A 522     150.167 167.697 135.264  1.00  0.83           C  
ATOM   3612  O   GLN A 522     150.518 168.192 136.332  1.00  0.83           O  
ATOM   3613  CB  GLN A 522     151.812 167.010 133.491  1.00  0.83           C  
ATOM   3614  CG  GLN A 522     152.836 165.936 133.055  1.00  0.83           C  
ATOM   3615  CD  GLN A 522     153.387 166.242 131.667  1.00  0.83           C  
ATOM   3616  OE1 GLN A 522     153.156 167.308 131.092  1.00  0.83           O  
ATOM   3617  NE2 GLN A 522     154.098 165.261 131.067  1.00  0.83           N  
ATOM   3618  N   LEU A 523     149.063 168.154 134.638  1.00  0.89           N  
ATOM   3619  CA  LEU A 523     148.177 169.149 135.226  1.00  0.89           C  
ATOM   3620  C   LEU A 523     147.522 168.704 136.535  1.00  0.89           C  
ATOM   3621  O   LEU A 523     147.353 169.504 137.454  1.00  0.89           O  
ATOM   3622  CB  LEU A 523     147.075 169.607 134.236  1.00  0.89           C  
ATOM   3623  CG  LEU A 523     147.570 170.454 133.044  1.00  0.89           C  
ATOM   3624  CD1 LEU A 523     146.418 170.717 132.065  1.00  0.89           C  
ATOM   3625  CD2 LEU A 523     148.170 171.800 133.471  1.00  0.89           C  
ATOM   3626  N   LEU A 524     147.130 167.421 136.655  1.00  0.87           N  
ATOM   3627  CA  LEU A 524     146.650 166.851 137.902  1.00  0.87           C  
ATOM   3628  C   LEU A 524     147.735 166.675 138.967  1.00  0.87           C  
ATOM   3629  O   LEU A 524     147.612 167.190 140.078  1.00  0.87           O  
ATOM   3630  CB  LEU A 524     146.027 165.465 137.576  1.00  0.87           C  
ATOM   3631  CG  LEU A 524     145.545 164.614 138.771  1.00  0.87           C  
ATOM   3632  CD1 LEU A 524     144.463 165.328 139.595  1.00  0.87           C  
ATOM   3633  CD2 LEU A 524     145.065 163.240 138.276  1.00  0.87           C  
ATOM   3634  N   GLU A 525     148.826 165.952 138.641  1.00  0.84           N  
ATOM   3635  CA  GLU A 525     149.813 165.494 139.606  1.00  0.84           C  
ATOM   3636  C   GLU A 525     150.853 166.535 139.969  1.00  0.84           C  
ATOM   3637  O   GLU A 525     151.089 166.798 141.146  1.00  0.84           O  
ATOM   3638  CB  GLU A 525     150.517 164.211 139.083  1.00  0.84           C  
ATOM   3639  CG  GLU A 525     149.607 162.955 139.147  1.00  0.84           C  
ATOM   3640  CD  GLU A 525     150.193 161.720 138.465  1.00  0.84           C  
ATOM   3641  OE1 GLU A 525     149.378 160.862 138.035  1.00  0.84           O  
ATOM   3642  OE2 GLU A 525     151.436 161.606 138.329  1.00  0.84           O  
ATOM   3643  N   ASP A 526     151.489 167.183 138.973  1.00  0.89           N  
ATOM   3644  CA  ASP A 526     152.503 168.181 139.233  1.00  0.89           C  
ATOM   3645  C   ASP A 526     151.880 169.525 139.608  1.00  0.89           C  
ATOM   3646  O   ASP A 526     152.271 170.179 140.573  1.00  0.89           O  
ATOM   3647  CB  ASP A 526     153.409 168.371 137.984  1.00  0.89           C  
ATOM   3648  CG  ASP A 526     154.082 167.085 137.549  1.00  0.89           C  
ATOM   3649  OD1 ASP A 526     154.767 166.444 138.379  1.00  0.89           O  
ATOM   3650  OD2 ASP A 526     154.011 166.755 136.336  1.00  0.89           O  
ATOM   3651  N   CYS A 527     150.862 169.970 138.840  1.00  0.92           N  
ATOM   3652  CA  CYS A 527     150.388 171.347 138.921  1.00  0.92           C  
ATOM   3653  C   CYS A 527     149.174 171.521 139.826  1.00  0.92           C  
ATOM   3654  O   CYS A 527     148.766 172.646 140.115  1.00  0.92           O  
ATOM   3655  CB  CYS A 527     150.033 171.899 137.515  1.00  0.92           C  
ATOM   3656  SG  CYS A 527     151.349 171.595 136.292  1.00  0.92           S  
ATOM   3657  N   GLY A 528     148.593 170.410 140.332  1.00  0.93           N  
ATOM   3658  CA  GLY A 528     147.564 170.426 141.370  1.00  0.93           C  
ATOM   3659  C   GLY A 528     146.167 170.795 140.944  1.00  0.93           C  
ATOM   3660  O   GLY A 528     145.360 171.225 141.766  1.00  0.93           O  
ATOM   3661  N   ILE A 529     145.815 170.655 139.653  1.00  0.88           N  
ATOM   3662  CA  ILE A 529     144.487 171.021 139.174  1.00  0.88           C  
ATOM   3663  C   ILE A 529     143.538 169.847 139.338  1.00  0.88           C  
ATOM   3664  O   ILE A 529     143.430 168.953 138.493  1.00  0.88           O  
ATOM   3665  CB  ILE A 529     144.481 171.527 137.734  1.00  0.88           C  
ATOM   3666  CG1 ILE A 529     145.493 172.692 137.601  1.00  0.88           C  
ATOM   3667  CG2 ILE A 529     143.044 171.960 137.339  1.00  0.88           C  
ATOM   3668  CD1 ILE A 529     145.589 173.268 136.187  1.00  0.88           C  
ATOM   3669  N   HIS A 530     142.822 169.791 140.476  1.00  0.83           N  
ATOM   3670  CA  HIS A 530     141.953 168.670 140.778  1.00  0.83           C  
ATOM   3671  C   HIS A 530     140.749 168.469 139.883  1.00  0.83           C  
ATOM   3672  O   HIS A 530     140.533 167.342 139.443  1.00  0.83           O  
ATOM   3673  CB  HIS A 530     141.530 168.659 142.255  1.00  0.83           C  
ATOM   3674  CG  HIS A 530     142.728 168.366 143.093  1.00  0.83           C  
ATOM   3675  ND1 HIS A 530     143.257 169.344 143.904  1.00  0.83           N  
ATOM   3676  CD2 HIS A 530     143.528 167.267 143.090  1.00  0.83           C  
ATOM   3677  CE1 HIS A 530     144.369 168.825 144.385  1.00  0.83           C  
ATOM   3678  NE2 HIS A 530     144.582 167.569 143.922  1.00  0.83           N  
ATOM   3679  N   LEU A 531     139.954 169.510 139.544  1.00  0.82           N  
ATOM   3680  CA  LEU A 531     138.808 169.305 138.665  1.00  0.82           C  
ATOM   3681  C   LEU A 531     139.190 168.908 137.234  1.00  0.82           C  
ATOM   3682  O   LEU A 531     140.018 169.549 136.582  1.00  0.82           O  
ATOM   3683  CB  LEU A 531     137.801 170.490 138.616  1.00  0.82           C  
ATOM   3684  CG  LEU A 531     137.170 170.933 139.959  1.00  0.82           C  
ATOM   3685  CD1 LEU A 531     136.026 171.921 139.674  1.00  0.82           C  
ATOM   3686  CD2 LEU A 531     136.640 169.761 140.801  1.00  0.82           C  
ATOM   3687  N   GLY A 532     138.563 167.839 136.701  1.00  0.86           N  
ATOM   3688  CA  GLY A 532     138.791 167.304 135.359  1.00  0.86           C  
ATOM   3689  C   GLY A 532     138.236 168.193 134.281  1.00  0.86           C  
ATOM   3690  O   GLY A 532     138.865 168.419 133.249  1.00  0.86           O  
ATOM   3691  N   VAL A 533     137.061 168.797 134.532  1.00  0.82           N  
ATOM   3692  CA  VAL A 533     136.485 169.864 133.709  1.00  0.82           C  
ATOM   3693  C   VAL A 533     137.415 171.071 133.542  1.00  0.82           C  
ATOM   3694  O   VAL A 533     137.603 171.595 132.443  1.00  0.82           O  
ATOM   3695  CB  VAL A 533     135.155 170.355 134.287  1.00  0.82           C  
ATOM   3696  CG1 VAL A 533     134.533 171.478 133.430  1.00  0.82           C  
ATOM   3697  CG2 VAL A 533     134.160 169.185 134.333  1.00  0.82           C  
ATOM   3698  N   HIS A 534     138.058 171.542 134.634  1.00  0.86           N  
ATOM   3699  CA  HIS A 534     139.034 172.625 134.582  1.00  0.86           C  
ATOM   3700  C   HIS A 534     140.314 172.264 133.861  1.00  0.86           C  
ATOM   3701  O   HIS A 534     140.814 173.050 133.056  1.00  0.86           O  
ATOM   3702  CB  HIS A 534     139.397 173.143 135.984  1.00  0.86           C  
ATOM   3703  CG  HIS A 534     138.261 173.847 136.646  1.00  0.86           C  
ATOM   3704  ND1 HIS A 534     138.505 174.505 137.833  1.00  0.86           N  
ATOM   3705  CD2 HIS A 534     136.981 174.054 136.246  1.00  0.86           C  
ATOM   3706  CE1 HIS A 534     137.369 175.102 138.134  1.00  0.86           C  
ATOM   3707  NE2 HIS A 534     136.417 174.864 137.205  1.00  0.86           N  
ATOM   3708  N   ARG A 535     140.856 171.049 134.095  1.00  0.82           N  
ATOM   3709  CA  ARG A 535     142.026 170.554 133.389  1.00  0.82           C  
ATOM   3710  C   ARG A 535     141.828 170.504 131.887  1.00  0.82           C  
ATOM   3711  O   ARG A 535     142.645 171.028 131.130  1.00  0.82           O  
ATOM   3712  CB  ARG A 535     142.358 169.109 133.832  1.00  0.82           C  
ATOM   3713  CG  ARG A 535     143.184 169.017 135.119  1.00  0.82           C  
ATOM   3714  CD  ARG A 535     143.545 167.571 135.487  1.00  0.82           C  
ATOM   3715  NE  ARG A 535     142.556 167.073 136.496  1.00  0.82           N  
ATOM   3716  CZ  ARG A 535     141.893 165.907 136.455  1.00  0.82           C  
ATOM   3717  NH1 ARG A 535     141.867 165.096 135.405  1.00  0.82           N  
ATOM   3718  NH2 ARG A 535     141.175 165.529 137.513  1.00  0.82           N  
ATOM   3719  N   ALA A 536     140.701 169.928 131.429  1.00  0.87           N  
ATOM   3720  CA  ALA A 536     140.361 169.807 130.027  1.00  0.87           C  
ATOM   3721  C   ALA A 536     140.247 171.151 129.299  1.00  0.87           C  
ATOM   3722  O   ALA A 536     140.724 171.318 128.178  1.00  0.87           O  
ATOM   3723  CB  ALA A 536     139.053 168.999 129.898  1.00  0.87           C  
ATOM   3724  N   ARG A 537     139.633 172.175 129.929  1.00  0.81           N  
ATOM   3725  CA  ARG A 537     139.556 173.517 129.368  1.00  0.81           C  
ATOM   3726  C   ARG A 537     140.880 174.253 129.251  1.00  0.81           C  
ATOM   3727  O   ARG A 537     141.138 174.901 128.235  1.00  0.81           O  
ATOM   3728  CB  ARG A 537     138.601 174.417 130.176  1.00  0.81           C  
ATOM   3729  CG  ARG A 537     137.126 173.992 130.061  1.00  0.81           C  
ATOM   3730  CD  ARG A 537     136.150 174.965 130.738  1.00  0.81           C  
ATOM   3731  NE  ARG A 537     136.218 176.259 129.972  1.00  0.81           N  
ATOM   3732  CZ  ARG A 537     136.049 177.478 130.511  1.00  0.81           C  
ATOM   3733  NH1 ARG A 537     136.415 178.543 129.801  1.00  0.81           N  
ATOM   3734  NH2 ARG A 537     135.555 177.660 131.729  1.00  0.81           N  
ATOM   3735  N   ILE A 538     141.746 174.175 130.280  1.00  0.89           N  
ATOM   3736  CA  ILE A 538     143.102 174.717 130.242  1.00  0.89           C  
ATOM   3737  C   ILE A 538     143.934 174.031 129.177  1.00  0.89           C  
ATOM   3738  O   ILE A 538     144.602 174.672 128.366  1.00  0.89           O  
ATOM   3739  CB  ILE A 538     143.766 174.590 131.615  1.00  0.89           C  
ATOM   3740  CG1 ILE A 538     143.048 175.536 132.605  1.00  0.89           C  
ATOM   3741  CG2 ILE A 538     145.284 174.899 131.560  1.00  0.89           C  
ATOM   3742  CD1 ILE A 538     143.346 175.226 134.073  1.00  0.89           C  
ATOM   3743  N   LEU A 539     143.865 172.693 129.120  1.00  0.85           N  
ATOM   3744  CA  LEU A 539     144.591 171.893 128.164  1.00  0.85           C  
ATOM   3745  C   LEU A 539     144.206 172.105 126.707  1.00  0.85           C  
ATOM   3746  O   LEU A 539     145.078 172.197 125.845  1.00  0.85           O  
ATOM   3747  CB  LEU A 539     144.433 170.421 128.575  1.00  0.85           C  
ATOM   3748  CG  LEU A 539     145.463 169.443 127.999  1.00  0.85           C  
ATOM   3749  CD1 LEU A 539     146.897 169.924 128.242  1.00  0.85           C  
ATOM   3750  CD2 LEU A 539     145.253 168.098 128.695  1.00  0.85           C  
ATOM   3751  N   THR A 540     142.897 172.223 126.391  1.00  0.84           N  
ATOM   3752  CA  THR A 540     142.404 172.557 125.048  1.00  0.84           C  
ATOM   3753  C   THR A 540     142.892 173.911 124.568  1.00  0.84           C  
ATOM   3754  O   THR A 540     143.497 174.017 123.503  1.00  0.84           O  
ATOM   3755  CB  THR A 540     140.876 172.542 124.991  1.00  0.84           C  
ATOM   3756  OG1 THR A 540     140.416 171.211 125.176  1.00  0.84           O  
ATOM   3757  CG2 THR A 540     140.304 173.002 123.641  1.00  0.84           C  
ATOM   3758  N   ALA A 541     142.744 174.971 125.394  1.00  0.88           N  
ATOM   3759  CA  ALA A 541     143.172 176.322 125.068  1.00  0.88           C  
ATOM   3760  C   ALA A 541     144.677 176.435 124.848  1.00  0.88           C  
ATOM   3761  O   ALA A 541     145.167 177.157 123.982  1.00  0.88           O  
ATOM   3762  CB  ALA A 541     142.747 177.272 126.198  1.00  0.88           C  
ATOM   3763  N   ALA A 542     145.461 175.673 125.630  1.00  0.88           N  
ATOM   3764  CA  ALA A 542     146.891 175.548 125.476  1.00  0.88           C  
ATOM   3765  C   ALA A 542     147.338 174.970 124.128  1.00  0.88           C  
ATOM   3766  O   ALA A 542     148.358 175.366 123.561  1.00  0.88           O  
ATOM   3767  CB  ALA A 542     147.429 174.688 126.622  1.00  0.88           C  
ATOM   3768  N   ARG A 543     146.573 174.019 123.547  1.00  0.71           N  
ATOM   3769  CA  ARG A 543     146.791 173.559 122.181  1.00  0.71           C  
ATOM   3770  C   ARG A 543     146.388 174.602 121.135  1.00  0.71           C  
ATOM   3771  O   ARG A 543     146.940 174.652 120.040  1.00  0.71           O  
ATOM   3772  CB  ARG A 543     146.048 172.241 121.827  1.00  0.71           C  
ATOM   3773  CG  ARG A 543     146.078 171.099 122.865  1.00  0.71           C  
ATOM   3774  CD  ARG A 543     147.442 170.685 123.429  1.00  0.71           C  
ATOM   3775  NE  ARG A 543     147.134 169.472 124.254  1.00  0.71           N  
ATOM   3776  CZ  ARG A 543     148.004 168.803 125.018  1.00  0.71           C  
ATOM   3777  NH1 ARG A 543     149.273 169.150 125.155  1.00  0.71           N  
ATOM   3778  NH2 ARG A 543     147.591 167.753 125.722  1.00  0.71           N  
ATOM   3779  N   GLU A 544     145.427 175.493 121.434  1.00  0.69           N  
ATOM   3780  CA  GLU A 544     145.035 176.551 120.518  1.00  0.69           C  
ATOM   3781  C   GLU A 544     146.046 177.701 120.478  1.00  0.69           C  
ATOM   3782  O   GLU A 544     146.157 178.401 119.469  1.00  0.69           O  
ATOM   3783  CB  GLU A 544     143.602 177.037 120.830  1.00  0.69           C  
ATOM   3784  CG  GLU A 544     142.550 175.901 120.685  1.00  0.69           C  
ATOM   3785  CD  GLU A 544     141.120 176.329 121.025  1.00  0.69           C  
ATOM   3786  OE1 GLU A 544     140.880 177.553 121.171  1.00  0.69           O  
ATOM   3787  OE2 GLU A 544     140.252 175.423 121.155  1.00  0.69           O  
ATOM   3788  N   MET A 545     146.892 177.848 121.533  1.00  0.67           N  
ATOM   3789  CA  MET A 545     148.113 178.655 121.517  1.00  0.67           C  
ATOM   3790  C   MET A 545     149.109 178.169 120.480  1.00  0.67           C  
ATOM   3791  O   MET A 545     149.655 178.947 119.718  1.00  0.67           O  
ATOM   3792  CB  MET A 545     148.854 178.696 122.878  1.00  0.67           C  
ATOM   3793  CG  MET A 545     148.037 179.324 124.018  1.00  0.67           C  
ATOM   3794  SD  MET A 545     148.878 179.240 125.628  1.00  0.67           S  
ATOM   3795  CE  MET A 545     149.786 180.795 125.421  1.00  0.67           C  
ATOM   3796  N   LEU A 546     149.324 176.846 120.383  1.00  0.58           N  
ATOM   3797  CA  LEU A 546     150.177 176.209 119.387  1.00  0.58           C  
ATOM   3798  C   LEU A 546     149.735 176.456 117.945  1.00  0.58           C  
ATOM   3799  O   LEU A 546     150.549 176.545 117.030  1.00  0.58           O  
ATOM   3800  CB  LEU A 546     150.178 174.696 119.695  1.00  0.58           C  
ATOM   3801  CG  LEU A 546     151.048 173.766 118.832  1.00  0.58           C  
ATOM   3802  CD1 LEU A 546     152.544 174.091 118.910  1.00  0.58           C  
ATOM   3803  CD2 LEU A 546     150.794 172.313 119.264  1.00  0.58           C  
ATOM   3804  N   HIS A 547     148.413 176.557 117.724  1.00  0.47           N  
ATOM   3805  CA  HIS A 547     147.818 176.897 116.443  1.00  0.47           C  
ATOM   3806  C   HIS A 547     147.909 178.377 116.053  1.00  0.47           C  
ATOM   3807  O   HIS A 547     148.528 178.715 115.048  1.00  0.47           O  
ATOM   3808  CB  HIS A 547     146.332 176.444 116.501  1.00  0.47           C  
ATOM   3809  CG  HIS A 547     145.400 177.009 115.473  1.00  0.47           C  
ATOM   3810  ND1 HIS A 547     145.702 176.881 114.137  1.00  0.47           N  
ATOM   3811  CD2 HIS A 547     144.254 177.721 115.633  1.00  0.47           C  
ATOM   3812  CE1 HIS A 547     144.744 177.522 113.503  1.00  0.47           C  
ATOM   3813  NE2 HIS A 547     143.836 178.048 114.361  1.00  0.47           N  
ATOM   3814  N   SER A 548     147.298 179.310 116.821  1.00  0.50           N  
ATOM   3815  CA  SER A 548     147.157 180.702 116.367  1.00  0.50           C  
ATOM   3816  C   SER A 548     148.063 181.670 117.132  1.00  0.50           C  
ATOM   3817  O   SER A 548     148.985 182.184 116.494  1.00  0.50           O  
ATOM   3818  CB  SER A 548     145.664 181.138 116.193  1.00  0.50           C  
ATOM   3819  OG  SER A 548     145.512 182.538 115.939  1.00  0.50           O  
ATOM   3820  N   PRO A 549     147.974 181.982 118.431  1.00  0.58           N  
ATOM   3821  CA  PRO A 549     148.995 182.777 119.117  1.00  0.58           C  
ATOM   3822  C   PRO A 549     150.249 181.960 119.449  1.00  0.58           C  
ATOM   3823  O   PRO A 549     150.613 181.862 120.621  1.00  0.58           O  
ATOM   3824  CB  PRO A 549     148.283 183.289 120.400  1.00  0.58           C  
ATOM   3825  CG  PRO A 549     146.836 182.774 120.347  1.00  0.58           C  
ATOM   3826  CD  PRO A 549     146.851 181.664 119.301  1.00  0.58           C  
ATOM   3827  N   LEU A 550     150.938 181.380 118.441  1.00  0.52           N  
ATOM   3828  CA  LEU A 550     152.112 180.537 118.620  1.00  0.52           C  
ATOM   3829  C   LEU A 550     153.286 181.276 119.262  1.00  0.52           C  
ATOM   3830  O   LEU A 550     153.772 182.247 118.673  1.00  0.52           O  
ATOM   3831  CB  LEU A 550     152.550 179.878 117.284  1.00  0.52           C  
ATOM   3832  CG  LEU A 550     153.813 178.982 117.344  1.00  0.52           C  
ATOM   3833  CD1 LEU A 550     153.649 177.785 118.290  1.00  0.52           C  
ATOM   3834  CD2 LEU A 550     154.155 178.455 115.943  1.00  0.52           C  
ATOM   3835  N   PRO A 551     153.806 180.895 120.437  1.00  0.62           N  
ATOM   3836  CA  PRO A 551     154.955 181.580 121.018  1.00  0.62           C  
ATOM   3837  C   PRO A 551     156.243 181.198 120.295  1.00  0.62           C  
ATOM   3838  O   PRO A 551     156.947 180.280 120.707  1.00  0.62           O  
ATOM   3839  CB  PRO A 551     154.933 181.159 122.505  1.00  0.62           C  
ATOM   3840  CG  PRO A 551     153.499 180.676 122.745  1.00  0.62           C  
ATOM   3841  CD  PRO A 551     153.153 180.022 121.416  1.00  0.62           C  
ATOM   3842  N   CYS A 552     156.554 181.884 119.182  1.00  0.46           N  
ATOM   3843  CA  CYS A 552     157.734 181.645 118.376  1.00  0.46           C  
ATOM   3844  C   CYS A 552     159.002 182.197 119.020  1.00  0.46           C  
ATOM   3845  O   CYS A 552     158.968 183.092 119.863  1.00  0.46           O  
ATOM   3846  CB  CYS A 552     157.529 182.236 116.949  1.00  0.46           C  
ATOM   3847  SG  CYS A 552     158.646 181.583 115.658  1.00  0.46           S  
ATOM   3848  N   THR A 553     160.170 181.653 118.631  1.00  0.49           N  
ATOM   3849  CA  THR A 553     161.498 182.105 119.033  1.00  0.49           C  
ATOM   3850  C   THR A 553     161.756 183.578 118.784  1.00  0.49           C  
ATOM   3851  O   THR A 553     161.717 184.052 117.650  1.00  0.49           O  
ATOM   3852  CB  THR A 553     162.589 181.356 118.282  1.00  0.49           C  
ATOM   3853  OG1 THR A 553     162.413 179.958 118.441  1.00  0.49           O  
ATOM   3854  CG2 THR A 553     163.987 181.686 118.823  1.00  0.49           C  
ATOM   3855  N   GLY A 554     162.048 184.345 119.854  1.00  0.68           N  
ATOM   3856  CA  GLY A 554     162.368 185.761 119.743  1.00  0.68           C  
ATOM   3857  C   GLY A 554     163.827 186.027 119.484  1.00  0.68           C  
ATOM   3858  O   GLY A 554     164.671 185.136 119.508  1.00  0.68           O  
ATOM   3859  N   GLY A 555     164.173 187.308 119.286  1.00  0.75           N  
ATOM   3860  CA  GLY A 555     165.552 187.742 119.173  1.00  0.75           C  
ATOM   3861  C   GLY A 555     165.662 189.087 119.816  1.00  0.75           C  
ATOM   3862  O   GLY A 555     164.711 189.863 119.809  1.00  0.75           O  
ATOM   3863  N   LYS A 556     166.831 189.415 120.384  1.00  0.47           N  
ATOM   3864  CA  LYS A 556     167.103 190.728 120.928  1.00  0.47           C  
ATOM   3865  C   LYS A 556     168.316 191.257 120.185  1.00  0.47           C  
ATOM   3866  O   LYS A 556     169.008 190.452 119.559  1.00  0.47           O  
ATOM   3867  CB  LYS A 556     167.363 190.697 122.464  1.00  0.47           C  
ATOM   3868  CG  LYS A 556     168.606 189.902 122.911  1.00  0.47           C  
ATOM   3869  CD  LYS A 556     168.911 190.082 124.412  1.00  0.47           C  
ATOM   3870  CE  LYS A 556     170.240 189.438 124.835  1.00  0.47           C  
ATOM   3871  NZ  LYS A 556     170.563 189.764 126.247  1.00  0.47           N  
ATOM   3872  N   PRO A 557     168.639 192.547 120.174  1.00  0.53           N  
ATOM   3873  CA  PRO A 557     169.913 193.029 119.651  1.00  0.53           C  
ATOM   3874  C   PRO A 557     171.136 192.374 120.285  1.00  0.53           C  
ATOM   3875  O   PRO A 557     171.308 192.457 121.500  1.00  0.53           O  
ATOM   3876  CB  PRO A 557     169.868 194.545 119.902  1.00  0.53           C  
ATOM   3877  CG  PRO A 557     168.372 194.873 119.890  1.00  0.53           C  
ATOM   3878  CD  PRO A 557     167.750 193.645 120.555  1.00  0.53           C  
ATOM   3879  N   SER A 558     171.994 191.750 119.457  1.00  0.66           N  
ATOM   3880  CA  SER A 558     173.263 191.147 119.856  1.00  0.66           C  
ATOM   3881  C   SER A 558     174.383 191.843 119.123  1.00  0.66           C  
ATOM   3882  O   SER A 558     175.429 191.275 118.826  1.00  0.66           O  
ATOM   3883  CB  SER A 558     173.366 189.643 119.502  1.00  0.66           C  
ATOM   3884  OG  SER A 558     172.320 188.899 120.126  1.00  0.66           O  
ATOM   3885  N   GLY A 559     174.145 193.112 118.748  1.00  0.72           N  
ATOM   3886  CA  GLY A 559     175.148 193.980 118.161  1.00  0.72           C  
ATOM   3887  C   GLY A 559     175.911 194.688 119.240  1.00  0.72           C  
ATOM   3888  O   GLY A 559     175.543 195.785 119.643  1.00  0.72           O  
ATOM   3889  N   ASP A 560     177.014 194.080 119.711  1.00  0.58           N  
ATOM   3890  CA  ASP A 560     177.900 194.635 120.722  1.00  0.58           C  
ATOM   3891  C   ASP A 560     178.639 195.892 120.247  1.00  0.58           C  
ATOM   3892  O   ASP A 560     179.152 196.684 121.038  1.00  0.58           O  
ATOM   3893  CB  ASP A 560     178.957 193.569 121.113  1.00  0.58           C  
ATOM   3894  CG  ASP A 560     178.366 192.386 121.868  1.00  0.58           C  
ATOM   3895  OD1 ASP A 560     177.136 192.361 122.119  1.00  0.58           O  
ATOM   3896  OD2 ASP A 560     179.176 191.484 122.202  1.00  0.58           O  
ATOM   3897  N   THR A 561     178.702 196.103 118.916  1.00  0.71           N  
ATOM   3898  CA  THR A 561     179.135 197.326 118.250  1.00  0.71           C  
ATOM   3899  C   THR A 561     178.250 198.535 118.563  1.00  0.71           C  
ATOM   3900  O   THR A 561     177.111 198.567 118.098  1.00  0.71           O  
ATOM   3901  CB  THR A 561     179.195 197.183 116.726  1.00  0.71           C  
ATOM   3902  OG1 THR A 561     178.090 196.459 116.195  1.00  0.71           O  
ATOM   3903  CG2 THR A 561     180.433 196.360 116.359  1.00  0.71           C  
ATOM   3904  N   PRO A 562     178.662 199.573 119.301  1.00  0.89           N  
ATOM   3905  CA  PRO A 562     177.783 200.701 119.598  1.00  0.89           C  
ATOM   3906  C   PRO A 562     177.513 201.558 118.364  1.00  0.89           C  
ATOM   3907  O   PRO A 562     178.321 201.591 117.441  1.00  0.89           O  
ATOM   3908  CB  PRO A 562     178.535 201.499 120.689  1.00  0.89           C  
ATOM   3909  CG  PRO A 562     179.628 200.553 121.205  1.00  0.89           C  
ATOM   3910  CD  PRO A 562     179.946 199.684 119.993  1.00  0.89           C  
ATOM   3911  N   ASP A 563     176.390 202.286 118.299  1.00  0.89           N  
ATOM   3912  CA  ASP A 563     176.185 203.277 117.266  1.00  0.89           C  
ATOM   3913  C   ASP A 563     176.892 204.566 117.651  1.00  0.89           C  
ATOM   3914  O   ASP A 563     177.576 205.201 116.846  1.00  0.89           O  
ATOM   3915  CB  ASP A 563     174.674 203.562 117.109  1.00  0.89           C  
ATOM   3916  CG  ASP A 563     173.959 202.303 116.661  1.00  0.89           C  
ATOM   3917  OD1 ASP A 563     174.263 201.835 115.537  1.00  0.89           O  
ATOM   3918  OD2 ASP A 563     173.103 201.798 117.421  1.00  0.89           O  
ATOM   3919  N   VAL A 564     176.730 204.954 118.927  1.00  0.92           N  
ATOM   3920  CA  VAL A 564     177.143 206.222 119.492  1.00  0.92           C  
ATOM   3921  C   VAL A 564     178.054 205.980 120.681  1.00  0.92           C  
ATOM   3922  O   VAL A 564     177.766 205.178 121.567  1.00  0.92           O  
ATOM   3923  CB  VAL A 564     175.913 207.034 119.915  1.00  0.92           C  
ATOM   3924  CG1 VAL A 564     176.242 208.166 120.909  1.00  0.92           C  
ATOM   3925  CG2 VAL A 564     175.242 207.632 118.663  1.00  0.92           C  
ATOM   3926  N   PHE A 565     179.184 206.702 120.732  1.00  0.91           N  
ATOM   3927  CA  PHE A 565     180.044 206.805 121.889  1.00  0.91           C  
ATOM   3928  C   PHE A 565     179.860 208.212 122.455  1.00  0.91           C  
ATOM   3929  O   PHE A 565     179.990 209.185 121.718  1.00  0.91           O  
ATOM   3930  CB  PHE A 565     181.512 206.569 121.434  1.00  0.91           C  
ATOM   3931  CG  PHE A 565     182.433 206.492 122.612  1.00  0.91           C  
ATOM   3932  CD1 PHE A 565     182.953 207.669 123.172  1.00  0.91           C  
ATOM   3933  CD2 PHE A 565     182.710 205.258 123.220  1.00  0.91           C  
ATOM   3934  CE1 PHE A 565     183.714 207.618 124.342  1.00  0.91           C  
ATOM   3935  CE2 PHE A 565     183.480 205.206 124.389  1.00  0.91           C  
ATOM   3936  CZ  PHE A 565     183.979 206.387 124.949  1.00  0.91           C  
ATOM   3937  N   ILE A 566     179.543 208.373 123.759  1.00  0.91           N  
ATOM   3938  CA  ILE A 566     179.375 209.691 124.367  1.00  0.91           C  
ATOM   3939  C   ILE A 566     180.585 210.022 125.211  1.00  0.91           C  
ATOM   3940  O   ILE A 566     180.788 209.479 126.293  1.00  0.91           O  
ATOM   3941  CB  ILE A 566     178.120 209.862 125.225  1.00  0.91           C  
ATOM   3942  CG1 ILE A 566     176.890 209.286 124.482  1.00  0.91           C  
ATOM   3943  CG2 ILE A 566     177.971 211.359 125.595  1.00  0.91           C  
ATOM   3944  CD1 ILE A 566     175.587 210.088 124.574  1.00  0.91           C  
ATOM   3945  N   SER A 567     181.406 210.970 124.732  1.00  0.92           N  
ATOM   3946  CA  SER A 567     182.603 211.425 125.414  1.00  0.92           C  
ATOM   3947  C   SER A 567     182.283 212.706 126.148  1.00  0.92           C  
ATOM   3948  O   SER A 567     181.611 213.592 125.615  1.00  0.92           O  
ATOM   3949  CB  SER A 567     183.746 211.697 124.407  1.00  0.92           C  
ATOM   3950  OG  SER A 567     184.988 211.980 125.056  1.00  0.92           O  
ATOM   3951  N   TYR A 568     182.724 212.849 127.407  1.00  0.87           N  
ATOM   3952  CA  TYR A 568     182.315 213.970 128.219  1.00  0.87           C  
ATOM   3953  C   TYR A 568     183.357 214.243 129.289  1.00  0.87           C  
ATOM   3954  O   TYR A 568     184.128 213.370 129.679  1.00  0.87           O  
ATOM   3955  CB  TYR A 568     180.894 213.733 128.833  1.00  0.87           C  
ATOM   3956  CG  TYR A 568     180.832 212.602 129.831  1.00  0.87           C  
ATOM   3957  CD1 TYR A 568     180.843 211.255 129.427  1.00  0.87           C  
ATOM   3958  CD2 TYR A 568     180.782 212.894 131.203  1.00  0.87           C  
ATOM   3959  CE1 TYR A 568     180.885 210.230 130.381  1.00  0.87           C  
ATOM   3960  CE2 TYR A 568     180.794 211.870 132.156  1.00  0.87           C  
ATOM   3961  CZ  TYR A 568     180.886 210.543 131.742  1.00  0.87           C  
ATOM   3962  OH  TYR A 568     181.014 209.532 132.705  1.00  0.87           O  
ATOM   3963  N   ARG A 569     183.418 215.479 129.827  1.00  0.78           N  
ATOM   3964  CA  ARG A 569     184.226 215.737 131.004  1.00  0.78           C  
ATOM   3965  C   ARG A 569     183.576 215.130 132.241  1.00  0.78           C  
ATOM   3966  O   ARG A 569     182.496 215.573 132.622  1.00  0.78           O  
ATOM   3967  CB  ARG A 569     184.390 217.266 131.205  1.00  0.78           C  
ATOM   3968  CG  ARG A 569     185.216 217.706 132.437  1.00  0.78           C  
ATOM   3969  CD  ARG A 569     186.587 217.029 132.582  1.00  0.78           C  
ATOM   3970  NE  ARG A 569     187.374 217.299 131.342  1.00  0.78           N  
ATOM   3971  CZ  ARG A 569     188.533 216.688 131.060  1.00  0.78           C  
ATOM   3972  NH1 ARG A 569     189.095 215.801 131.871  1.00  0.78           N  
ATOM   3973  NH2 ARG A 569     189.185 216.967 129.938  1.00  0.78           N  
ATOM   3974  N   ARG A 570     184.215 214.131 132.903  1.00  0.69           N  
ATOM   3975  CA  ARG A 570     183.615 213.279 133.930  1.00  0.69           C  
ATOM   3976  C   ARG A 570     182.742 213.955 134.993  1.00  0.69           C  
ATOM   3977  O   ARG A 570     181.641 213.488 135.275  1.00  0.69           O  
ATOM   3978  CB  ARG A 570     184.702 212.425 134.641  1.00  0.69           C  
ATOM   3979  CG  ARG A 570     185.193 211.163 133.885  1.00  0.69           C  
ATOM   3980  CD  ARG A 570     184.104 210.122 133.590  1.00  0.69           C  
ATOM   3981  NE  ARG A 570     184.646 208.736 133.763  1.00  0.69           N  
ATOM   3982  CZ  ARG A 570     185.350 208.055 132.850  1.00  0.69           C  
ATOM   3983  NH1 ARG A 570     185.691 208.567 131.679  1.00  0.69           N  
ATOM   3984  NH2 ARG A 570     185.610 206.774 133.107  1.00  0.69           N  
ATOM   3985  N   ASN A 571     183.212 215.072 135.582  1.00  0.70           N  
ATOM   3986  CA  ASN A 571     182.472 215.842 136.576  1.00  0.70           C  
ATOM   3987  C   ASN A 571     181.426 216.815 136.016  1.00  0.70           C  
ATOM   3988  O   ASN A 571     180.425 217.078 136.666  1.00  0.70           O  
ATOM   3989  CB  ASN A 571     183.454 216.656 137.466  1.00  0.70           C  
ATOM   3990  CG  ASN A 571     184.408 215.703 138.180  1.00  0.70           C  
ATOM   3991  OD1 ASN A 571     184.138 214.519 138.355  1.00  0.70           O  
ATOM   3992  ND2 ASN A 571     185.587 216.215 138.603  1.00  0.70           N  
ATOM   3993  N   SER A 572     181.647 217.410 134.821  1.00  0.84           N  
ATOM   3994  CA  SER A 572     180.835 218.537 134.331  1.00  0.84           C  
ATOM   3995  C   SER A 572     179.845 218.126 133.255  1.00  0.84           C  
ATOM   3996  O   SER A 572     178.726 218.621 133.163  1.00  0.84           O  
ATOM   3997  CB  SER A 572     181.763 219.632 133.707  1.00  0.84           C  
ATOM   3998  OG  SER A 572     181.066 220.794 133.250  1.00  0.84           O  
ATOM   3999  N   GLY A 573     180.226 217.177 132.380  1.00  0.89           N  
ATOM   4000  CA  GLY A 573     179.397 216.787 131.245  1.00  0.89           C  
ATOM   4001  C   GLY A 573     178.499 215.617 131.523  1.00  0.89           C  
ATOM   4002  O   GLY A 573     177.790 215.159 130.634  1.00  0.89           O  
ATOM   4003  N   SER A 574     178.527 215.094 132.758  1.00  0.83           N  
ATOM   4004  CA  SER A 574     177.852 213.893 133.239  1.00  0.83           C  
ATOM   4005  C   SER A 574     176.344 213.915 133.099  1.00  0.83           C  
ATOM   4006  O   SER A 574     175.745 212.969 132.588  1.00  0.83           O  
ATOM   4007  CB  SER A 574     178.154 213.732 134.753  1.00  0.83           C  
ATOM   4008  OG  SER A 574     178.075 215.013 135.386  1.00  0.83           O  
ATOM   4009  N   GLN A 575     175.715 215.028 133.519  1.00  0.79           N  
ATOM   4010  CA  GLN A 575     174.301 215.319 133.369  1.00  0.79           C  
ATOM   4011  C   GLN A 575     173.852 215.370 131.918  1.00  0.79           C  
ATOM   4012  O   GLN A 575     172.854 214.770 131.539  1.00  0.79           O  
ATOM   4013  CB  GLN A 575     174.025 216.702 134.016  1.00  0.79           C  
ATOM   4014  CG  GLN A 575     172.624 217.337 133.785  1.00  0.79           C  
ATOM   4015  CD  GLN A 575     171.508 216.694 134.612  1.00  0.79           C  
ATOM   4016  OE1 GLN A 575     171.490 216.812 135.835  1.00  0.79           O  
ATOM   4017  NE2 GLN A 575     170.506 216.065 133.957  1.00  0.79           N  
ATOM   4018  N   LEU A 576     174.582 216.078 131.034  1.00  0.87           N  
ATOM   4019  CA  LEU A 576     174.228 216.129 129.623  1.00  0.87           C  
ATOM   4020  C   LEU A 576     174.480 214.808 128.901  1.00  0.87           C  
ATOM   4021  O   LEU A 576     173.651 214.338 128.125  1.00  0.87           O  
ATOM   4022  CB  LEU A 576     174.896 217.331 128.919  1.00  0.87           C  
ATOM   4023  CG  LEU A 576     174.529 217.524 127.428  1.00  0.87           C  
ATOM   4024  CD1 LEU A 576     173.021 217.460 127.135  1.00  0.87           C  
ATOM   4025  CD2 LEU A 576     175.033 218.886 126.947  1.00  0.87           C  
ATOM   4026  N   ALA A 577     175.606 214.124 129.190  1.00  0.92           N  
ATOM   4027  CA  ALA A 577     175.915 212.814 128.650  1.00  0.92           C  
ATOM   4028  C   ALA A 577     174.875 211.755 128.990  1.00  0.92           C  
ATOM   4029  O   ALA A 577     174.487 210.949 128.144  1.00  0.92           O  
ATOM   4030  CB  ALA A 577     177.293 212.362 129.167  1.00  0.92           C  
ATOM   4031  N   SER A 578     174.361 211.755 130.237  1.00  0.85           N  
ATOM   4032  CA  SER A 578     173.255 210.896 130.629  1.00  0.85           C  
ATOM   4033  C   SER A 578     171.947 211.189 129.904  1.00  0.85           C  
ATOM   4034  O   SER A 578     171.302 210.265 129.412  1.00  0.85           O  
ATOM   4035  CB  SER A 578     173.043 210.865 132.165  1.00  0.85           C  
ATOM   4036  OG  SER A 578     172.453 212.061 132.672  1.00  0.85           O  
ATOM   4037  N   LEU A 579     171.545 212.474 129.754  1.00  0.85           N  
ATOM   4038  CA  LEU A 579     170.371 212.857 128.975  1.00  0.85           C  
ATOM   4039  C   LEU A 579     170.463 212.474 127.504  1.00  0.85           C  
ATOM   4040  O   LEU A 579     169.523 211.922 126.929  1.00  0.85           O  
ATOM   4041  CB  LEU A 579     170.086 214.382 129.043  1.00  0.85           C  
ATOM   4042  CG  LEU A 579     169.733 214.940 130.437  1.00  0.85           C  
ATOM   4043  CD1 LEU A 579     169.332 216.416 130.311  1.00  0.85           C  
ATOM   4044  CD2 LEU A 579     168.625 214.146 131.138  1.00  0.85           C  
ATOM   4045  N   LEU A 580     171.627 212.709 126.863  1.00  0.89           N  
ATOM   4046  CA  LEU A 580     171.896 212.292 125.498  1.00  0.89           C  
ATOM   4047  C   LEU A 580     171.832 210.786 125.337  1.00  0.89           C  
ATOM   4048  O   LEU A 580     171.262 210.286 124.369  1.00  0.89           O  
ATOM   4049  CB  LEU A 580     173.288 212.769 125.022  1.00  0.89           C  
ATOM   4050  CG  LEU A 580     173.421 214.292 124.834  1.00  0.89           C  
ATOM   4051  CD1 LEU A 580     174.898 214.671 124.684  1.00  0.89           C  
ATOM   4052  CD2 LEU A 580     172.612 214.811 123.639  1.00  0.89           C  
ATOM   4053  N   LYS A 581     172.372 210.019 126.310  1.00  0.85           N  
ATOM   4054  CA  LYS A 581     172.253 208.575 126.314  1.00  0.85           C  
ATOM   4055  C   LYS A 581     170.818 208.077 126.359  1.00  0.85           C  
ATOM   4056  O   LYS A 581     170.453 207.228 125.553  1.00  0.85           O  
ATOM   4057  CB  LYS A 581     173.042 207.927 127.484  1.00  0.85           C  
ATOM   4058  CG  LYS A 581     173.167 206.392 127.369  1.00  0.85           C  
ATOM   4059  CD  LYS A 581     172.531 205.623 128.537  1.00  0.85           C  
ATOM   4060  CE  LYS A 581     172.558 204.100 128.354  1.00  0.85           C  
ATOM   4061  NZ  LYS A 581     171.683 203.465 129.356  1.00  0.85           N  
ATOM   4062  N   VAL A 582     169.944 208.612 127.245  1.00  0.82           N  
ATOM   4063  CA  VAL A 582     168.538 208.201 127.273  1.00  0.82           C  
ATOM   4064  C   VAL A 582     167.810 208.523 125.989  1.00  0.82           C  
ATOM   4065  O   VAL A 582     167.222 207.644 125.365  1.00  0.82           O  
ATOM   4066  CB  VAL A 582     167.739 208.842 128.403  1.00  0.82           C  
ATOM   4067  CG1 VAL A 582     166.288 208.312 128.434  1.00  0.82           C  
ATOM   4068  CG2 VAL A 582     168.397 208.498 129.740  1.00  0.82           C  
ATOM   4069  N   HIS A 583     167.898 209.780 125.520  1.00  0.82           N  
ATOM   4070  CA  HIS A 583     167.186 210.235 124.342  1.00  0.82           C  
ATOM   4071  C   HIS A 583     167.567 209.482 123.075  1.00  0.82           C  
ATOM   4072  O   HIS A 583     166.724 209.014 122.313  1.00  0.82           O  
ATOM   4073  CB  HIS A 583     167.483 211.730 124.126  1.00  0.82           C  
ATOM   4074  CG  HIS A 583     166.798 212.654 125.088  1.00  0.82           C  
ATOM   4075  ND1 HIS A 583     165.426 212.668 125.052  1.00  0.82           N  
ATOM   4076  CD2 HIS A 583     167.256 213.661 125.880  1.00  0.82           C  
ATOM   4077  CE1 HIS A 583     165.062 213.681 125.810  1.00  0.82           C  
ATOM   4078  NE2 HIS A 583     166.134 214.319 126.342  1.00  0.82           N  
ATOM   4079  N   LEU A 584     168.874 209.277 122.838  1.00  0.87           N  
ATOM   4080  CA  LEU A 584     169.343 208.474 121.727  1.00  0.87           C  
ATOM   4081  C   LEU A 584     168.982 206.992 121.852  1.00  0.87           C  
ATOM   4082  O   LEU A 584     168.594 206.360 120.873  1.00  0.87           O  
ATOM   4083  CB  LEU A 584     170.856 208.701 121.512  1.00  0.87           C  
ATOM   4084  CG  LEU A 584     171.213 210.158 121.130  1.00  0.87           C  
ATOM   4085  CD1 LEU A 584     172.726 210.397 121.251  1.00  0.87           C  
ATOM   4086  CD2 LEU A 584     170.719 210.525 119.723  1.00  0.87           C  
ATOM   4087  N   GLN A 585     169.042 206.399 123.064  1.00  0.82           N  
ATOM   4088  CA  GLN A 585     168.596 205.034 123.305  1.00  0.82           C  
ATOM   4089  C   GLN A 585     167.102 204.803 123.050  1.00  0.82           C  
ATOM   4090  O   GLN A 585     166.694 203.783 122.495  1.00  0.82           O  
ATOM   4091  CB  GLN A 585     168.950 204.590 124.743  1.00  0.82           C  
ATOM   4092  CG  GLN A 585     169.134 203.067 124.883  1.00  0.82           C  
ATOM   4093  CD  GLN A 585     169.060 202.628 126.344  1.00  0.82           C  
ATOM   4094  OE1 GLN A 585     169.770 203.121 127.227  1.00  0.82           O  
ATOM   4095  NE2 GLN A 585     168.175 201.644 126.613  1.00  0.82           N  
ATOM   4096  N   LEU A 586     166.237 205.775 123.421  1.00  0.81           N  
ATOM   4097  CA  LEU A 586     164.813 205.780 123.106  1.00  0.81           C  
ATOM   4098  C   LEU A 586     164.526 205.784 121.611  1.00  0.81           C  
ATOM   4099  O   LEU A 586     163.633 205.075 121.148  1.00  0.81           O  
ATOM   4100  CB  LEU A 586     164.076 206.985 123.741  1.00  0.81           C  
ATOM   4101  CG  LEU A 586     164.002 206.978 125.281  1.00  0.81           C  
ATOM   4102  CD1 LEU A 586     163.282 208.240 125.774  1.00  0.81           C  
ATOM   4103  CD2 LEU A 586     163.328 205.720 125.844  1.00  0.81           C  
ATOM   4104  N   HIS A 587     165.329 206.534 120.829  1.00  0.82           N  
ATOM   4105  CA  HIS A 587     165.218 206.622 119.381  1.00  0.82           C  
ATOM   4106  C   HIS A 587     165.987 205.519 118.662  1.00  0.82           C  
ATOM   4107  O   HIS A 587     166.134 205.545 117.443  1.00  0.82           O  
ATOM   4108  CB  HIS A 587     165.758 207.983 118.878  1.00  0.82           C  
ATOM   4109  CG  HIS A 587     164.830 209.117 119.182  1.00  0.82           C  
ATOM   4110  ND1 HIS A 587     163.630 209.148 118.504  1.00  0.82           N  
ATOM   4111  CD2 HIS A 587     164.928 210.184 120.021  1.00  0.82           C  
ATOM   4112  CE1 HIS A 587     163.018 210.231 118.944  1.00  0.82           C  
ATOM   4113  NE2 HIS A 587     163.759 210.889 119.861  1.00  0.82           N  
ATOM   4114  N   GLY A 588     166.451 204.479 119.388  1.00  0.89           N  
ATOM   4115  CA  GLY A 588     166.960 203.262 118.765  1.00  0.89           C  
ATOM   4116  C   GLY A 588     168.424 203.242 118.439  1.00  0.89           C  
ATOM   4117  O   GLY A 588     168.848 202.478 117.579  1.00  0.89           O  
ATOM   4118  N   PHE A 589     169.242 204.046 119.135  1.00  0.88           N  
ATOM   4119  CA  PHE A 589     170.684 204.026 118.974  1.00  0.88           C  
ATOM   4120  C   PHE A 589     171.322 203.298 120.147  1.00  0.88           C  
ATOM   4121  O   PHE A 589     171.024 203.549 121.315  1.00  0.88           O  
ATOM   4122  CB  PHE A 589     171.280 205.461 118.892  1.00  0.88           C  
ATOM   4123  CG  PHE A 589     170.799 206.151 117.645  1.00  0.88           C  
ATOM   4124  CD1 PHE A 589     171.387 205.844 116.408  1.00  0.88           C  
ATOM   4125  CD2 PHE A 589     169.740 207.076 117.681  1.00  0.88           C  
ATOM   4126  CE1 PHE A 589     170.939 206.455 115.230  1.00  0.88           C  
ATOM   4127  CE2 PHE A 589     169.270 207.670 116.502  1.00  0.88           C  
ATOM   4128  CZ  PHE A 589     169.879 207.368 115.278  1.00  0.88           C  
ATOM   4129  N   SER A 590     172.250 202.366 119.873  1.00  0.88           N  
ATOM   4130  CA  SER A 590     173.077 201.729 120.883  1.00  0.88           C  
ATOM   4131  C   SER A 590     174.129 202.695 121.389  1.00  0.88           C  
ATOM   4132  O   SER A 590     175.064 203.057 120.673  1.00  0.88           O  
ATOM   4133  CB  SER A 590     173.832 200.490 120.345  1.00  0.88           C  
ATOM   4134  OG  SER A 590     172.926 199.542 119.797  1.00  0.88           O  
ATOM   4135  N   VAL A 591     174.011 203.154 122.644  1.00  0.89           N  
ATOM   4136  CA  VAL A 591     174.855 204.211 123.165  1.00  0.89           C  
ATOM   4137  C   VAL A 591     175.826 203.666 124.187  1.00  0.89           C  
ATOM   4138  O   VAL A 591     175.442 203.081 125.200  1.00  0.89           O  
ATOM   4139  CB  VAL A 591     174.043 205.320 123.822  1.00  0.89           C  
ATOM   4140  CG1 VAL A 591     174.982 206.380 124.420  1.00  0.89           C  
ATOM   4141  CG2 VAL A 591     173.140 206.000 122.779  1.00  0.89           C  
ATOM   4142  N   PHE A 592     177.129 203.902 123.955  1.00  0.87           N  
ATOM   4143  CA  PHE A 592     178.173 203.678 124.920  1.00  0.87           C  
ATOM   4144  C   PHE A 592     178.443 204.997 125.633  1.00  0.87           C  
ATOM   4145  O   PHE A 592     178.716 206.017 125.003  1.00  0.87           O  
ATOM   4146  CB  PHE A 592     179.451 203.168 124.201  1.00  0.87           C  
ATOM   4147  CG  PHE A 592     180.288 202.345 125.135  1.00  0.87           C  
ATOM   4148  CD1 PHE A 592     181.158 202.950 126.055  1.00  0.87           C  
ATOM   4149  CD2 PHE A 592     180.152 200.947 125.141  1.00  0.87           C  
ATOM   4150  CE1 PHE A 592     181.863 202.170 126.981  1.00  0.87           C  
ATOM   4151  CE2 PHE A 592     180.876 200.163 126.047  1.00  0.87           C  
ATOM   4152  CZ  PHE A 592     181.733 200.776 126.969  1.00  0.87           C  
ATOM   4153  N   ILE A 593     178.356 205.010 126.970  1.00  0.81           N  
ATOM   4154  CA  ILE A 593     178.737 206.129 127.812  1.00  0.81           C  
ATOM   4155  C   ILE A 593     179.761 205.569 128.775  1.00  0.81           C  
ATOM   4156  O   ILE A 593     179.703 204.383 129.112  1.00  0.81           O  
ATOM   4157  CB  ILE A 593     177.541 206.736 128.566  1.00  0.81           C  
ATOM   4158  CG1 ILE A 593     177.907 208.065 129.273  1.00  0.81           C  
ATOM   4159  CG2 ILE A 593     176.918 205.722 129.556  1.00  0.81           C  
ATOM   4160  CD1 ILE A 593     176.699 208.782 129.888  1.00  0.81           C  
ATOM   4161  N   ASP A 594     180.739 206.373 129.234  1.00  0.64           N  
ATOM   4162  CA  ASP A 594     181.727 205.970 130.214  1.00  0.64           C  
ATOM   4163  C   ASP A 594     181.111 205.680 131.597  1.00  0.64           C  
ATOM   4164  O   ASP A 594     181.190 206.479 132.526  1.00  0.64           O  
ATOM   4165  CB  ASP A 594     182.849 207.037 130.394  1.00  0.64           C  
ATOM   4166  CG  ASP A 594     183.502 207.541 129.115  1.00  0.64           C  
ATOM   4167  OD1 ASP A 594     183.184 207.047 128.013  1.00  0.64           O  
ATOM   4168  OD2 ASP A 594     184.382 208.434 129.258  1.00  0.64           O  
ATOM   4169  N   VAL A 595     180.478 204.498 131.778  1.00  0.58           N  
ATOM   4170  CA  VAL A 595     179.810 204.083 133.011  1.00  0.58           C  
ATOM   4171  C   VAL A 595     180.740 204.095 134.221  1.00  0.58           C  
ATOM   4172  O   VAL A 595     180.367 204.495 135.327  1.00  0.58           O  
ATOM   4173  CB  VAL A 595     179.114 202.727 132.836  1.00  0.58           C  
ATOM   4174  CG1 VAL A 595     178.818 202.029 134.182  1.00  0.58           C  
ATOM   4175  CG2 VAL A 595     177.795 202.966 132.074  1.00  0.58           C  
ATOM   4176  N   GLU A 596     182.004 203.684 134.015  1.00  0.47           N  
ATOM   4177  CA  GLU A 596     183.072 203.768 134.987  1.00  0.47           C  
ATOM   4178  C   GLU A 596     183.280 205.125 135.656  1.00  0.47           C  
ATOM   4179  O   GLU A 596     183.663 206.122 135.040  1.00  0.47           O  
ATOM   4180  CB  GLU A 596     184.429 203.392 134.354  1.00  0.47           C  
ATOM   4181  CG  GLU A 596     184.834 201.911 134.523  1.00  0.47           C  
ATOM   4182  CD  GLU A 596     186.292 201.702 134.110  1.00  0.47           C  
ATOM   4183  OE1 GLU A 596     187.023 202.725 134.010  1.00  0.47           O  
ATOM   4184  OE2 GLU A 596     186.681 200.524 133.910  1.00  0.47           O  
ATOM   4185  N   LYS A 597     183.172 205.151 136.996  1.00  0.46           N  
ATOM   4186  CA  LYS A 597     183.452 206.341 137.778  1.00  0.46           C  
ATOM   4187  C   LYS A 597     184.931 206.449 138.110  1.00  0.46           C  
ATOM   4188  O   LYS A 597     185.351 207.365 138.806  1.00  0.46           O  
ATOM   4189  CB  LYS A 597     182.687 206.310 139.136  1.00  0.46           C  
ATOM   4190  CG  LYS A 597     183.149 205.212 140.122  1.00  0.46           C  
ATOM   4191  CD  LYS A 597     182.533 205.365 141.524  1.00  0.46           C  
ATOM   4192  CE  LYS A 597     183.116 204.424 142.592  1.00  0.46           C  
ATOM   4193  NZ  LYS A 597     184.530 204.757 142.884  1.00  0.46           N  
ATOM   4194  N   LEU A 598     185.735 205.459 137.679  1.00  0.36           N  
ATOM   4195  CA  LEU A 598     187.119 205.326 138.074  1.00  0.36           C  
ATOM   4196  C   LEU A 598     188.089 206.252 137.363  1.00  0.36           C  
ATOM   4197  O   LEU A 598     188.932 206.853 138.022  1.00  0.36           O  
ATOM   4198  CB  LEU A 598     187.568 203.859 137.863  1.00  0.36           C  
ATOM   4199  CG  LEU A 598     186.758 202.827 138.679  1.00  0.36           C  
ATOM   4200  CD1 LEU A 598     187.132 201.402 138.249  1.00  0.36           C  
ATOM   4201  CD2 LEU A 598     186.964 202.991 140.194  1.00  0.36           C  
ATOM   4202  N   GLU A 599     188.011 206.353 136.012  1.00  0.53           N  
ATOM   4203  CA  GLU A 599     188.945 207.105 135.165  1.00  0.53           C  
ATOM   4204  C   GLU A 599     190.392 206.639 135.378  1.00  0.53           C  
ATOM   4205  O   GLU A 599     191.367 207.388 135.394  1.00  0.53           O  
ATOM   4206  CB  GLU A 599     188.742 208.648 135.269  1.00  0.53           C  
ATOM   4207  CG  GLU A 599     189.295 209.455 134.059  1.00  0.53           C  
ATOM   4208  CD  GLU A 599     189.078 210.973 134.116  1.00  0.53           C  
ATOM   4209  OE1 GLU A 599     188.198 211.451 134.877  1.00  0.53           O  
ATOM   4210  OE2 GLU A 599     189.768 211.682 133.338  1.00  0.53           O  
ATOM   4211  N   ALA A 600     190.555 205.317 135.564  1.00  0.54           N  
ATOM   4212  CA  ALA A 600     191.769 204.776 136.109  1.00  0.54           C  
ATOM   4213  C   ALA A 600     191.774 203.292 135.851  1.00  0.54           C  
ATOM   4214  O   ALA A 600     191.165 202.809 134.900  1.00  0.54           O  
ATOM   4215  CB  ALA A 600     191.870 205.062 137.629  1.00  0.54           C  
ATOM   4216  N   GLY A 601     192.462 202.508 136.704  1.00  0.51           N  
ATOM   4217  CA  GLY A 601     192.537 201.064 136.557  1.00  0.51           C  
ATOM   4218  C   GLY A 601     193.262 200.646 135.313  1.00  0.51           C  
ATOM   4219  O   GLY A 601     194.486 200.659 135.250  1.00  0.51           O  
ATOM   4220  N   LYS A 602     192.526 200.223 134.277  1.00  0.56           N  
ATOM   4221  CA  LYS A 602     193.127 199.907 133.005  1.00  0.56           C  
ATOM   4222  C   LYS A 602     193.109 201.140 132.117  1.00  0.56           C  
ATOM   4223  O   LYS A 602     192.183 201.368 131.340  1.00  0.56           O  
ATOM   4224  CB  LYS A 602     192.428 198.692 132.356  1.00  0.56           C  
ATOM   4225  CG  LYS A 602     192.247 197.523 133.339  1.00  0.56           C  
ATOM   4226  CD  LYS A 602     192.222 196.145 132.660  1.00  0.56           C  
ATOM   4227  CE  LYS A 602     192.102 194.976 133.649  1.00  0.56           C  
ATOM   4228  NZ  LYS A 602     193.339 194.814 134.453  1.00  0.56           N  
ATOM   4229  N   PHE A 603     194.159 201.979 132.247  1.00  0.50           N  
ATOM   4230  CA  PHE A 603     194.297 203.243 131.544  1.00  0.50           C  
ATOM   4231  C   PHE A 603     194.218 203.112 130.032  1.00  0.50           C  
ATOM   4232  O   PHE A 603     195.006 202.397 129.418  1.00  0.50           O  
ATOM   4233  CB  PHE A 603     195.617 203.972 131.906  1.00  0.50           C  
ATOM   4234  CG  PHE A 603     195.672 204.280 133.376  1.00  0.50           C  
ATOM   4235  CD1 PHE A 603     195.076 205.451 133.869  1.00  0.50           C  
ATOM   4236  CD2 PHE A 603     196.327 203.418 134.273  1.00  0.50           C  
ATOM   4237  CE1 PHE A 603     195.142 205.764 135.233  1.00  0.50           C  
ATOM   4238  CE2 PHE A 603     196.382 203.721 135.640  1.00  0.50           C  
ATOM   4239  CZ  PHE A 603     195.791 204.896 136.120  1.00  0.50           C  
ATOM   4240  N   GLU A 604     193.215 203.789 129.428  1.00  0.54           N  
ATOM   4241  CA  GLU A 604     193.029 203.940 127.993  1.00  0.54           C  
ATOM   4242  C   GLU A 604     192.878 202.631 127.200  1.00  0.54           C  
ATOM   4243  O   GLU A 604     193.161 202.561 126.005  1.00  0.54           O  
ATOM   4244  CB  GLU A 604     194.148 204.837 127.413  1.00  0.54           C  
ATOM   4245  CG  GLU A 604     194.254 206.237 128.079  1.00  0.54           C  
ATOM   4246  CD  GLU A 604     195.698 206.742 128.141  1.00  0.54           C  
ATOM   4247  OE1 GLU A 604     196.526 206.295 127.302  1.00  0.54           O  
ATOM   4248  OE2 GLU A 604     195.991 207.558 129.048  1.00  0.54           O  
ATOM   4249  N   ASP A 605     192.363 201.575 127.864  1.00  0.63           N  
ATOM   4250  CA  ASP A 605     192.327 200.196 127.413  1.00  0.63           C  
ATOM   4251  C   ASP A 605     191.039 199.954 126.599  1.00  0.63           C  
ATOM   4252  O   ASP A 605     190.889 200.384 125.453  1.00  0.63           O  
ATOM   4253  CB  ASP A 605     192.457 199.405 128.768  1.00  0.63           C  
ATOM   4254  CG  ASP A 605     192.766 197.908 128.785  1.00  0.63           C  
ATOM   4255  OD1 ASP A 605     191.953 197.147 128.209  1.00  0.63           O  
ATOM   4256  OD2 ASP A 605     193.733 197.503 129.502  1.00  0.63           O  
ATOM   4257  N   LYS A 606     190.032 199.301 127.201  1.00  0.66           N  
ATOM   4258  CA  LYS A 606     188.755 198.940 126.595  1.00  0.66           C  
ATOM   4259  C   LYS A 606     187.945 200.095 126.044  1.00  0.66           C  
ATOM   4260  O   LYS A 606     187.301 200.002 125.005  1.00  0.66           O  
ATOM   4261  CB  LYS A 606     187.862 198.243 127.640  1.00  0.66           C  
ATOM   4262  CG  LYS A 606     188.478 196.948 128.171  1.00  0.66           C  
ATOM   4263  CD  LYS A 606     187.808 196.521 129.478  1.00  0.66           C  
ATOM   4264  CE  LYS A 606     188.565 195.397 130.172  1.00  0.66           C  
ATOM   4265  NZ  LYS A 606     187.889 195.108 131.452  1.00  0.66           N  
ATOM   4266  N   LEU A 607     187.960 201.242 126.738  1.00  0.75           N  
ATOM   4267  CA  LEU A 607     187.203 202.419 126.368  1.00  0.75           C  
ATOM   4268  C   LEU A 607     187.580 202.969 124.995  1.00  0.75           C  
ATOM   4269  O   LEU A 607     186.743 203.402 124.209  1.00  0.75           O  
ATOM   4270  CB  LEU A 607     187.396 203.483 127.469  1.00  0.75           C  
ATOM   4271  CG  LEU A 607     186.272 204.529 127.536  1.00  0.75           C  
ATOM   4272  CD1 LEU A 607     184.928 203.932 127.969  1.00  0.75           C  
ATOM   4273  CD2 LEU A 607     186.649 205.648 128.504  1.00  0.75           C  
ATOM   4274  N   ILE A 608     188.881 202.908 124.656  1.00  0.78           N  
ATOM   4275  CA  ILE A 608     189.426 203.255 123.352  1.00  0.78           C  
ATOM   4276  C   ILE A 608     188.960 202.308 122.253  1.00  0.78           C  
ATOM   4277  O   ILE A 608     188.617 202.736 121.152  1.00  0.78           O  
ATOM   4278  CB  ILE A 608     190.943 203.405 123.462  1.00  0.78           C  
ATOM   4279  CG1 ILE A 608     191.289 204.876 123.801  1.00  0.78           C  
ATOM   4280  CG2 ILE A 608     191.717 202.944 122.203  1.00  0.78           C  
ATOM   4281  CD1 ILE A 608     190.740 205.398 125.138  1.00  0.78           C  
ATOM   4282  N   GLN A 609     188.872 200.994 122.551  1.00  0.76           N  
ATOM   4283  CA  GLN A 609     188.301 199.976 121.679  1.00  0.76           C  
ATOM   4284  C   GLN A 609     186.823 200.243 121.389  1.00  0.76           C  
ATOM   4285  O   GLN A 609     186.358 200.109 120.258  1.00  0.76           O  
ATOM   4286  CB  GLN A 609     188.477 198.566 122.301  1.00  0.76           C  
ATOM   4287  CG  GLN A 609     189.952 198.179 122.587  1.00  0.76           C  
ATOM   4288  CD  GLN A 609     190.049 197.081 123.652  1.00  0.76           C  
ATOM   4289  OE1 GLN A 609     189.126 196.300 123.880  1.00  0.76           O  
ATOM   4290  NE2 GLN A 609     191.197 197.044 124.368  1.00  0.76           N  
ATOM   4291  N   SER A 610     186.052 200.700 122.398  1.00  0.84           N  
ATOM   4292  CA  SER A 610     184.678 201.172 122.227  1.00  0.84           C  
ATOM   4293  C   SER A 610     184.540 202.358 121.276  1.00  0.84           C  
ATOM   4294  O   SER A 610     183.614 202.398 120.467  1.00  0.84           O  
ATOM   4295  CB  SER A 610     183.987 201.573 123.555  1.00  0.84           C  
ATOM   4296  OG  SER A 610     183.960 200.484 124.475  1.00  0.84           O  
ATOM   4297  N   VAL A 611     185.469 203.346 121.313  1.00  0.85           N  
ATOM   4298  CA  VAL A 611     185.536 204.429 120.323  1.00  0.85           C  
ATOM   4299  C   VAL A 611     185.792 203.913 118.912  1.00  0.85           C  
ATOM   4300  O   VAL A 611     185.152 204.335 117.951  1.00  0.85           O  
ATOM   4301  CB  VAL A 611     186.618 205.473 120.623  1.00  0.85           C  
ATOM   4302  CG1 VAL A 611     186.565 206.623 119.593  1.00  0.85           C  
ATOM   4303  CG2 VAL A 611     186.416 206.061 122.027  1.00  0.85           C  
ATOM   4304  N   MET A 612     186.726 202.952 118.749  1.00  0.79           N  
ATOM   4305  CA  MET A 612     187.001 202.285 117.486  1.00  0.79           C  
ATOM   4306  C   MET A 612     185.805 201.505 116.945  1.00  0.79           C  
ATOM   4307  O   MET A 612     185.527 201.522 115.745  1.00  0.79           O  
ATOM   4308  CB  MET A 612     188.191 201.304 117.620  1.00  0.79           C  
ATOM   4309  CG  MET A 612     189.538 201.963 117.975  1.00  0.79           C  
ATOM   4310  SD  MET A 612     190.789 200.767 118.528  1.00  0.79           S  
ATOM   4311  CE  MET A 612     192.185 201.924 118.463  1.00  0.79           C  
ATOM   4312  N   GLY A 613     185.052 200.814 117.823  1.00  0.86           N  
ATOM   4313  CA  GLY A 613     183.855 200.065 117.459  1.00  0.86           C  
ATOM   4314  C   GLY A 613     182.666 200.898 117.055  1.00  0.86           C  
ATOM   4315  O   GLY A 613     181.928 200.530 116.145  1.00  0.86           O  
ATOM   4316  N   ALA A 614     182.435 202.045 117.718  1.00  0.91           N  
ATOM   4317  CA  ALA A 614     181.286 202.884 117.440  1.00  0.91           C  
ATOM   4318  C   ALA A 614     181.375 203.655 116.127  1.00  0.91           C  
ATOM   4319  O   ALA A 614     182.440 204.114 115.730  1.00  0.91           O  
ATOM   4320  CB  ALA A 614     181.011 203.839 118.616  1.00  0.91           C  
ATOM   4321  N   ARG A 615     180.274 203.825 115.368  1.00  0.81           N  
ATOM   4322  CA  ARG A 615     180.294 204.672 114.174  1.00  0.81           C  
ATOM   4323  C   ARG A 615     180.383 206.165 114.477  1.00  0.81           C  
ATOM   4324  O   ARG A 615     181.115 206.911 113.826  1.00  0.81           O  
ATOM   4325  CB  ARG A 615     179.066 204.422 113.269  1.00  0.81           C  
ATOM   4326  CG  ARG A 615     178.996 202.985 112.708  1.00  0.81           C  
ATOM   4327  CD  ARG A 615     177.917 202.766 111.630  1.00  0.81           C  
ATOM   4328  NE  ARG A 615     176.620 203.304 112.116  1.00  0.81           N  
ATOM   4329  CZ  ARG A 615     175.840 202.770 113.053  1.00  0.81           C  
ATOM   4330  NH1 ARG A 615     176.138 201.665 113.724  1.00  0.81           N  
ATOM   4331  NH2 ARG A 615     174.720 203.397 113.385  1.00  0.81           N  
ATOM   4332  N   ASN A 616     179.633 206.619 115.494  1.00  0.90           N  
ATOM   4333  CA  ASN A 616     179.446 208.016 115.810  1.00  0.90           C  
ATOM   4334  C   ASN A 616     180.050 208.333 117.160  1.00  0.90           C  
ATOM   4335  O   ASN A 616     179.963 207.562 118.115  1.00  0.90           O  
ATOM   4336  CB  ASN A 616     177.945 208.382 115.899  1.00  0.90           C  
ATOM   4337  CG  ASN A 616     177.210 208.028 114.613  1.00  0.90           C  
ATOM   4338  OD1 ASN A 616     177.204 208.814 113.666  1.00  0.90           O  
ATOM   4339  ND2 ASN A 616     176.546 206.853 114.590  1.00  0.90           N  
ATOM   4340  N   PHE A 617     180.669 209.510 117.273  1.00  0.90           N  
ATOM   4341  CA  PHE A 617     181.287 209.984 118.481  1.00  0.90           C  
ATOM   4342  C   PHE A 617     180.594 211.286 118.847  1.00  0.90           C  
ATOM   4343  O   PHE A 617     180.654 212.286 118.135  1.00  0.90           O  
ATOM   4344  CB  PHE A 617     182.792 210.157 118.180  1.00  0.90           C  
ATOM   4345  CG  PHE A 617     183.606 210.555 119.373  1.00  0.90           C  
ATOM   4346  CD1 PHE A 617     183.908 211.906 119.596  1.00  0.90           C  
ATOM   4347  CD2 PHE A 617     184.140 209.584 120.232  1.00  0.90           C  
ATOM   4348  CE1 PHE A 617     184.776 212.283 120.627  1.00  0.90           C  
ATOM   4349  CE2 PHE A 617     185.011 209.953 121.264  1.00  0.90           C  
ATOM   4350  CZ  PHE A 617     185.344 211.302 121.449  1.00  0.90           C  
ATOM   4351  N   VAL A 618     179.882 211.296 119.981  1.00  0.94           N  
ATOM   4352  CA  VAL A 618     179.141 212.441 120.456  1.00  0.94           C  
ATOM   4353  C   VAL A 618     179.981 213.045 121.553  1.00  0.94           C  
ATOM   4354  O   VAL A 618     180.391 212.368 122.494  1.00  0.94           O  
ATOM   4355  CB  VAL A 618     177.752 212.059 120.959  1.00  0.94           C  
ATOM   4356  CG1 VAL A 618     177.048 213.262 121.615  1.00  0.94           C  
ATOM   4357  CG2 VAL A 618     176.931 211.575 119.747  1.00  0.94           C  
ATOM   4358  N   LEU A 619     180.304 214.341 121.445  1.00  0.94           N  
ATOM   4359  CA  LEU A 619     181.212 214.980 122.372  1.00  0.94           C  
ATOM   4360  C   LEU A 619     180.459 216.026 123.163  1.00  0.94           C  
ATOM   4361  O   LEU A 619     179.991 217.026 122.626  1.00  0.94           O  
ATOM   4362  CB  LEU A 619     182.388 215.612 121.587  1.00  0.94           C  
ATOM   4363  CG  LEU A 619     183.460 216.348 122.418  1.00  0.94           C  
ATOM   4364  CD1 LEU A 619     184.228 215.406 123.356  1.00  0.94           C  
ATOM   4365  CD2 LEU A 619     184.430 217.074 121.474  1.00  0.94           C  
ATOM   4366  N   VAL A 620     180.312 215.831 124.485  1.00  0.92           N  
ATOM   4367  CA  VAL A 620     179.701 216.826 125.349  1.00  0.92           C  
ATOM   4368  C   VAL A 620     180.691 217.941 125.626  1.00  0.92           C  
ATOM   4369  O   VAL A 620     181.601 217.816 126.450  1.00  0.92           O  
ATOM   4370  CB  VAL A 620     179.210 216.231 126.663  1.00  0.92           C  
ATOM   4371  CG1 VAL A 620     178.624 217.317 127.588  1.00  0.92           C  
ATOM   4372  CG2 VAL A 620     178.126 215.185 126.357  1.00  0.92           C  
ATOM   4373  N   LEU A 621     180.526 219.084 124.935  1.00  0.90           N  
ATOM   4374  CA  LEU A 621     181.319 220.264 125.173  1.00  0.90           C  
ATOM   4375  C   LEU A 621     180.610 221.108 126.214  1.00  0.90           C  
ATOM   4376  O   LEU A 621     179.825 222.013 125.927  1.00  0.90           O  
ATOM   4377  CB  LEU A 621     181.604 221.041 123.864  1.00  0.90           C  
ATOM   4378  CG  LEU A 621     182.631 220.366 122.927  1.00  0.90           C  
ATOM   4379  CD1 LEU A 621     182.816 221.193 121.647  1.00  0.90           C  
ATOM   4380  CD2 LEU A 621     184.000 220.192 123.601  1.00  0.90           C  
ATOM   4381  N   SER A 622     180.905 220.770 127.480  1.00  0.89           N  
ATOM   4382  CA  SER A 622     180.496 221.451 128.688  1.00  0.89           C  
ATOM   4383  C   SER A 622     181.601 222.406 129.123  1.00  0.89           C  
ATOM   4384  O   SER A 622     182.707 222.326 128.577  1.00  0.89           O  
ATOM   4385  CB  SER A 622     180.164 220.428 129.814  1.00  0.89           C  
ATOM   4386  OG  SER A 622     181.188 219.443 129.987  1.00  0.89           O  
ATOM   4387  N   PRO A 623     181.414 223.352 130.047  1.00  0.87           N  
ATOM   4388  CA  PRO A 623     182.496 224.189 130.559  1.00  0.87           C  
ATOM   4389  C   PRO A 623     183.663 223.396 131.123  1.00  0.87           C  
ATOM   4390  O   PRO A 623     183.451 222.507 131.952  1.00  0.87           O  
ATOM   4391  CB  PRO A 623     181.833 225.074 131.628  1.00  0.87           C  
ATOM   4392  CG  PRO A 623     180.357 225.098 131.225  1.00  0.87           C  
ATOM   4393  CD  PRO A 623     180.134 223.694 130.669  1.00  0.87           C  
ATOM   4394  N   GLY A 624     184.904 223.681 130.684  1.00  0.83           N  
ATOM   4395  CA  GLY A 624     186.065 222.958 131.177  1.00  0.83           C  
ATOM   4396  C   GLY A 624     186.325 221.634 130.496  1.00  0.83           C  
ATOM   4397  O   GLY A 624     187.077 220.795 130.999  1.00  0.83           O  
ATOM   4398  N   ALA A 625     185.668 221.369 129.345  1.00  0.90           N  
ATOM   4399  CA  ALA A 625     185.821 220.129 128.611  1.00  0.90           C  
ATOM   4400  C   ALA A 625     187.226 219.854 128.083  1.00  0.90           C  
ATOM   4401  O   ALA A 625     187.758 218.757 128.274  1.00  0.90           O  
ATOM   4402  CB  ALA A 625     184.818 220.067 127.439  1.00  0.90           C  
ATOM   4403  N   LEU A 626     187.869 220.858 127.449  1.00  0.84           N  
ATOM   4404  CA  LEU A 626     189.137 220.686 126.759  1.00  0.84           C  
ATOM   4405  C   LEU A 626     190.287 221.343 127.503  1.00  0.84           C  
ATOM   4406  O   LEU A 626     191.431 221.293 127.073  1.00  0.84           O  
ATOM   4407  CB  LEU A 626     189.069 221.223 125.301  1.00  0.84           C  
ATOM   4408  CG  LEU A 626     188.029 220.520 124.392  1.00  0.84           C  
ATOM   4409  CD1 LEU A 626     188.143 220.999 122.936  1.00  0.84           C  
ATOM   4410  CD2 LEU A 626     188.161 218.990 124.400  1.00  0.84           C  
ATOM   4411  N   ASP A 627     190.021 221.927 128.676  1.00  0.79           N  
ATOM   4412  CA  ASP A 627     190.948 222.608 129.554  1.00  0.79           C  
ATOM   4413  C   ASP A 627     192.051 221.724 130.122  1.00  0.79           C  
ATOM   4414  O   ASP A 627     193.179 222.156 130.324  1.00  0.79           O  
ATOM   4415  CB  ASP A 627     190.150 223.253 130.706  1.00  0.79           C  
ATOM   4416  CG  ASP A 627     189.151 224.277 130.185  1.00  0.79           C  
ATOM   4417  OD1 ASP A 627     188.380 223.947 129.239  1.00  0.79           O  
ATOM   4418  OD2 ASP A 627     189.079 225.360 130.806  1.00  0.79           O  
ATOM   4419  N   LYS A 628     191.763 220.434 130.376  1.00  0.76           N  
ATOM   4420  CA  LYS A 628     192.781 219.474 130.791  1.00  0.76           C  
ATOM   4421  C   LYS A 628     193.301 218.688 129.611  1.00  0.76           C  
ATOM   4422  O   LYS A 628     194.163 217.828 129.742  1.00  0.76           O  
ATOM   4423  CB  LYS A 628     192.223 218.531 131.874  1.00  0.76           C  
ATOM   4424  CG  LYS A 628     192.051 219.285 133.197  1.00  0.76           C  
ATOM   4425  CD  LYS A 628     190.804 218.867 133.980  1.00  0.76           C  
ATOM   4426  CE  LYS A 628     190.501 219.874 135.089  1.00  0.76           C  
ATOM   4427  NZ  LYS A 628     189.186 219.586 135.691  1.00  0.76           N  
ATOM   4428  N   CYS A 629     192.837 219.044 128.403  1.00  0.81           N  
ATOM   4429  CA  CYS A 629     193.399 218.562 127.165  1.00  0.81           C  
ATOM   4430  C   CYS A 629     194.314 219.641 126.586  1.00  0.81           C  
ATOM   4431  O   CYS A 629     194.973 219.443 125.568  1.00  0.81           O  
ATOM   4432  CB  CYS A 629     192.274 218.272 126.135  1.00  0.81           C  
ATOM   4433  SG  CYS A 629     190.928 217.199 126.737  1.00  0.81           S  
ATOM   4434  N   MET A 630     194.387 220.827 127.237  1.00  0.73           N  
ATOM   4435  CA  MET A 630     195.289 221.913 126.901  1.00  0.73           C  
ATOM   4436  C   MET A 630     196.736 221.574 127.170  1.00  0.73           C  
ATOM   4437  O   MET A 630     197.156 221.400 128.311  1.00  0.73           O  
ATOM   4438  CB  MET A 630     194.955 223.226 127.647  1.00  0.73           C  
ATOM   4439  CG  MET A 630     193.752 223.958 127.037  1.00  0.73           C  
ATOM   4440  SD  MET A 630     193.195 225.397 127.991  1.00  0.73           S  
ATOM   4441  CE  MET A 630     191.679 225.624 127.017  1.00  0.73           C  
ATOM   4442  N   GLN A 631     197.534 221.476 126.093  1.00  0.68           N  
ATOM   4443  CA  GLN A 631     198.920 221.055 126.110  1.00  0.68           C  
ATOM   4444  C   GLN A 631     199.210 219.744 126.828  1.00  0.68           C  
ATOM   4445  O   GLN A 631     200.269 219.563 127.424  1.00  0.68           O  
ATOM   4446  CB  GLN A 631     199.847 222.204 126.585  1.00  0.68           C  
ATOM   4447  CG  GLN A 631     199.837 223.414 125.624  1.00  0.68           C  
ATOM   4448  CD  GLN A 631     200.323 222.991 124.241  1.00  0.68           C  
ATOM   4449  OE1 GLN A 631     199.524 222.709 123.350  1.00  0.68           O  
ATOM   4450  NE2 GLN A 631     201.658 222.884 124.061  1.00  0.68           N  
ATOM   4451  N   ASP A 632     198.300 218.757 126.707  1.00  0.77           N  
ATOM   4452  CA  ASP A 632     198.507 217.416 127.202  1.00  0.77           C  
ATOM   4453  C   ASP A 632     199.179 216.581 126.109  1.00  0.77           C  
ATOM   4454  O   ASP A 632     198.652 215.606 125.586  1.00  0.77           O  
ATOM   4455  CB  ASP A 632     197.155 216.831 127.686  1.00  0.77           C  
ATOM   4456  CG  ASP A 632     197.376 215.630 128.586  1.00  0.77           C  
ATOM   4457  OD1 ASP A 632     198.219 215.721 129.512  1.00  0.77           O  
ATOM   4458  OD2 ASP A 632     196.718 214.585 128.355  1.00  0.77           O  
ATOM   4459  N   HIS A 633     200.407 216.949 125.689  1.00  0.72           N  
ATOM   4460  CA  HIS A 633     201.103 216.253 124.611  1.00  0.72           C  
ATOM   4461  C   HIS A 633     201.622 214.887 125.041  1.00  0.72           C  
ATOM   4462  O   HIS A 633     201.984 214.056 124.211  1.00  0.72           O  
ATOM   4463  CB  HIS A 633     202.256 217.095 124.013  1.00  0.72           C  
ATOM   4464  CG  HIS A 633     203.227 217.559 125.047  1.00  0.72           C  
ATOM   4465  ND1 HIS A 633     202.952 218.721 125.738  1.00  0.72           N  
ATOM   4466  CD2 HIS A 633     204.293 216.922 125.592  1.00  0.72           C  
ATOM   4467  CE1 HIS A 633     203.851 218.764 126.700  1.00  0.72           C  
ATOM   4468  NE2 HIS A 633     204.687 217.699 126.658  1.00  0.72           N  
ATOM   4469  N   ASP A 634     201.605 214.621 126.360  1.00  0.72           N  
ATOM   4470  CA  ASP A 634     201.838 213.330 126.965  1.00  0.72           C  
ATOM   4471  C   ASP A 634     200.665 212.358 126.757  1.00  0.72           C  
ATOM   4472  O   ASP A 634     200.832 211.146 126.924  1.00  0.72           O  
ATOM   4473  CB  ASP A 634     202.052 213.530 128.489  1.00  0.72           C  
ATOM   4474  CG  ASP A 634     203.392 214.166 128.828  1.00  0.72           C  
ATOM   4475  OD1 ASP A 634     204.187 214.481 127.909  1.00  0.72           O  
ATOM   4476  OD2 ASP A 634     203.643 214.295 130.054  1.00  0.72           O  
ATOM   4477  N   CYS A 635     199.469 212.881 126.379  1.00  0.73           N  
ATOM   4478  CA  CYS A 635     198.248 212.150 126.056  1.00  0.73           C  
ATOM   4479  C   CYS A 635     197.733 211.306 127.212  1.00  0.73           C  
ATOM   4480  O   CYS A 635     197.780 210.079 127.175  1.00  0.73           O  
ATOM   4481  CB  CYS A 635     198.380 211.362 124.715  1.00  0.73           C  
ATOM   4482  SG  CYS A 635     196.811 210.851 123.921  1.00  0.73           S  
ATOM   4483  N   LYS A 636     197.301 211.970 128.303  1.00  0.71           N  
ATOM   4484  CA  LYS A 636     196.918 211.347 129.558  1.00  0.71           C  
ATOM   4485  C   LYS A 636     195.507 211.703 129.971  1.00  0.71           C  
ATOM   4486  O   LYS A 636     194.888 211.005 130.773  1.00  0.71           O  
ATOM   4487  CB  LYS A 636     197.828 211.867 130.705  1.00  0.71           C  
ATOM   4488  CG  LYS A 636     199.327 211.617 130.497  1.00  0.71           C  
ATOM   4489  CD  LYS A 636     199.666 210.131 130.347  1.00  0.71           C  
ATOM   4490  CE  LYS A 636     201.152 209.891 130.123  1.00  0.71           C  
ATOM   4491  NZ  LYS A 636     201.330 208.481 129.740  1.00  0.71           N  
ATOM   4492  N   ASP A 637     194.935 212.802 129.445  1.00  0.77           N  
ATOM   4493  CA  ASP A 637     193.519 213.054 129.583  1.00  0.77           C  
ATOM   4494  C   ASP A 637     192.713 212.078 128.710  1.00  0.77           C  
ATOM   4495  O   ASP A 637     192.918 211.925 127.501  1.00  0.77           O  
ATOM   4496  CB  ASP A 637     193.198 214.556 129.348  1.00  0.77           C  
ATOM   4497  CG  ASP A 637     191.776 214.904 129.738  1.00  0.77           C  
ATOM   4498  OD1 ASP A 637     191.532 215.546 130.791  1.00  0.77           O  
ATOM   4499  OD2 ASP A 637     190.841 214.548 128.976  1.00  0.77           O  
ATOM   4500  N   TRP A 638     191.752 211.357 129.320  1.00  0.73           N  
ATOM   4501  CA  TRP A 638     190.947 210.354 128.646  1.00  0.73           C  
ATOM   4502  C   TRP A 638     190.102 210.944 127.515  1.00  0.73           C  
ATOM   4503  O   TRP A 638     189.969 210.349 126.445  1.00  0.73           O  
ATOM   4504  CB  TRP A 638     190.082 209.557 129.659  1.00  0.73           C  
ATOM   4505  CG  TRP A 638     190.864 208.665 130.624  1.00  0.73           C  
ATOM   4506  CD1 TRP A 638     191.764 209.010 131.596  1.00  0.73           C  
ATOM   4507  CD2 TRP A 638     190.678 207.239 130.750  1.00  0.73           C  
ATOM   4508  NE1 TRP A 638     192.117 207.904 132.344  1.00  0.73           N  
ATOM   4509  CE2 TRP A 638     191.463 206.811 131.836  1.00  0.73           C  
ATOM   4510  CE3 TRP A 638     189.884 206.341 130.040  1.00  0.73           C  
ATOM   4511  CZ2 TRP A 638     191.454 205.484 132.247  1.00  0.73           C  
ATOM   4512  CZ3 TRP A 638     189.864 205.002 130.463  1.00  0.73           C  
ATOM   4513  CH2 TRP A 638     190.632 204.580 131.557  1.00  0.73           C  
ATOM   4514  N   VAL A 639     189.574 212.178 127.689  1.00  0.85           N  
ATOM   4515  CA  VAL A 639     188.825 212.914 126.679  1.00  0.85           C  
ATOM   4516  C   VAL A 639     189.701 213.236 125.473  1.00  0.85           C  
ATOM   4517  O   VAL A 639     189.282 213.078 124.326  1.00  0.85           O  
ATOM   4518  CB  VAL A 639     188.222 214.208 127.231  1.00  0.85           C  
ATOM   4519  CG1 VAL A 639     187.259 214.848 126.209  1.00  0.85           C  
ATOM   4520  CG2 VAL A 639     187.480 213.941 128.558  1.00  0.85           C  
ATOM   4521  N   HIS A 640     190.973 213.644 125.702  1.00  0.83           N  
ATOM   4522  CA  HIS A 640     191.970 213.826 124.647  1.00  0.83           C  
ATOM   4523  C   HIS A 640     192.247 212.542 123.877  1.00  0.83           C  
ATOM   4524  O   HIS A 640     192.142 212.505 122.652  1.00  0.83           O  
ATOM   4525  CB  HIS A 640     193.318 214.339 125.225  1.00  0.83           C  
ATOM   4526  CG  HIS A 640     194.454 214.502 124.249  1.00  0.83           C  
ATOM   4527  ND1 HIS A 640     195.715 214.632 124.771  1.00  0.83           N  
ATOM   4528  CD2 HIS A 640     194.510 214.540 122.892  1.00  0.83           C  
ATOM   4529  CE1 HIS A 640     196.520 214.740 123.733  1.00  0.83           C  
ATOM   4530  NE2 HIS A 640     195.841 214.693 122.565  1.00  0.83           N  
ATOM   4531  N   LYS A 641     192.524 211.426 124.576  1.00  0.80           N  
ATOM   4532  CA  LYS A 641     192.757 210.139 123.944  1.00  0.80           C  
ATOM   4533  C   LYS A 641     191.556 209.597 123.163  1.00  0.80           C  
ATOM   4534  O   LYS A 641     191.699 209.068 122.058  1.00  0.80           O  
ATOM   4535  CB  LYS A 641     193.231 209.113 124.997  1.00  0.80           C  
ATOM   4536  CG  LYS A 641     193.539 207.711 124.444  1.00  0.80           C  
ATOM   4537  CD  LYS A 641     194.699 207.641 123.440  1.00  0.80           C  
ATOM   4538  CE  LYS A 641     194.973 206.204 122.994  1.00  0.80           C  
ATOM   4539  NZ  LYS A 641     196.075 206.199 122.013  1.00  0.80           N  
ATOM   4540  N   GLN A 642     190.326 209.742 123.695  1.00  0.83           N  
ATOM   4541  CA  GLN A 642     189.079 209.436 123.009  1.00  0.83           C  
ATOM   4542  C   GLN A 642     188.866 210.251 121.732  1.00  0.83           C  
ATOM   4543  O   GLN A 642     188.512 209.694 120.694  1.00  0.83           O  
ATOM   4544  CB  GLN A 642     187.895 209.623 123.998  1.00  0.83           C  
ATOM   4545  CG  GLN A 642     187.761 208.418 124.964  1.00  0.83           C  
ATOM   4546  CD  GLN A 642     187.209 208.718 126.367  1.00  0.83           C  
ATOM   4547  OE1 GLN A 642     187.845 208.318 127.342  1.00  0.83           O  
ATOM   4548  NE2 GLN A 642     186.033 209.364 126.497  1.00  0.83           N  
ATOM   4549  N   ILE A 643     189.134 211.577 121.755  1.00  0.88           N  
ATOM   4550  CA  ILE A 643     189.112 212.436 120.571  1.00  0.88           C  
ATOM   4551  C   ILE A 643     190.143 212.031 119.516  1.00  0.88           C  
ATOM   4552  O   ILE A 643     189.812 211.897 118.339  1.00  0.88           O  
ATOM   4553  CB  ILE A 643     189.292 213.903 120.979  1.00  0.88           C  
ATOM   4554  CG1 ILE A 643     188.011 214.414 121.681  1.00  0.88           C  
ATOM   4555  CG2 ILE A 643     189.648 214.812 119.779  1.00  0.88           C  
ATOM   4556  CD1 ILE A 643     188.227 215.719 122.457  1.00  0.88           C  
ATOM   4557  N   VAL A 644     191.406 211.765 119.911  1.00  0.88           N  
ATOM   4558  CA  VAL A 644     192.476 211.328 119.011  1.00  0.88           C  
ATOM   4559  C   VAL A 644     192.196 209.997 118.340  1.00  0.88           C  
ATOM   4560  O   VAL A 644     192.404 209.826 117.138  1.00  0.88           O  
ATOM   4561  CB  VAL A 644     193.804 211.257 119.749  1.00  0.88           C  
ATOM   4562  CG1 VAL A 644     194.941 210.643 118.905  1.00  0.88           C  
ATOM   4563  CG2 VAL A 644     194.190 212.698 120.089  1.00  0.88           C  
ATOM   4564  N   THR A 645     191.672 209.015 119.101  1.00  0.87           N  
ATOM   4565  CA  THR A 645     191.213 207.734 118.565  1.00  0.87           C  
ATOM   4566  C   THR A 645     190.055 207.892 117.589  1.00  0.87           C  
ATOM   4567  O   THR A 645     190.043 207.283 116.521  1.00  0.87           O  
ATOM   4568  CB  THR A 645     190.815 206.758 119.667  1.00  0.87           C  
ATOM   4569  OG1 THR A 645     191.939 206.461 120.488  1.00  0.87           O  
ATOM   4570  CG2 THR A 645     190.331 205.412 119.110  1.00  0.87           C  
ATOM   4571  N   ALA A 646     189.059 208.753 117.896  1.00  0.91           N  
ATOM   4572  CA  ALA A 646     187.968 209.053 116.986  1.00  0.91           C  
ATOM   4573  C   ALA A 646     188.406 209.711 115.674  1.00  0.91           C  
ATOM   4574  O   ALA A 646     187.985 209.298 114.593  1.00  0.91           O  
ATOM   4575  CB  ALA A 646     186.943 209.951 117.707  1.00  0.91           C  
ATOM   4576  N   LEU A 647     189.308 210.716 115.741  1.00  0.89           N  
ATOM   4577  CA  LEU A 647     189.919 211.360 114.586  1.00  0.89           C  
ATOM   4578  C   LEU A 647     190.770 210.423 113.742  1.00  0.89           C  
ATOM   4579  O   LEU A 647     190.650 210.395 112.518  1.00  0.89           O  
ATOM   4580  CB  LEU A 647     190.824 212.531 115.043  1.00  0.89           C  
ATOM   4581  CG  LEU A 647     190.058 213.784 115.508  1.00  0.89           C  
ATOM   4582  CD1 LEU A 647     190.994 214.719 116.281  1.00  0.89           C  
ATOM   4583  CD2 LEU A 647     189.444 214.538 114.322  1.00  0.89           C  
ATOM   4584  N   SER A 648     191.618 209.589 114.383  1.00  0.88           N  
ATOM   4585  CA  SER A 648     192.475 208.602 113.720  1.00  0.88           C  
ATOM   4586  C   SER A 648     191.709 207.575 112.917  1.00  0.88           C  
ATOM   4587  O   SER A 648     192.150 207.131 111.862  1.00  0.88           O  
ATOM   4588  CB  SER A 648     193.344 207.773 114.700  1.00  0.88           C  
ATOM   4589  OG  SER A 648     194.296 208.596 115.368  1.00  0.88           O  
ATOM   4590  N   CYS A 649     190.524 207.166 113.402  1.00  0.86           N  
ATOM   4591  CA  CYS A 649     189.697 206.186 112.727  1.00  0.86           C  
ATOM   4592  C   CYS A 649     188.645 206.824 111.825  1.00  0.86           C  
ATOM   4593  O   CYS A 649     187.784 206.121 111.297  1.00  0.86           O  
ATOM   4594  CB  CYS A 649     188.937 205.335 113.774  1.00  0.86           C  
ATOM   4595  SG  CYS A 649     190.018 204.353 114.857  1.00  0.86           S  
ATOM   4596  N   GLY A 650     188.671 208.164 111.629  1.00  0.88           N  
ATOM   4597  CA  GLY A 650     187.745 208.885 110.751  1.00  0.88           C  
ATOM   4598  C   GLY A 650     186.297 208.867 111.166  1.00  0.88           C  
ATOM   4599  O   GLY A 650     185.399 208.903 110.331  1.00  0.88           O  
ATOM   4600  N   LYS A 651     186.027 208.777 112.479  1.00  0.85           N  
ATOM   4601  CA  LYS A 651     184.682 208.704 113.014  1.00  0.85           C  
ATOM   4602  C   LYS A 651     183.857 209.962 112.824  1.00  0.85           C  
ATOM   4603  O   LYS A 651     184.361 211.082 112.796  1.00  0.85           O  
ATOM   4604  CB  LYS A 651     184.666 208.317 114.513  1.00  0.85           C  
ATOM   4605  CG  LYS A 651     185.363 206.983 114.822  1.00  0.85           C  
ATOM   4606  CD  LYS A 651     184.742 205.796 114.065  1.00  0.85           C  
ATOM   4607  CE  LYS A 651     185.312 204.453 114.515  1.00  0.85           C  
ATOM   4608  NZ  LYS A 651     184.418 203.344 114.137  1.00  0.85           N  
ATOM   4609  N   ASN A 652     182.525 209.796 112.707  1.00  0.89           N  
ATOM   4610  CA  ASN A 652     181.598 210.905 112.684  1.00  0.89           C  
ATOM   4611  C   ASN A 652     181.536 211.599 114.052  1.00  0.89           C  
ATOM   4612  O   ASN A 652     180.958 211.072 115.001  1.00  0.89           O  
ATOM   4613  CB  ASN A 652     180.217 210.358 112.242  1.00  0.89           C  
ATOM   4614  CG  ASN A 652     179.221 211.490 112.041  1.00  0.89           C  
ATOM   4615  OD1 ASN A 652     179.559 212.544 111.502  1.00  0.89           O  
ATOM   4616  ND2 ASN A 652     177.968 211.273 112.489  1.00  0.89           N  
ATOM   4617  N   ILE A 653     182.147 212.794 114.185  1.00  0.91           N  
ATOM   4618  CA  ILE A 653     182.255 213.506 115.449  1.00  0.91           C  
ATOM   4619  C   ILE A 653     181.236 214.631 115.484  1.00  0.91           C  
ATOM   4620  O   ILE A 653     181.271 215.559 114.677  1.00  0.91           O  
ATOM   4621  CB  ILE A 653     183.668 214.047 115.697  1.00  0.91           C  
ATOM   4622  CG1 ILE A 653     184.680 212.881 115.838  1.00  0.91           C  
ATOM   4623  CG2 ILE A 653     183.697 214.971 116.942  1.00  0.91           C  
ATOM   4624  CD1 ILE A 653     186.144 213.318 115.697  1.00  0.91           C  
ATOM   4625  N   VAL A 654     180.292 214.582 116.445  1.00  0.92           N  
ATOM   4626  CA  VAL A 654     179.283 215.616 116.613  1.00  0.92           C  
ATOM   4627  C   VAL A 654     179.472 216.248 117.988  1.00  0.92           C  
ATOM   4628  O   VAL A 654     179.171 215.611 119.004  1.00  0.92           O  
ATOM   4629  CB  VAL A 654     177.855 215.090 116.464  1.00  0.92           C  
ATOM   4630  CG1 VAL A 654     176.870 216.280 116.477  1.00  0.92           C  
ATOM   4631  CG2 VAL A 654     177.736 214.319 115.132  1.00  0.92           C  
ATOM   4632  N   PRO A 655     179.977 217.475 118.116  1.00  0.94           N  
ATOM   4633  CA  PRO A 655     180.054 218.139 119.406  1.00  0.94           C  
ATOM   4634  C   PRO A 655     178.727 218.747 119.815  1.00  0.94           C  
ATOM   4635  O   PRO A 655     178.009 219.293 118.979  1.00  0.94           O  
ATOM   4636  CB  PRO A 655     181.145 219.214 119.232  1.00  0.94           C  
ATOM   4637  CG  PRO A 655     181.862 218.869 117.922  1.00  0.94           C  
ATOM   4638  CD  PRO A 655     180.779 218.168 117.107  1.00  0.94           C  
ATOM   4639  N   ILE A 656     178.388 218.679 121.109  1.00  0.91           N  
ATOM   4640  CA  ILE A 656     177.179 219.253 121.663  1.00  0.91           C  
ATOM   4641  C   ILE A 656     177.612 220.431 122.518  1.00  0.91           C  
ATOM   4642  O   ILE A 656     178.332 220.263 123.499  1.00  0.91           O  
ATOM   4643  CB  ILE A 656     176.379 218.259 122.506  1.00  0.91           C  
ATOM   4644  CG1 ILE A 656     176.291 216.860 121.841  1.00  0.91           C  
ATOM   4645  CG2 ILE A 656     174.982 218.853 122.792  1.00  0.91           C  
ATOM   4646  CD1 ILE A 656     175.628 216.831 120.458  1.00  0.91           C  
ATOM   4647  N   ILE A 657     177.218 221.661 122.141  1.00  0.87           N  
ATOM   4648  CA  ILE A 657     177.655 222.898 122.772  1.00  0.87           C  
ATOM   4649  C   ILE A 657     176.696 223.294 123.876  1.00  0.87           C  
ATOM   4650  O   ILE A 657     175.591 223.778 123.616  1.00  0.87           O  
ATOM   4651  CB  ILE A 657     177.752 224.056 121.768  1.00  0.87           C  
ATOM   4652  CG1 ILE A 657     178.666 223.713 120.569  1.00  0.87           C  
ATOM   4653  CG2 ILE A 657     178.221 225.363 122.451  1.00  0.87           C  
ATOM   4654  CD1 ILE A 657     180.115 223.408 120.953  1.00  0.87           C  
ATOM   4655  N   ASP A 658     177.119 223.132 125.142  1.00  0.87           N  
ATOM   4656  CA  ASP A 658     176.330 223.519 126.290  1.00  0.87           C  
ATOM   4657  C   ASP A 658     177.268 224.260 127.233  1.00  0.87           C  
ATOM   4658  O   ASP A 658     177.964 223.681 128.060  1.00  0.87           O  
ATOM   4659  CB  ASP A 658     175.689 222.247 126.912  1.00  0.87           C  
ATOM   4660  CG  ASP A 658     174.502 222.555 127.815  1.00  0.87           C  
ATOM   4661  OD1 ASP A 658     173.722 223.470 127.448  1.00  0.87           O  
ATOM   4662  OD2 ASP A 658     174.320 221.857 128.849  1.00  0.87           O  
ATOM   4663  N   GLY A 659     177.364 225.602 127.089  1.00  0.84           N  
ATOM   4664  CA  GLY A 659     178.238 226.433 127.921  1.00  0.84           C  
ATOM   4665  C   GLY A 659     179.700 226.495 127.539  1.00  0.84           C  
ATOM   4666  O   GLY A 659     180.495 227.112 128.240  1.00  0.84           O  
ATOM   4667  N   PHE A 660     180.117 225.869 126.429  1.00  0.83           N  
ATOM   4668  CA  PHE A 660     181.508 225.855 126.006  1.00  0.83           C  
ATOM   4669  C   PHE A 660     182.017 227.137 125.346  1.00  0.83           C  
ATOM   4670  O   PHE A 660     181.496 227.597 124.329  1.00  0.83           O  
ATOM   4671  CB  PHE A 660     181.716 224.669 125.037  1.00  0.83           C  
ATOM   4672  CG  PHE A 660     183.157 224.366 124.735  1.00  0.83           C  
ATOM   4673  CD1 PHE A 660     184.023 223.945 125.757  1.00  0.83           C  
ATOM   4674  CD2 PHE A 660     183.639 224.449 123.419  1.00  0.83           C  
ATOM   4675  CE1 PHE A 660     185.357 223.633 125.475  1.00  0.83           C  
ATOM   4676  CE2 PHE A 660     184.964 224.106 123.126  1.00  0.83           C  
ATOM   4677  CZ  PHE A 660     185.823 223.709 124.158  1.00  0.83           C  
ATOM   4678  N   GLU A 661     183.110 227.697 125.898  1.00  0.79           N  
ATOM   4679  CA  GLU A 661     183.925 228.707 125.260  1.00  0.79           C  
ATOM   4680  C   GLU A 661     184.939 228.012 124.364  1.00  0.79           C  
ATOM   4681  O   GLU A 661     185.631 227.086 124.780  1.00  0.79           O  
ATOM   4682  CB  GLU A 661     184.647 229.560 126.329  1.00  0.79           C  
ATOM   4683  CG  GLU A 661     185.646 230.612 125.783  1.00  0.79           C  
ATOM   4684  CD  GLU A 661     186.172 231.542 126.879  1.00  0.79           C  
ATOM   4685  OE1 GLU A 661     185.573 231.574 127.984  1.00  0.79           O  
ATOM   4686  OE2 GLU A 661     187.173 232.249 126.595  1.00  0.79           O  
ATOM   4687  N   TRP A 662     185.023 228.401 123.077  1.00  0.71           N  
ATOM   4688  CA  TRP A 662     185.916 227.772 122.122  1.00  0.71           C  
ATOM   4689  C   TRP A 662     187.377 228.187 122.316  1.00  0.71           C  
ATOM   4690  O   TRP A 662     187.665 229.380 122.222  1.00  0.71           O  
ATOM   4691  CB  TRP A 662     185.519 228.135 120.671  1.00  0.71           C  
ATOM   4692  CG  TRP A 662     184.179 227.577 120.238  1.00  0.71           C  
ATOM   4693  CD1 TRP A 662     182.937 228.144 120.308  1.00  0.71           C  
ATOM   4694  CD2 TRP A 662     184.001 226.290 119.616  1.00  0.71           C  
ATOM   4695  NE1 TRP A 662     181.992 227.301 119.760  1.00  0.71           N  
ATOM   4696  CE2 TRP A 662     182.633 226.161 119.323  1.00  0.71           C  
ATOM   4697  CE3 TRP A 662     184.910 225.283 119.295  1.00  0.71           C  
ATOM   4698  CZ2 TRP A 662     182.141 225.026 118.686  1.00  0.71           C  
ATOM   4699  CZ3 TRP A 662     184.409 224.125 118.680  1.00  0.71           C  
ATOM   4700  CH2 TRP A 662     183.046 223.999 118.374  1.00  0.71           C  
ATOM   4701  N   PRO A 663     188.336 227.298 122.561  1.00  0.79           N  
ATOM   4702  CA  PRO A 663     189.712 227.694 122.778  1.00  0.79           C  
ATOM   4703  C   PRO A 663     190.434 227.763 121.450  1.00  0.79           C  
ATOM   4704  O   PRO A 663     190.014 227.142 120.473  1.00  0.79           O  
ATOM   4705  CB  PRO A 663     190.261 226.545 123.640  1.00  0.79           C  
ATOM   4706  CG  PRO A 663     189.520 225.311 123.122  1.00  0.79           C  
ATOM   4707  CD  PRO A 663     188.130 225.875 122.820  1.00  0.79           C  
ATOM   4708  N   GLU A 664     191.537 228.524 121.397  1.00  0.74           N  
ATOM   4709  CA  GLU A 664     192.416 228.607 120.251  1.00  0.74           C  
ATOM   4710  C   GLU A 664     193.010 227.257 119.841  1.00  0.74           C  
ATOM   4711  O   GLU A 664     193.339 226.474 120.731  1.00  0.74           O  
ATOM   4712  CB  GLU A 664     193.585 229.547 120.613  1.00  0.74           C  
ATOM   4713  CG  GLU A 664     193.213 231.041 120.525  1.00  0.74           C  
ATOM   4714  CD  GLU A 664     193.090 231.462 119.065  1.00  0.74           C  
ATOM   4715  OE1 GLU A 664     194.162 231.707 118.452  1.00  0.74           O  
ATOM   4716  OE2 GLU A 664     191.946 231.513 118.554  1.00  0.74           O  
ATOM   4717  N   PRO A 665     193.201 226.891 118.576  1.00  0.80           N  
ATOM   4718  CA  PRO A 665     193.791 225.607 118.198  1.00  0.80           C  
ATOM   4719  C   PRO A 665     195.134 225.291 118.837  1.00  0.80           C  
ATOM   4720  O   PRO A 665     195.273 224.225 119.426  1.00  0.80           O  
ATOM   4721  CB  PRO A 665     193.844 225.655 116.664  1.00  0.80           C  
ATOM   4722  CG  PRO A 665     192.678 226.580 116.296  1.00  0.80           C  
ATOM   4723  CD  PRO A 665     192.683 227.621 117.419  1.00  0.80           C  
ATOM   4724  N   GLN A 666     196.112 226.212 118.791  1.00  0.73           N  
ATOM   4725  CA  GLN A 666     197.462 226.040 119.308  1.00  0.73           C  
ATOM   4726  C   GLN A 666     197.619 225.856 120.817  1.00  0.73           C  
ATOM   4727  O   GLN A 666     198.740 225.766 121.314  1.00  0.73           O  
ATOM   4728  CB  GLN A 666     198.371 227.228 118.883  1.00  0.73           C  
ATOM   4729  CG  GLN A 666     198.010 228.615 119.487  1.00  0.73           C  
ATOM   4730  CD  GLN A 666     196.895 229.335 118.719  1.00  0.73           C  
ATOM   4731  OE1 GLN A 666     196.285 228.787 117.801  1.00  0.73           O  
ATOM   4732  NE2 GLN A 666     196.607 230.591 119.124  1.00  0.73           N  
ATOM   4733  N   VAL A 667     196.522 225.798 121.603  1.00  0.76           N  
ATOM   4734  CA  VAL A 667     196.605 225.459 123.018  1.00  0.76           C  
ATOM   4735  C   VAL A 667     196.261 223.999 123.240  1.00  0.76           C  
ATOM   4736  O   VAL A 667     196.335 223.496 124.359  1.00  0.76           O  
ATOM   4737  CB  VAL A 667     195.748 226.356 123.920  1.00  0.76           C  
ATOM   4738  CG1 VAL A 667     195.975 227.829 123.525  1.00  0.76           C  
ATOM   4739  CG2 VAL A 667     194.243 226.019 123.879  1.00  0.76           C  
ATOM   4740  N   LEU A 668     195.900 223.267 122.172  1.00  0.77           N  
ATOM   4741  CA  LEU A 668     195.578 221.860 122.211  1.00  0.77           C  
ATOM   4742  C   LEU A 668     196.640 221.135 121.397  1.00  0.77           C  
ATOM   4743  O   LEU A 668     197.027 221.665 120.355  1.00  0.77           O  
ATOM   4744  CB  LEU A 668     194.204 221.578 121.551  1.00  0.77           C  
ATOM   4745  CG  LEU A 668     193.002 222.234 122.260  1.00  0.77           C  
ATOM   4746  CD1 LEU A 668     191.742 222.098 121.393  1.00  0.77           C  
ATOM   4747  CD2 LEU A 668     192.767 221.657 123.663  1.00  0.77           C  
ATOM   4748  N   PRO A 669     197.158 219.968 121.783  1.00  0.84           N  
ATOM   4749  CA  PRO A 669     197.988 219.123 120.922  1.00  0.84           C  
ATOM   4750  C   PRO A 669     197.481 218.921 119.496  1.00  0.84           C  
ATOM   4751  O   PRO A 669     196.280 218.720 119.307  1.00  0.84           O  
ATOM   4752  CB  PRO A 669     198.063 217.785 121.680  1.00  0.84           C  
ATOM   4753  CG  PRO A 669     197.805 218.146 123.142  1.00  0.84           C  
ATOM   4754  CD  PRO A 669     196.793 219.277 123.020  1.00  0.84           C  
ATOM   4755  N   GLU A 670     198.378 218.944 118.486  1.00  0.81           N  
ATOM   4756  CA  GLU A 670     198.077 218.884 117.057  1.00  0.81           C  
ATOM   4757  C   GLU A 670     197.156 217.745 116.631  1.00  0.81           C  
ATOM   4758  O   GLU A 670     196.303 217.897 115.757  1.00  0.81           O  
ATOM   4759  CB  GLU A 670     199.366 218.804 116.183  1.00  0.81           C  
ATOM   4760  CG  GLU A 670     200.639 219.487 116.747  1.00  0.81           C  
ATOM   4761  CD  GLU A 670     200.395 220.903 117.247  1.00  0.81           C  
ATOM   4762  OE1 GLU A 670     200.391 221.050 118.497  1.00  0.81           O  
ATOM   4763  OE2 GLU A 670     200.179 221.819 116.418  1.00  0.81           O  
ATOM   4764  N   ASP A 671     197.297 216.574 117.287  1.00  0.85           N  
ATOM   4765  CA  ASP A 671     196.516 215.374 117.075  1.00  0.85           C  
ATOM   4766  C   ASP A 671     195.018 215.565 117.320  1.00  0.85           C  
ATOM   4767  O   ASP A 671     194.184 214.975 116.633  1.00  0.85           O  
ATOM   4768  CB  ASP A 671     197.143 214.170 117.849  1.00  0.85           C  
ATOM   4769  CG  ASP A 671     197.210 214.292 119.367  1.00  0.85           C  
ATOM   4770  OD1 ASP A 671     196.726 215.298 119.938  1.00  0.85           O  
ATOM   4771  OD2 ASP A 671     197.750 213.345 119.990  1.00  0.85           O  
ATOM   4772  N   MET A 672     194.637 216.424 118.281  1.00  0.84           N  
ATOM   4773  CA  MET A 672     193.257 216.709 118.592  1.00  0.84           C  
ATOM   4774  C   MET A 672     192.764 218.101 118.221  1.00  0.84           C  
ATOM   4775  O   MET A 672     191.586 218.402 118.406  1.00  0.84           O  
ATOM   4776  CB  MET A 672     193.017 216.482 120.090  1.00  0.84           C  
ATOM   4777  CG  MET A 672     193.800 217.438 121.002  1.00  0.84           C  
ATOM   4778  SD  MET A 672     193.232 217.415 122.715  1.00  0.84           S  
ATOM   4779  CE  MET A 672     191.560 218.069 122.464  1.00  0.84           C  
ATOM   4780  N   GLN A 673     193.600 218.982 117.623  1.00  0.80           N  
ATOM   4781  CA  GLN A 673     193.188 220.313 117.165  1.00  0.80           C  
ATOM   4782  C   GLN A 673     192.065 220.265 116.147  1.00  0.80           C  
ATOM   4783  O   GLN A 673     191.170 221.108 116.109  1.00  0.80           O  
ATOM   4784  CB  GLN A 673     194.351 221.094 116.518  1.00  0.80           C  
ATOM   4785  CG  GLN A 673     195.391 221.568 117.546  1.00  0.80           C  
ATOM   4786  CD  GLN A 673     196.492 222.395 116.877  1.00  0.80           C  
ATOM   4787  OE1 GLN A 673     196.333 222.854 115.743  1.00  0.80           O  
ATOM   4788  NE2 GLN A 673     197.629 222.550 117.585  1.00  0.80           N  
ATOM   4789  N   ALA A 674     192.072 219.206 115.320  1.00  0.88           N  
ATOM   4790  CA  ALA A 674     191.050 218.914 114.347  1.00  0.88           C  
ATOM   4791  C   ALA A 674     189.654 218.658 114.922  1.00  0.88           C  
ATOM   4792  O   ALA A 674     188.680 218.636 114.181  1.00  0.88           O  
ATOM   4793  CB  ALA A 674     191.500 217.705 113.509  1.00  0.88           C  
ATOM   4794  N   VAL A 675     189.477 218.520 116.256  1.00  0.88           N  
ATOM   4795  CA  VAL A 675     188.153 218.410 116.863  1.00  0.88           C  
ATOM   4796  C   VAL A 675     187.332 219.694 116.744  1.00  0.88           C  
ATOM   4797  O   VAL A 675     186.103 219.684 116.787  1.00  0.88           O  
ATOM   4798  CB  VAL A 675     188.242 217.965 118.324  1.00  0.88           C  
ATOM   4799  CG1 VAL A 675     188.555 219.128 119.293  1.00  0.88           C  
ATOM   4800  CG2 VAL A 675     186.942 217.239 118.724  1.00  0.88           C  
ATOM   4801  N   LEU A 676     188.004 220.846 116.541  1.00  0.80           N  
ATOM   4802  CA  LEU A 676     187.374 222.148 116.483  1.00  0.80           C  
ATOM   4803  C   LEU A 676     186.839 222.485 115.094  1.00  0.80           C  
ATOM   4804  O   LEU A 676     186.168 223.497 114.912  1.00  0.80           O  
ATOM   4805  CB  LEU A 676     188.394 223.252 116.869  1.00  0.80           C  
ATOM   4806  CG  LEU A 676     189.146 223.047 118.204  1.00  0.80           C  
ATOM   4807  CD1 LEU A 676     190.259 224.098 118.334  1.00  0.80           C  
ATOM   4808  CD2 LEU A 676     188.224 223.098 119.431  1.00  0.80           C  
ATOM   4809  N   THR A 677     187.114 221.647 114.068  1.00  0.80           N  
ATOM   4810  CA  THR A 677     186.612 221.866 112.710  1.00  0.80           C  
ATOM   4811  C   THR A 677     185.187 221.368 112.534  1.00  0.80           C  
ATOM   4812  O   THR A 677     184.494 221.736 111.588  1.00  0.80           O  
ATOM   4813  CB  THR A 677     187.469 221.205 111.623  1.00  0.80           C  
ATOM   4814  OG1 THR A 677     187.474 219.788 111.722  1.00  0.80           O  
ATOM   4815  CG2 THR A 677     188.931 221.647 111.772  1.00  0.80           C  
ATOM   4816  N   PHE A 678     184.714 220.513 113.458  1.00  0.82           N  
ATOM   4817  CA  PHE A 678     183.410 219.884 113.401  1.00  0.82           C  
ATOM   4818  C   PHE A 678     182.315 220.798 113.937  1.00  0.82           C  
ATOM   4819  O   PHE A 678     182.415 221.353 115.030  1.00  0.82           O  
ATOM   4820  CB  PHE A 678     183.376 218.563 114.215  1.00  0.82           C  
ATOM   4821  CG  PHE A 678     184.233 217.509 113.570  1.00  0.82           C  
ATOM   4822  CD1 PHE A 678     185.611 217.455 113.826  1.00  0.82           C  
ATOM   4823  CD2 PHE A 678     183.668 216.556 112.704  1.00  0.82           C  
ATOM   4824  CE1 PHE A 678     186.412 216.478 113.228  1.00  0.82           C  
ATOM   4825  CE2 PHE A 678     184.464 215.562 112.117  1.00  0.82           C  
ATOM   4826  CZ  PHE A 678     185.839 215.523 112.382  1.00  0.82           C  
ATOM   4827  N   ASN A 679     181.213 220.972 113.172  1.00  0.82           N  
ATOM   4828  CA  ASN A 679     180.098 221.833 113.557  1.00  0.82           C  
ATOM   4829  C   ASN A 679     179.421 221.433 114.869  1.00  0.82           C  
ATOM   4830  O   ASN A 679     178.793 220.378 114.960  1.00  0.82           O  
ATOM   4831  CB  ASN A 679     178.961 221.907 112.495  1.00  0.82           C  
ATOM   4832  CG  ASN A 679     179.505 221.874 111.074  1.00  0.82           C  
ATOM   4833  OD1 ASN A 679     180.239 222.752 110.635  1.00  0.82           O  
ATOM   4834  ND2 ASN A 679     179.135 220.816 110.313  1.00  0.82           N  
ATOM   4835  N   GLY A 680     179.509 222.271 115.921  1.00  0.87           N  
ATOM   4836  CA  GLY A 680     178.826 221.992 117.177  1.00  0.87           C  
ATOM   4837  C   GLY A 680     177.341 222.273 117.156  1.00  0.87           C  
ATOM   4838  O   GLY A 680     176.883 223.305 116.671  1.00  0.87           O  
ATOM   4839  N   ILE A 681     176.534 221.383 117.757  1.00  0.88           N  
ATOM   4840  CA  ILE A 681     175.105 221.598 117.925  1.00  0.88           C  
ATOM   4841  C   ILE A 681     174.863 222.176 119.302  1.00  0.88           C  
ATOM   4842  O   ILE A 681     175.151 221.544 120.312  1.00  0.88           O  
ATOM   4843  CB  ILE A 681     174.295 220.309 117.734  1.00  0.88           C  
ATOM   4844  CG1 ILE A 681     174.288 219.945 116.229  1.00  0.88           C  
ATOM   4845  CG2 ILE A 681     172.860 220.433 118.317  1.00  0.88           C  
ATOM   4846  CD1 ILE A 681     173.570 218.631 115.903  1.00  0.88           C  
ATOM   4847  N   LYS A 682     174.315 223.408 119.410  1.00  0.85           N  
ATOM   4848  CA  LYS A 682     173.822 223.891 120.694  1.00  0.85           C  
ATOM   4849  C   LYS A 682     172.697 223.052 121.274  1.00  0.85           C  
ATOM   4850  O   LYS A 682     171.735 222.713 120.579  1.00  0.85           O  
ATOM   4851  CB  LYS A 682     173.346 225.366 120.680  1.00  0.85           C  
ATOM   4852  CG  LYS A 682     174.486 226.370 120.890  1.00  0.85           C  
ATOM   4853  CD  LYS A 682     173.952 227.750 121.313  1.00  0.85           C  
ATOM   4854  CE  LYS A 682     175.062 228.721 121.729  1.00  0.85           C  
ATOM   4855  NZ  LYS A 682     174.482 230.000 122.200  1.00  0.85           N  
ATOM   4856  N   TRP A 683     172.806 222.752 122.581  1.00  0.85           N  
ATOM   4857  CA  TRP A 683     171.779 222.080 123.337  1.00  0.85           C  
ATOM   4858  C   TRP A 683     170.725 223.079 123.794  1.00  0.85           C  
ATOM   4859  O   TRP A 683     171.022 224.223 124.134  1.00  0.85           O  
ATOM   4860  CB  TRP A 683     172.415 221.318 124.536  1.00  0.85           C  
ATOM   4861  CG  TRP A 683     171.476 220.554 125.459  1.00  0.85           C  
ATOM   4862  CD1 TRP A 683     171.090 220.906 126.718  1.00  0.85           C  
ATOM   4863  CD2 TRP A 683     170.838 219.293 125.180  1.00  0.85           C  
ATOM   4864  NE1 TRP A 683     170.222 219.968 127.242  1.00  0.85           N  
ATOM   4865  CE2 TRP A 683     170.055 218.968 126.308  1.00  0.85           C  
ATOM   4866  CE3 TRP A 683     170.899 218.448 124.078  1.00  0.85           C  
ATOM   4867  CZ2 TRP A 683     169.309 217.795 126.345  1.00  0.85           C  
ATOM   4868  CZ3 TRP A 683     170.114 217.287 124.099  1.00  0.85           C  
ATOM   4869  CH2 TRP A 683     169.328 216.963 125.214  1.00  0.85           C  
ATOM   4870  N   SER A 684     169.441 222.676 123.804  1.00  0.84           N  
ATOM   4871  CA  SER A 684     168.412 223.435 124.489  1.00  0.84           C  
ATOM   4872  C   SER A 684     167.873 222.575 125.601  1.00  0.84           C  
ATOM   4873  O   SER A 684     167.240 221.545 125.377  1.00  0.84           O  
ATOM   4874  CB  SER A 684     167.229 223.884 123.593  1.00  0.84           C  
ATOM   4875  OG  SER A 684     166.259 224.630 124.342  1.00  0.84           O  
ATOM   4876  N   HIS A 685     168.095 223.012 126.855  1.00  0.75           N  
ATOM   4877  CA  HIS A 685     167.583 222.357 128.043  1.00  0.75           C  
ATOM   4878  C   HIS A 685     166.059 222.370 128.146  1.00  0.75           C  
ATOM   4879  O   HIS A 685     165.470 221.489 128.775  1.00  0.75           O  
ATOM   4880  CB  HIS A 685     168.230 222.955 129.319  1.00  0.75           C  
ATOM   4881  CG  HIS A 685     169.519 222.273 129.682  1.00  0.75           C  
ATOM   4882  ND1 HIS A 685     169.447 221.003 130.225  1.00  0.75           N  
ATOM   4883  CD2 HIS A 685     170.817 222.648 129.530  1.00  0.75           C  
ATOM   4884  CE1 HIS A 685     170.707 220.633 130.394  1.00  0.75           C  
ATOM   4885  NE2 HIS A 685     171.575 221.589 129.982  1.00  0.75           N  
ATOM   4886  N   GLU A 686     165.360 223.348 127.539  1.00  0.66           N  
ATOM   4887  CA  GLU A 686     163.910 223.311 127.428  1.00  0.66           C  
ATOM   4888  C   GLU A 686     163.453 222.418 126.282  1.00  0.66           C  
ATOM   4889  O   GLU A 686     162.765 221.416 126.480  1.00  0.66           O  
ATOM   4890  CB  GLU A 686     163.370 224.729 127.159  1.00  0.66           C  
ATOM   4891  CG  GLU A 686     163.557 225.703 128.343  1.00  0.66           C  
ATOM   4892  CD  GLU A 686     163.170 227.132 127.960  1.00  0.66           C  
ATOM   4893  OE1 GLU A 686     162.793 227.365 126.781  1.00  0.66           O  
ATOM   4894  OE2 GLU A 686     163.297 228.005 128.854  1.00  0.66           O  
ATOM   4895  N   TYR A 687     163.905 222.714 125.047  1.00  0.69           N  
ATOM   4896  CA  TYR A 687     163.452 222.058 123.832  1.00  0.69           C  
ATOM   4897  C   TYR A 687     164.327 220.859 123.534  1.00  0.69           C  
ATOM   4898  O   TYR A 687     164.978 220.767 122.489  1.00  0.69           O  
ATOM   4899  CB  TYR A 687     163.448 223.007 122.601  1.00  0.69           C  
ATOM   4900  CG  TYR A 687     162.531 224.173 122.835  1.00  0.69           C  
ATOM   4901  CD1 TYR A 687     161.144 224.045 122.644  1.00  0.69           C  
ATOM   4902  CD2 TYR A 687     163.043 225.402 123.278  1.00  0.69           C  
ATOM   4903  CE1 TYR A 687     160.288 225.126 122.908  1.00  0.69           C  
ATOM   4904  CE2 TYR A 687     162.189 226.467 123.582  1.00  0.69           C  
ATOM   4905  CZ  TYR A 687     160.813 226.327 123.396  1.00  0.69           C  
ATOM   4906  OH  TYR A 687     159.967 227.388 123.755  1.00  0.69           O  
ATOM   4907  N   GLN A 688     164.376 219.901 124.478  1.00  0.76           N  
ATOM   4908  CA  GLN A 688     165.252 218.751 124.383  1.00  0.76           C  
ATOM   4909  C   GLN A 688     164.968 217.840 123.204  1.00  0.76           C  
ATOM   4910  O   GLN A 688     165.880 217.505 122.460  1.00  0.76           O  
ATOM   4911  CB  GLN A 688     165.273 217.920 125.685  1.00  0.76           C  
ATOM   4912  CG  GLN A 688     165.636 218.788 126.908  1.00  0.76           C  
ATOM   4913  CD  GLN A 688     166.167 217.960 128.076  1.00  0.76           C  
ATOM   4914  OE1 GLN A 688     166.307 216.738 128.010  1.00  0.76           O  
ATOM   4915  NE2 GLN A 688     166.497 218.669 129.180  1.00  0.76           N  
ATOM   4916  N   GLU A 689     163.693 217.482 122.948  1.00  0.76           N  
ATOM   4917  CA  GLU A 689     163.323 216.605 121.846  1.00  0.76           C  
ATOM   4918  C   GLU A 689     163.694 217.152 120.469  1.00  0.76           C  
ATOM   4919  O   GLU A 689     164.349 216.494 119.668  1.00  0.76           O  
ATOM   4920  CB  GLU A 689     161.802 216.333 121.921  1.00  0.76           C  
ATOM   4921  CG  GLU A 689     161.330 215.118 121.091  1.00  0.76           C  
ATOM   4922  CD  GLU A 689     161.991 213.848 121.611  1.00  0.76           C  
ATOM   4923  OE1 GLU A 689     161.966 213.653 122.852  1.00  0.76           O  
ATOM   4924  OE2 GLU A 689     162.543 213.078 120.788  1.00  0.76           O  
ATOM   4925  N   ALA A 690     163.394 218.442 120.213  1.00  0.84           N  
ATOM   4926  CA  ALA A 690     163.752 219.148 118.992  1.00  0.84           C  
ATOM   4927  C   ALA A 690     165.265 219.243 118.771  1.00  0.84           C  
ATOM   4928  O   ALA A 690     165.794 219.151 117.660  1.00  0.84           O  
ATOM   4929  CB  ALA A 690     163.151 220.567 119.057  1.00  0.84           C  
ATOM   4930  N   THR A 691     166.014 219.424 119.877  1.00  0.86           N  
ATOM   4931  CA  THR A 691     167.474 219.343 119.913  1.00  0.86           C  
ATOM   4932  C   THR A 691     167.989 217.961 119.557  1.00  0.86           C  
ATOM   4933  O   THR A 691     168.933 217.810 118.781  1.00  0.86           O  
ATOM   4934  CB  THR A 691     168.061 219.691 121.270  1.00  0.86           C  
ATOM   4935  OG1 THR A 691     167.632 220.979 121.688  1.00  0.86           O  
ATOM   4936  CG2 THR A 691     169.591 219.737 121.193  1.00  0.86           C  
ATOM   4937  N   ILE A 692     167.365 216.904 120.100  1.00  0.87           N  
ATOM   4938  CA  ILE A 692     167.649 215.515 119.778  1.00  0.87           C
[truncated: 102,389 more chars]
