# Supplementary material for: A conformation-specific nanobody targeting the nicotinamide mononucleotide-activated state of SARM1
Source: Nat Commun. 2022 Dec 22;13:7898. doi: 10.1038/s41467-022-35581-y (PMC9780360; doi:10.1038/s41467-022-35581-y)
Supplement: Supplementary file 8 — Source Data [file 41467_2022_35581_MOESM8_ESM.zip]

Archive with 26 entries (25 files):
- NCOMMS-22-14729C_sd2/Source Data/
- NCOMMS-22-14729C_sd2/Source Data/Fig 1C.pdf
- NCOMMS-22-14729C_sd2/Source Data/Fig 2a.xlsx
- NCOMMS-22-14729C_sd2/Source Data/Fig 2b Control.nd2
- NCOMMS-22-14729C_sd2/Source Data/Fig 2b CZ-48.nd2
- NCOMMS-22-14729C_sd2/Source Data/Fig 2c.xlsx
- NCOMMS-22-14729C_sd2/Source Data/Fig 2d.xlsx
- NCOMMS-22-14729C_sd2/Source Data/Fig 2e.xlsx
- NCOMMS-22-14729C_sd2/Source Data/Fig 2f.xlsx
- NCOMMS-22-14729C_sd2/Source Data/Fig 2g.xlsx
- NCOMMS-22-14729C_sd2/Source Data/Fig 4c.xlsx
- NCOMMS-22-14729C_sd2/Source Data/Fig 4f.xlsx
- NCOMMS-22-14729C_sd2/Source Data/Fig 5b Western.pdf
- NCOMMS-22-14729C_sd2/Source Data/Fig 5b.xlsx
- NCOMMS-22-14729C_sd2/Source Data/Fig 6a.xlsx
- NCOMMS-22-14729C_sd2/Source Data/Fig 6b.xlsx
- NCOMMS-22-14729C_sd2/Source Data/Fig 6c.xlsx
- NCOMMS-22-14729C_sd2/Source Data/Fig S1.xlsx
- NCOMMS-22-14729C_sd2/Source Data/Fig S14.xlsx
- NCOMMS-22-14729C_sd2/Source Data/Fig S2a.xlsx
- NCOMMS-22-14729C_sd2/Source Data/Fig S2c.xlsx
- NCOMMS-22-14729C_sd2/Source Data/Fig S2e.xlsx
- NCOMMS-22-14729C_sd2/Source Data/Fig S2f.pdf
- NCOMMS-22-14729C_sd2/Source Data/Fig S2g.pdf
- NCOMMS-22-14729C_sd2/Source Data/Fig S8a.pdf
- NCOMMS-22-14729C_sd2/Source Data/Fig S8c.pdf
