# Supplementary material for: A conformation-specific nanobody targeting the nicotinamide mononucleotide-activated state of SARM1
Source: Nat Commun. 2022 Dec 22;13:7898. doi: 10.1038/s41467-022-35581-y (PMC9780360; doi:10.1038/s41467-022-35581-y)
Supplement: Supplementary file 8 — Source Data [file 41467_2022_35581_MOESM8_ESM.zip › NCOMMS-22-14729C_sd2/Source Data/Fig 2a.xlsx]

## Sheet: Sheet1
			Nb-C6 binding Rate %
			Replacte 1	Replacte 2	Replacte 3	Replacte 4
	Molar ratio (NAD/NMN)	5	67.7259	69.8787	66.0921	66.8543
		10	61.0138	61.5389	60.4672	60.7799
		13.3333	54.4535	63.5129	60.7286	62.8268
		26.6667	44.1496	57.7548	58.7534	52.1164
		30	47.1924	46.6444	46.7622	46.9698
		60	26.4534	42.934	38.1255	35.2776
		80	29.7812	22.7086	26.6244	28.8763
	SPR analysis of Nb-C6 binding to the immobilized SARM1 when the mobilizing modulator switching from 2 mM NAD to 200 μM NMN. The Nb-C6 binding, calculated from RU value and normalized with that in the condition of 200 μM NMN (set as 100%), and the molar ratio of NAD and NMN were fit into a linear model.
