# Supplementary material for: A conformation-specific nanobody targeting the nicotinamide mononucleotide-activated state of SARM1
Source: Nat Commun. 2022 Dec 22;13:7898. doi: 10.1038/s41467-022-35581-y (PMC9780360; doi:10.1038/s41467-022-35581-y)
Supplement: Supplementary file 8 — Source Data [file 41467_2022_35581_MOESM8_ESM.zip › NCOMMS-22-14729C_sd2/Source Data/Fig 2c.xlsx]

## Sheet: Sheet1
		Relicates
Nb-C6	CTRL Cells	0.231499	0.216134	0.189724	0.241929	0.243391	0.193209	0.251427	0.312631	0.28664	0.288816	0.270132	0.339606	0.27421	0.321815	0.25546	0.266828	0.258033	0.262397	0.22986	0.201032	0.209346	0.207593
	CZ-48 Treated Cells	0.719441	0.799522	0.933375	0.605589	0.580845	0.705337	0.800345	1.01624	0.856991	0.771906	0.637247	0.790733	0.540453	1.08805	0.66929	0.976733	0.926287	0.866814	0.865851	1.00403	0.917079	1.08611
		The ratio of Nb-C6 and anti-SARM1 signals was calculated and plotted
