# Supplementary material for: A conformation-specific nanobody targeting the nicotinamide mononucleotide-activated state of SARM1
Source: Nat Commun. 2022 Dec 22;13:7898. doi: 10.1038/s41467-022-35581-y (PMC9780360; doi:10.1038/s41467-022-35581-y)
Supplement: Supplementary file 8 — Source Data [file 41467_2022_35581_MOESM8_ESM.zip › NCOMMS-22-14729C_sd2/Source Data/Fig 2d.xlsx]

## Sheet: Sheet1
	Time (h)	Nb-1053				Nb-1053 & NMN				Nb-C6				Nb-C6 & NMN
	0	0	0	0	0	0	0	0	0	0	0	0	0	0	0	0	0
	0.25	0.002452	0.007127	0.015496	0.014472	1.16804	1.51424	1.05317	1.21771	0.094993	0.091242	0.094829	0.087216	1.109	1.21738	1.40307	1.65436
	0.5	0.011905	0.037815	0.004761	0.010887	2.7334	3.06879	2.51562	2.77473	0.154008	0.170633	0.164473	0.176259	2.84015	3.35124	3.33514	2.94688
	0.75	0.049126	0.016298	0.034936	0.00221	3.16794	3.75108	3.24968	3.75963	0.312322	0.288045	0.335762	0.281236	3.51048	3.65972	3.51142	3.75202
	1	0.054346	0.041867	0.06477	0.020203	4.41922	4.58067	4.27959	4.53172	0.427803	0.391898	0.44252	0.398783	4.37979	4.21018	4.20746	4.67706
	1.5	0.058317	0.007479	0.053611	-0.0135	6.7552	6.99904	6.74022	6.52883	0.666458	0.612168	0.726605	0.62929	6.70107	6.3828	6.76046	6.80111
	2	0.087018	0.084191	0.09701	0.061551	8.59002	8.58636	8.30831	7.93632	0.930164	0.891981	0.981559	0.927511	8.09263	7.04939	8.37537	7.62126
	4	0.144618	0.137047	0.163095	0.141825	16.8758	16.5437	16.2606	16.2386	1.67979	1.62606	1.72354	1.65763	16.0666	16.9357	16.578	17.4244
	6	0.240077	0.259149	0.206098	0.24126	21.8943	24.4041	22.5628	24.6677	2.17975	2.02889	2.26773	2.06936	22.7692	23.4058	24.6273	24.2697
		Nb-C6 could activate SARM1 in vitro, measured by reverse cycling a 925 ssay. The cleaned cell lysate of HEK293 overexperssing dtSARM1 was incubated with 10 nM Nb-C6, or Nb-1053 as a negative control, with or without 100 μM NMN, together with the substrates, 10 μM cADPR and 100 μM nicotinamide, for the indicated time. The produced NAD was measured by the cycling assay.
