# Supplementary material for: A conformation-specific nanobody targeting the nicotinamide mononucleotide-activated state of SARM1
Source: Nat Commun. 2022 Dec 22;13:7898. doi: 10.1038/s41467-022-35581-y (PMC9780360; doi:10.1038/s41467-022-35581-y)
Supplement: Supplementary file 8 — Source Data [file 41467_2022_35581_MOESM8_ESM.zip › NCOMMS-22-14729C_sd2/Source Data/Fig 2e.xlsx]

## Sheet: Sheet1
	Nb-1053
Replicates	1.02225	0.187972	0.959208	-0.19348
	Nb-1053 & NMN
Replicates	100	100	100	100
	Nb-C6
Replicates	9.93234	9.16318	11.0603	9.77096
	Nb-C6 & NMN
Replicates	96.5136	109.168	95.853	101.018
	The reaction initial rates in (d) were normalized with that of the sample, NMN-activated SARM1, and plotted into bar graph.
