# Supplementary material for: A conformation-specific nanobody targeting the nicotinamide mononucleotide-activated state of SARM1
Source: Nat Commun. 2022 Dec 22;13:7898. doi: 10.1038/s41467-022-35581-y (PMC9780360; doi:10.1038/s41467-022-35581-y)
Supplement: Supplementary file 8 — Source Data [file 41467_2022_35581_MOESM8_ESM.zip › NCOMMS-22-14729C_sd2/Source Data/Fig 2f.xlsx]

## Sheet: Sheet1
		Ctrl			CZ-48
1053-YFP		-1.97244	1.13073	-1.83566	61.579	64.6671	67.2428
C6-YFP		28.5081	29.5845	22.4747	68.7742	64.5857	65.6566
		Nb-C6 elevated the cellular cADPR levels. The HEK293T cells were transiently transfected with the plasmids encoding the YFP-fusion nanobody, C6 or 1053. The cells were harvested 48 h post-transfection and the cellular cADPR contents were measured by cycling assay
