# Supplementary material for: A conformation-specific nanobody targeting the nicotinamide mononucleotide-activated state of SARM1
Source: Nat Commun. 2022 Dec 22;13:7898. doi: 10.1038/s41467-022-35581-y (PMC9780360; doi:10.1038/s41467-022-35581-y)
Supplement: Supplementary file 8 — Source Data [file 41467_2022_35581_MOESM8_ESM.zip › NCOMMS-22-14729C_sd2/Source Data/Fig 2g.xlsx]

## Sheet: Sheet1
			Ctrl			CZ-48
	1053-YFP		7.49542	5.09664	5.74427	140.214	150.348	145.84
	C6-YFP		220.194	217.066	227.789	256.872	244.693	236.702
			Nb-C6 elevated the cellular cADPR levels. The HEK293T cells carrying the inducible SARM1 expression cassette were transiently transfected with the plasmids encoding the YFP-fusion nanobody, C6 or 1053. The cells were harvested 48 h post-transfection and the cellular cADPR contents were measured by cycling assay
