# Supplementary material for: A conformation-specific nanobody targeting the nicotinamide mononucleotide-activated state of SARM1
Source: Nat Commun. 2022 Dec 22;13:7898. doi: 10.1038/s41467-022-35581-y (PMC9780360; doi:10.1038/s41467-022-35581-y)
Supplement: Supplementary file 8 — Source Data [file 41467_2022_35581_MOESM8_ESM.zip › NCOMMS-22-14729C_sd2/Source Data/Fig 4c.xlsx]

## Sheet: Sheet1
		Control				NMN				Acid
	WT	22.875	26.7827	25.3397	26.646	103.852	113.297	113.527	115.483	110.227	121.607	103.937	112.237
	W103A	11.3177	12.923	15.331		12.2397	14.2007	15.734		95.094	108.53	108.833
	R110A	13.8067	22.3827	16.7273	16.8087	18.4353	30.9533	21.5037	21.893	61.309	74.6023	64.7087	70.9097
	K193M	36.958	36.4255	36.5455		36.402	36.358	36.7075		127	129.74	130.155
	D317A	25.036	26.076	25.145		55.56	57.225	57.422		174.49	174.34	171.71
	D317R	5.22597	11.3947	9.5567	9.02943	9.5656	15.602	12.7927	13.1303	74.0167	79.7517	85.6073	72.4807
	Theconstitutive activity and NMN-responsiveness of the SARM1 mutants. HEK293 cellscarrying the inducible expression cassette for the mutants were treated with 1 μg/mL doxycycline for 24 h, the proteins were extracted with PBS containing 4 mM Digitonin and were applied to PC6 assay following the treatment of 100 μM NMN or 0.1 M NaOAc, pH 4.0.
