# Supplementary material for: A conformation-specific nanobody targeting the nicotinamide mononucleotide-activated state of SARM1
Source: Nat Commun. 2022 Dec 22;13:7898. doi: 10.1038/s41467-022-35581-y (PMC9780360; doi:10.1038/s41467-022-35581-y)
Supplement: Supplementary file 8 — Source Data [file 41467_2022_35581_MOESM8_ESM.zip › NCOMMS-22-14729C_sd2/Source Data/Fig 4f.xlsx]

## Sheet: Sheet1
		Control				NMN				Acid
	WT	22.875	26.7827	25.3397	26.646	103.852	113.297	113.527	115.483	110.227	121.607	103.937	112.237
	E189Q	24.9055	24.8175	25.357		28.791	28.5185	28.332		118.08	117.575	115.825
	L257C	69.3047	74.9557	72.5687	72.9627	73.2603	78.7687	77.2807	77.9133	71.5323	75.505	71.2927	73.5057
	S319F	12.1347	21.5313	20.5033	18.988	40.0355	44.3127	43.8857	44.2807	94.794	102.12	91.1177	96.2853
	S319Y	17.0827	20.6577	21.498	19.9087	31.1017	36.3953	36.436	36.4447	104.497	110.09	109.47	110.953
	Q320A	15.791	15.5283	18.775		27.2613	26.766	32.177			169.567	170.037	155.177
	Q320Y		8.96927	8.8043	14.0643		12.6523	14.4973	17.45		87.2035	94.6787	77.268
	Theconstitutive activity and NMN-responsiveness of the SARM1 mutants. HEK293 cellscarrying the inducible expression cassette for the mutants were treated with 1 μg/mL doxycycline for 24 h, the proteins were extracted with PBS containing 4 mM Digitonin and were applied to PC6 assay following the treatment of 100 μM NMN or 0.1 M NaOAc, pH 4.0.
