# Supplementary material for: A conformation-specific nanobody targeting the nicotinamide mononucleotide-activated state of SARM1
Source: Nat Commun. 2022 Dec 22;13:7898. doi: 10.1038/s41467-022-35581-y (PMC9780360; doi:10.1038/s41467-022-35581-y)
Supplement: Supplementary file 8 — Source Data [file 41467_2022_35581_MOESM8_ESM.zip › NCOMMS-22-14729C_sd2/Source Data/Fig 5b.xlsx]

## Sheet: Sheet1
	Control				NMN				Acid
WT	22.875	26.7827	25.3397	26.646	103.852	113.297	113.527	115.483	110.227	121.607	103.937	112.237
F476C		86.243	89.5727	100.107	121.127	124.247	128.517	134.573	134.247	128.363	133.643	137.377
	The activity and NMN-responsiveness of the SARM1 mutants measured
