# Supplementary material for: A conformation-specific nanobody targeting the nicotinamide mononucleotide-activated state of SARM1
Source: Nat Commun. 2022 Dec 22;13:7898. doi: 10.1038/s41467-022-35581-y (PMC9780360; doi:10.1038/s41467-022-35581-y)
Supplement: Supplementary file 8 — Source Data [file 41467_2022_35581_MOESM8_ESM.zip › NCOMMS-22-14729C_sd2/Source Data/Fig 6a.xlsx]

## Sheet: NAD-NMN
SARM1	43	65	-0.21	0.21	-0.49	-0.38	-0.86		54	-1.73		Plot representing differences in deuterium uptake between NMN- and NAD-bound SARM1, with each data point representing the central residue of an individual peptide (ordered from N- to C terminus). The Y-axis represents the total difference in number deuterium uptake for a given peptide, between NMN and NAD bound SARM1 at each time point. Positive bars indicate increase in exchange of the correspon…
SARM1	66	72	-0.05	-0.03	-0.04	-0.01	-0.06		69	-0.19
SARM1	66	76	0.03	0.02	-0.03	0.21	0.2		71	0.43
SARM1	66	78	-0.06	0.04	-0.08	0.25	0.09		72	0.24
SARM1	66	79	-0.18	-0.25	-0.17	0.2	0.16		72.5	-0.24
SARM1	66	92	0.1	-0.03	-0.02	0.11	-0.08		79	0.08
SARM1	66	95	0	-0.17	-0.13	-0.13	-0.26		80.5	-0.69
SARM1	66	97	-0.09	0.05	0	0.37	0.65		81.5	0.98
SARM1	66	98	-0.14	-0.09	0.15	0.52	1.12		82	1.56
SARM1	67	76	0.02	0.01	-0.08	0.12	0.2		71.5	0.27
SARM1	67	78	-0.01	0.02	-0.07	0.36	0.06		72.5	0.36
SARM1	67	79	-0.03	0	-0.07	0.24	0.21		73	0.35
SARM1	67	92	-0.07	0.07	-0.02	0.07	-0.1		79.5	-0.05
SARM1	67	95	-0.16	0	-0.01	0.36	0.3		81	0.49
SARM1	73	92	0	-0.01	0.02	-0.04	-0.02		82.5	-0.05
SARM1	77	92	0.03	0.05	0.06	-0.18	-0.23		84.5	-0.27
SARM1	79	92	-0.07	-0.03	0.04	-0.03	-0.35		85.5	-0.44
SARM1	79	95	0	0.07	0.09	-0.07	-0.18		87	-0.09
SARM1	79	97	0.03	0.1	0.27	0.03	0.45		88	0.88
SARM1	79	98	-0.02	0.15	0.23	0.09	0.89		88.5	1.34
SARM1	79	102	-0.29	0.31	-0.02	0.23	1.72		90.5	1.95
SARM1	80	92	-0.05	0	0.03	-0.25	-0.36		86	-0.63
SARM1	80	98	-0.45	-0.22	-0.07	-0.01	0.13		89	-0.62
SARM1	93	100	0.06	0.03	0.13	0.23	0.26		96.5	0.71
SARM1	93	101	0.01	-0.01	0.06	0.26	1.13		97	1.45
SARM1	93	102	0.01	0.02	0.05	0.44	1.72		97.5	2.24
SARM1	98	118	-0.52	-0.55	-0.31	0.73	2.18		108	1.53
SARM1	99	117	-0.49	-0.31	-0.37	0.82	2.55		108	2.2
SARM1	99	118	-0.48	-0.47	-0.21	0.8	1.98		108.5	1.62
SARM1	99	119	-0.5	-0.52	-0.36	0.92	1.7		109	1.24
SARM1	101	118	-0.63	-0.77	-0.44	0.72	1.16		109.5	0.04
SARM1	101	119	-0.5	-0.45	-0.39	0.79	1.33		110	0.78
SARM1	102	111	-0.41	-0.34	-0.24	0	0.19		106.5	-0.8
SARM1	102	117	-0.45	-0.47	-0.25	0.98	1.16		109.5	0.97
SARM1	102	118	-0.48	-0.46	-0.27	0.63	1.1		110	0.52
SARM1	102	119	-0.67	-0.63	-0.28	0.55	1.25		110.5	0.22
SARM1	103	118	-0.52	-0.48	-0.32	0.47	0.57		110.5	-0.28
SARM1	106	119	-0.48	-0.52	-0.35	0.4	1.31		112.5	0.36
SARM1	110	119	0.04	0.03	-0.01	0.44	0.74		114.5	1.24
SARM1	118	129	-0.11	-0.1	-0.08	-0.14	-0.1		123.5	-0.53
SARM1	119	126	-0.15	-0.13	-0.05	-0.08	0.03		122.5	-0.38
SARM1	119	127	-0.14	-0.08	-0.05	-0.1	-0.03		123	-0.4
SARM1	119	128	-0.16	-0.18	-0.23	-0.3	-0.14		123.5	-1.01
SARM1	119	129	-0.09	-0.09	-0.08	-0.11	-0.08		124	-0.45
SARM1	119	130	0.02	-0.07	-0.07	-0.15	-0.15		124.5	-0.42
SARM1	120	127	-0.14	-0.1	-0.06	-0.13	-0.21		123.5	-0.64
SARM1	120	128	-0.19	-0.14	-0.09	-0.18	-0.27		124	-0.87
SARM1	120	129	-0.1	-0.1	-0.08	-0.13	-0.21		124.5	-0.62
SARM1	120	130	-0.1	-0.08	-0.11	-0.16	-0.23		125	-0.68
SARM1	128	147	0.2	0.22	0.24	0.75	0.75		137.5	2.16
SARM1	129	138	0.05	0.1	0.14	0.41	0.08		133.5	0.78
SARM1	129	140	0.15	0.21	0.22	0.47	0.04		134.5	1.09
SARM1	130	138	0.05	0.09	0.14	0.43	0.02		134	0.73
SARM1	130	140	-0.08	-0.13	-0.11	-0.12	-0.18		135	-0.62
SARM1	130	147	0.13	0.2	0.25	0.77	0.6		138.5	1.95
SARM1	131	138	0.08	0.09	0.15	0.42	0.01		134.5	0.75
SARM1	133	147	0.12	0.18	0.19	0.49	0.48		140	1.46
SARM1	133	152	0.21	0.31	0.25	0.44	0.37		142.5	1.58
SARM1	136	147	-0.1	-0.06	-0.13	0.22	0.1		141.5	0.03
SARM1	138	146	0.01	0.04	0.08	0.32	0.46		142	0.91
SARM1	139	147	0.01	0.05	0.08	0.36	0.49		143	0.99
SARM1	139	152	0.03	0.07	0.12	0.42	0.38		145.5	1.02
SARM1	139	165	0.07	0.39	0.43	0.5	1.03		152	2.42
SARM1	141	152	0.01	0.06	0.04	0.1	0.01		146.5	0.22
SARM1	148	165	0.03	0.31	0.34	0.17	0.41		156.5	1.26
SARM1	151	165	0.15	0.18	0.27	0.02	0.4		158	1.02
SARM1	153	165	0.08	0.22	0.22	0.02	0.17		159	0.71
SARM1	153	166	0.02	0.22	0.14	-0.08	0.17		159.5	0.47
SARM1	153	169	0.12	0.29	0.26	0.13	0.56		161	1.36
SARM1	153	171	0.34	0.32	0.35	0.36	0.87		162	2.24
SARM1	153	180	-0.37	0.14	0.54	0.38	1.04		166.5	1.73
SARM1	159	165	0.12	0.22	0.22	0.07	0.15		162	0.78
SARM1	159	171	0.63	0.23	0.17	0.22	0.15		165	1.4
SARM1	166	179	0.21	0.27	0.27	0.28	0.45		172.5	1.48
SARM1	166	180	0.1	0.27	0.28	0.39	0.39		173	1.43
SARM1	166	188	0.88	0.64	0.71	1.04	1.62		177	4.89
SARM1	166	191	0.05	0.27	0.36	0.47	0.99		178.5	2.14
SARM1	166	200	0.13	0.23	0.15	0.19	1.34		183	2.04
SARM1	167	179	0.11	0.28	0.23	0.1	0.21		173	0.93
SARM1	170	188	0.08	0.23	0.24	0.09	0.51		179	1.15
SARM1	170	189	0.19	0.13	-0.04	0.07	0.47		179.5	0.82
SARM1	170	200	0.1	0.09	0.16	0.02	0.22		185	0.59
SARM1	170	202	0.1	-0.11	0.02	-0.06	0.12		186	0.07
SARM1	172	180	0.06	0.08	0.12	-0.01	-0.11		176	0.14
SARM1	172	185	0.04	0.09	0.05	0.1	0.36		178.5	0.64
SARM1	172	188	0.01	0.03	0.04	0.03	0.44		180	0.55
SARM1	172	189	-0.03	0.05	0.07	0.05	0.43		180.5	0.57
SARM1	172	191	0.07	0	0.04	0.06	0.35		181.5	0.52
SARM1	172	197	0.03	-0.03	0.09	0.07	0.44		184.5	0.6
SARM1	172	199	0.04	0.03	0.06	-0.01	0.31		185.5	0.43
SARM1	172	200	0.02	0.03	0.06	0.02	0.36		186	0.49
SARM1	172	202	0.07	-0.01	-0.02	-0.07	0.15		187	0.12
SARM1	172	204	0.06	-0.04	-0.03	-0.18	0.06		188	-0.13
SARM1	172	208	0.1	0.01	-0.17	-0.26	-0.03		190	-0.35
SARM1	172	209	0.05	-0.08	-0.1	-0.22	0.02		190.5	-0.33
SARM1	180	188	0.05	0.06	0.06	0.03	0.29		184	0.49
SARM1	180	191	-0.01	-0.03	0	0.01	0.12		185.5	0.09
SARM1	180	197	-0.01	0.01	0	0.04	-0.02		188.5	0.02
SARM1	180	199	-0.05	-0.02	-0.02	-0.15	-0.12		189.5	-0.36
SARM1	180	200	0.01	-0.04	-0.01	-0.1	-0.07		190	-0.21
SARM1	180	202	0.01	-0.01	-0.02	-0.14	-0.12		191	-0.28
SARM1	180	204	-0.02	-0.05	-0.09	-0.21	-0.19		192	-0.56
SARM1	180	209	-0.05	-0.09	-0.17	-0.11	-0.2		194.5	-0.62
SARM1	180	212	0	-0.09	-0.24	-0.19	-0.14		196	-0.66
SARM1	181	188	0	0	0.01	0.01	0.07		184.5	0.09
SARM1	181	191	0.02	0.01	0.03	-0.03	0.08		186	0.11
SARM1	181	197	0.03	-0.08	0.03	-0.06	-0.16		189	-0.24
SARM1	181	199	-0.01	-0.03	0	-0.15	-0.2		190	-0.39
SARM1	181	200	-0.02	-0.04	-0.04	-0.19	-0.18		190.5	-0.47
SARM1	181	202	-0.07	-0.01	0.01	-0.11	-0.15		191.5	-0.33
SARM1	181	204	-0.02	-0.09	-0.12	-0.23	-0.32		192.5	-0.78
SARM1	181	209	-0.11	-0.03	-0.03	-0.24	-0.44		195	-0.85
SARM1	181	212	-0.04	-0.1	-0.1	-0.19	-0.29		196.5	-0.72
SARM1	186	199	0.02	-0.07	-0.02	-0.13	-0.13		192.5	-0.33
SARM1	186	202	0.04	-0.11	-0.09	-0.2	-0.21		194	-0.57
SARM1	189	204	-0.07	-0.07	-0.01	-0.21	-0.22		196.5	-0.58
SARM1	189	212	-0.41	-0.39	-0.43	-0.44	-0.87		200.5	-2.54
SARM1	190	204	-0.02	-0.13	-0.06	-0.18	-0.18		197	-0.57
SARM1	190	208	-0.05	-0.06	0.28	0.3	-0.15		199	0.32
SARM1	192	204	-0.1	-0.08	-0.1	-0.09	-0.1		198	-0.47
SARM1	192	208	-0.14	-0.03	-0.05	-0.14	-0.16		200	-0.52
SARM1	192	209	-0.19	-0.21	-0.13	0.05	-0.18		200.5	-0.66
SARM1	200	208	-0.16	-0.13	-0.07	-0.01	-0.06		204	-0.43
SARM1	200	209	-0.13	-0.08	-0.05	-0.04	-0.11		204.5	-0.41
SARM1	200	212	-0.08	-0.13	-0.09	-0.1	-0.15		206	-0.55
SARM1	201	208	-0.14	-0.08	-0.03	0.01	-0.06		204.5	-0.3
SARM1	201	209	-0.11	-0.09	-0.02	-0.05	-0.09		205	-0.36
SARM1	201	210	-0.17	-0.14	0.02	0	-0.09		205.5	-0.38
SARM1	201	212	-0.11	-0.13	-0.12	-0.11	-0.15		206.5	-0.62
SARM1	201	222	0.07	0.22	0.29	0.8	1.06		211.5	2.44
SARM1	203	228	0.1	0.45	0.63	1.11	1.48		215.5	3.77
SARM1	205	222	0.22	0.44	0.34	0.8	1.08		213.5	2.88
SARM1	209	222	0.22	0.34	0.5	0.88	1		215.5	2.94
SARM1	210	222	0.15	0.26	0.39	0.7	0.88		216	2.38
SARM1	210	228	0.21	0.26	0.37	0.72	0.97		219	2.53
SARM1	211	222	0.15	0.27	0.34	0.6	0.77		216.5	2.13
SARM1	213	222	0.09	0.18	0.25	0.3	0.39		217.5	1.21
SARM1	213	223	0.1	0.14	0.15	0.28	0.43		218	1.1
SARM1	213	228	0.04	0.05	0.15	0.2	0.39		220.5	0.83
SARM1	223	228	0.01	0	0.01	0	-0.01		225.5	0.01
SARM1	223	233	-0.02	0	-0.01	-0.05	0.01		228	-0.07
SARM1	223	235	0	-0.04	-0.02	0.04	0.25		229	0.23
SARM1	223	247	0.26	0.19	0.38	0.61	0.39		235	1.83
SARM1	223	252	0.13	0.32	0.52	0.9	0.66		237.5	2.53
SARM1	223	254	0.65	0.36	0.99	1.01	1.12		238.5	4.13
SARM1	229	242	-0.05	0.04	-0.08	0.02	0		235.5	-0.07
SARM1	229	247	-0.04	0.11	0.21	0.54	0.28		238	1.1
SARM1	229	252	0.12	0.33	0.97	0.96	0.77		240.5	3.15
SARM1	229	254	0.18	0.34	0.55	1.11	1.22		241.5	3.4
SARM1	229	259	0.27	0.68	0.8	1.74	3.09		244	6.58
SARM1	229	265	0.25	0.6	0.17	2.16	2.62		247	5.8
SARM1	236	252	0.14	0.31	0.51	0.96	0.68		244	2.6
SARM1	236	258	0.29	0.6	0.75	1.56	3.27		247	6.47
SARM1	236	259	0.34	0.67	0.74	0.93	2.4		247.5	5.08
SARM1	236	265	0.24	0.61	0.85	1.9	3.29		250.5	6.89
SARM1	236	272	0.36	0.45	1.29	0.79	2.2		254	5.09
SARM1	248	254	0.02	-0.03	0.01	-0.04	0.02		251	-0.02
SARM1	248	258	0.25	0.42	0.59	0.98	1.13		253	3.37
SARM1	248	259	0.28	0.55	0.74	0.23	1.22		253.5	3.02
SARM1	248	265	0.11	0.42	0.6	0.78	2.16		256.5	4.07
SARM1	253	262	0.17	0.32	0.42	0.7	1.06		257.5	2.67
SARM1	255	262	0.21	0.28	0.48	0.62	0.85		258.5	2.44
SARM1	255	265	-0.02	0.17	0.37	0.45	0.49		260	1.46
SARM1	255	272	0.05	0.14	0.16	0.11	0.53		263.5	0.99
SARM1	259	265	-0.17	-0.13	-0.05	-0.11	-0.16		262	-0.62
SARM1	259	268	-0.18	-0.26	-0.19	-0.23	-0.08		263.5	-0.94
SARM1	259	272	-0.24	-0.23	-0.11	-0.22	-0.17		265.5	-0.97
SARM1	259	273	-0.21	-0.2	-0.23	-0.29	-0.18		266	-1.11
SARM1	260	268	-0.19	-0.18	-0.17	-0.19	-0.26		264	-0.99
SARM1	260	272	-0.22	-0.19	-0.16	-0.21	-0.29		266	-1.07
SARM1	260	273	-0.11	-0.22	-0.2	-0.27	-0.16		266.5	-0.96
SARM1	260	293	-1.12	-0.36	-0.07	-0.36	-0.36		276.5	-2.27
SARM1	266	272	0	0	0	-0.01	-0.05		269	-0.06
SARM1	266	273	0	0	0	0	-0.05		269.5	-0.05
SARM1	269	294	1.31	1.08	0.69	1.16	1.31		281.5	5.55
SARM1	273	282	0.6	0.52	0.43	0.45	0.57		277.5	2.57
SARM1	273	284	0.55	0.55	0.56	0.75	1.06		278.5	3.47
SARM1	273	286	0.62	0.49	0.56	0.76	1.04		279.5	3.47
SARM1	273	288	0.54	0.52	0.62	1.07	1.33		280.5	4.08
SARM1	273	293	1.11	0.79	0.73	1.04	1.22		283	4.89
SARM1	273	294	1.16	0.84	0.71	0.99	1.24		283.5	4.94
SARM1	273	295	1.13	0.91	0.83	0.99	1.43		284	5.29
SARM1	273	301	1.24	0.98	0.69	1.34	1.97		287	6.22
SARM1	274	284	0.58	0.58	0.57	0.8	1.18		279	3.71
SARM1	274	288	0.67	0.63	0.65	0.98	1.45		281	4.38
SARM1	274	293	1.04	0.82	0.74	1.06	1.19		283.5	4.85
SARM1	274	294	1.13	0.81	0.7	0.97	1.22		284	4.83
SARM1	274	295	1.11	0.81	0.78	1.2	1.59		284.5	5.49
SARM1	274	301	1.06	0.87	0.93	1.26	1.99		287.5	6.11
SARM1	275	284	0.62	0.6	0.7	0.65	1.11		279.5	3.68
SARM1	275	293	1.05	0.77	0.68	0.76	1.26		284	4.52
SARM1	275	294	1.06	0.87	0.58	0.94	1.21		284.5	4.66
SARM1	276	293	1.12	0.81	0.81	1.13	1.31		284.5	5.18
SARM1	276	294	1.31	0.89	1.29	1.13	1.09		285	5.71
SARM1	277	294	1	0.9	0.57	0.9	0.91		285.5	4.28
SARM1	278	293	0.91	0.77	0.52	0.73	0.74		285.5	3.67
SARM1	278	294	1.05	0.74	0.52	0.81	0.55		286	3.67
SARM1	278	295	1.07	0.86	0.63	0.9	1.2		286.5	4.66
SARM1	287	293	0.44	0.2	0.09	-0.08	-0.13		290	0.52
SARM1	293	301	0.01	0.05	0.1	0.26	0.61		297	1.03
SARM1	293	311	-0.4	-0.23	-0.1	0.22	0.35		302	-0.16
SARM1	294	301	0.02	0.04	0.04	0.12	0.22		297.5	0.44
SARM1	294	308	-0.21	-0.08	-0.06	-0.01	0.19		301	-0.17
SARM1	294	311	-0.47	-0.2	-0.1	0	0.2		302.5	-0.57
SARM1	295	301	0.02	0.07	0.04	0.05	0.1		298	0.28
SARM1	295	308	-0.24	-0.1	-0.06	0.04	0.2		301.5	-0.16
SARM1	295	311	-0.45	-0.22	-0.07	-0.01	0.12		303	-0.63
SARM1	296	311	-0.47	-0.19	-0.12	0.01	0.08		303.5	-0.69
SARM1	302	311	-0.37	-0.15	-0.08	-0.13	-0.13		306.5	-0.86
SARM1	302	312	-0.37	-0.1	-0.03	-0.12	-0.18		307	-0.8
SARM1	305	311	-0.23	-0.19	-0.25	-0.2	-0.15		308	-1.02
SARM1	309	327	-0.49	-0.19	-0.15	-0.35	-0.38		318	-1.56
SARM1	309	347	-0.22	0.01	0.15	-0.2	-0.04		328	-0.3
SARM1	312	327	-0.24	-0.14	-0.12	-0.32	-0.37		319.5	-1.19
SARM1	312	334	-0.26	-0.15	-0.17	-0.42	-0.22		323	-1.22
SARM1	312	339	-0.09	0.06	0.05	-0.3	-0.38		325.5	-0.66
SARM1	312	341	-0.09	0.12	0.06	-0.16	-0.2		326.5	-0.27
SARM1	312	342	-0.2	0.59	0.03	-0.13	-0.14		327	0.15
SARM1	312	343	-0.06	-0.03	-0.21	-0.49	-0.6		327.5	-1.39
SARM1	312	347	-0.05	0.09	0.03	-0.08	-0.03		329.5	-0.04
SARM1	313	327	-0.28	-0.24	-0.19	-0.24	-0.28		320	-1.23
SARM1	315	339	-0.39	-0.21	-0.27	-0.22	-0.28		327	-1.37
SARM1	315	341	0.19	0.23	0.09	-0.43	-0.04		328	0.04
SARM1	315	343	0.12	0.07	0.11	-0.19	0.08		329	0.19
SARM1	315	346	-0.05	0.13	0.06	-0.02	0.17		330.5	0.29
SARM1	315	347	-0.24	-0.18	0.03	0.09	0.21		331	-0.09
SARM1	318	327	-0.11	-0.11	-0.08	-0.21	-0.24		322.5	-0.75
SARM1	327	347	0.15	0.06	0.31	0.47	0.63		337	1.62
SARM1	328	334	0.03	0.03	0	0.03	0.12		331	0.21
SARM1	328	336	0.09	0.17	0.13	0.17	0.03		332	0.59
SARM1	328	339	0.15	0.15	0.13	0.05	-0.03		333.5	0.45
SARM1	328	341	0.14	0.16	0.15	0.21	0.13		334.5	0.79
SARM1	328	342	0.14	0.09	0.19	0.18	0.19		335	0.79
SARM1	328	343	0.13	0.16	0.16	0.27	0.33		335.5	1.05
SARM1	328	346	0.1	0.13	0.14	0.2	0.3		337	0.87
SARM1	328	347	0.1	0.11	0.11	0.19	0.31		337.5	0.82
SARM1	335	341	0.1	0.06	0.04	0.12	0.11		338	0.43
SARM1	335	347	0.08	0.05	0.07	0.08	0.25		341	0.53
SARM1	337	346	-0.13	0	-0.05	0.1	0.24		341.5	0.16
SARM1	337	347	-0.08	-0.09	-0.06	0.14	0.3		342	0.21
SARM1	340	347	0	-0.01	-0.01	0	0.03		343.5	0.01
SARM1	347	374	-0.21	0.29	0.02	0.08	-0.28		360.5	-0.1
SARM1	347	379	-0.16	0.01	0.13	0.39	-0.03		363	0.34
SARM1	348	374	-0.44	-0.24	-0.18	-0.04	-0.35		361	-1.25
SARM1	352	365	-0.29	-0.2	-0.07	-0.14	-0.23		358.5	-0.93
SARM1	352	369	-0.45	-0.32	-0.18	-0.35	-0.56		360.5	-1.86
SARM1	352	370	-0.38	-0.22	-0.16	-0.22	-0.39		361	-1.37
SARM1	352	373	-0.26	0.02	-0.18	-0.1	-0.34		362.5	-0.86
SARM1	352	374	-0.39	-0.22	-0.17	-0.13	-0.47		363	-1.38
SARM1	352	379	-0.27	0.04	0.09	0.02	-0.17		365.5	-0.29
SARM1	352	389	0.39	0.46	0.54	-0.02	-0.4		370.5	0.97
SARM1	352	396	0.48	0.52	0.4	-0.14	-0.37		374	0.89
SARM1	353	370	-0.49	-0.18	-0.2	-0.16	-0.45		361.5	-1.48
SARM1	353	374	-0.47	-0.24	-0.16	-0.3	-0.43		363.5	-1.6
SARM1	353	379	-0.33	-0.09	0.05	-0.07	-0.29		366	-0.73
SARM1	353	389	0.47	0.47	0.53	-0.09	-0.35		371	1.03
SARM1	353	396	0.38	0.37	0.36	-0.23	-0.46		374.5	0.42
SARM1	354	374	-0.44	-0.12	-0.13	-0.34	-0.27		364	-1.3
SARM1	355	374	-0.28	-0.26	-0.12	-0.3	-0.4		364.5	-1.36
SARM1	355	379	-0.37	-0.12	0.14	0.22	0.1		367	-0.03
SARM1	355	389	0.67	0.73	0.51	-0.07	-0.19		372	1.65
SARM1	365	379	0.06	0.04	0.29	0.39	0.3		372	1.08
SARM1	365	389	0.68	0.48	0.53	0.17	0.02		377	1.88
SARM1	365	396	0.95	0.91	0.45	0.38	-0.02		380.5	2.67
SARM1	371	379	0.02	0.21	0.27	0.33	0.28		375	1.11
SARM1	371	389	0.73	0.88	0.78	0.19	-0.04		380	2.54
SARM1	375	389	0.61	0.55	0.48	-0.05	-0.19		382	1.4
SARM1	375	396	0.48	0.44	0.42	-0.14	-0.04		385.5	1.16
SARM1	380	389	0.22	0.24	0.27	-0.08	-0.19		384.5	0.46
SARM1	380	396	0.12	0.16	0.18	-0.09	0		388	0.37
SARM1	380	406	0.31	0.41	0.54	0.11	0.03		393	1.4
SARM1	380	416	0.4	0.76	0.59	0.13	0.01		398	1.89
SARM1	390	396	0.03	0.02	0.04	0.04	0.09		393	0.22
SARM1	390	406	0.33	0.36	0.23	0.08	-0.07		398	0.93
SARM1	390	419	0.4	0.51	0.53	0.34	0		404.5	1.78
SARM1	390	421	0.44	0.55	0.56	0.36	-0.03		405.5	1.88
SARM1	397	406	0.34	0.35	0.34	0.17	-0.08		401.5	1.12
SARM1	397	419	0.4	0.49	0.52	0.39	-0.01		408	1.79
SARM1	397	420	0.28	0.57	0.43	0.38	0		408.5	1.66
SARM1	397	421	0.42	0.5	0.54	0.41	0.07		409	1.94
SARM1	397	423	0.5	0.41	0.43	0.54	-0.06		410	1.82
SARM1	397	426	0.38	0.5	0.56	0.41	0.21		411.5	2.06
SARM1	397	433	0.43	0.39	0.65	0.32	-0.15		415	1.64
SARM1	399	419	0.46	0.65	0.7	0.66	0.09		409	2.56
SARM1	407	416	0.04	0.1	0.16	0.1	-0.05		411.5	0.35
SARM1	407	418	0.33	0.54	0.39	0.64	0.2		412.5	2.1
SARM1	407	419	0.02	0.12	0.16	0.19	0.02		413	0.51
SARM1	407	421	0.02	0.13	0.19	0.21	0.12		414	0.67
SARM1	407	426	-0.1	0.33	0.26	0.09	0.1		416.5	0.68
SARM1	407	432	0.02	0.08	0.19	0.28	0.17		419.5	0.74
SARM1	407	433	-0.04	0.24	0.31	0.29	0.32		420	1.12
SARM1	420	426	-0.02	-0.01	-0.03	-0.01	0.02		423	-0.05
SARM1	420	432	-0.04	0.05	0.04	0.05	0.04		426	0.14
SARM1	420	433	-0.02	0.06	0.04	-0.08	0.03		426.5	0.03
SARM1	421	432	-0.12	-0.02	0.11	0.05	0.02		426.5	0.04
SARM1	421	433	-0.08	-0.15	0.04	0.08	-0.03		427	-0.14
SARM1	422	432	-0.01	0.04	0.02	-0.1	-0.01		427	-0.06
SARM1	422	433	0.02	0	0.06	-0.06	0.07		427.5	0.09
SARM1	422	442	0.31	0.36	0.14	-0.29	0.08		432	0.6
SARM1	422	443	0.11	-0.21	-0.2	0.04	0.8		432.5	0.54
SARM1	424	432	-0.01	0	0.08	-0.1	-0.17		428	-0.2
SARM1	424	433	-0.02	0.09	0.05	-0.12	-0.07		428.5	-0.07
SARM1	426	433	0.01	0.08	0.02	-0.08	-0.15		429.5	-0.12
SARM1	427	433	0	0.02	0.03	-0.07	-0.09		430	-0.11
SARM1	432	442	-0.02	0.01	0.03	0.2	0.35		437	0.57
SARM1	433	442	-0.01	0	0.02	0.14	0.29		437.5	0.44
SARM1	433	443	-0.04	0.02	0.01	0.14	0.27		438	0.4
SARM1	433	444	0.01	0	0.03	0.13	0.23		438.5	0.4
SARM1	433	446	0.01	-0.03	-0.01	0.02	0.33		439.5	0.32
SARM1	433	472	-0.14	0.02	0.17	0.33	0.7		452.5	1.08
SARM1	434	442	-0.01	0	0.02	0.09	0.27		438	0.37
SARM1	434	443	0.01	0.01	0.01	0.09	0.24		438.5	0.36
SARM1	443	448	0	0	0.01	0	0.05		445.5	0.06
SARM1	443	449	0	0.02	0.03	-0.01	0.04		446	0.08
SARM1	443	451	0.01	0	0.01	0.05	0.08		447	0.15
SARM1	443	455	0	0.13	0.09	0.1	0.33		449	0.65
SARM1	443	466	-0.1	0.01	0.11	0.02	0.21		454.5	0.25
SARM1	443	469	-0.09	-0.02	0	0.01	0.18		456	0.08
SARM1	443	472	-0.02	0.06	0.12	0.24	0.36		457.5	0.76
SARM1	443	473	0.16	-0.04	-0.02	0.02	0.32		458	0.44
SARM1	443	475	0.03	0.01	0.09	0.06	0.26		459	0.45
SARM1	444	449	-0.05	-0.02	-0.01	-0.04	0.01		446.5	-0.11
SARM1	444	450	0	0	0	0.02	0.05		447	0.07
SARM1	444	451	0.01	0.01	0.01	0.04	0.05		447.5	0.12
SARM1	444	453	0.07	0.05	0.06	0.05	0.08		448.5	0.31
SARM1	444	455	0.01	0.05	0.1	0.08	0.24		449.5	0.48
SARM1	444	457	0.06	0.05	0.11	0.13	0.29		450.5	0.64
SARM1	444	466	-0.04	0.03	0.15	0.1	0.2		455	0.44
SARM1	444	469	-0.01	0.09	0.13	0.05	0.19		456.5	0.45
SARM1	444	472	-0.03	0.04	0.14	0.1	0.31		458	0.56
SARM1	444	473	0.04	0.08	0.14	0.08	0.42		458.5	0.76
SARM1	444	475	0	0.05	0.13	0.05	0.29		459.5	0.52
SARM1	445	451	-0.01	-0.01	0.03	0.06	0.03		448	0.1
SARM1	445	473	0	-0.13	0.15	0.25	0.13		459	0.4
SARM1	447	455	0.02	0.11	0.11	0	0.25		451	0.49
SARM1	447	466	0.01	0.12	0.18	0.09	0.13		456.5	0.53
SARM1	447	469	-0.08	0.04	0.03	-0.04	0.07		458	0.02
SARM1	447	472	0.09	0.01	0.01	0.08	0.34		459.5	0.53
SARM1	447	475	0.07	0.06	0.12	-0.04	0.11		461	0.32
SARM1	449	466	-0.02	0.14	0.13	0.18	0.11		457.5	0.54
SARM1	449	472	-0.05	0	0.01	-0.11	0.18		460.5	0.03
SARM1	449	473	0.02	-0.02	0.05	0	0.22		461	0.27
SARM1	450	466	-0.03	0.02	0.13	0	0.17		458	0.29
SARM1	450	472	-0.07	-0.06	0.06	0.05	-0.15		461	-0.17
SARM1	450	473	-0.09	-0.04	0.03	0.05	0.27		461.5	0.22
SARM1	451	472	-0.11	0.06	0.1	-0.02	0.09		461.5	0.12
SARM1	451	473	-0.04	0.01	0.07	-0.09	0.15		462	0.1
SARM1	452	469	-0.02	0	0.05	-0.06	0.06		460.5	0.03
SARM1	452	472	-0.05	-0.01	0.02	0.01	0.13		462	0.1
SARM1	452	473	0	-0.03	0.03	0.11	0.14		462.5	0.25
SARM1	452	475	-0.07	-0.05	0.06	0.07	0.15		463.5	0.16
SARM1	452	487	1.49	1.01	0.74	0.06	0.89		469.5	4.19
SARM1	454	466	-0.02	0.03	0.06	-0.12	-0.02		460	-0.07
SARM1	456	472	-0.03	-0.01	0.03	0.02	-0.06		464	-0.05
SARM1	467	472	0	-0.01	0	0.03	0.08		469.5	0.1
SARM1	467	473	0	0.02	0	0.03	0.09		470	0.14
SARM1	467	475	0.01	0	0	0.04	0.07		471	0.12
SARM1	470	475	0	-0.01	0.01	0.03	0.07		472.5	0.1
SARM1	470	479	0.14	0.11	0.16	0.18	-0.02		474.5	0.57
SARM1	470	487	0.56	0.49	0.76	0.43	0.15		478.5	2.39
SARM1	473	479	0.14	0.11	0.08	0.21	0.04		476	0.58
SARM1	473	482	0.28	0.09	0.11	0.15	0.03		477.5	0.66
SARM1	473	487	0.58	0.52	0.65	0.24	0.15		480	2.14
SARM1	474	482	0.32	0.15	0.09	0.03	-0.1		478	0.49
SARM1	474	483	0.4	0.32	0.35	0.18	-0.05		478.5	1.2
SARM1	474	487	0.49	0.46	0.51	0.18	0.09		480.5	1.73
SARM1	474	489	1.05	0.93	1	0.94	0.64		481.5	4.56
SARM1	474	504	0.09	0.16	0.25	0.26	0.37		489	1.13
SARM1	476	487	0.51	0.48	0.54	0.2	0.07		481.5	1.8
SARM1	476	489	0.56	0.5	0.64	0.35	0.07		482.5	2.12
SARM1	476	498	0.33	0.4	0.56	0.55	0.74		487	2.58
SARM1	476	507	0.22	0.32	0.33	0.55	0.68		491.5	2.1
SARM1	476	510	0.13	0.22	0.42	0.52	0.85		493	2.14
SARM1	479	487	0.31	0.31	0.36	0.03	0.09		483	1.1
SARM1	480	487	0.25	0.32	0.37	0.09	0.06		483.5	1.09
SARM1	480	498	0.15	0.17	0.24	0.59	0.52		489	1.67
SARM1	480	504	0.01	0.15	0.28	0.39	0.82		492	1.65
SARM1	483	498	0.16	0.24	0.25	0.45	0.82		490.5	1.92
SARM1	483	507	-0.15	-0.08	0.06	0.29	0.58		495	0.7
SARM1	483	510	0.02	0.05	0.36	0.53	0.96		496.5	1.92
SARM1	484	498	0.06	0.01	0.05	0.32	0.77		491	1.21
SARM1	484	504	-0.04	0.01	0.13	0.51	0.9		494	1.51
SARM1	488	498	0	-0.01	0	0.05	0.35		493	0.39
SARM1	488	500	-0.07	-0.05	-0.05	0.01	0.39		494	0.23
SARM1	488	504	-0.14	-0.05	-0.03	0.05	0.38		496	0.21
SARM1	488	505	-0.11	0.03	-0.09	-0.03	0.45		496.5	0.25
SARM1	488	507	-0.13	-0.03	-0.01	0.17	0.41		497.5	0.41
SARM1	488	508	0.26	-0.13	0.41	0.24	0.13		498	0.91
SARM1	488	510	-0.13	0	0.03	0.25	0.38		499	0.53
SARM1	488	515	-0.66	0.17	0.2	0.42	0.17		501.5	0.3
SARM1	490	498	0	0	-0.01	0.03	0.21		494	0.23
SARM1	490	504	-0.2	-0.1	-0.06	-0.12	0.16		497	-0.32
SARM1	492	504	-0.1	-0.07	-0.08	0.06	0.06		498	-0.13
SARM1	496	507	0	0.03	-0.03	0.01	0.05		501.5	0.06
SARM1	499	504	-0.06	0.02	0	-0.06	-0.01		501.5	-0.11
SARM1	499	505	-0.03	-0.03	0	-0.01	-0.01		502	-0.08
SARM1	499	507	-0.03	0.01	0.03	0.11	0.02		503	0.14
SARM1	499	523	-0.03	-0.03	-0.01	0.08	-0.29		511	-0.28
SARM1	505	515	0	0.11	0.15	0.22	-0.22		510	0.26
SARM1	505	523	-0.07	0.03	0.08	0.14	-0.2		514	-0.02
SARM1	505	526	0.47	0.18	-0.03	0.52	0.22		515.5	1.36
SARM1	505	541	0.13	0.34	0.12	0.96	0.05		523	1.6
SARM1	506	515	-0.04	0.11	-0.02	-0.04	-0.21		510.5	-0.2
SARM1	508	515	0.08	0.03	0.11	0.12	-0.15		511.5	0.19
SARM1	508	523	-0.01	0.07	0.12	0.08	-0.12		515.5	0.14
SARM1	508	526	0.06	0.13	0.15	0.09	0.29		517	0.72
SARM1	510	515	-0.05	-0.04	-0.08	-0.01	0.04		512.5	-0.14
SARM1	510	523	0.13	-0.06	0.17	0.02	-0.09		516.5	0.17
SARM1	511	523	0.01	0.08	0.09	0.04	-0.06		517	0.16
SARM1	511	524	-0.03	0.06	0.06	0.06	-0.1		517.5	0.05
SARM1	511	526	-0.01	0.07	0.09	0.01	0.06		518.5	0.22
SARM1	511	527	-0.07	0.1	0.13	0.25	0.26		519	0.67
SARM1	511	528	-0.17	0.04	0.14	0.15	0.42		519.5	0.58
SARM1	511	531	-0.05	0.05	0.09	0.16	0.36		521	0.61
SARM1	511	540	-0.16	0.03	0.25	0.3	0.31		525.5	0.73
SARM1	511	541	0.08	0.23	0.13	0.32	0.18		526	0.94
SARM1	511	544	0.24	0.07	0.05	0.45	0.11		527.5	0.92
SARM1	516	523	0	0.03	0.02	-0.06	-0.03		519.5	-0.04
SARM1	516	526	0	0.05	0.09	0.06	0.21		521	0.41
SARM1	516	531	-0.03	0	0.1	0.16	0.38		523.5	0.61
SARM1	516	541	-0.08	0.11	0.11	0.29	0.31		528.5	0.74
SARM1	524	531	0.01	0.04	0.03	-0.01	0.08		527.5	0.15
SARM1	524	540	-0.01	0.06	0.15	0.04	-0.11		532	0.13
SARM1	524	541	0.02	0.04	0.11	0.15	-0.12		532.5	0.2
SARM1	524	542	0	0.04	0.15	0.24	-0.12		533	0.31
SARM1	524	544	0.02	0.11	0.13	0.2	-0.26		534	0.2
SARM1	527	541	-0.05	-0.01	0.15	0.18	-0.17		534	0.1
SARM1	527	544	-0.03	0.12	0.18	0.16	-0.02		535.5	0.41
SARM1	527	565	-0.06	-0.11	0.43	-0.23	-0.61		546	-0.58
SARM1	528	565	0.02	0.2	0.22	-0.19	-0.93		546.5	-0.68
SARM1	529	541	-0.04	-0.01	0.08	0.21	-0.31		535	-0.07
SARM1	532	541	-0.02	0	0.04	0.21	-0.09		536.5	0.14
SARM1	532	565	0.07	0.06	0.09	-0.05	-0.33		548.5	-0.16
SARM1	542	565	0.03	0.04	0.11	-0.21	-0.12		553.5	-0.15
SARM1	543	565	0	0	0.07	-0.23	-0.13		554	-0.29
SARM1	545	565	0.01	0.03	0.08	-0.19	-0.12		555	-0.19
SARM1	547	565	-0.09	0.02	0.01	0.1	0.28		556	0.32
SARM1	566	576	-0.07	-0.01	0.06	-0.09	-0.18		571	-0.29
SARM1	566	579	0	0.08	0.19	0.21	0.23		572.5	0.71
SARM1	566	592	0.03	0.07	0.21	0.27	0.67		579	1.25
SARM1	577	592	0.1	0.04	0.08	0.16	0.57		584.5	0.95
SARM1	580	586	0	-0.01	0.01	0.06	0.23		583	0.29
SARM1	580	588	-0.07	-0.05	-0.03	0.05	0.02		584	-0.08
SARM1	580	589	-0.06	0.08	0.06	0.08	0.02		584.5	0.18
SARM1	580	591	0.03	0.02	0.03	0.08	0.3		585.5	0.46
SARM1	580	592	0.08	0.03	0.05	0.13	0.43		586	0.72
SARM1	581	592	0	0.05	0.12	0.08	0.29		586.5	0.54
SARM1	587	592	0.04	-0.01	0.03	-0.04	0.03		589.5	0.05
SARM1	592	603	-0.1	-0.04	-0.09	-0.1	-0.17		597.5	-0.5
SARM1	592	607	-0.15	-0.09	0.04	-0.15	-0.29		599.5	-0.64
SARM1	592	609	-0.18	-0.08	-0.03	-0.24	-0.37		600.5	-0.9
SARM1	592	616	-0.12	0.16	-0.05	-0.25	-0.38		604	-0.64
SARM1	593	598	0	-0.02	-0.05	-0.01	-0.03		595.5	-0.11
SARM1	593	603	-0.06	-0.04	-0.01	-0.08	-0.14		598	-0.33
SARM1	593	607	-0.11	-0.03	0.01	-0.23	-0.32		600	-0.68
SARM1	593	609	-0.05	-0.11	-0.04	-0.22	-0.29		601	-0.71
SARM1	593	612	-0.31	-0.25	-0.19	-0.54	-0.48		602.5	-1.77
SARM1	593	616	-0.21	0	-0.07	-0.31	-0.39		604.5	-0.98
SARM1	593	617	0.25	0.09	-0.15	-0.39	-0.27		605	-0.47
SARM1	593	619	-0.16	0.11	-0.04	-0.27	-0.21		606	-0.57
SARM1	604	616	-0.01	0.03	0.11	-0.08	-0.22		610	-0.17
SARM1	604	619	-0.01	0.07	0.01	-0.05	0.02		611.5	0.04
SARM1	608	616	0	0.06	0.03	-0.04	-0.07		612	-0.02
SARM1	608	619	-0.02	0.11	0.06	-0.01	0.1		613.5	0.24
SARM1	613	619	0.04	0.03	0.01	0.06	0.03		616	0.17
SARM1	617	626	0.04	0.05	0.12	0.19	0.16		621.5	0.56
SARM1	617	627	0.08	0.12	0.16	0.13	-0.05		622	0.44
SARM1	617	629	0.07	0.09	0.23	0.23	0.17		623	0.79
SARM1	617	632	-0.09	0.04	0	-0.13	-0.24		624.5	-0.42
SARM1	617	637	0.07	0.09	0.2	0.05	-0.09		627	0.32
SARM1	617	645	0.02	0.15	0.24	0.73	0.21		631	1.35
SARM1	617	646	0.27	0.22	0.26	0.9	0.95		631.5	2.6
SARM1	617	647	0	0.71	0.73	1.24	1.15		632	3.83
SARM1	618	626	0.06	0.06	0.16	0.12	-0.01		622	0.39
SARM1	618	637	0.11	0.09	0.27	0.1	-0.2		627.5	0.37
SARM1	618	659	0.13	0.3	0.34	0.58	0.94		638.5	2.29
SARM1	619	637	0.11	0.1	0.21	-0.09	-0.2		628	0.13
SARM1	620	637	0.03	0.06	0.25	-0.02	-0.25		628.5	0.07
SARM1	620	644	0.21	0.11	0.21	0.28	0.16		632	0.97
SARM1	620	647	0.16	0.1	0.23	0.76	0.71		633.5	1.96
SARM1	627	637	0.02	0.02	0.01	-0.19	-0.32		632	-0.46
SARM1	627	645	0	-0.05	0.04	0.19	0.02		636	0.2
SARM1	627	646	0.09	-0.01	0.25	0.65	1		636.5	1.98
SARM1	627	647	0.31	0.29	0.41	0.99	1.19		637	3.19
SARM1	627	659	0.01	0.12	0.35	0.82	0.76		643	2.06
SARM1	638	646	0.01	0.02	0.05	0.28	0.61		642	0.97
SARM1	638	647	0.01	0.02	0.05	0.31	0.82		642.5	1.21
SARM1	638	659	0.05	0.15	0.23	0.44	0.97		648.5	1.84
SARM1	643	659	-0.05	0.16	0.32	0.54	0.86		651	1.83
SARM1	645	659	-0.01	0.12	0.16	0.17	0.27		652	0.71
SARM1	647	659	0.03	0.1	0.14	0.02	0.16		653	0.45
SARM1	648	659	0.01	0.06	0.11	0.01	0.15		653.5	0.34
SARM1	648	673	0.36	0.44	0.42	0.41	0.29		660.5	1.92
SARM1	660	668	0.06	0.09	0.09	-0.01	-0.06		664	0.17
SARM1	660	672	0.06	0.11	0.15	0.13	-0.04		666	0.41
SARM1	660	673	0.08	0.12	0.16	0.14	-0.04		666.5	0.46
SARM1	660	674	0.1	0.14	0.17	0.13	-0.06		667	0.48
SARM1	660	686	0.23	0.08	0.29	0.83	0.13		673	1.56
SARM1	673	686	-0.08	0.01	0.04	0.28	0.39		679.5	0.64
SARM1	673	690	-0.15	0.02	0.15	0.48	0.15		681.5	0.65
SARM1	673	691	-0.3	0.09	-0.14	0.44	0.23		682	0.32
SARM1	673	693	-0.19	-0.05	0.11	0.38	0.28		683	0.53
SARM1	673	695	0.01	-0.01	0.1	0.13	0.61		684	0.84
SARM1	673	698	-0.11	-0.13	0.05	0.4	0.17		685.5	0.38
SARM1	673	712	-0.34	-0.1	0	0.19	0.16		692.5	-0.09
SARM1	674	686	-0.1	-0.07	0.03	0.09	0.29		680	0.24
SARM1	674	690	-0.16	-0.12	0.01	0.07	0.32		682	0.12
SARM1	674	691	-0.23	-0.09	-0.09	0.06	0.2		682.5	-0.15
SARM1	674	693	-0.38	-0.03	-0.2	0.26	0.07		683.5	-0.28
SARM1	674	698	-0.25	-0.12	0.05	0.38	0.48		686	0.54
SARM1	675	686	-0.07	-0.04	0.03	0.02	0.23		680.5	0.17
SARM1	675	690	-0.14	-0.08	-0.02	0.03	0.2		682.5	-0.01
SARM1	675	691	-0.19	-0.14	-0.12	-0.15	0.14		683	-0.46
SARM1	675	693	-0.26	-0.11	-0.12	0.04	0.15		684	-0.3
SARM1	675	698	-0.29	0.09	0.06	0.35	0.43		686.5	0.64
SARM1	675	715	-0.29	-0.14	-0.04	0.01	0		695	-0.46
SARM1	677	686	-0.03	-0.01	0.01	0.01	0.2		681.5	0.18
SARM1	677	689	-0.07	-0.04	0.03	-0.06	0.18		683	0.04
SARM1	677	690	-0.18	-0.08	-0.04	-0.07	0.06		683.5	-0.31
SARM1	677	691	-0.15	-0.09	-0.05	-0.01	0.14		684	-0.16
SARM1	677	692	-0.09	-0.01	-0.04	0.13	0.13		684.5	0.12
SARM1	677	693	-0.06	0	0.1	0.23	0.38		685	0.65
SARM1	677	695	-0.08	-0.2	-0.04	0.23	0.36		686	0.27
SARM1	677	698	-0.15	-0.12	-0.03	0.23	0.34		687.5	0.27
SARM1	677	712	-0.22	-0.04	0.02	0.03	0.02		694.5	-0.19
SARM1	677	715	-0.29	-0.12	-0.09	0.02	-0.08		696	-0.56
SARM1	679	686	-0.02	-0.04	-0.01	0.01	0.18		682.5	0.12
SARM1	679	690	-0.02	0	-0.04	-0.06	0.12		684.5	0
SARM1	679	691	-0.15	-0.13	-0.09	-0.09	0.1		685	-0.36
SARM1	679	693	-0.18	-0.09	-0.01	0.15	0.13		686	0
SARM1	679	698	-0.23	-0.14	-0.25	0.03	0.21		688.5	-0.38
SARM1	679	715	-0.17	-0.04	0.03	0.04	-0.08		697	-0.22
SARM1	681	693	-0.08	-0.05	0.01	0.04	-0.03		687	-0.11
SARM1	681	715	0.1	0.05	-0.28	-0.18	0.1		698	-0.21
SARM1	687	693	-0.04	0.01	0.02	-0.02	-0.1		690	-0.13
SARM1	687	698	-0.05	0.02	0.03	0.13	0.26		692.5	0.39
SARM1	687	724	0.07	-0.24	-0.05	0.01	-0.15		705.5	-0.36
SARM1	690	698	0.02	0.04	0.07	0.3	0.12		694	0.55
SARM1	690	712	-0.5	-0.52	-0.49	-0.23	0.12		701	-1.62
SARM1	691	698	0.02	0	0.04	0.19	0.02		694.5	0.27
SARM1	691	712	-0.05	-0.05	-0.07	-0.11	-0.45		701.5	-0.73
SARM1	691	715	-0.17	0.03	-0.08	-0.06	-0.13		703	-0.41
SARM1	691	724	-0.19	-0.02	0.03	-0.01	-0.35		707.5	-0.54
SARM1	692	698	0	0.01	0.02	0.12	0.05		695	0.2
SARM1	692	712	-0.15	-0.15	0	0.05	-0.06		702	-0.31
SARM1	692	724	-0.17	-0.08	-0.08	-0.42	-0.77		708	-1.52
SARM1	693	698	-0.04	0.05	-0.17	0.03	0.02		695.5	-0.11
SARM1	694	712	-0.04	-0.01	0.03	-0.29	-0.38		703	-0.69
SARM1	694	715	-0.12	-0.09	-0.02	-0.36	-0.54		704.5	-1.13
SARM1	694	724	-0.1	-0.11	0.06	-0.46	-0.64		709	-1.25
SARM1	695	724	-0.11	-0.17	-0.06	-0.57	-0.45		709.5	-1.36
SARM1	696	724	-0.12	-0.11	0.14	-0.11	-0.29		710	-0.49
SARM1	699	712	-0.02	-0.33	0.09	-0.62	-0.7		705.5	-1.58
SARM1	699	715	0.01	-0.01	0.05	-0.36	-0.44		707	-0.75
SARM1	699	724	0.02	0.02	0.09	-0.36	-0.48		711.5	-0.71
SARM1	713	724	0.04	0.05	0.03	-0.16	0		718.5	-0.04
SARM1	716	724	0.03	0.06	-0.01	-0.08	-0.24		720	-0.24

## Sheet: Peptides
	Pep A93-A102
			NAD			NMN
	0.17		0.245	0.443	-0.067	0.721	0.447	-0.039
	0.5		0.619	0.508	0.24	1.109	0.614	0.48
	1		0.942	0.573	0.913	1.722	1.379	1.157
	5		4.453	4.515	4.108	7.862	9.745	10.033
	30		24.754	25.096	26.105	44.249	45.42	45.786
	Pep L130-L147
			NAD			NMN
	0.17		17.24	16.714	16.369	17.883	17.776	17.681
	0.5		20.446	20.226	20.155	21.527	21.399	21.232
	1		22.403	22.474	22.691	24.254	23.546	24.363
	5		29.166	30.393	30.142	34.72	34.907	35.656
	30		44.542	44.75	43.895	48.708	48.33	49.301
	Pep D209-L222
			NAD			NMN
	0.17		22.45	22.481	22.566	24.325	24.67	24.387
	0.5		24.515	24.279	24.257	27.756	27.349	27.269
	1		25.43	25.809	25.445	29.616	30.086	30.613
	5		31.057	31.97	32.201	38.724	40.802	39.668
	30		43.438	43.59	42.067	52.401	52.014	51.926
	Pep H236-F259
			NAD			NMN
	0.17		6.15455	6.15455	4.33636	6.15455	6.15455	6.15455
	0.5		7.97273	6.15455	6.15455	7.97273	7.97273	7.97273
	1		7.97273	7.97273	7.97273	9.79091	9.79091	11.6091
	5		13.4273	13.4273	13.4273	18.8818	18.8818	18.8818
	30		22.5182	22.5182	22.5182	29.7909	29.7909	31.6091
	Pep E399-T419
			NAD			NMN
	0.17		38.23	37.54	37.84	40.53	41.04	41.16
	0.5		45.99	45.32	45.88	50.62	50.39	49.11
	1		51.12	51.37	50.99	55.48	55.33	56.61
	5		63.83	63.26	60.66	67.53	66.45	66.97
	30		73.35	72.53	73.11	73.76	73.87	73.16
	Pep I593-Q609
			NAD			NMN
	0.17		73.544	73.975	74.039	72.928	72.898	72.696
	0.5		74.822	74.309	74.636	74.444	73.973	73.949
	1		74.438	74.421	74.601	74.356	74.367	73.327
	5		73.662	74.873	74.528	72.989	73.294	72.435
	30		75.383	75.331	74.56	73.222	72.854	73.396
