# Supplementary material for: A conformation-specific nanobody targeting the nicotinamide mononucleotide-activated state of SARM1
Source: Nat Commun. 2022 Dec 22;13:7898. doi: 10.1038/s41467-022-35581-y (PMC9780360; doi:10.1038/s41467-022-35581-y)
Supplement: Supplementary file 8 — Source Data [file 41467_2022_35581_MOESM8_ESM.zip › NCOMMS-22-14729C_sd2/Source Data/Fig 6b.xlsx]

## Sheet: Sheet1
NAD	Non-D		10s-1		10s-2		10s-3		30s-1		30s-2		30s-3		1min-1		1min-2		1min-3		5min-1		5min-2		5min-3		30min-1		30min-2		30min-3
	700.123	3.17756e+08	700.124	3.76439e+07	700.124	4.5177e+07	700.124	4.84634e+07	700.124	2.17751e+07	700.125	2.25189e+07	700.125	2.46032e+07	700.125	1.21261e+07	700.125	1.5398e+07	700.125	1.41588e+07	700.125	4.04103e+06	700.125	2.61828e+06	700.125	3.19485e+06	700.125	741670	700.125	624434	700.125	459072
	700.377	5.28611e+08	700.378	1.61403e+08	700.378	1.84389e+08	700.378	1.87454e+08	700.378	1.18273e+08	700.378	1.19686e+08	700.378	1.28433e+08	700.379	7.18965e+07	700.379	8.7816e+07	700.379	8.65489e+07	700.379	2.81849e+07	700.379	1.75599e+07	700.379	2.05004e+07	700.379	3.95015e+06	700.374	2.77001e+06	700.374	2.9872e+06
	700.626	4.45549e+08	700.627	2.79971e+08	700.627	3.09942e+08	700.627	3.27929e+08	700.627	2.43606e+08	700.627	2.46105e+08	700.627	2.68647e+08	700.627	1.58266e+08	700.628	1.89076e+08	700.628	1.8543e+08	700.628	8.11153e+07	700.628	5.93336e+07	700.628	6.96627e+07	700.628	1.07739e+07	700.628	8.1877e+06	700.628	1.12506e+07
	700.875	2.57812e+08	700.881	3.15462e+08	700.881	3.56787e+08	700.881	3.54932e+08	700.881	3.09469e+08	700.881	3.01457e+08	700.881	3.29264e+08	700.881	2.13925e+08	700.881	2.58046e+08	700.881	2.56547e+08	700.881	1.44011e+08	700.882	1.12161e+08	700.882	1.3499e+08	700.882	2.48579e+07	700.882	1.87486e+07	700.882	2.3866e+07
	701.129	1.25226e+08	701.13	2.62576e+08	701.13	2.92848e+08	701.13	2.97041e+08	701.13	2.94362e+08	701.13	2.8457e+08	701.13	3.09249e+08	701.13	2.12122e+08	701.131	2.58307e+08	701.131	2.60673e+08	701.131	1.88728e+08	701.131	1.51021e+08	701.131	1.83027e+08	701.131	4.66046e+07	701.131	3.65444e+07	701.131	5.10888e+07
	701.378	5.28592e+07	701.379	1.69479e+08	701.379	1.9341e+08	701.379	1.92488e+08	701.379	2.15376e+08	701.38	2.09635e+08	701.38	2.272e+08	701.38	1.64581e+08	701.38	2.04152e+08	701.38	2.05978e+08	701.38	1.84477e+08	701.38	1.57002e+08	701.38	1.82702e+08	701.385	6.93149e+07	701.385	5.38431e+07	701.385	7.50738e+07
	701.628	1.43817e+07	701.634	9.05732e+07	701.634	1.01576e+08	701.634	9.69088e+07	701.634	1.32077e+08	701.634	1.24232e+08	701.634	1.36751e+08	701.634	1.18078e+08	701.634	1.44403e+08	701.634	1.46732e+08	701.634	1.74752e+08	701.634	1.4688e+08	701.634	1.72135e+08	701.634	8.91154e+07	701.635	7.11602e+07	701.635	1.01914e+08
			701.883	4.39281e+07	701.883	4.91408e+07	701.883	4.92795e+07	701.883	7.56574e+07	701.883	7.09701e+07	701.884	7.74868e+07	701.884	7.28366e+07	701.884	8.99029e+07	701.884	9.62935e+07	701.884	1.40588e+08	701.884	1.23845e+08	701.884	1.45853e+08	701.884	9.03319e+07	701.884	7.09829e+07	701.884	1.02152e+08
			702.133	1.77693e+07	702.133	1.98094e+07	702.133	2.03872e+07	702.133	3.87469e+07	702.133	3.49067e+07	702.133	3.72091e+07	702.133	3.99809e+07	702.133	5.03753e+07	702.133	5.55893e+07	702.138	1.17699e+08	702.139	1.04958e+08	702.139	1.20071e+08	702.139	8.07214e+07	702.139	6.52476e+07	702.139	8.8272e+07
									702.383	2.28107e+07	702.383	2.03048e+07	702.383	2.08285e+07	702.383	2.30116e+07	702.383	2.95787e+07	702.383	3.31257e+07	702.388	9.75488e+07	702.388	8.87993e+07	702.388	1.01614e+08	702.388	7.60355e+07	702.389	6.10049e+07	702.389	8.73737e+07
															702.638	1.19518e+07	702.638	1.59139e+07	702.638	1.73971e+07	702.638	7.17777e+07	702.638	6.6686e+07	702.638	7.67891e+07	702.638	7.13742e+07	702.638	5.62138e+07	702.639	8.41924e+07
															702.888	6.08946e+06	702.888	7.96011e+06	702.888	8.49127e+06	702.893	4.84497e+07	702.893	4.74485e+07	702.893	5.59262e+07	702.893	7.20129e+07	702.894	5.60104e+07	702.894	8.09659e+07
															703.143	2.91956e+06	703.143	3.90235e+06	703.143	4.35762e+06	703.143	3.24289e+07	703.143	3.26071e+07	703.144	3.74453e+07	703.144	7.12086e+07	703.144	5.6232e+07	703.144	8.28532e+07
																					703.394	2.21344e+07	703.394	1.93456e+07	703.394	2.3275e+07	703.394	6.35708e+07	703.394	4.89634e+07	703.394	7.15875e+07
																					703.644	1.13223e+07	703.644	1.13827e+07	703.644	1.31472e+07	703.644	4.99265e+07	703.644	3.68972e+07	703.645	5.75882e+07
																					703.895	6.58979e+06	703.895	6.07229e+06	703.895	7.27222e+06	703.895	3.41125e+07	703.895	2.54089e+07	703.895	3.78072e+07
																											704.151	2.12888e+07	704.151	1.49805e+07	704.146	2.30034e+07
																											704.396	1.17402e+07	704.397	8.6397e+06	704.397	1.24214e+07
																											704.653	5.62409e+06	704.653	3.95972e+06	704.653	5.70849e+06
NMN	Non-D		10s-1		10s-2		10s-3		30s-1		30s-2		30s-3		1min-1		1min-2		1min-3		5min-1		5min-2		5min-3		30min-1		30min-2		30min-3
	700.123	3.17756e+08	700.125	4.06735e+07	700.126	4.7756e+06	700.126	3.70168e+07	700.126	1.25235e+07	700.126	1.35899e+07	700.126	1.39535e+07	700.126	8.9084e+06	700.126	8.70026e+06	700.125	6.84897e+06	700.125	1.26501e+06	700.129	1.37661e+06	700.129	1.0699e+06	700.128	132857	700.133	268892	700.127	362385
	700.377	5.28611e+08	700.379	1.50054e+08	700.379	1.6502e+07	700.379	1.41418e+08	700.379	7.08297e+07	700.38	7.43128e+07	700.38	7.67083e+07	700.38	4.98417e+07	700.379	5.30928e+07	700.379	4.22482e+07	700.379	7.48073e+06	700.378	8.5761e+06	700.377	7.66637e+06	700.377	1.46243e+06	700.376	1.57171e+06	700.376	1.32185e+06
	700.626	4.45549e+08	700.628	2.84639e+08	700.628	3.38901e+07	700.628	2.62799e+08	700.628	1.58303e+08	700.628	1.68103e+08	700.628	1.71828e+08	700.628	1.21936e+08	700.628	1.25304e+08	700.628	1.04397e+08	700.627	2.25597e+07	700.632	2.95747e+07	700.631	2.64138e+07	700.631	4.94673e+06	700.63	2.96846e+06	700.63	2.51108e+06
	700.875	2.57812e+08	700.882	3.16104e+08	700.877	3.75509e+07	700.877	3.01661e+08	700.882	2.08906e+08	700.882	2.19457e+08	700.882	2.15427e+08	700.882	1.70714e+08	700.882	1.8e+08	700.882	1.59052e+08	700.881	5.0219e+07	700.881	6.25032e+07	700.88	6.1104e+07	700.88	7.15752e+06	700.879	5.28764e+06	700.879	4.56383e+06
	701.129	1.25226e+08	701.131	2.91559e+08	701.131	3.56891e+07	701.131	2.73501e+08	701.131	2.25213e+08	701.131	2.29637e+08	701.131	2.30579e+08	701.131	1.97417e+08	701.131	2.04199e+08	701.131	1.81335e+08	701.13	7.2799e+07	701.135	9.51866e+07	701.134	9.31565e+07	701.134	1.39743e+07	701.133	9.90522e+06	701.133	1.02025e+07
	701.378	5.28592e+07	701.38	2.12422e+08	701.38	2.53093e+07	701.381	1.94173e+08	701.381	1.89313e+08	701.381	1.89548e+08	701.381	1.90485e+08	701.381	1.78348e+08	701.381	1.775e+08	701.385	1.78136e+08	701.385	8.99937e+07	701.384	1.21294e+08	701.384	1.21326e+08	701.383	2.21401e+07	701.383	1.81213e+07	701.387	2.07613e+07
	701.628	1.43817e+07	701.635	1.25635e+08	701.635	1.44574e+07	701.635	1.09086e+08	701.635	1.41124e+08	701.635	1.42594e+08	701.635	1.37121e+08	701.635	1.52965e+08	701.635	1.59057e+08	701.635	1.63778e+08	701.634	9.81278e+07	701.634	1.20082e+08	701.638	1.23739e+08	701.637	3.83905e+07	701.637	3.28079e+07	701.636	3.70322e+07
			701.884	7.00748e+07	701.884	8.53309e+06	701.885	5.962e+07	701.885	1.01561e+08	701.885	9.45562e+07	701.885	9.53347e+07	701.885	1.25292e+08	701.885	1.27553e+08	701.884	1.26221e+08	701.889	9.07507e+07	701.888	1.22776e+08	701.888	1.28253e+08	701.887	5.74628e+07	701.886	4.71065e+07	701.886	5.47988e+07
			702.134	3.32814e+07	702.134	4.21212e+06	702.134	3.02173e+07	702.134	6.03356e+07	702.134	5.7339e+07	702.134	5.89146e+07	702.139	8.73426e+07	702.139	8.7807e+07	702.139	9.61549e+07	702.138	9.20754e+07	702.138	1.2138e+08	702.137	1.22969e+08	702.142	7.22432e+07	702.141	6.19919e+07	702.141	7.47932e+07
			702.384	1.91154e+07	702.384	2.10339e+06	702.384	1.56437e+07	702.384	3.35054e+07	702.384	3.38516e+07	702.384	3.2323e+07	702.389	6.23986e+07	702.389	6.54817e+07	702.389	7.16522e+07	702.388	8.55807e+07	702.388	1.08618e+08	702.392	1.14018e+08	702.391	9.33445e+07	702.391	7.99236e+07	702.39	9.57727e+07
			702.639	8.29893e+06	702.639	815602	702.639	4.65536e+06	702.639	1.87341e+07	702.639	1.73507e+07	702.639	1.76788e+07	702.639	3.83765e+07	702.639	4.12744e+07	702.639	4.52098e+07	702.643	7.35768e+07	702.642	9.89708e+07	702.642	1.05602e+08	702.641	1.05488e+08	702.641	9.37541e+07	702.64	1.10452e+08
									702.889	8.65549e+06	702.889	7.98894e+06	702.889	7.70085e+06	702.889	2.04167e+07	702.889	2.18589e+07	702.894	2.55081e+07	702.893	6.11232e+07	702.893	8.75349e+07	702.892	9.02011e+07	702.891	1.11763e+08	702.896	9.65623e+07	702.895	1.2254e+08
									703.144	3.76183e+06	703.144	3.3589e+06	703.144	3.09839e+06	703.144	1.16144e+07	703.144	1.29108e+07	703.144	1.31518e+07	703.143	4.85424e+07	703.143	6.48996e+07	703.142	6.82542e+07	703.147	1.20259e+08	703.146	1.06985e+08	703.146	1.3011e+08
															703.395	6.37976e+06	703.394	6.57971e+06	703.394	7.05819e+06	703.394	3.23388e+07	703.393	4.29975e+07	703.398	4.73796e+07	703.397	1.13432e+08	703.396	1.00822e+08	703.396	1.25124e+08
															703.645	3.25415e+06	703.645	3.23689e+06	703.644	3.45938e+06	703.644	2.05227e+07	703.649	2.83613e+07	703.648	3.03182e+07	703.647	9.636e+07	703.647	8.61536e+07	703.646	1.0399e+08
																					703.9	1.12852e+07	703.899	1.65035e+07	703.899	1.72349e+07	703.898	6.89643e+07	703.897	6.36234e+07	703.897	7.62474e+07
																					704.15	4.84014e+06	704.15	6.65081e+06	704.149	8.25362e+06	704.149	4.47162e+07	704.148	4.04029e+07	704.148	4.79944e+07
																					704.401	2.70193e+06	704.401	3.55176e+06	704.4	4.21859e+06	704.4	2.49015e+07	704.399	2.19915e+07	704.399	2.71398e+07
																											704.651	1.28228e+07	704.65	1.08721e+07	704.655	1.41367e+07
																											704.902	5.2566e+06	704.901	4.65158e+06	704.906	5.09639e+06
Bimodal isotopic envelopes for the SARM1 helix α13 (peptide spanning residues 236-259). Relative amount in the closed and open state in presence of NAD and NMN as seen by HDX. Deuteration time points are indicated. Open to close transition kinetics for SARM1 helix α13 is calculated by fit of two gaussians. The fitted peak area parameter was used to calculate the relative amount of open state by t…
