# Supplementary material for: A conformation-specific nanobody targeting the nicotinamide mononucleotide-activated state of SARM1
Source: Nat Commun. 2022 Dec 22;13:7898. doi: 10.1038/s41467-022-35581-y (PMC9780360; doi:10.1038/s41467-022-35581-y)
Supplement: Supplementary file 8 — Source Data [file 41467_2022_35581_MOESM8_ESM.zip › NCOMMS-22-14729C_sd2/Source Data/Fig 6c.xlsx]

## Sheet: Sheet1
		Close%	Open%	Close%	Open%
	10s	0.885375	0.114625	0.800379	0.199621
		0.889403	0.110597	0.79234	0.20766
		0.890936	0.109064	0.794328	0.205672
	30s	0.871535	0.128465	0.733958	0.266042
		0.856529	0.143471	0.744164	0.255836
		0.855225	0.144775	0.75439	0.24561
	1min	0.753634	0.246366	0.701483	0.298517
		0.770503	0.229497	0.70229	0.29771
		0.77258	0.22742	0.709448	0.290552
	5min	0.705688	0.294312	0.601315	0.398685
		0.691424	0.308576	0.588753	0.411247
		0.697875	0.302125	0.586814	0.413186
	30min	0.569976	0.430024	0.357389	0.642611
		0.575755	0.424245	0.362765	0.637235
		0.562327	0.437673	0.351255	0.648745
	Structure of the NAD bound SARM1 showing ARM-TIR domain interface with the ARM helix α13 indicated in red.
