# Supplementary material for: A conformation-specific nanobody targeting the nicotinamide mononucleotide-activated state of SARM1
Source: Nat Commun. 2022 Dec 22;13:7898. doi: 10.1038/s41467-022-35581-y (PMC9780360; doi:10.1038/s41467-022-35581-y)
Supplement: Supplementary file 8 — Source Data [file 41467_2022_35581_MOESM8_ESM.zip › NCOMMS-22-14729C_sd2/Source Data/Fig S1.xlsx]

## Sheet: Sheet1
SRP analysis for the affinity between Nb-C6 and SARM1.
	Signal									Fitting
Time(s)	1.5625 nM	3.125 nM	6.25 nM	12.5 nM	25 nM	50 nM	100 nM	200 nM	400 nM	1.5625 nM	3.125 nM	6.25 nM	12.5 nM	25 nM	50 nM	100 nM	200 nM	400 nM
0										0	0	0	0	0	0	0	0	0
0.100006										8.818	10.1	14.3	17.64	16.91	7.105	12.01	0.8208	-0.3429
0.200012										8.82128	10.1066	14.3131	17.6662	16.9625	7.20993	12.2198	1.2403	0.495782
0.300018										8.82456	10.1131	14.3262	17.6924	17.0149	7.31469	12.4292	1.65868	1.33081
0.400024										8.82783	10.1196	14.3393	17.7186	17.0672	7.41924	12.6382	2.07582	2.16221
0.5										8.83109	10.1262	14.3524	17.7447	17.1194	7.52359	12.8466	2.49171	2.98974
0.600006										8.83435	10.1327	14.3654	17.7708	17.1715	7.62774	13.0546	2.90637	3.81393
0.700012										8.83761	10.1392	14.3784	17.7968	17.2235	7.73165	13.262	3.31967	4.63453
0.800018										8.84086	10.1457	14.3914	17.8228	17.2754	7.8354	13.469	3.73186	5.45157
0.900024										8.8441	10.1522	14.4044	17.8487	17.3273	7.93894	13.6756	4.14284	6.26507
1										8.84734	10.1587	14.4173	17.8746	17.379	8.04228	13.8817	4.5526	7.07479
1.10001										8.85058	10.1651	14.4302	17.9004	17.4307	8.14543	14.0873	4.96114	7.88124
1.20001										8.85381	10.1716	14.4432	17.9262	17.4822	8.24834	14.2924	5.36835	8.6842
1.30002										8.85703	10.178	14.456	17.952	17.5337	8.35109	14.4971	5.77449	9.48369
1.40002										8.86025	10.1845	14.4689	17.9777	17.5851	8.45364	14.7013	6.17942	10.2797
1.5										8.86346	10.1909	14.4818	18.0034	17.6364	8.55599	14.905	6.58315	11.072
1.60001										8.86667	10.1973	14.4946	18.029	17.6876	8.65815	15.1083	6.9857	11.8612
1.70001										8.86988	10.2037	14.5074	18.0546	17.7387	8.76008	15.3111	7.38694	12.6469
1.80002	3.2932	2.38841	3.50691	4.5186	5.8471	7.9641	10.8343	15.3017	22.681	8.87307	10.2101	14.5202	18.0802	17.7897	8.86185	15.5135	7.78712	13.4293
1.90002	3.3203	2.4126	3.5734	4.547	6.0503	8.2315	11.2159	16.0629	23.5826	8.87627	10.2165	14.5329	18.1057	17.8406	8.96342	15.7154	8.18612	14.2082
2	3.3362	2.4426	3.6184	4.5539	6.0637	8.3647	11.4635	16.514	24.7606	8.87946	10.2229	14.5457	18.1312	17.8915	9.0648	15.9169	8.58394	14.9836
2.10001	3.4376	2.4912	3.6534	4.62709	6.1039	8.6738	11.8643	16.8752	25.7718	8.88264	10.2292	14.5584	18.1566	17.9423	9.16598	16.1179	8.9806	15.7559
2.20001	3.47694	2.49504	3.66234	4.6564	6.139	8.727	12.0732	17.5633	27.0201	8.88582	10.2356	14.5711	18.182	17.9929	9.26694	16.3184	9.37597	16.5248
2.30002	3.625	2.62712	3.78552	4.7885	6.3568	8.9368	12.526	18.029	27.9538	8.88899	10.2419	14.5838	18.2073	18.0435	9.36774	16.5185	9.77031	17.2904
2.40002	3.6912	2.6614	3.8078	4.8646	6.4582	9.0676	12.799	18.6472	28.7441	8.89216	10.2483	14.5964	18.2326	18.094	9.46835	16.7182	10.1635	18.0527
2.5	3.7753	2.6614	3.8078	5.0698	6.576	9.3067	13.0093	19.1292	29.7141	8.89532	10.2546	14.6091	18.2578	18.1444	9.56877	16.9174	10.5555	18.8116
2.60001	3.7618	2.6332	3.8143	5.08018	6.6888	9.5068	13.236	19.6624	30.4677	8.89848	10.2609	14.6217	18.2831	18.1947	9.669	17.1161	10.9464	19.5673
2.70001	3.82422	2.63142	3.87992	5.1374	6.7154	9.6886	13.5995	20.1695	31.3545	8.90164	10.2672	14.6343	18.3082	18.245	9.769	17.3144	11.336	20.3199
2.80002	3.8174	2.60053	3.89733	5.1372	6.7542	9.8643	13.8845	20.585	32.2571	8.90479	10.2735	14.6469	18.3334	18.2951	9.86885	17.5123	11.7246	21.0691
2.90002	3.8319	2.6157	3.97523	5.1564	6.8272	9.9784	14.1478	21.0558	33.1508	8.90793	10.2798	14.6594	18.3585	18.3452	9.96851	17.7097	12.1121	21.8152
3	3.9051	2.6691	4.0566	5.1683	6.9671	10.1571	14.3944	21.5579	34.0813	8.91107	10.286	14.672	18.3835	18.3952	10.068	17.9067	12.4984	22.5579
3.10001	3.9336	2.6514	4.0962	5.28436	7.1045	10.291	14.6816	22.031	34.9949	8.9142	10.2923	14.6845	18.4085	18.4451	10.1673	18.1033	12.8836	23.2976
3.20001	3.93102	2.65802	4.04262	5.2634	7.1453	10.374	14.96	22.4679	35.7076	8.91733	10.2986	14.697	18.4335	18.4949	10.2663	18.2994	13.2676	24.0341
3.30002	3.916	2.65313	4.04283	5.3184	7.1771	10.4376	15.1959	22.9149	36.4351	8.92046	10.3048	14.7095	18.4584	18.5446	10.3653	18.495	13.6506	24.7674
3.40002	3.9379	2.6775	4.06393	5.3509	7.2412	10.5912	15.4453	23.3167	37.2523	8.92358	10.311	14.722	18.4833	18.5942	10.464	18.6903	14.0324	25.4976
3.5	3.9575	2.7006	4.0909	5.4157	7.2905	10.726	15.6917	23.7961	38.0039	8.92669	10.3173	14.7344	18.5082	18.6438	10.5625	18.8851	14.4132	26.2245
3.60001	3.9893	2.7344	4.1205	5.47007	7.3427	10.8653	15.9645	24.2581	38.7724	8.9298	10.3235	14.7468	18.533	18.6933	10.6609	19.0795	14.7928	26.9485
3.70001	4.00272	2.75222	4.13282	5.5199	7.4101	10.9913	16.203	24.6994	39.5045	8.93291	10.3297	14.7592	18.5577	18.7426	10.759	19.2734	15.1712	27.6694
3.80002	4.0114	2.73183	4.12193	5.5565	7.4575	11.093	16.4349	25.1296	40.1809	8.93601	10.3359	14.7716	18.5825	18.7919	10.857	19.467	15.5487	28.3872
3.90002	4.0328	2.7399	4.15683	5.5914	7.5257	11.218	16.6848	25.5245	40.9339	8.9391	10.3421	14.784	18.6071	18.8412	10.9548	19.6601	15.925	29.1019
4	4.0471	2.7596	4.157	5.6255	7.5866	11.3383	16.9131	25.9274	41.6303	8.94219	10.3483	14.7963	18.6318	18.8903	11.0525	19.8527	16.3003	29.8134
4.10001	4.0462	2.7838	4.1597	5.66307	7.6283	11.4614	17.1506	26.3506	42.3157	8.94528	10.3544	14.8086	18.6564	18.9393	11.1499	20.045	16.6745	30.522
4.20001	4.05953	2.78793	4.17373	5.6974	7.6914	11.5835	17.39	26.7745	42.9938	8.94836	10.3606	14.8209	18.681	18.9883	11.2471	20.2368	17.0475	31.2277
4.30002	4.0836	2.79752	4.16702	5.7335	7.7486	11.7087	17.6399	27.1814	43.6667	8.95144	10.3667	14.8332	18.7055	19.0372	11.3442	20.4282	17.4195	31.9303
4.40002	4.079	2.7893	4.15343	5.7375	7.7714	11.823	17.8354	27.5826	44.3289	8.95451	10.3729	14.8455	18.73	19.086	11.4411	20.6192	17.7904	32.6299
4.5	4.0885	2.7985	4.1596	5.7564	7.8191	11.9268	18.0724	27.9979	44.9984	8.95758	10.379	14.8577	18.7545	19.1347	11.5379	20.8097	18.1603	33.3264
4.60001	4.0987	2.7986	4.176	5.78487	7.8592	12.0418	18.3091	28.4015	45.6832	8.96064	10.3851	14.87	18.7789	19.1834	11.6344	20.9999	18.5291	34.02
4.70001	4.10142	2.80142	4.19012	5.8099	7.9126	12.1437	18.5326	28.8167	46.3311	8.9637	10.3912	14.8822	18.8032	19.2319	11.7307	21.1896	18.8968	34.7108
4.80002	4.1144	2.80623	4.18763	5.8439	7.9677	12.2464	18.7632	29.2226	46.9986	8.96675	10.3973	14.8944	18.8276	19.2804	11.8269	21.3789	19.2635	35.3986
4.90002	4.1211	2.8161	4.20633	5.8802	8.019	12.366	18.9835	29.6194	47.6402	8.9698	10.4034	14.9066	18.8519	19.3288	11.9229	21.5678	19.6291	36.0835
5	4.1414	2.8208	4.2254	5.9144	8.0618	12.479	19.2044	30.0165	48.2844	8.97285	10.4095	14.9187	18.8761	19.3771	12.0188	21.7563	19.9937	36.7652
5.10001	4.1566	2.8465	4.2569	5.93907	8.1254	12.5966	19.436	30.4087	48.928	8.97589	10.4156	14.9309	18.9004	19.4254	12.1144	21.9444	20.3573	37.4443
5.20001	4.16492	2.84922	4.25672	5.9641	8.1726	12.7082	19.6652	30.7824	49.5671	8.97892	10.4217	14.943	18.9245	19.4735	12.2099	22.132	20.7197	38.1205
5.30002	4.1697	2.85152	4.26402	5.9852	8.2295	12.8279	19.8784	31.1466	50.1675	8.98195	10.4277	14.9551	18.9487	19.5216	12.3052	22.3193	21.0812	38.7939
5.40002	4.1848	2.8454	4.27483	6.0109	8.2866	12.9485	20.0979	31.5115	50.8039	8.98498	10.4338	14.9672	18.9728	19.5696	12.4004	22.5062	21.4416	39.4644
5.5	4.1989	2.8507	4.2949	6.0423	8.3542	13.0606	20.3221	31.9065	51.4179	8.988	10.4398	14.9792	18.9969	19.6175	12.4953	22.6926	21.801	40.1318
5.60001	4.215	2.8672	4.3121	6.07327	8.4122	13.1769	20.5603	32.3135	52.0283	8.99102	10.4458	14.9913	19.0209	19.6654	12.5901	22.8787	22.1594	40.7967
5.70001	4.21423	2.87433	4.32763	6.0966	8.4774	13.2829	20.7808	32.6861	52.6209	8.99403	10.4519	15.0033	19.0449	19.7131	12.6847	23.0643	22.5167	41.4587
5.80002	4.2313	2.89093	4.35193	6.13	8.5413	13.3985	20.9931	33.0616	53.2084	8.99704	10.4579	15.0153	19.0689	19.7608	12.7792	23.2495	22.873	42.1179
5.90002	4.2447	2.9101	4.37532	6.1647	8.6023	13.5153	21.204	33.4259	53.8114	9.00005	10.4639	15.0273	19.0928	19.8084	12.8734	23.4344	23.2284	42.7744
6	4.2541	2.9225	4.3984	6.2033	8.6592	13.6328	21.4071	33.7928	54.405	9.00305	10.4699	15.0393	19.1167	19.8559	12.9675	23.6188	23.5827	43.4278
6.10001	4.2727	2.9332	4.4204	6.23328	8.7194	13.7421	21.6115	34.165	54.971	9.00604	10.4758	15.0512	19.1405	19.9034	13.0615	23.8029	23.936	44.0787
6.20001	4.28242	2.93572	4.43682	6.2694	8.7745	13.8437	21.82	34.5318	55.5266	9.00903	10.4818	15.0631	19.1643	19.9508	13.1552	23.9865	24.2882	44.7269
6.30002	4.2927	2.94152	4.45512	6.3007	8.8298	13.9428	22.0349	34.8973	56.0749	9.01202	10.4878	15.0751	19.1881	19.998	13.2488	24.1698	24.6395	45.3724
6.40002	4.2952	2.9408	4.46862	6.3368	8.8756	14.0461	22.2535	35.262	56.629	9.015	10.4937	15.087	19.2118	20.0453	13.3422	24.3527	24.9898	46.0151
6.5	4.3085	2.9411	4.4907	6.3681	8.9286	14.1591	22.4709	35.6222	57.1756	9.01798	10.4997	15.0988	19.2355	20.0924	13.4355	24.5351	25.3392	46.6549
6.60001	4.319	2.9486	4.5103	6.40408	8.9911	14.2786	22.6781	35.9852	57.7249	9.02095	10.5056	15.1107	19.2592	20.1395	13.5286	24.7172	25.6875	47.2923
6.70001	4.32832	2.95952	4.52862	6.4445	9.0522	14.3947	22.8876	36.3357	58.2769	9.02392	10.5116	15.1226	19.2828	20.1864	13.6215	24.8989	26.0348	47.9269
6.80002	4.3377	2.97452	4.54782	6.4794	9.1181	14.5018	23.0928	36.6949	58.8356	9.02688	10.5175	15.1344	19.3064	20.2334	13.7142	25.0802	26.3811	48.5589
6.90002	4.3487	2.9837	4.56512	6.5196	9.1787	14.6167	23.2987	37.0529	59.3816	9.02984	10.5234	15.1462	19.33	20.2802	13.8068	25.2611	26.7265	49.1883
7	4.3513	2.9905	4.575	6.5481	9.2336	14.7228	23.5007	37.3972	59.9016	9.0328	10.5293	15.158	19.3535	20.327	13.8993	25.4417	27.071	49.8148
7.10001	4.3621	3.0069	4.5963	6.58018	9.295	14.8422	23.7122	37.7529	60.4321	9.03575	10.5352	15.1698	19.377	20.3736	13.9915	25.6218	27.4144	50.4389
7.20001	4.36552	3.01782	4.61552	6.6126	9.3558	14.9563	23.9115	38.1156	60.9612	9.0387	10.5411	15.1815	19.4004	20.4202	14.0836	25.8015	27.7568	51.0603
7.30002	4.3676	3.02842	4.62982	6.6361	9.4114	15.0592	24.1108	38.475	61.4774	9.04164	10.547	15.1933	19.4238	20.4668	14.1755	25.9809	28.0983	51.6792
7.40002	4.3697	3.0387	4.64222	6.6644	9.466	15.1616	24.3083	38.8199	62.0055	9.04458	10.5528	15.205	19.4472	20.5132	14.2673	26.1599	28.4389	52.2955
7.5	4.3749	3.0433	4.6528	6.6875	9.5219	15.2678	24.5047	39.1649	62.5246	9.04751	10.5587	15.2167	19.4705	20.5596	14.3589	26.3386	28.7785	52.909
7.60001	4.3793	3.0545	4.6637	6.71558	9.5772	15.3737	24.7057	39.5084	63.0342	9.05044	10.5646	15.2284	19.4938	20.6059	14.4503	26.5168	29.1172	53.5202
7.70001	4.38662	3.06362	4.67842	6.7436	9.6342	15.4835	24.9089	39.8464	63.5377	9.05337	10.5704	15.2401	19.5171	20.6522	14.5416	26.6946	29.4548	54.1287
7.80002	4.3823	3.05952	4.68302	6.7604	9.679	15.5821	25.1003	40.1777	64.0224	9.05629	10.5762	15.2517	19.5403	20.6983	14.6327	26.8721	29.7916	54.7348
7.90002	4.3914	3.0688	4.69962	6.7962	9.7423	15.6862	25.3085	40.5179	64.5024	9.05921	10.5821	15.2633	19.5635	20.7444	14.7237	27.0493	30.1274	55.3383
8	4.4005	3.0778	4.7073	6.8247	9.8033	15.7907	25.5145	40.8564	64.9828	9.06212	10.5879	15.275	19.5867	20.7904	14.8145	27.226	30.4623	55.9392
8.10001	4.4067	3.0853	4.724	6.85848	9.8618	15.8871	25.7177	41.1964	65.4771	9.06503	10.5937	15.2866	19.6098	20.8364	14.9051	27.4024	30.7962	56.5377
8.20001	4.41012	3.10192	4.73882	6.8916	9.9156	15.9903	25.9247	41.5259	65.9554	9.06794	10.5995	15.2982	19.6329	20.8822	14.9955	27.5783	31.1292	57.1337
8.30002	4.4184	3.11482	4.75772	6.925	9.9774	16.0953	26.1319	41.8464	66.4131	9.07084	10.6053	15.3097	19.656	20.928	15.0859	27.754	31.4613	57.7272
8.40002	4.4242	3.1313	4.77342	6.9573	10.0358	16.1981	26.3293	42.1705	66.8887	9.07374	10.6111	15.3213	19.679	20.9737	15.176	27.9293	31.7924	58.3183
8.5	4.429	3.1397	4.7878	6.9789	10.0849	16.2981	26.5218	42.4974	67.3577	9.07663	10.6169	15.3328	19.702	21.0194	15.266	28.1042	32.1227	58.9068
8.60001	4.4423	3.1464	4.7968	7.00488	10.1421	16.4032	26.7211	42.83	67.8087	9.07952	10.6226	15.3443	19.7249	21.065	15.3559	28.2787	32.452	59.493
8.70001	4.44982	3.15252	4.80832	7.0269	10.1975	16.5097	26.9144	43.1469	68.2584	9.0824	10.6284	15.3558	19.7479	21.1105	15.4455	28.4528	32.7803	60.0767
8.80002	4.4551	3.16362	4.82632	7.0552	10.2538	16.6082	27.0941	43.4688	68.7256	9.08528	10.6341	15.3673	19.7707	21.1559	15.5351	28.6266	33.1078	60.658
8.90002	4.4576	3.1658	4.83542	7.0799	10.3037	16.6987	27.269	43.781	69.171	9.08816	10.6399	15.3788	19.7936	21.2013	15.6244	28.8001	33.4344	61.237
9	4.466	3.1714	4.8531	7.1093	10.3559	16.7909	27.462	44.0879	69.6226	9.09103	10.6456	15.3902	19.8164	21.2466	15.7137	28.9732	33.7601	61.8133
9.10001	4.4713	3.1744	4.874	7.13858	10.413	16.8852	27.6441	44.4139	70.0642	9.0939	10.6514	15.4017	19.8392	21.2918	15.8027	29.1459	34.0849	62.3875
9.20001	4.48662	3.18682	4.89482	7.1761	10.4749	16.9909	27.8377	44.733	70.5042	9.09676	10.6571	15.4131	19.8619	21.3369	15.8916	29.3182	34.4087	62.9593
9.30002	4.4916	3.19602	4.90672	7.2098	10.5249	17.0943	28.032	45.0473	70.9479	9.09962	10.6628	15.4245	19.8847	21.382	15.9804	29.4902	34.7317	63.5287
9.40002	4.4994	3.2055	4.91692	7.2438	10.5733	17.1965	28.2241	45.354	71.3924	9.10248	10.6685	15.4359	19.9074	21.427	16.069	29.6619	35.0539	64.0958
9.5	4.5089	3.2165	4.9345	7.2726	10.6289	17.2981	28.4143	45.6495	71.8348	9.10533	10.6742	15.4473	19.93	21.472	16.1574	29.8332	35.3751	64.6603
9.60001	4.511	3.2208	4.9444	7.29688	10.6765	17.4006	28.6054	45.9433	72.2694	9.10818	10.6799	15.4586	19.9526	21.5168	16.2457	30.0041	35.6954	65.2227
9.70001	4.51592	3.23062	4.96632	7.3256	10.7292	17.503	28.8067	46.2399	72.7125	9.11102	10.6856	15.47	19.9752	21.5616	16.3338	30.1746	36.0148	65.7828
9.80002	4.5229	3.23732	4.98352	7.3575	10.7835	17.6019	29.0063	46.5359	73.1474	9.11386	10.6912	15.4813	19.9978	21.6064	16.4218	30.3449	36.3334	66.3406
9.90002	4.531	3.2539	4.98852	7.3901	10.8378	17.696	29.2112	46.8397	73.5808	9.1167	10.6969	15.4926	20.0203	21.651	16.5097	30.5148	36.6511	66.8961
10	4.535	3.2607	4.9991	7.4191	10.8914	17.7902	29.4047	47.1419	74.0023	9.11953	10.7026	15.5039	20.0428	21.6956	16.5974	30.6843	36.968	67.4491
10.1	4.5384	3.2699	5.0087	7.44848	10.9435	17.8826	29.5847	47.434	74.4203	9.12236	10.7082	15.5151	20.0652	21.7401	16.6849	30.8535	37.2839	68
10.2	4.54072	3.27862	5.02722	7.4798	10.9922	17.9769	29.7782	47.7227	74.8448	9.12519	10.7139	15.5264	20.0876	21.7846	16.7723	31.0223	37.5989	68.5487
10.3	4.5518	3.28702	5.04702	7.5127	11.0527	18.0769	29.9736	48.0232	75.2772	9.12801	10.7195	15.5376	20.11	21.829	16.8595	31.1908	37.9132	69.0952
10.4	4.5631	3.2997	5.06842	7.5455	11.1142	18.1767	30.1472	48.3302	75.6909	9.13082	10.7251	15.5489	20.1324	21.8733	16.9466	31.3589	38.2266	69.6393
10.5	4.568	3.3078	5.0783	7.5719	11.1699	18.2715	30.3241	48.6254	76.1034	9.13364	10.7307	15.5601	20.1547	21.9175	17.0335	31.5267	38.5391	70.1811
10.6	4.5747	3.313	5.0903	7.59828	11.222	18.3674	30.5151	48.9319	76.509	9.13645	10.7363	15.5713	20.177	21.9617	17.1203	31.6942	38.8508	70.7209
10.7	4.58392	3.32332	5.10102	7.6237	11.2811	18.4655	30.7053	49.2445	76.9132	9.13925	10.7419	15.5825	20.1992	22.0058	17.2069	31.8613	39.1615	71.2584
10.8	4.6	3.33922	5.12232	7.6625	11.3457	18.5682	30.8964	49.5552	77.3191	9.14205	10.7475	15.5936	20.2215	22.0499	17.2934	32.0281	39.4715	71.7938
10.9	4.6205	3.3521	5.14182	7.6966	11.411	18.664	31.081	49.8584	77.7214	9.14485	10.7531	15.6048	20.2437	22.0939	17.3798	32.1945	39.7807	72.3269
11	4.6382	3.3589	5.1609	7.7288	11.4701	18.7653	31.269	50.1609	78.1057	9.14764	10.7587	15.6159	20.2658	22.1378	17.466	32.3606	40.089	72.8577
11.1	4.6431	3.3655	5.1697	7.76068	11.5185	18.8565	31.4455	50.4476	78.4914	9.15043	10.7643	15.627	20.2879	22.1816	17.5521	32.5264	40.3965	73.3865
11.2	4.65292	3.37942	5.18262	7.791	11.5765	18.9523	31.6258	50.7401	78.8848	9.15322	10.7698	15.6381	20.31	22.2254	17.638	32.6917	40.703	73.9132
11.3	4.6633	3.39242	5.20912	7.8284	11.6339	19.0502	31.8143	51.0259	79.2717	9.156	10.7754	15.6492	20.3321	22.2691	17.7237	32.8568	41.0088	74.4377
11.4	4.6773	3.4028	5.23242	7.8646	11.6959	19.1423	32.0011	51.3071	79.6511	9.15878	10.7809	15.6603	20.3542	22.3128	17.8094	33.0216	41.3138	74.9601
11.5	4.7006	3.424	5.2617	7.9068	11.7682	19.2481	32.2029	51.5905	80.0432	9.16156	10.7865	15.6713	20.3762	22.3563	17.8948	33.186	41.618	75.4802
11.6	4.7088	3.4355	5.2815	7.93658	11.823	19.3479	32.3941	51.8686	80.4172	9.16433	10.792	15.6824	20.3981	22.3999	17.9802	33.3501	41.9213	75.9984
11.7	4.71952	3.45232	5.30812	7.966	11.8807	19.4473	32.5825	52.154	80.7854	9.1671	10.7975	15.6934	20.4201	22.4433	18.0654	33.5138	42.2237	76.5144
11.8	4.7265	3.46762	5.32982	8.0008	11.9386	19.5371	32.7721	52.4338	81.1493	9.16986	10.8031	15.7044	20.442	22.4867	18.1504	33.6773	42.5254	77.0284
11.9	4.7363	3.4816	5.34732	8.0296	11.9981	19.6253	32.9507	52.7101	81.5203	9.17262	10.8086	15.7154	20.4639	22.53	18.2353	33.8404	42.8263	77.5402
12	4.7453	3.4956	5.3656	8.0577	12.0498	19.7147	33.125	52.9813	81.8872	9.17538	10.8141	15.7264	20.4857	22.5733	18.3201	34.0032	43.1264	78.0499
12.1	4.7472	3.5072	5.381	8.08808	12.0993	19.8034	33.301	53.2389	82.2427	9.17813	10.8196	15.7374	20.5075	22.6165	18.4047	34.1656	43.4257	78.5576
12.2	4.75682	3.52212	5.40432	8.1203	12.1557	19.9042	33.4845	53.5135	82.6076	9.18088	10.8251	15.7483	20.5293	22.6596	18.4892	34.3277	43.7241	79.0633
12.3	4.7642	3.53562	5.41792	8.1573	12.1995	19.999	33.6648	53.7801	82.9783	9.18362	10.8305	15.7592	20.5511	22.7026	18.5735	34.4895	44.0217	79.5669
12.4	4.771	3.5479	5.43602	8.1853	12.252	20.0955	33.8353	54.0526	83.3374	9.18636	10.836	15.7702	20.5728	22.7456	18.6577	34.651	44.3186	80.0685
12.5	4.7769	3.5559	5.4537	8.2158	12.3023	20.1911	34.0131	54.3248	83.687	9.1891	10.8415	15.7811	20.5945	22.7886	18.7418	34.8121	44.6147	80.568
12.6	4.7859	3.5619	5.4675	8.25088	12.3567	20.2807	34.1887	54.6022	84.0327	9.19184	10.8469	15.792	20.6161	22.8314	18.8257	34.973	44.91	81.0655
12.7	4.79402	3.57252	5.48832	8.2896	12.4111	20.3759	34.364	54.8875	84.3902	9.19457	10.8524	15.8028	20.6378	22.8742	18.9095	35.1334	45.2044	81.5611
12.8	4.8047	3.58722	5.50652	8.3277	12.4588	20.4704	34.5301	55.1624	84.7554	9.19729	10.8578	15.8137	20.6594	22.917	18.9932	35.2936	45.4981	82.0547
12.9	4.8125	3.5993	5.52392	8.3593	12.5098	20.5597	34.6951	55.439	85.1075	9.20002	10.8633	15.8245	20.681	22.9597	19.0767	35.4535	45.7911	82.5463
13	4.818	3.6144	5.5454	8.3929	12.5628	20.6466	34.8674	55.7216	85.4534	9.20274	10.8687	15.8354	20.7025	23.0023	19.1601	35.6131	46.0832	83.0357
13.1	4.8235	3.6239	5.5654	8.42558	12.6153	20.7381	35.0341	56.0009	85.805	9.20545	10.8741	15.8462	20.724	23.0448	19.2433	35.7723	46.3746	83.5234
13.2	4.83042	3.62782	5.58042	8.4537	12.6606	20.8246	35.1999	56.2689	86.1499	9.20817	10.8796	15.857	20.7455	23.0873	19.3264	35.9312	46.6651	84.009
13.3	4.8354	3.63812	5.59902	8.4774	12.712	20.9147	35.368	56.5389	86.5007	9.21088	10.885	15.8678	20.767	23.1297	19.4093	36.0898	46.9549	84.4928
13.4	4.8388	3.6445	5.61762	8.5045	12.7615	20.9981	35.5328	56.8056	86.8389	9.21358	10.8904	15.8785	20.7884	23.1721	19.4922	36.2481	47.244	84.9746
13.5	4.8464	3.651	5.6329	8.5345	12.812	21.0832	35.7002	57.0635	87.1733	9.21628	10.8958	15.8893	20.8098	23.2144	19.5749	36.4061	47.5323	85.4543
13.6	4.8526	3.665	5.6549	8.56818	12.8648	21.1796	35.8772	57.3277	87.5172	9.21898	10.9011	15.9	20.8311	23.2567	19.6574	36.5638	47.8198	85.9323
13.7	4.85622	3.67052	5.67592	8.6	12.9173	21.2735	36.0504	57.5861	87.8615	9.22168	10.9065	15.9108	20.8525	23.2988	19.7398	36.7211	48.1065	86.4083
13.8	4.8723	3.68522	5.70062	8.6314	12.9733	21.368	36.2257	57.8488	88.2016	9.22437	10.9119	15.9215	20.8738	23.341	19.8221	36.8782	48.3925	86.8825
13.9	4.8793	3.694	5.72182	8.6621	13.0284	21.4611	36.4006	58.1085	88.5287	9.22706	10.9173	15.9322	20.8951	23.383	19.9043	37.0349	48.6778	87.3547
14	4.8925	3.7118	5.7468	8.6943	13.0818	21.5569	36.5765	58.371	88.8714	9.22974	10.9226	15.9429	20.9163	23.425	19.9863	37.1914	48.9623	87.825
14.1	4.8962	3.7177	5.7611	8.72178	13.1278	21.6393	36.7395	58.6324	89.2003	9.23242	10.928	15.9536	20.9375	23.467	20.0682	37.3475	49.2461	88.2935
14.2	4.90252	3.72272	5.77832	8.7478	13.1774	21.7302	36.9043	58.883	89.5247	9.2351	10.9333	15.9642	20.9587	23.5088	20.15	37.5033	49.529	88.7601
14.3	4.9054	3.72622	5.79052	8.7739	13.224	21.8204	37.0737	59.1397	89.8527	9.23777	10.9387	15.9749	20.9799	23.5506	20.2316	37.6588	49.8113	89.2249
14.4	4.912	3.7311	5.81082	8.8015	13.2772	21.9108	37.2411	59.3968	90.1822	9.24045	10.944	15.9855	21.001	23.5924	20.3131	37.814	50.0928	89.6878
14.5	4.9171	3.7391	5.8276	8.8302	13.3274	21.9998	37.4117	59.66	90.5062	9.24311	10.9493	15.9961	21.0221	23.6341	20.3945	37.969	50.3736	90.1487
14.6	4.9222	3.7556	5.8513	8.86218	13.383	22.0906	37.59	59.9285	90.8377	9.24578	10.9546	16.0067	21.0432	23.6757	20.4757	38.1236	50.6537	90.608
14.7	4.92862	3.76262	5.86852	8.8885	13.4343	22.1783	37.7618	60.1724	91.1743	9.24844	10.96	16.0173	21.0642	23.7173	20.5568	38.2779	50.9329	91.0655
14.8	4.9353	3.77272	5.89252	8.9237	13.4869	22.2755	37.9322	60.4109	91.497	9.2511	10.9653	16.0279	21.0853	23.7588	20.6378	38.4319	51.2115	91.5211
14.9	4.944	3.7806	5.91132	8.9534	13.5399	22.3651	38.0921	60.6487	91.8086	9.25375	10.9706	16.0384	21.1063	23.8003	20.7186	38.5856	51.4894	91.9749
15	4.9468	3.7872	5.9266	8.9757	13.5921	22.4469	38.2571	60.8773	92.123	9.2564	10.9758	16.049	21.1272	23.8417	20.7993	38.739	51.7665	92.4268
15.1	4.9397	3.7889	5.9372	8.99908	13.6369	22.5285	38.423	61.1014	92.4268	9.25905	10.9811	16.0595	21.1482	23.883	20.8799	38.8922	52.043	92.8771
15.2	4.93762	3.79642	5.95142	9.025	13.6861	22.62	38.5837	61.3388	92.7401	9.26169	10.9864	16.07	21.1691	23.9243	20.9603	39.045	52.3186	93.3255
15.3	4.9478	3.80912	5.96902	9.055	13.7397	22.7118	38.7474	61.5758	93.064	9.26433	10.9917	16.0806	21.1899	23.9655	21.0407	39.1975	52.5936	93.7722
15.4	4.9571	3.8229	5.98952	9.0859	13.7928	22.799	38.916	61.8176	93.3728	9.26697	10.9969	16.091	21.2108	24.0067	21.1209	39.3498	52.8679	94.2172
15.5	4.9642	3.8343	6.0078	9.1168	13.8457	22.8888	39.0802	62.0588	93.6873	9.2696	11.0022	16.1015	21.2316	24.0478	21.201	39.5017	53.1414	94.6602
15.6	4.9736	3.8443	6.0265	9.14898	13.8975	22.9803	39.2532	62.2952	94.0075	9.27223	11.0074	16.112	21.2524	24.0888	21.2809	39.6534	53.4143	95.1017
15.7	4.97982	3.84732	6.04352	9.1758	13.9417	23.0664	39.4168	62.5211	94.3123	9.27486	11.0127	16.1224	21.2732	24.1298	21.3607	39.8047	53.6863	95.5414
15.8	4.9908	3.85792	6.06892	9.2107	13.9924	23.162	39.589	62.7746	94.6108	9.27748	11.0179	16.1329	21.2939	24.1707	21.4404	39.9558	53.9578	95.9794
15.9	5.0018	3.8711	6.09212	9.2444	14.0471	23.2516	39.7638	63.035	94.9161	9.2801	11.0232	16.1433	21.3146	24.2116	21.52	40.1066	54.2285	96.4156
16	5.0118	3.8759	6.1155	9.2766	14.0983	23.3368	39.9267	63.272	95.2226	9.28272	11.0284	16.1537	21.3353	24.2524	21.5994	40.2571	54.4986	96.85
16.1	5.0211	3.8873	6.1343	9.31318	14.1541	23.4303	40.0959	63.5046	95.5226	9.28534	11.0336	16.1641	21.356	24.2932	21.6788	40.4073	54.7679	97.2829
16.2	5.03242	3.90422	6.15992	9.3483	14.2058	23.5294	40.2662	63.7423	95.8375	9.28795	11.0388	16.1745	21.3766	24.3338	21.7579	40.5572	55.0365	97.7141
16.3	5.0434	3.92202	6.18432	9.3862	14.2664	23.6202	40.44	63.979	96.1473	9.29055	11.044	16.1849	21.3972	24.3745	21.837	40.7068	55.3045	98.1435
16.4	5.0561	3.9342	6.20872	9.4196	14.3296	23.7124	40.6047	64.227	96.4466	9.29316	11.0492	16.1952	21.4178	24.4151	21.916	40.8562	55.5717	98.5713
16.5	5.0646	3.9457	6.2306	9.4496	14.3863	23.8067	40.7645	64.4628	96.7454	9.29576	11.0544	16.2056	21.4383	24.4556	21.9948	41.0053	55.8383	98.9973
16.6	5.0732	3.9565	6.2576	9.48088	14.447	23.9052	40.9361	64.7017	97.0342	9.29836	11.0596	16.2159	21.4589	24.4961	22.0735	41.1541	56.1042	99.4218
16.7	5.08472	3.97132	6.28462	9.5198	14.5063	23.9997	41.1005	64.9417	97.3213	9.30095	11.0648	16.2262	21.4793	24.5365	22.1521	41.3026	56.3694	99.8446
16.8	5.0896	3.98792	6.30922	9.5571	14.5597	24.0894	41.259	65.1791	97.603	9.30354	11.0699	16.2366	21.4998	24.5769	22.2305	41.4508	56.6339	100.266
16.9	5.096	3.9988	6.32852	9.5829	14.6113	24.1743	41.4186	65.403	97.8808	9.30613	11.0751	16.2468	21.5203	24.6172	22.3088	41.5988	56.8978	100.685
17	5.1019	4.0099	6.351	9.613	14.6613	24.2595	41.5773	65.6295	98.1671	9.30872	11.0803	16.2571	21.5407	24.6574	22.3871	41.7464	57.161	101.103
17.1	5.1118	4.0218	6.3709	9.64268	14.7152	24.3451	41.7336	65.8592	98.4563	9.3113	11.0854	16.2674	21.5611	24.6976	22.4652	41.8938	57.4235	101.519
17.2	5.11822	4.02822	6.38852	9.6728	14.7675	24.4321	41.8828	66.0995	98.7352	9.31388	11.0906	16.2777	21.5814	24.7377	22.5431	42.0409	57.6853	101.934
17.3	5.1237	4.03942	6.40792	9.7047	14.8215	24.5196	42.0386	66.337	99.016	9.31645	11.0957	16.2879	21.6018	24.7778	22.621	42.1878	57.9465	102.347
17.4	5.1342	4.0521	6.42902	9.742	14.879	24.6051	42.1934	66.5664	99.3131	9.31903	11.1008	16.2981	21.6221	24.8178	22.6987	42.3343	58.207	102.758
17.5	5.1362	4.0653	6.446	9.77	14.9315	24.6903	42.3406	66.7817	99.6078	9.3216	11.106	16.3083	21.6424	24.8578	22.7763	42.4806	58.4669	103.168
17.6	5.1406	4.0752	6.4643	9.80138	14.9852	24.7702	42.4913	67.0072	99.8956	9.32416	11.1111	16.3185	21.6626	24.8977	22.8538	42.6267	58.7261	103.576
17.7	5.15132	4.08582	6.48712	9.8359	15.0425	24.8605	42.6453	67.2319	100.183	9.32672	11.1162	16.3287	21.6829	24.9376	22.9312	42.7724	58.9846	103.983
17.8	5.1642	4.09172	6.51042	9.871	15.0936	24.942	42.8014	67.4544	100.474	9.32928	11.1213	16.3389	21.7031	24.9774	23.0084	42.9179	59.2424	104.388
17.9	5.1702	4.1013	6.52902	9.9091	15.1428	25.0285	42.9511	67.671	100.77	9.33184	11.1264	16.3491	21.7232	25.0172	23.0856	43.0631	59.4997	104.792
18	5.1697	4.1061	6.5418	9.9388	15.1904	25.11	43.096	67.8814	101.056	9.3344	11.1315	16.3592	21.7434	25.0569	23.1626	43.208	59.7563	105.194
18.1	5.1718	4.1146	6.5539	9.97268	15.2482	25.1895	43.2418	68.1002	101.347	9.33695	11.1366	16.3694	21.7635	25.0965	23.2395	43.3527	60.0122	105.594
18.2	5.17442	4.12162	6.56952	10.0041	15.3026	25.2723	43.3939	68.3237	101.632	9.33949	11.1417	16.3795	21.7836	25.1361	23.3163	43.497	60.2675	105.993
18.3	5.1854	4.13812	6.58902	10.0402	15.3568	25.3607	43.5438	68.5557	101.918	9.34204	11.1468	16.3896	21.8037	25.1756	23.3929	43.6412	60.5221	106.39
18.4	5.1949	4.1472	6.61012	10.0706	15.4122	25.4482	43.688	68.779	102.19	9.34458	11.1518	16.3997	21.8238	25.2151	23.4695	43.785	60.7761	106.786
18.5	5.2038	4.1594	6.6302	10.1046	15.4647	25.536	43.8437	68.9925	102.457	9.34712	11.1569	16.4098	21.8438	25.2546	23.5459	43.9286	61.0295	107.181
18.6	5.2106	4.1667	6.6498	10.1348	15.5145	25.6165	44.0039	69.2072	102.719	9.34966	11.162	16.4199	21.8638	25.2939	23.6223	44.072	61.2823	107.573
18.7	5.21012	4.17162	6.66862	10.164	15.5605	25.6982	44.1607	69.423	102.982	9.35219	11.167	16.43	21.8838	25.3333	23.6984	44.215	61.5343	107.965
18.8	5.2157	4.18062	6.69212	10.1963	15.6164	25.7826	44.3149	69.6407	103.253	9.35472	11.1721	16.44	21.9037	25.3725	23.7745	44.3578	61.7858	108.355
18.9	5.227	4.1908	6.71072	10.2317	15.6704	25.8698	44.4735	69.861	103.524	9.35724	11.1771	16.4501	21.9236	25.4118	23.8505	44.5004	62.0366	108.743
19	5.2393	4.2049	6.7333	10.2738	15.7272	25.9567	44.6279	70.0857	103.796	9.35977	11.1821	16.4601	21.9435	25.4509	23.9264	44.6427	62.2869	109.13
19.1	5.2501	4.2129	6.7512	10.3065	15.7738	26.0449	44.7797	70.299	104.059	9.36229	11.1872	16.4701	21.9634	25.4901	24.0021	44.7847	62.5365	109.515
19.2	5.25672	4.22002	6.77412	10.3403	15.8275	26.1295	44.9374	70.5151	104.31	9.36481	11.1922	16.4801	21.9833	25.5291	24.0778	44.9264	62.7854	109.899
19.3	5.2681	4.23462	6.79682	10.3717	15.8818	26.2195	45.097	70.7376	104.567	9.36732	11.1972	16.4901	22.0031	25.5681	24.1533	45.0679	63.0337	110.281
19.4	5.2706	4.2443	6.81372	10.4025	15.9287	26.3034	45.2568	70.9459	104.823	9.36983	11.2022	16.5001	22.0229	25.6071	24.2287	45.2092	63.2815	110.662
19.5	5.284	4.2561	6.8326	10.4338	15.9791	26.3874	45.4127	71.1609	105.082	9.37234	11.2072	16.5101	22.0427	25.646	24.304	45.3502	63.5286	111.042
19.6	5.2941	4.2674	6.852	10.4668	16.0327	26.4743	45.5695	71.3776	105.343	9.37485	11.2122	16.52	22.0624	25.6849	24.3792	45.4909	63.7751	111.42
19.7	5.30612	4.28402	6.87492	10.5022	16.0927	26.5584	45.7339	71.6007	105.61	9.37735	11.2172	16.53	22.0822	25.7237	24.4542	45.6313	64.021	111.797
19.8	5.3115	4.29162	6.89502	10.5325	16.1431	26.6378	45.8887	71.8072	105.869	9.37985	11.2222	16.5399	22.1019	25.7624	24.5292	45.7715	64.2663	112.172
19.9	5.3168	4.3006	6.91292	10.5657	16.195	26.7183	46.0435	72.0122	106.129	9.38235	11.2272	16.5498	22.1215	25.8011	24.6041	45.9115	64.5109	112.546
20	5.3213	4.3096	6.9318	10.5975	16.2428	26.8023	46.2025	72.217	106.386	9.38484	11.2322	16.5597	22.1412	25.8398	24.6788	46.0512	64.755	112.918
20.1	5.3235	4.313	6.9442	10.6243	16.2933	26.8857	46.3577	72.4299	106.65	9.38733	11.2371	16.5696	22.1608	25.8784	24.7534	46.1907	64.9985	113.289
20.2	5.33372	4.32282	6.96682	10.653	16.3417	26.972	46.5153	72.6453	106.921	9.38982	11.2421	16.5795	22.1804	25.9169	24.8279	46.3299	65.2413	113.659
20.3	5.3426	4.33292	6.98342	10.6888	16.3934	27.0573	46.6707	72.8577	107.188	9.39231	11.2471	16.5894	22.2	25.9554	24.9023	46.4688	65.4836	114.027
20.4	5.3496	4.3392	6.99342	10.7119	16.4412	27.1355	46.8066	73.0615	107.451	9.39479	11.252	16.5993	22.2196	25.9939	24.9766	46.6075	65.7253	114.394
20.5	5.3506	4.3461	7.0047	10.744	16.4975	27.2181	46.951	73.2581	107.715	9.39727	11.257	16.6091	22.2391	26.0323	25.0508	46.746	65.9664	114.759
20.6	5.3528	4.3529	7.0216	10.7775	16.5428	27.2983	47.093	73.4603	107.968	9.39975	11.2619	16.619	22.2586	26.0706	25.1249	46.8842	66.2069	115.123
20.7	5.35762	4.35352	7.03182	10.8044	16.5896	27.3761	47.2348	73.6601	108.212	9.40222	11.2668	16.6288	22.2781	26.1089	25.1989	47.0221	66.4468	115.486
20.8	5.3685	4.36052	7.04822	10.834	16.6386	27.4583	47.3735	73.8604	108.449	9.40469	11.2718	16.6386	22.2976	26.1472	25.2728	47.1599	66.6861	115.847
20.9	5.3734	4.3676	7.05942	10.8606	16.6902	27.5362	47.516	74.0645	108.684	9.40716	11.2767	16.6484	22.317	26.1854	25.3465	47.2973	66.9248	116.207
21	5.3804	4.3777	7.0785	10.8897	16.7365	27.6144	47.6603	74.2667	108.925	9.40963	11.2816	16.6582	22.3364	26.2235	25.4202	47.4346	67.163	116.566
21.1	5.3869	4.3818	7.0953	10.9192	16.7905	27.7016	47.803	74.4675	109.171	9.41209	11.2865	16.668	22.3558	26.2616	25.4937	47.5716	67.4006	116.923
21.2	5.39422	4.38902	7.11352	10.9449	16.8387	27.7803	47.9486	74.6683	109.41	9.41455	11.2914	16.6778	22.3752	26.2997	25.5671	47.7083	67.6375	117.279
21.3	5.3978	4.39552	7.12682	10.9687	16.8897	27.8626	48.0876	74.8679	109.647	9.41701	11.2963	16.6875	22.3945	26.3377	25.6405	47.8447	67.8739	117.634
21.4	5.4034	4.3986	7.14152	10.9923	16.9422	27.942	48.221	75.0673	109.893	9.41946	11.3012	16.6973	22.4139	26.3757	25.7137	47.981	68.1098	117.987
21.5	5.4058	4.4015	7.1547	11.0149	16.9899	28.0193	48.3553	75.2613	110.13	9.42192	11.3061	16.707	22.4332	26.4136	25.7868	48.117	68.3451	118.339
21.6	5.4164	4.409	7.174	11.0431	17.0421	28.1009	48.492	75.4618	110.37	9.42437	11.311	16.7168	22.4524	26.4514	25.8598	48.2528	68.5798	118.689
21.7	5.42132	4.41822	7.19122	11.0713	17.0889	28.1846	48.6306	75.6582	110.626	9.42681	11.3159	16.7265	22.4717	26.4892	25.9327	48.3883	68.8139	119.039
21.8	5.4243	4.42582	7.20842	11.0931	17.1386	28.2583	48.7714	75.8537	110.876	9.42925	11.3208	16.7362	22.4909	26.527	26.0055	48.5236	69.0474	119.387
21.9	5.4247	4.4318	7.22262	11.1153	17.1857	28.3378	48.9132	76.0488	111.127	9.4317	11.3256	16.7459	22.5101	26.5647	26.0782	48.6586	69.2805	119.734
22	5.4288	4.4375	7.2388	11.1402	17.2371	28.4132	49.0504	76.2366	111.378	9.43413	11.3305	16.7555	22.5293	26.6024	26.1508	48.7934	69.5129	120.079
22.1	5.4281	4.4439	7.2537	11.1622	17.2792	28.4864	49.1788	76.4272	111.627	9.43657	11.3354	16.7652	22.5485	26.64	26.2233	48.928	69.7448	120.423
22.2	5.43302	4.45442	7.27362	11.1918	17.3319	28.5648	49.3128	76.62	111.863	9.439	11.3402	16.7749	22.5676	26.6776	26.2957	49.0623	69.9761	120.766
22.3	5.4422	4.46172	7.29102	11.2144	17.3884	28.6471	49.4498	76.8098	112.097	9.44143	11.3451	16.7845	22.5868	26.7151	26.368	49.1964	70.2068	121.108
22.4	5.4458	4.4676	7.31362	11.2403	17.4386	28.7273	49.587	76.9962	112.328	9.44386	11.3499	16.7942	22.6059	26.7526	26.4402	49.3303	70.4371	121.448
22.5	5.4399	4.4711	7.3221	11.2632	17.4777	28.7944	49.7185	77.1792	112.559	9.44628	11.3547	16.8038	22.6249	26.79	26.5122	49.4639	70.6667	121.788
22.6	5.4472	4.4819	7.3398	11.2939	17.5276	28.8699	49.854	77.3786	112.792	9.44871	11.3596	16.8134	22.644	26.8274	26.5842	49.5974	70.8958	122.125
22.7	5.45502	4.48992	7.35972	11.325	17.5826	28.9464	49.9921	77.5673	113.025	9.45113	11.3644	16.823	22.663	26.8647	26.6561	49.7305	71.1243	122.462
22.8	5.4602	4.49962	7.37022	11.3595	17.6298	29.0177	50.1253	77.7566	113.253	9.45354	11.3692	16.8326	22.682	26.902	26.7279	49.8634	71.3524	122.798
22.9	5.4675	4.5113	7.38812	11.3877	17.6818	29.0934	50.2652	77.952	113.488	9.45596	11.374	16.8422	22.701	26.9393	26.7995	49.9961	71.5799	123.132
23	5.4725	4.5154	7.4021	11.4145	17.7259	29.1646	50.4037	78.1427	113.725	9.45837	11.3788	16.8518	22.72	26.9765	26.8711	50.1286	71.8068	123.465
23.1	5.4791	4.5247	7.4203	11.4436	17.7721	29.2417	50.5365	78.3384	113.958	9.46078	11.3836	16.8613	22.7389	27.0136	26.9426	50.2609	72.0332	123.796
23.2	5.48872	4.53712	7.44122	11.4756	17.8201	29.3231	50.6728	78.5298	114.185	9.46318	11.3884	16.8709	22.7578	27.0507	27.0139	50.3929	72.259	124.127
23.3	5.4947	4.54972	7.45652	11.5044	17.8701	29.4025	50.8078	78.7168	114.411	9.46559	11.3932	16.8804	22.7767	27.0878	27.0852	50.5246	72.4843	124.456
23.4	5.4987	4.5505	7.46992	11.5286	17.9109	29.4771	50.9372	78.9029	114.635	9.46799	11.398	16.89	22.7956	27.1248	27.1564	50.6562	72.7091	124.784
23.5	5.5	4.5488	7.4867	11.5529	17.9554	29.553	51.0683	79.0875	114.861	9.47039	11.4028	16.8995	22.8144	27.1618	27.2274	50.7876	72.9334	125.111
23.6	5.5024	4.5505	7.4983	11.5807	17.998	29.6173	51.2003	79.2699	115.068	9.47278	11.4076	16.909	22.8333	27.1987	27.2984	50.9187	73.1571	125.437
23.7	5.50872	4.56112	7.51632	11.6046	18.0455	29.6926	51.3365	79.4612	115.28	9.47518	11.4124	16.9185	22.8521	27.2355	27.3693	51.0495	73.3802	125.762
23.8	5.5124	4.56812	7.53102	11.6305	18.0946	29.7733	51.473	79.6573	115.489	9.47757	11.4171	16.928	22.8709	27.2724	27.44	51.1802	73.6029	126.085
23.9	5.512	4.5766	7.54472	11.6563	18.1431	29.8527	51.6121	79.8526	115.696	9.47995	11.4219	16.9374	22.8896	27.3092	27.5107	51.3106	73.825	126.407
24	5.5212	4.5884	7.5619	11.6832	18.1933	29.9355	51.7481	80.0432	115.91	9.48234	11.4267	16.9469	22.9084	27.3459	27.5813	51.4408	74.0466	126.728
24.1	5.5257	4.5987	7.5744	11.7096	18.2413	30.0163	51.8779	80.2236	116.116	9.48472	11.4314	16.9564	22.9271	27.3826	27.6518	51.5708	74.2677	127.048
24.2	5.53462	4.60942	7.59202	11.7356	18.2928	30.0952	52.0079	80.4123	116.317	9.4871	11.4362	16.9658	22.9458	27.4192	27.7221	51.7006	74.4883	127.367
24.3	5.5424	4.61802	7.60802	11.7618	18.3369	30.1701	52.1384	80.5876	116.523	9.48948	11.4409	16.9752	22.9645	27.4558	27.7924	51.8301	74.7083	127.684
24.4	5.5485	4.6226	7.62372	11.7956	18.387	30.2494	52.2754	80.7677	116.742	9.49186	11.4456	16.9847	22.9831	27.4924	27.8626	51.9595	74.9279	128.001
24.5	5.5552	4.6339	7.6372	11.8216	18.4349	30.3295	52.4069	80.9531	116.95	9.49423	11.4504	16.9941	23.0018	27.5289	27.9327	52.0886	75.1469	128.316
24.6	5.5609	4.647	7.6523	11.8589	18.4893	30.4067	52.5445	81.1372	117.16	9.4966	11.4551	17.0035	23.0204	27.5654	28.0027	52.2175	75.3654	128.63
24.7	5.56692	4.65572	7.67082	11.8848	18.5413	30.4846	52.6817	81.3214	117.378	9.49897	11.4598	17.0129	23.039	27.6018	28.0726	52.3461	75.5834	128.943
24.8	5.5747	4.66992	7.68532	11.9096	18.5889	30.5545	52.8145	81.5007	117.588	9.50133	11.4645	17.0223	23.0576	27.6382	28.1424	52.4745	75.8009	129.255
24.9	5.5793	4.6805	7.69822	11.9325	18.6323	30.6233	52.9495	81.6779	117.793	9.50369	11.4692	17.0316	23.0761	27.6746	28.2121	52.6028	76.0179	129.566
25	5.5853	4.6869	7.713	11.9593	18.6787	30.6947	53.0815	81.8561	118.015	9.50605	11.4739	17.041	23.0946	27.7108	28.2817	52.7308	76.2343	129.875
25.1	5.5918	4.6982	7.7295	11.9831	18.7252	30.7714	53.214	82.0377	118.22	9.50841	11.4786	17.0504	23.1131	27.7471	28.3512	52.8586	76.4503	130.184
25.2	5.59342	4.70922	7.74572	12.0074	18.7665	30.8426	53.3414	82.2163	118.432	9.51077	11.4833	17.0597	23.1316	27.7833	28.4206	52.9862	76.6658	130.491
25.3	5.5965	4.71432	7.75842	12.0302	18.8108	30.9099	53.4705	82.3913	118.655	9.51312	11.488	17.069	23.1501	27.8195	28.49	53.1135	76.8807	130.797
25.4	5.5973	4.713	7.77262	12.0505	18.8534	30.9822	53.5946	82.569	118.879	9.51547	11.4927	17.0784	23.1686	27.8556	28.5592	53.2407	77.0952	131.103
25.5	5.6072	4.7218	7.7899	12.0829	18.898	31.0598	53.7228	82.7507	119.097	9.51782	11.4974	17.0877	23.187	27.8917	28.6284	53.3677	77.3092	131.407
25.6	5.6061	4.7276	7.8061	12.1077	18.9449	31.1316	53.8501	82.9297	119.308	9.52016	11.5021	17.097	23.2054	27.9277	28.6974	53.4944	77.5227	131.71
25.7	5.61352	4.73132	7.82202	12.136	18.9933	31.1996	53.9816	83.1097	119.536	9.52251	11.5068	17.1063	23.2238	27.9637	28.7663	53.6209	77.7357	132.012
25.8	5.619	4.74112	7.83952	12.1666	19.0431	31.278	54.1206	83.2978	119.761	9.52485	11.5114	17.1156	23.2422	27.9997	28.8352	53.7472	77.9482	132.313
25.9	5.6204	4.7478	7.85342	12.1928	19.0867	31.348	54.2521	83.4768	119.983	9.52719	11.5161	17.1248	23.2605	28.0356	28.904	53.8733	78.1602	132.612
26	5.6255	4.7589	7.8707	12.2233	19.1319	31.4154	54.3837	83.6606	120.21	9.52952	11.5207	17.1341	23.2788	28.0714	28.9726	53.9992	78.3717	132.911
26.1	5.6357	4.7738	7.8921	12.2554	19.1863	31.4956	54.521	83.8407	120.448	9.53186	11.5254	17.1434	23.2971	28.1073	29.0412	54.1249	78.5828	133.209
26.2	5.63692	4.78532	7.90572	12.2786	19.2271	31.5679	54.6481	84.0121	120.676	9.53419	11.53	17.1526	23.3154	28.143	29.1097	54.2503	78.7933	133.505
26.3	5.6404	4.79552	7.92132	12.3072	19.2731	31.6436	54.778	84.1876	120.897	9.53651	11.5347	17.1618	23.3337	28.1788	29.1781	54.3756	79.0034	133.801
26.4	5.6428	4.8015	7.93432	12.3292	19.316	31.7163	54.9076	84.366	121.109	9.53884	11.5393	17.1711	23.3519	28.2145	29.2464	54.5007	79.213	134.096
26.5	5.6453	4.8099	7.9465	12.3547	19.3613	31.79	55.039	84.5411	121.326	9.54117	11.544	17.1803	23.3702	28.2501	29.3146	54.6255	79.4221	134.389
26.6	5.6462	4.822	7.9592	12.3799	19.4079	31.8614	55.1678	84.711	121.538	9.54349	11.5486	17.1895	23.3884	28.2857	29.3828	54.7502	79.6308	134.681
26.7	5.65392	4.83072	7.97382	12.406	19.4496	31.9379	55.3038	84.8844	121.748	9.54581	11.5532	17.1987	23.4066	28.3213	29.4508	54.8746	79.8389	134.973
26.8	5.6581	4.83922	7.98572	12.4331	19.4991	32.0151	55.4401	85.0519	121.952	9.54812	11.5578	17.2079	23.4247	28.3568	29.5187	54.9989	80.0466	135.263
26.9	5.6624	4.846	8.00102	12.4547	19.5388	32.0872	55.5705	85.2238	122.154	9.55044	11.5624	17.217	23.4429	28.3923	29.5866	55.1229	80.2538	135.553
27	5.6688	4.8554	8.0162	12.4742	19.588	32.1602	55.7023	85.4033	122.354	9.55275	11.567	17.2262	23.461	28.4278	29.6544	55.2467	80.4606	135.841
27.1	5.6749	4.8619	8.0283	12.5038	19.6333	32.2283	55.8294	85.5724	122.559	9.55506	11.5717	17.2354	23.4791	28.4632	29.7221	55.3704	80.6668	136.128
27.2	5.68182	4.87312	8.04312	12.5337	19.6837	32.3019	55.9653	85.7413	122.748	9.55737	11.5763	17.2445	23.4972	28.4986	29.7896	55.4938	80.8726	136.415
27.3	5.6873	4.88072	8.05812	12.5599	19.7271	32.3758	56.0881	85.9068	122.945	9.55967	11.5809	17.2537	23.5153	28.5339	29.8571	55.617	81.078	136.7
27.4	5.6883	4.8885	8.07192	12.5864	19.7683	32.4429	56.2062	86.0749	123.138	9.56197	11.5854	17.2628	23.5333	28.5692	29.9246	55.74	81.2829	136.984
27.5	5.6922	4.8988	8.0885	12.6239	19.8157	32.5125	56.3325	86.2551	123.339	9.56427	11.59	17.2719	23.5514	28.6044	29.9919	55.8629	81.4873	137.268
27.6	5.6925	4.9075	8.0983	12.6502	19.86	32.5755	56.4567	86.4218	123.547	9.56657	11.5946	17.281	23.5694	28.6396	30.0591	55.9855	81.6913	137.55
27.7	5.69602	4.91682	8.11282	12.6744	19.9031	32.6443	56.5809	86.5865	123.747	9.56887	11.5992	17.2901	23.5874	28.6748	30.1262	56.1079	81.8947	137.831
27.8	5.698	4.92282	8.12262	12.6965	19.9439	32.7132	56.7083	86.7511	123.939	9.57116	11.6038	17.2992	23.6053	28.7099	30.1933	56.2301	82.0978	138.112
27.9	5.7088	4.937	8.14062	12.7292	19.9954	32.7923	56.84	86.9311	124.141	9.57345	11.6083	17.3083	23.6233	28.745	30.2603	56.3522	82.3004	138.391
28	5.7198	4.9511	8.1598	12.7652	20.0478	32.8667	56.9757	87.1097	124.343	9.57574	11.6129	17.3174	23.6412	28.78	30.3272	56.474	82.5025	138.67
28.1	5.7248	4.9568	8.1735	12.791	20.0984	32.9421	57.1081	87.2847	124.542	9.57803	11.6174	17.3264	23.6592	28.815	30.394	56.5956	82.7042	138.947
28.2	5.73602	4.96972	8.19422	12.8188	20.1476	33.0125	57.2359	87.4619	124.738	9.58031	11.622	17.3355	23.6771	28.85	30.4607	56.717	82.9054	139.224
28.3	5.7457	4.98162	8.21612	12.8515	20.1964	33.0918	57.3702	87.6403	124.937	9.5826	11.6266	17.3445	23.6949	28.8849	30.5273	56.8383	83.1062	139.499
28.4	5.7568	4.9968	8.23312	12.8781	20.2479	33.1673	57.5044	87.8178	125.145	9.58488	11.6311	17.3536	23.7128	28.9198	30.5939	56.9594	83.3065	139.774
28.5	5.7646	5.0072	8.2489	12.9087	20.2987	33.2389	57.6388	87.9945	125.344	9.58715	11.6356	17.3626	23.7306	28.9547	30.6603	57.0802	83.5064	140.048
28.6	5.77	5.0181	8.2668	12.9353	20.3516	33.3095	57.7657	88.1684	125.545	9.58943	11.6402	17.3716	23.7485	28.9895	30.7267	57.2009	83.7059	140.32
28.7	5.77432	5.03092	8.28212	12.9675	20.3939	33.3828	57.8845	88.3383	125.755	9.5917	11.6447	17.3806	23.7663	29.0242	30.793	57.3213	83.9048	140.592
28.8	5.7779	5.03782	8.29902	12.9942	20.4363	33.4472	58.0072	88.5037	125.959	9.59397	11.6492	17.3896	23.784	29.059	30.8592	57.4416	84.1034	140.863
28.9	5.7798	5.0428	8.31362	13.0195	20.4801	33.5119	58.1254	88.677	126.157	9.59624	11.6538	17.3986	23.8018	29.0936	30.9253	57.5617	84.3015	141.133
29	5.7843	5.0515	8.3324	13.045	20.5257	33.5819	58.2519	88.8513	126.345	9.59851	11.6583	17.4076	23.8196	29.1283	30.9913	57.6816	84.4992	141.402
29.1	5.7865	5.0571	8.3521	13.0763	20.5681	33.6561	58.3789	89.0227	126.536	9.60077	11.6628	17.4166	23.8373	29.1629	31.0573	57.8013	84.6965	141.67
29.2	5.78472	5.06082	8.36302	13.1057	20.6127	33.7318	58.503	89.188	126.73	9.60304	11.6673	17.4255	23.855	29.1975	31.1231	57.9208	84.8932	141.937
29.3	5.7894	5.06852	8.37882	13.1342	20.659	33.8003	58.625	89.3436	126.935	9.6053	11.6718	17.4345	23.8727	29.232	31.1889	58.0401	85.0896	142.203
29.4	5.7896	5.0775	8.39282	13.1617	20.7042	33.8704	58.7443	89.5036	127.124	9.60755	11.6763	17.4434	23.8904	29.2665	31.2546	58.1593	85.2856	142.469
29.5	5.7935	5.0873	8.4046	13.1855	20.7504	33.9492	58.867	89.6692	127.316	9.60981	11.6808	17.4524	23.908	29.301	31.3202	58.2783	85.4811	142.733
29.6	5.795	5.0964	8.417	13.2131	20.7945	34.0239	58.9899	89.8334	127.508	9.61206	11.6853	17.4613	23.9257	29.3354	31.3857	58.397	85.6762	142.997
29.7	5.79602	5.10952	8.42902	13.2385	20.8475	34.0941	59.1081	89.9988	127.71	9.61432	11.6898	17.4702	23.9433	29.3698	31.4512	58.5156	85.8708	143.259
29.8	5.7997	5.11902	8.44152	13.267	20.8952	34.1645	59.2336	90.1679	127.909	9.61656	11.6943	17.4791	23.9609	29.4041	31.5165	58.634	86.065	143.521
29.9	5.7999	5.1291	8.45302	13.2938	20.9394	34.2419	59.3551	90.3263	128.097	9.61881	11.6987	17.488	23.9785	29.4384	31.5818	58.7522	86.2588	143.782
30	5.8079	5.1388	8.4682	13.3254	20.9854	34.3114	59.4822	90.4835	128.281	9.62106	11.7032	17.4969	23.996	29.4727	31.647	58.8702	86.4522	144.042
30.1	5.8114	5.1482	8.4831	13.3533	21.0301	34.3792	59.6118	90.6505	128.468	9.6233	11.7077	17.5058	24.0136	29.5069	31.7121	58.988	86.6452	144.301
30.2	5.81852	5.15652	8.49402	13.3833	21.0777	34.4569	59.7415	90.8127	128.654	9.62554	11.7122	17.5147	24.0311	29.5411	31.7772	59.1057	86.8377	144.559
30.3	5.8248	5.16722	8.50572	13.4031	21.1238	34.5291	59.864	90.9718	128.83	9.62778	11.7166	17.5236	24.0486	29.5753	31.8421	59.2231	87.0298	144.816
30.4	5.8268	5.1707	8.51502	13.4266	21.1694	34.5925	59.9838	91.1277	129.013	9.63002	11.7211	17.5324	24.0661	29.6094	31.907	59.3404	87.2215	145.073
30.5	5.8373	5.1871	8.5359	13.4645	21.2221	34.6654	60.1146	91.2834	129.21	9.63225	11.7255	17.5413	24.0836	29.6435	31.9718	59.4575	87.4128	145.329
30.6	5.8364	5.195	8.5497	13.4906	21.2647	34.7356	60.2359	91.4412	129.396	9.63448	11.73	17.5501	24.1011	29.6775	32.0365	59.5745	87.6037	145.583
30.7	5.83902	5.20202	8.56592	13.5113	21.3118	34.8045	60.3525	91.603	129.565	9.63671	11.7344	17.5589	24.1185	29.7115	32.1011	59.6912	87.7941	145.837
30.8	5.8411	5.20632	8.58572	13.5383	21.3578	34.877	60.4703	91.7597	129.747	9.63894	11.7389	17.5678	24.1359	29.7455	32.1657	59.8077	87.9842	146.09
30.9	5.8485	5.2181	8.60552	13.5724	21.4065	34.9582	60.5956	91.9129	129.936	9.64117	11.7433	17.5766	24.1534	29.7794	32.2302	59.9241	88.1738	146.342
31	5.8583	5.2269	8.6251	13.6021	21.4575	35.0316	60.7147	92.0724	130.121	9.64339	11.7477	17.5854	24.1707	29.8133	32.2946	60.0403	88.3631	146.594
31.1	5.8632	5.2377	8.6432	13.6308	21.5038	35.1014	60.8333	92.2262	130.3	9.64561	11.7522	17.5942	24.1881	29.8472	32.3589	60.1564	88.5519	146.844
31.2	5.86642	5.24122	8.65512	13.6573	21.5535	35.1664	60.9473	92.382	130.47	9.64783	11.7566	17.603	24.2055	29.881	32.4231	60.2722	88.7403	147.094
31.3	5.8692	5.24872	8.67182	13.6846	21.5992	35.2352	61.067	92.5484	130.646	9.65005	11.761	17.6118	24.2228	29.9148	32.4873	60.3878	88.9283	147.343
31.4	5.8736	5.2574	8.69052	13.7088	21.6438	35.3066	61.1916	92.7114	130.818	9.65227	11.7654	17.6205	24.2401	29.9485	32.5514	60.5033	89.1159	147.591
31.5	5.8824	5.2717	8.7055	13.7339	21.6937	35.3849	61.3145	92.8725	131.002	9.65448	11.7698	17.6293	24.2574	29.9823	32.6154	60.6186	89.3031	147.838
31.6	5.8832	5.2828	8.7189	13.7557	21.7397	35.4574	61.4304	93.028	131.189	9.65669	11.7742	17.6381	24.2747	30.0159	32.6793	60.7338	89.4899	148.084
31.7	5.88712	5.29382	8.73552	13.7786	21.7866	35.5296	61.552	93.1831	131.373	9.6589	11.7786	17.6468	24.292	30.0496	32.7431	60.8487	89.6763	148.33
31.8	5.8942	5.30252	8.75172	13.7989	21.8315	35.5997	61.6688	93.3356	131.553	9.66111	11.783	17.6556	24.3092	30.0832	32.8069	60.9635	89.8623	148.575
31.9	5.902	5.313	8.76972	13.8191	21.8778	35.6694	61.7869	93.4975	131.736	9.66332	11.7874	17.6643	24.3265	30.1168	32.8706	61.0781	90.048	148.819
32	5.9062	5.3251	8.7894	13.844	21.9215	35.7392	61.9058	93.6577	131.918	9.66552	11.7918	17.673	24.3437	30.1503	32.9342	61.1926	90.2332	149.062
32.1	5.9089	5.3325	8.8065	13.8678	21.9656	35.8068	62.0216	93.8153	132.091	9.66772	11.7962	17.6817	24.3609	30.1838	32.9977	61.3068	90.418	149.304
32.2	5.91752	5.34502	8.82122	13.9007	22.013	35.8801	62.141	93.9725	132.278	9.66992	11.8006	17.6904	24.3781	30.2173	33.0612	61.4209	90.6024	149.546
32.3	5.9252	5.35312	8.84172	13.9286	22.0561	35.947	62.2635	94.1302	132.468	9.67212	11.805	17.6991	24.3953	30.2507	33.1246	61.5348	90.7865	149.786
32.4	5.928	5.3661	8.85472	13.9555	22.0974	36.0178	62.377	94.288	132.641	9.67431	11.8094	17.7078	24.4124	30.2841	33.1879	61.6486	90.9701	150.026
32.5	5.9327	5.3712	8.8729	13.9841	22.1397	36.0845	62.4952	94.4433	132.816	9.67651	11.8137	17.7165	24.4295	30.3175	33.2511	61.7621	91.1534	150.265
32.6	5.9364	5.3805	8.8893	14.0131	22.1847	36.1536	62.6137	94.5954	132.996	9.6787	11.8181	17.7252	24.4467	30.3508	33.3143	61.8755	91.3363	150.504
32.7	5.94472	5.39152	8.90782	14.0435	22.2279	36.233	62.7347	94.7538	133.174	9.68089	11.8225	17.7339	24.4638	30.3841	33.3773	61.9887	91.5187	150.741
32.8	5.9489	5.39912	8.92192	14.0666	22.2728	36.3033	62.8516	94.9082	133.355	9.68308	11.8268	17.7425	24.4809	30.4173	33.4403	62.1018	91.7009	150.978
32.9	5.954	5.4074	8.93392	14.0887	22.3217	36.3686	62.9682	95.0607	133.54	9.68526	11.8312	17.7512	24.4979	30.4506	33.5033	62.2147	91.8826	151.214
33	5.9543	5.4111	8.9438	14.1109	22.3625	36.4304	63.084	95.2114	133.721	9.68745	11.8355	17.7598	24.515	30.4838	33.5661	62.3274	92.0639	151.449
33.1	5.9609	5.4213	8.9581	14.1372	22.409	36.5025	63.2009	95.3763	133.906	9.68963	11.8399	17.7684	24.532	30.5169	33.6289	62.44	92.2449	151.684
33.2	5.96882	5.42812	8.97232	14.1613	22.4521	36.5768	63.3214	95.5307	134.085	9.69181	11.8442	17.7771	24.549	30.55	33.6916	62.5524	92.4255	151.918
33.3	5.9786	5.43852	8.98432	14.189	22.5008	36.6488	63.4396	95.6819	134.262	9.69399	11.8486	17.7857	24.566	30.5831	33.7542	62.6646	92.6057	152.151
33.4	5.9832	5.4447	9.00112	14.2126	22.544	36.7116	63.5598	95.8336	134.435	9.69616	11.8529	17.7943	24.583	30.6162	33.8168	62.7766	92.7855	152.383
33.5	5.993	5.4532	9.0125	14.2381	22.5897	36.7825	63.6822	95.985	134.609	9.69834	11.8572	17.8029	24.6	30.6492	33.8793	62.8885	92.965	152.614
33.6	6.0028	5.4643	9.0281	14.2676	22.6388	36.8567	63.808	96.1428	134.785	9.70051	11.8615	17.8115	24.617	30.6822	33.9417	63.0002	93.1441	152.845
33.7	6.01342	5.47562	9.04392	14.2937	22.6805	36.9213	63.9252	96.2956	134.96	9.70268	11.8659	17.8201	24.6339	30.7151	34.004	63.1118	93.3228	153.075
33.8	6.0288	5.49072	9.06452	14.3257	22.7277	36.9931	64.0507	96.4423	135.15	9.70485	11.8702	17.8287	24.6508	30.748	34.0663	63.2232	93.5011	153.304
33.9	6.038	5.5066	9.08542	14.358	22.7786	37.0655	64.1734	96.5924	135.334	9.70701	11.8745	17.8372	24.6677	30.7809	34.1285	63.3344	93.6791	153.533
34	6.0423	5.5123	9.1045	14.3865	22.8225	37.1336	64.2901	96.7373	135.512	9.70918	11.8788	17.8458	24.6846	30.8138	34.1906	63.4455	93.8567	153.76
34.1	6.054	5.523	9.1271	14.4182	22.8748	37.2003	64.4144	96.8816	135.692	9.71134	11.8831	17.8544	24.7015	30.8466	34.2526	63.5564	94.0339	153.987
34.2	6.06072	5.53362	9.14112	14.4478	22.9205	37.2697	64.5351	97.0277	135.872	9.7135	11.8874	17.8629	24.7184	30.8794	34.3146	63.6671	94.2108	154.214
34.3	6.064	5.54102	9.15642	14.4756	22.9679	37.3417	64.6523	97.1752	136.048	9.71566	11.8917	17.8715	24.7352	30.9121	34.3765	63.7777	94.3873	154.439
34.4	6.071	5.5531	9.17712	14.5099	23.0157	37.4116	64.7706	97.326	136.222	9.71782	11.896	17.88	24.752	30.9448	34.4383	63.8881	94.5634	154.664
34.5	6.0804	5.563	9.1944	14.5442	23.0623	37.4815	64.8892	97.4743	136.396	9.71997	11.9003	17.8885	24.7688	30.9775	34.5001	63.9983	94.7392	154.888
34.6	6.0926	5.576	9.2158	14.5729	23.1134	37.5535	65.012	97.6211	136.572	9.72213	11.9046	17.897	24.7856	31.0102	34.5618	64.1084	94.9147	155.112
34.7	6.09572	5.58322	9.22572	14.5998	23.1629	37.6181	65.1233	97.766	136.742	9.72428	11.9089	17.9056	24.8024	31.0428	34.6234	64.2183	95.0897	155.334
34.8	6.0994	5.58932	9.23962	14.6269	23.2073	37.682	65.2388	97.9163	136.921	9.72643	11.9132	17.9141	24.8192	31.0754	34.6849	64.3281	95.2644	155.556
34.9	6.1036	5.6037	9.25082	14.6544	23.2572	37.7484	65.3572	98.0675	137.099	9.72858	11.9175	17.9226	24.8359	31.1079	34.7464	64.4377	95.4387	155.778
35	6.1099	5.614	9.256	14.6748	23.3047	37.8154	65.4689	98.2094	137.27	9.73072	11.9217	17.931	24.8527	31.1404	34.8078	64.5472	95.6127	155.998
35.1	6.1123	5.6168	9.2662	14.6956	23.3475	37.8759	65.5796	98.3498	137.438	9.73287	11.926	17.9395	24.8694	31.1729	34.8691	64.6565	95.7864	156.218
35.2	6.12362	5.62802	9.28252	14.7215	23.3902	37.9391	65.6972	98.4997	137.613	9.73501	11.9303	17.948	24.8861	31.2054	34.9304	64.7656	95.9596	156.437
35.3	6.1342	5.63782	9.30002	14.7518	23.4412	38.0113	65.8152	98.6407	137.789	9.73715	11.9345	17.9565	24.9028	31.2378	34.9916	64.8746	96.1325	156.656
35.4	6.1439	5.6498	9.31912	14.7827	23.4877	38.0821	65.935	98.7891	137.961	9.73929	11.9388	17.9649	24.9195	31.2702	35.0527	64.9834	96.3051	156.873
35.5	6.1534	5.6628	9.3371	14.8106	23.5332	38.1462	66.0505	98.9326	138.137	9.74142	11.9431	17.9734	24.9361	31.3026	35.1137	65.092	96.4774	157.091
35.6	6.1524	5.6778	9.3543	14.8391	23.5771	38.2107	66.1621	99.0782	138.303	9.74356	11.9473	17.9818	24.9528	31.3349	35.1747	65.2006	96.6493	157.307
35.7	6.15332	5.68392	9.37202	14.8618	23.6154	38.2723	66.281	99.2244	138.468	9.74569	11.9516	17.9903	24.9694	31.3672	35.2356	65.3089	96.8207	157.523
35.8	6.1558	5.68952	9.38772	14.8874	23.6587	38.3345	66.3956	99.3815	138.632	9.74782	11.9558	17.9987	24.986	31.3994	35.2965	65.4171	96.9919	157.738
35.9	6.1596	5.7039	9.40382	14.9144	23.7013	38.4024	66.5121	99.5338	138.793	9.74995	11.9601	18.0071	25.0026	31.4317	35.3572	65.5251	97.1628	157.952
36	6.1696	5.717	9.4248	14.9419	23.7526	38.4707	66.6234	99.6862	138.966	9.75208	11.9643	18.0155	25.0192	31.4639	35.4179	65.633	97.3333	158.166
36.1	6.1691	5.7246	9.4409	14.9731	23.7965	38.5335	66.7356	99.8392	139.138	9.75421	11.9685	18.0239	25.0357	31.496	35.4786	65.7408	97.5035	158.379
36.2	6.17032	5.72942	9.45452	14.9951	23.8349	38.5976	66.8458	99.9855	139.305	9.75633	11.9728	18.0323	25.0523	31.5282	35.5391	65.8483	97.6732	158.591
36.3	6.1774	5.73572	9.47432	15.0239	23.8747	38.6645	66.954	100.136	139.473	9.75846	11.977	18.0407	25.0688	31.5603	35.5996	65.9557	97.8427	158.803
36.4	6.1789	5.7415	9.48762	15.0471	23.9175	38.7316	67.0592	100.289	139.642	9.76058	11.9812	18.0491	25.0854	31.5924	35.6601	66.063	98.0118	159.014
36.5	6.1863	5.7531	9.5058	15.077	23.9659	38.801	67.1688	100.448	139.815	9.7627	11.9854	18.0575	25.1019	31.6244	35.7204	66.1701	98.1806	159.224
36.6	6.1983	5.7614	9.5231	15.1038	24.0169	38.867	67.2887	100.604	139.981	9.76481	11.9896	18.0659	25.1184	31.6564	35.7807	66.2771	98.3491	159.434
36.7	6.20932	5.77602	9.53892	15.1381	24.0709	38.9334	67.4019	100.755	140.141	9.76693	11.9939	18.0742	25.1348	31.6884	35.841	66.3839	98.5172	159.643
36.8	6.2116	5.78042	9.55592	15.1646	24.1142	39.0029	67.5109	100.9	140.294	9.76904	11.9981	18.0826	25.1513	31.7203	35.9011	66.4906	98.685	159.852
36.9	6.2199	5.7929	9.57512	15.1959	24.1612	39.075	67.6274	101.047	140.449	9.77115	12.0023	18.0909	25.1678	31.7523	35.9612	66.5971	98.8524	160.06
37	6.2211	5.802	9.5884	15.216	24.2039	39.1316	67.7362	101.176	140.601	9.77326	12.0065	18.0993	25.1842	31.7842	36.0213	66.7035	99.0196	160.267
37.1	6.2218	5.8101	9.6011	15.2441	24.251	39.1938	67.8499	101.318	140.754	9.77537	12.0107	18.1076	25.2006	31.816	36.0812	66.8097	99.1864	160.473
37.2	6.22552	5.82522	9.61552	15.2702	24.294	39.2645	67.9628	101.464	140.914	9.77748	12.0149	18.1159	25.217	31.8478	36.1411	66.9158	99.3528	160.679
37.3	6.2326	5.83822	9.63072	15.3024	24.3372	39.3336	68.0739	101.603	141.076	9.77959	12.0191	18.1243	25.2334	31.8796	36.2009	67.0217	99.5189	160.884
37.4	6.2385	5.8553	9.65022	15.3342	24.3811	39.4043	68.1851	101.745	141.24	9.78169	12.0233	18.1326	25.2498	31.9114	36.2607	67.1275	99.6847	161.089
37.5	6.2404	5.8624	9.6637	15.3595	24.421	39.4644	68.2935	101.88	141.394	9.78379	12.0274	18.1409	25.2662	31.9431	36.3204	67.2331	99.8502	161.293
37.6	6.2434	5.8753	9.6855	15.3906	24.4679	39.5329	68.4036	102.017	141.555	9.78589	12.0316	18.1492	25.2825	31.9749	36.38	67.3386	100.015	161.496
37.7	6.25142	5.88952	9.70842	15.4221	24.5118	39.6037	68.5215	102.16	141.716	9.78799	12.0358	18.1575	25.2988	32.0065	36.4396	67.4439	100.18	161.699
37.8	6.2528	5.89912	9.72812	15.4537	24.5533	39.6725	68.6343	102.304	141.877	9.79009	12.04	18.1658	25.3152	32.0382	36.4991	67.5491	100.345	161.901
37.9	6.2536	5.9008	9.74332	15.4817	24.593	39.7344	68.7374	102.448	142.039	9.79218	12.0442	18.1741	25.3315	32.0698	36.5585	67.6541	100.509	162.103
38	6.2585	5.9162	9.7615	15.5062	24.633	39.8013	68.8458	102.587	142.193	9.79427	12.0483	18.1823	25.3478	32.1014	36.6179	67.759	100.673	162.304
38.1	6.2541	5.9176	9.7676	15.5245	24.673	39.8585	68.9448	102.721	142.338	9.79637	12.0525	18.1906	25.364	32.1329	36.6772	67.8638	100.836	162.504
38.2	6.25512	5.92112	9.77472	15.5478	24.7131	39.9175	69.047	102.863	142.487	9.79846	12.0567	18.1989	25.3803	32.1645	36.7365	67.9684	100.999	162.704
38.3	6.2606	5.92682	9.79052	15.5698	24.7523	39.9777	69.1523	102.998	142.635	9.80054	12.0608	18.2071	25.3966	32.196	36.7956	68.0729	101.162	162.903
38.4	6.2638	5.9331	9.80232	15.5948	24.7896	40.038	69.2591	103.13	142.788	9.80263	12.065	18.2154	25.4128	32.2274	36.8548	68.1772	101.325	163.101
38.5	6.2695	5.9386	9.814	15.6182	24.8271	40.0975	69.3638	103.264	142.938	9.80472	12.0691	18.2236	25.429	32.2589	36.9138	68.2814	101.487	163.299
38.6	6.2747	5.9477	9.8369	15.648	24.8744	40.1593	69.4769	103.402	143.098	9.8068	12.0733	18.2318	25.4452	32.2903	36.9728	68.3854	101.649	163.496
38.7	6.27802	5.95162	9.85362	15.6688	24.9116	40.222	69.5832	103.534	143.258	9.80888	12.0774	18.2401	25.4614	32.3217	37.0317	68.4893	101.811	163.693
38.8	6.2834	5.96232	9.87122	15.6923	24.9538	40.2826	69.693	103.664	143.416	9.81096	12.0816	18.2483	25.4776	32.353	37.0906	68.593	101.972	163.889
38.9	6.2894	5.9729	9.88982	15.7156	24.9988	40.3453	69.8021	103.801	143.573	9.81304	12.0857	18.2565	25.4938	32.3844	37.1494	68.6966	102.133	164.085
39	6.2933	5.9828	9.9076	15.7407	25.0437	40.4099	69.912	103.935	143.728	9.81512	12.0898	18.2647	25.5099	32.4157	37.2081	68.8001	102.294	164.28
39.1	6.297	5.9878	9.9242	15.7661	25.0876	40.4714	70.0201	104.068	143.887	9.81719	12.094	18.2729	25.5261	32.4469	37.2668	68.9034	102.454	164.474
39.2	6.30342	5.99672	9.94362	15.7936	25.1329	40.5393	70.1286	104.204	144.048	9.81927	12.0981	18.2811	25.5422	32.4781	37.3254	69.0066	102.614	164.668
39.3	6.3099	6.00942	9.96212	15.8245	25.1773	40.6082	70.2383	104.345	144.207	9.82134	12.1022	18.2893	25.5583	32.5094	37.384	69.1097	102.774	164.861
39.4	6.3162	6.0167	9.98182	15.8548	25.2234	40.6731	70.3476	104.483	144.366	9.82341	12.1063	18.2975	25.5744	32.5405	37.4424	69.2126	102.933	165.053
39.5	6.3213	6.023	9.9983	15.8846	25.266	40.7388	70.4588	104.62	144.527	9.82548	12.1105	18.3056	25.5905	32.5717	37.5009	69.3153	103.093	165.245
39.6	6.3281	6.03	10.0126	15.9087	25.3047	40.8039	70.5656	104.752	144.682	9.82754	12.1146	18.3138	25.6066	32.6028	37.5592	69.418	103.252	165.437
39.7	6.33422	6.03202	10.0245	15.9306	25.3441	40.866	70.6734	104.886	144.841	9.82961	12.1187	18.3219	25.6226	32.6339	37.6175	69.5205	103.41	165.628
39.8	6.3385	6.03722	10.0421	15.9522	25.3846	40.9263	70.7799	105.023	144.994	9.83167	12.1228	18.3301	25.6387	32.665	37.6758	69.6228	103.568	165.818
39.9	6.3459	6.046	10.0597	15.9843	25.4317	40.9951	70.8849	105.164	145.146	9.83374	12.1269	18.3383	25.6547	32.696	37.7339	69.725	103.726	166.008
40	6.3519	6.0545	10.0769	16.0107	25.4742	41.0562	70.9903	105.305	145.3	9.8358	12.131	18.3464	25.6707	32.727	37.7921	69.8271	103.884	166.197
40.1	6.3639	6.0659	10.0948	16.0387	25.521	41.1221	71.0955	105.444	145.463	9.83786	12.1351	18.3545	25.6867	32.758	37.8501	69.9291	104.041	166.386
40.2	6.36742	6.07552	10.1085	16.0645	25.5661	41.1855	71.2009	105.572	145.621	9.83991	12.1392	18.3627	25.7027	32.789	37.9081	70.0309	104.198	166.574
40.3	6.3706	6.08352	10.1246	16.0914	25.6071	41.2423	71.3073	105.706	145.78	9.84197	12.1433	18.3708	25.7187	32.8199	37.966	70.1325	104.355	166.761
40.4	6.3799	6.0941	10.1449	16.1224	25.6531	41.3091	71.417	105.841	145.941	9.84402	12.1474	18.3789	25.7346	32.8508	38.0239	70.2341	104.511	166.948
40.5	6.3855	6.1038	10.1593	16.157	25.7007	41.3761	71.5285	105.978	146.096	9.84608	12.1515	18.387	25.7506	32.8817	38.0817	70.3355	104.668	167.135
40.6	6.3925	6.115	10.1741	16.1801	25.7412	41.4415	71.6382	106.119	146.256	9.84813	12.1556	18.3951	25.7665	32.9125	38.1395	70.4368	104.824	167.32
40.7	6.39772	6.12652	10.1917	16.2074	25.7812	41.5037	71.7398	106.258	146.42	9.85018	12.1597	18.4032	25.7825	32.9433	38.1972	70.5379	104.979	167.506
40.8	6.4034	6.13222	10.2109	16.2351	25.82	41.5643	71.8451	106.39	146.574	9.85223	12.1637	18.4113	25.7984	32.9741	38.2548	70.6389	105.134	167.691
40.9	6.408	6.137	10.23	16.2607	25.856	41.6284	71.9519	106.525	146.726	9.85427	12.1678	18.4194	25.8143	33.0049	38.3124	70.7397	105.289	167.875
41	6.4158	6.1481	10.245	16.2942	25.9005	41.6942	72.0609	106.665	146.888	9.85632	12.1719	18.4274	25.8302	33.0356	38.3699	70.8405	105.444	168.058
41.1	6.4257	6.1637	10.2657	16.329	25.945	41.7611	72.1699	106.803	147.043	9.85836	12.1759	18.4355	25.846	33.0663	38.4274	70.9411	105.598	168.242
41.2	6.43992	6.17862	10.2818	16.3665	25.9944	41.829	72.2792	106.947	147.196	9.8604	12.18	18.4436	25.8619	33.097	38.4847	71.0415	105.753	168.424
41.3	6.4458	6.19012	10.299	16.3991	26.0405	41.8926	72.3847	107.088	147.349	9.86244	12.1841	18.4516	25.8777	33.1276	38.5421	71.1419	105.906	168.606
41.4	6.4529	6.2028	10.3156	16.4272	26.0876	41.959	72.4916	107.223	147.506	9.86448	12.1881	18.4597	25.8936	33.1583	38.5994	71.2421	106.06	168.788
41.5	6.4584	6.2139	10.337	16.4555	26.1329	42.0278	72.5982	107.354	147.654	9.86652	12.1922	18.4677	25.9094	33.1889	38.6566	71.3422	106.213	168.969
41.6	6.4674	6.231	10.3586	16.4867	26.1815	42.0969	72.7099	107.492	147.812	9.86856	12.1962	18.4758	25.9252	33.2194	38.7138	71.4421	106.366	169.15
41.7	6.47782	6.24242	10.3735	16.5156	26.2244	42.1577	72.8198	107.63	147.965	9.87059	12.2003	18.4838	25.941	33.25	38.7708	71.5419	106.519	169.33
41.8	6.4858	6.24862	10.3898	16.5461	26.2669	42.2232	72.9234	107.758	148.114	9.87262	12.2043	18.4918	25.9568	33.2805	38.8279	71.6416	106.671	169.509
41.9	6.4975	6.2596	10.407	16.5783	26.3121	42.2915	73.0309	107.892	148.268	9.87466	12.2084	18.4999	25.9726	33.311	38.8849	71.7411	106.823	169.688
42	6.5013	6.2634	10.4151	16.5991	26.3474	42.359	73.1351	108.017	148.417	9.87669	12.2124	18.5079	25.9883	33.3415	38.9418	71.8406	106.975	169.866
42.1	6.5033	6.2737	10.4303	16.6249	26.3859	42.42	73.2366	108.146	148.57	9.87872	12.2165	18.5159	26.0041	33.3719	38.9987	71.9399	107.127	170.044
42.2	6.50692	6.27522	10.4456	16.6492	26.4233	42.4838	73.343	108.279	148.724	9.88074	12.2205	18.5239	26.0198	33.4023	39.0555	72.039	107.278	170.222
42.3	6.5132	6.28572	10.4618	16.6767	26.472	42.5478	73.4491	108.413	148.878	9.88277	12.2245	18.5319	26.0355	33.4327	39.1123	72.1381	107.429	170.399
42.4	6.5217	6.2978	10.4837	16.7055	26.5148	42.6132	73.5512	108.541	149.03	9.88479	12.2286	18.5399	26.0512	33.4631	39.169	72.237	107.58	170.575
42.5	6.5274	6.305	10.5004	16.7322	26.5626	42.678	73.6579	108.672	149.174	9.88681	12.2326	18.5479	26.0669	33.4934	39.2256	72.3358	107.73	170.751
42.6	6.5357	6.3099	10.5186	16.7599	26.608	42.7435	73.7603	108.802	149.319	9.88884	12.2366	18.5558	26.0826	33.5237	39.2822	72.4344	107.88	170.927
42.7	6.54232	6.32022	10.5369	16.7845	26.6548	42.8118	73.8655	108.935	149.465	9.89086	12.2406	18.5638	26.0983	33.554	39.3387	72.533	108.03	171.101
42.8	6.5488	6.33692	10.5563	16.8124	26.7063	42.879	73.9766	109.072	149.615	9.89287	12.2447	18.5718	26.114	33.5842	39.3952	72.6314	108.18	171.276
42.9	6.5543	6.3461	10.5643	16.8318	26.7495	42.9432	74.0779	109.203	149.759	9.89489	12.2487	18.5797	26.1296	33.6145	39.4516	72.7297	108.329	171.45
43	6.5642	6.3557	10.5821	16.8582	26.7982	43.0087	74.1804	109.33	149.9	9.89691	12.2527	18.5877	26.1452	33.6447	39.508	72.8278	108.478	171.623
43.1	6.5674	6.3615	10.593	16.8784	26.8421	43.0702	74.2828	109.448	150.045	9.89892	12.2567	18.5956	26.1609	33.6749	39.5643	72.9258	108.627	171.796
43.2	6.57032	6.37202	10.6079	16.9019	26.883	43.1291	74.3877	109.573	150.186	9.90093	12.2607	18.6036	26.1765	33.705	39.6205	73.0237	108.776	171.969
43.3	6.5737	6.38072	10.6205	16.9253	26.9234	43.1927	74.4909	109.698	150.328	9.90294	12.2647	18.6115	26.1921	33.7351	39.6767	73.1215	108.924	172.141
43.4	6.5759	6.3863	10.6337	16.9463	26.9637	43.2475	74.5977	109.822	150.472	9.90495	12.2687	18.6194	26.2077	33.7652	39.7329	73.2192	109.072	172.312
43.5	6.5795	6.391	10.6467	16.9681	27.0005	43.3027	74.6974	109.955	150.618	9.90696	12.2727	18.6274	26.2232	33.7953	39.7889	73.3167	109.22	172.483
43.6	6.5831	6.4028	10.6655	16.9951	27.0455	43.3667	74.8001	110.081	150.764	9.90897	12.2767	18.6353	26.2388	33.8254	39.845	73.4141	109.367	172.654
43.7	6.58092	6.40532	10.6789	17.0193	27.0841	43.4231	74.9019	110.203	150.906	9.91097	12.2807	18.6432	26.2543	33.8554	39.9009	73.5114	109.514	172.824
43.8	6.5857	6.40872	10.6958	17.0407	27.1268	43.4813	75.0019	110.332	151.051	9.91298	12.2847	18.6511	26.2699	33.8854	39.9569	73.6086	109.661	172.993
43.9	6.5936	6.4197	10.715	17.0686	27.1753	43.542	75.104	110.461	151.195	9.91498	12.2887	18.659	26.2854	33.9154	40.0127	73.7056	109.808	173.162
44	6.5976	6.4296	10.7305	17.0923	27.2119	43.6026	75.2036	110.582	151.335	9.91698	12.2926	18.6669	26.3009	33.9453	40.0685	73.8025	109.954	173.331
44.1	6.6028	6.4387	10.7506	17.1233	27.2546	43.663	75.3056	110.709	151.472	9.91898	12.2966	18.6748	26.3164	33.9753	40.1243	73.8993	110.101	173.499
44.2	6.60982	6.45182	10.7728	17.1546	27.299	43.727	75.4077	110.838	151.612	9.92098	12.3006	18.6827	26.3319	34.0051	40.18	73.996	110.246	173.667
44.3	6.6197	6.46612	10.7928	17.1846	27.3441	43.7966	75.5182	110.969	151.756	9.92298	12.3046	18.6906	26.3474	34.035	40.2356	74.0926	110.392	173.834
44.4	6.6284	6.4809	10.8115	17.2141	27.3895	43.8616	75.6237	111.096	151.899	9.92497	12.3086	18.6984	26.3629	34.0649	40.2912	74.189	110.537	174.001
44.5	6.6383	6.4958	10.8292	17.2434	27.4332	43.9266	75.7292	111.222	152.033	9.92697	12.3125	18.7063	26.3783	34.0947	40.3468	74.2853	110.683	174.167
44.6	6.6458	6.5093	10.8431	17.2675	27.4812	43.9938	75.8256	111.347	152.174	9.92896	12.3165	18.7142	26.3938	34.1245	40.4023	74.3815	110.827	174.333
44.7	6.65162	6.52172	10.8578	17.2926	27.5253	44.0594	75.9289	111.474	152.316	9.93095	12.3205	18.722	26.4092	34.1543	40.4577	74.4776	110.972	174.499
44.8	6.6542	6.53562	10.8742	17.3205	27.5735	44.1278	76.0335	111.602	152.454	9.93294	12.3244	18.7299	26.4246	34.184	40.5131	74.5735	111.116	174.664
44.9	6.6559	6.5461	10.8836	17.3497	27.6163	44.1866	76.1294	111.723	152.589	9.93493	12.3284	18.7377	26.44	34.2138	40.5684	74.6694	111.26	174.828
45	6.66	6.556	10.895	17.3742	27.6591	44.2472	76.2318	111.844	152.725	9.93692	12.3323	18.7456	26.4554	34.2435	40.6237	74.7651	111.404	174.992
45.1	6.6608	6.5698	10.9053	17.4012	27.705	44.3104	76.3384	111.972	152.865	9.9389	12.3363	18.7534	26.4708	34.2732	40.6789	74.8607	111.548	175.156
45.2	6.66122	6.57772	10.9197	17.4211	27.7454	44.3671	76.4387	112.098	153.003	9.94089	12.3402	18.7612	26.4862	34.3028	40.734	74.9562	111.691	175.319
45.3	6.6649	6.58592	10.9322	17.4425	27.7893	44.4229	76.5336	112.228	153.144	9.94287	12.3442	18.769	26.5016	34.3324	40.7891	75.0516	111.834	175.482
45.4	6.6671	6.5987	10.9402	17.465	27.8306	44.4826	76.6288	112.353	153.286	9.94485	12.3481	18.7769	26.5169	34.362	40.8442	75.1468	111.977	175.644
45.5	6.6703	6.6081	10.9605	17.4876	27.8731	44.542	76.7307	112.479	153.431	9.94683	12.3521	18.7847	26.5323	34.3916	40.8992	75.242	112.12	175.806
45.6	6.6722	6.615	10.9782	17.5118	27.9124	44.5932	76.8341	112.609	153.568	9.94881	12.356	18.7925	26.5476	34.4212	40.9542	75.337	112.262	175.967
45.7	6.67342	6.61942	10.9954	17.5375	27.9551	44.6446	76.9336	112.733	153.706	9.95079	12.3599	18.8003	26.5629	34.4507	41.0091	75.4319	112.404	176.128
45.8	6.6791	6.62932	11.0112	17.5694	27.9965	44.7029	77.0339	112.857	153.841	9.95277	12.3639	18.8081	26.5782	34.4802	41.0639	75.5267	112.546	176.288
45.9	6.6834	6.6399	11.0245	17.5951	28.0349	44.7632	77.1341	112.981	153.979	9.95474	12.3678	18.8159	26.5935	34.5097	41.1187	75.6213	112.687	176.448
46	6.6874	6.6425	11.0364	17.6199	28.0727	44.8159	77.2325	113.104	154.118	9.95672	12.3717	18.8237	26.6088	34.5392	41.1735	75.7159	112.829	176.608
46.1	6.6905	6.6507	11.0484	17.6433	28.1094	44.8701	77.3278	113.229	154.251	9.95869	12.3757	18.8314	26.6241	34.5686	41.2282	75.8103	112.97	176.767
46.2	6.68902	6.65322	11.0591	17.6631	28.1503	44.926	77.4205	113.352	154.384	9.96066	12.3796	18.8392	26.6393	34.598	41.2828	75.9047	113.11	176.926
46.3	6.6928	6.66512	11.074	17.688	28.195	44.9843	77.5187	113.471	154.52	9.96263	12.3835	18.847	26.6546	34.6274	41.3374	75.9989	113.251	177.084
46.4	6.6959	6.6761	11.0907	17.7098	28.2394	45.0449	77.6198	113.593	154.66	9.9646	12.3874	18.8547	26.6698	34.6568	41.392	76.093	113.391	177.242
46.5	6.696	6.6848	11.1006	17.7297	28.2765	45.0948	77.7085	113.711	154.793	9.96657	12.3913	18.8625	26.6851	34.6862	41.4465	76.187	113.531	177.4
46.6	6.7033	6.6938	11.1174	17.7503	28.3177	45.1532	77.8024	113.833	154.925	9.96853	12.3952	18.8703	26.7003	34.7155	41.5009	76.2808	113.671	177.557
46.7	6.71002	6.70152	11.1266	17.7718	28.3594	45.2139	77.9052	113.957	155.062	9.9705	12.3992	18.878	26.7155	34.7448	41.5553	76.3746	113.811	177.714
46.8	6.7152	6.71562	11.142	17.7978	28.4053	45.272	78.008	114.081	155.205	9.97246	12.4031	18.8857	26.7307	34.7741	41.6096	76.4682	113.95	177.87
46.9	6.7185	6.7264	11.1577	17.8201	28.446	45.3304	78.1069	114.203	155.341	9.97442	12.407	18.8935	26.7459	34.8033	41.6639	76.5618	114.089	178.026
47	6.7193	6.7356	11.1762	17.8433	28.4869	45.3823	78.2091	114.324	155.475	9.97638	12.4109	18.9012	26.761	34.8326	41.7182	76.6552	114.228	178.181
47.1	6.7239	6.7472	11.1961	17.8713	28.5276	45.4361	78.3074	114.443	155.616	9.97834	12.4148	18.9089	26.7762	34.8618	41.7724	76.7485	114.367	178.336
47.2	6.73032	6.75842	11.2142	17.8942	28.5696	45.4898	78.4046	114.564	155.747	9.9803	12.4187	18.9167	26.7914	34.8909	41.8265	76.8417	114.505	178.491
47.3	6.7386	6.77112	11.2284	17.9169	28.6107	45.5529	78.5019	114.693	155.881	9.98226	12.4226	18.9244	26.8065	34.9201	41.8806	76.9348	114.644	178.645
47.4	6.7402	6.7791	11.2421	17.9385	28.6491	45.6107	78.5933	114.812	156.016	9.98421	12.4265	18.9321	26.8216	34.9493	41.9346	77.0278	114.782	178.799
47.5	6.7478	6.7858	11.2581	17.9601	28.6914	45.6691	78.6847	114.936	156.154	9.98617	12.4303	18.9398	26.8368	34.9784	41.9886	77.1207	114.919	178.952
47.6	6.7529	6.7969	11.275	17.9869	28.7344	45.7292	78.7778	115.06	156.294	9.98812	12.4342	18.9475	26.8519	35.0075	42.0426	77.2134	115.057	179.105
47.7	6.75812	6.80672	11.2935	18.0175	28.773	45.7885	78.879	115.186	156.431	9.99007	12.4381	18.9552	26.867	35.0365	42.0965	77.3061	115.194	179.258
47.8	6.7599	6.81422	11.3083	18.0407	28.8086	45.8467	78.9769	115.301	156.556	9.99202	12.442	18.9629	26.8821	35.0656	42.1503	77.3986	115.331	179.41
47.9	6.7596	6.8224	11.3218	18.0645	28.8471	45.9001	79.0717	115.411	156.682	9.99397	12.4459	18.9706	26.8971	35.0946	42.2041	77.491	115.468	179.562
48	6.758	6.8256	11.3338	18.0816	28.8822	45.9478	79.1624	115.517	156.806	9.99592	12.4498	18.9782	26.9122	35.1236	42.2579	77.5834	115.604	179.713
48.1	6.7627	6.8349	11.3486	18.1042	28.9252	46.0037	79.2562	115.632	156.935	9.99787	12.4536	18.9859	26.9273	35.1526	42.3116	77.6756	115.741	179.864
48.2	6.76722	6.84082	11.3631	18.1283	28.9672	46.0618	79.3457	115.745	157.061	9.99982	12.4575	18.9936	26.9423	35.1816	42.3652	77.7677	115.877	180.014
48.3	6.77	6.85042	11.3797	18.153	29.0067	46.1212	79.4441	115.862	157.188	10.0018	12.4614	19.0012	26.9573	35.2105	42.4188	77.8597	116.013	180.165
48.4	6.7776	6.8619	11.3878	18.1771	29.045	46.1783	79.5421	115.976	157.317	10.0037	12.4652	19.0089	26.9724	35.2394	42.4724	77.9516	116.148	180.315
48.5	6.7835	6.8757	11.4037	18.2054	29.0871	46.2395	79.6437	116.1	157.45	10.0056	12.4691	19.0166	26.9874	35.2683	42.5259	78.0434	116.284	180.464
48.6	6.7852	6.8826	11.4205	18.2259	29.1253	46.2886	79.7381	116.212	157.573	10.0076	12.473	19.0242	27.0024	35.2972	42.5793	78.1351	116.419	180.613
48.7	6.78442	6.88722	11.4325	18.2453	29.1598	46.3395	79.8313	116.331	157.701	10.0095	12.4768	19.0319	27.0174	35.326	42.6327	78.2266	116.554	180.762
48.8	6.7853	6.89742	11.4424	18.2669	29.2015	46.3941	79.9272	116.448	157.828	10.0115	12.4807	19.0395	27.0324	35.3549	42.6861	78.3181	116.688	180.91
48.9	6.7858	6.9013	11.452	18.2943	29.2406	46.4501	80.0162	116.566	157.957	10.0134	12.4845	19.0471	27.0473	35.3837	42.7394	78.4095	116.823	181.058
49	6.7952	6.911	11.466	18.3298	29.2841	46.5058	80.1175	116.69	158.089	10.0153	12.4884	19.0548	27.0623	35.4125	42.7927	78.5007	116.957	181.205
49.1	6.7996	6.9152	11.4785	18.3561	29.323	46.557	80.2094	116.813	158.218	10.0173	12.4922	19.0624	27.0773	35.4412	42.8459	78.5919	117.091	181.352
49.2	6.80142	6.91922	11.4902	18.3781	29.3628	46.6129	80.3043	116.926	158.352	10.0192	12.4961	19.07	27.0922	35.47	42.8991	78.6829	117.225	181.499
49.3	6.8103	6.92422	11.5056	18.4042	29.398	46.6676	80.4028	117.04	158.487	10.0211	12.4999	19.0776	27.1071	35.4987	42.9522	78.7738	117.359	181.646
49.4	6.8191	6.9351	11.5213	18.4293	29.4394	46.7197	80.5036	117.157	158.622	10.0231	12.5038	19.0852	27.1221	35.5274	43.0053	78.8647	117.492	181.792
49.5	6.8226	6.9425	11.5352	18.4506	29.4791	46.7728	80.5955	117.274	158.748	10.025	12.5076	19.0928	27.137	35.5561	43.0583	78.9554	117.625	181.937
49.6	6.8286	6.9492	11.5448	18.4755	29.5148	46.8303	80.6885	117.396	158.878	10.0269	12.5114	19.1004	27.1519	35.5847	43.1113	79.046	117.758	182.082
49.7	6.83042	6.95892	11.5598	18.498	29.5487	46.8863	80.7774	117.511	159.008	10.0289	12.5153	19.108	27.1668	35.6134	43.1642	79.1365	117.891	182.227
49.8	6.8353	6.96802	11.5804	18.5234	29.5864	46.9395	80.8678	117.633	159.137	10.0308	12.5191	19.1156	27.1817	35.642	43.2171	79.227	118.023	182.372
49.9	6.8463	6.9815	11.5943	18.5514	29.626	47.0004	80.9587	117.753	159.268	10.0327	12.5229	19.1232	27.1965	35.6706	43.27	79.3173	118.156	182.516
50	6.8581	6.9942	11.6102	18.5751	29.6648	47.0645	81.0431	117.871	159.397	10.0346	12.5268	19.1308	27.2114	35.6991	43.3228	79.4075	118.288	182.66
50.1	6.8652	7.0059	11.6267	18.6061	29.7019	47.1287	81.1359	117.992	159.53	10.0366	12.5306	19.1383	27.2262	35.7277	43.3756	79.4976	118.42	182.803
50.2	6.87262	7.01842	11.6415	18.6304	29.7377	47.189	81.2309	118.103	159.662	10.0385	12.5344	19.1459	27.2411	35.7562	43.4282	79.5876	118.551	182.946
50.3	6.882	7.03002	11.6547	18.6572	29.7766	47.2431	81.3214	118.216	159.796	10.0404	12.5382	19.1535	27.2559	35.7847	43.4809	79.6775	118.683	183.089
50.4	6.8896	7.0398	11.6653	18.681	29.8176	47.3011	81.4102	118.326	159.93	10.0423	12.5421	19.161	27.2707	35.8132	43.5335	79.7673	118.814	183.231
50.5	6.9011	7.0533	11.6805	18.7091	29.8623	47.3624	81.5071	118.442	160.07	10.0442	12.5459	19.1686	27.2856	35.8417	43.5861	79.8571	118.945	183.373
50.6	6.9116	7.0698	11.6999	18.7397	29.9064	47.4233	81.6093	118.557	160.206	10.0462	12.5497	19.1762	27.3004	35.8701	43.6386	79.9467	119.076	183.515
50.7	6.91872	7.08262	11.7163	18.7667	29.9485	47.4778	81.7048	118.672	160.338	10.0481	12.5535	19.1837	27.3152	35.8986	43.6911	80.0361	119.206	183.656
50.8	6.924	7.08852	11.7297	18.7908	29.9837	47.533	81.7926	118.786	160.47	10.05	12.5573	19.1912	27.3299	35.927	43.7435	80.1255	119.337	183.797
50.9	6.9342	7.0986	11.7479	18.8163	30.0223	47.5935	81.8813	118.906	160.606	10.0519	12.5611	19.1988	27.3447	35.9553	43.7959	80.2149	119.467	183.938
51	6.9477	7.1106	11.7663	18.8408	30.0658	47.6511	81.9725	119.02	160.739	10.0538	12.5649	19.2063	27.3595	35.9837	43.8483	80.3041	119.597	184.078
51.1	6.9491	7.1143	11.7828	18.8624	30.0996	47.7076	82.0621	119.137	160.87	10.0557	12.5687	19.2138	27.3742	36.0121	43.9006	80.3932	119.727	184.218
51.2	6.95902	7.12272	11.8021	18.8945	30.1387	47.7702	82.1544	119.256	161.004	10.0576	12.5725	19.2214	27.389	36.0404	43.9528	80.4822	119.856	184.357
51.3	6.9592	7.13152	11.8164	18.9175	30.1723	47.8262	82.2458	119.364	161.131	10.0595	12.5763	19.2289	27.4037	36.0687	44.005	80.5711	119.985	184.496
51.4	6.9634	7.1405	11.8288	18.9416	30.2098	47.8852	82.3384	119.481	161.263	10.0614	12.5801	19.2364	27.4184	36.097	44.0572	80.6599	120.114	184.635
51.5	6.9721	7.1483	11.8436	18.9674	30.2516	47.9415	82.4321	119.594	161.393	10.0634	12.5839	19.2439	27.4332	36.1252	44.1093	80.7486	120.243	184.774
51.6	6.9732	7.1565	11.8541	18.9891	30.2831	47.988	82.5268	119.706	161.518	10.0653	12.5877	19.2514	27.4479	36.1535	44.1614	80.8372	120.372	184.912
51.7	6.97012	7.16282	11.8688	19.0123	30.3217	48.0353	82.6193	119.815	161.643	10.0672	12.5915	19.2589	27.4626	36.1817	44.2134	80.9257	120.501	185.05
51.8	6.9724	7.17022	11.8773	19.0353	30.3545	48.0836	82.708	119.921	161.767	10.0691	12.5953	19.2664	27.4772	36.2099	44.2654	81.0141	120.629	185.187
51.9	6.9739	7.1753	11.8911	19.061	30.3869	48.1433	82.8038	120.029	161.9	10.071	12.5991	19.2739	27.4919	36.2381	44.3174	81.1024	120.757	185.324
52	6.9711	7.1796	11.9032	19.0793	30.4153	48.1911	82.8948	120.135	162.023	10.0729	12.6028	19.2814	27.5066	36.2662	44.3693	81.1907	120.885	185.461
52.1	6.9747	7.1881	11.9196	19.0995	30.4485	48.2424	82.9861	120.245	162.15	10.0748	12.6066	19.2889	27.5213	36.2944	44.4212	81.2788	121.012	185.598
52.2	6.98142	7.19282	11.9316	19.1242	30.4863	48.2982	83.0819	120.356	162.278	10.0767	12.6104	19.2963	27.5359	36.3225	44.473	81.3668	121.14	185.734
52.3	6.9877	7.19621	11.9437	19.1492	30.5245	48.3531	83.1704	120.467	162.406	10.0786	12.6142	19.3038	27.5505	36.3506	44.5247	81.4547	121.267	185.87
52.4	6.9898	7.204	11.9565	19.1748	30.5671	48.4063	83.2671	120.58	162.531	10.0805	12.6179	19.3113	27.5652	36.3787	44.5765	81.5426	121.394	186.005
52.5	6.9972	7.21	11.9749	19.2025	30.6057	48.4662	83.3662	120.688	162.655	10.0824	12.6217	19.3187	27.5798	36.4067	44.6282	81.6303	121.521	186.14
52.6	6.9992	7.2189	11.9905	19.2319	30.643	48.5274	83.4699	120.793	162.782	10.0843	12.6255	19.3262	27.5944	36.4348	44.6798	81.718	121.648	186.275
52.7	7.00352	7.23292	12.0116	19.2631	30.6857	48.584	83.5707	120.902	162.91	10.0861	12.6292	19.3337	27.609	36.4628	44.7314	81.8055	121.774	186.41
52.8	7.0028	7.24261	12.027	19.2899	30.727	48.6396	83.6668	121.014	163.033	10.088	12.633	19.3411	27.6236	36.4908	44.783	81.8929	121.9	186.544
52.9	7.0025	7.2496	12.0378	19.31	30.7615	48.6893	83.7517	121.118	163.149	10.0899	12.6368	19.3486	27.6382	36.5188	44.8345	81.9803	122.027	186.678
53	7.0134	7.263	12.0494	19.342	30.8006	48.7524	83.852	121.237	163.274	10.0918	12.6405	19.356	27.6528	36.5468	44.8859	82.0676	122.152	186.811
53.1	7.0168	7.2716	12.0649	19.3687	30.841	48.8068	83.9484	121.353	163.399	10.0937	12.6443	19.3634	27.6673	36.5747	44.9374	82.1547	122.278	186.944
53.2	7.01842	7.27962	12.0811	19.3929	30.8715	48.8586	84.0373	121.463	163.52	10.0956	12.648	19.3709	27.6819	36.6026	44.9888	82.2418	122.404	187.077
53.3	7.0235	7.28311	12.0983	19.4152	30.9071	48.9149	84.1306	121.573	163.643	10.0975	12.6518	19.3783	27.6964	36.6305	45.0401	82.3288	122.529	187.21
53.4	7.0249	7.287	12.1087	19.4346	30.9434	48.9676	84.2173	121.679	163.762	10.0994	12.6555	19.3857	27.711	36.6584	45.0914	82.4157	122.654	187.342
53.5	7.0369	7.2955	12.1277	19.46	30.9814	49.0283	84.3108	121.796	163.89	10.1013	12.6593	19.3931	27.7255	36.6863	45.1427	82.5025	122.779	187.474
53.6	7.0419	7.3056	12.1422	19.4831	31.0122	49.0845	84.4015	121.909	164.016	10.1031	12.663	19.4006	27.74	36.7141	45.1939	82.5892	122.904	187.606
53.7	7.04481	7.31301	12.1573	19.5097	31.0436	49.1351	84.4915	122.015	164.135	10.105	12.6668	19.408	27.7546	36.742	45.2451	82.6758	123.028	187.737
53.8	7.0482	7.32152	12.169	19.5282	31.0773	49.1876	84.5788	122.124	164.25	10.1069	12.6705	19.4154	27.7691	36.7698	45.2962	82.7623	123.152	187.868
53.9	7.0558	7.3307	12.1836	19.5529	31.1163	49.2497	84.6664	122.236	164.373	10.1088	12.6743	19.4228	27.7836	36.7976	45.3473	82.8487	123.276	187.999
54	7.058	7.3358	12.1951	19.5774	31.1529	49.3086	84.7592	122.341	164.495	10.1107	12.678	19.4302	27.798	36.8253	45.3984	82.935	123.4	188.129
54.1	7.0611	7.3438	12.208	19.603	31.1898	49.3585	84.8542	122.447	164.617	10.1125	12.6817	19.4376	27.8125	36.8531	45.4494	83.0213	123.524	188.259
54.2	7.06832	7.35072	12.2216	19.6264	31.2287	49.4134	84.9489	122.561	164.736	10.1144	12.6855	19.445	27.827	36.8808	45.5003	83.1074	123.648	188.389
54.3	7.075	7.36222	12.2372	19.6537	31.2739	49.4626	85.0477	122.674	164.859	10.1163	12.6892	19.4523	27.8414	36.9085	45.5513	83.1935	123.771	188.518
54.4	7.0797	7.3742	12.2541	19.6804	31.3164	49.5127	85.1423	122.787	164.979	10.1182	12.6929	19.4597	27.8559	36.9362	45.6022	83.2794	123.894	188.648
54.5	7.0919	7.3855	12.273	19.7094	31.3619	49.5711	85.2368	122.892	165.101	10.12	12.6967	19.4671	27.8703	36.9639	45.653	83.3653	124.017	188.776
54.6	7.0903	7.3901	12.286	19.7298	31.3965	49.6146	85.3229	122.991	165.213	10.1219	12.7004	19.4745	27.8848	36.9916	45.7038	83.4511	124.14	188.905
54.7	7.09251	7.39671	12.2974	19.7522	31.4369	49.6638	85.4139	123.096	165.329	10.1238	12.7041	19.4818	27.8992	37.0192	45.7546	83.5368	124.262	189.033
54.8	7.0959	7.40412	12.31	19.7737	31.4757	49.711	85.5017	123.204	165.443	10.1257	12.7078	19.4892	27.9136	37.0468	45.8053	83.6224	124.385	189.161
54.9	7.1011	7.4123	12.3232	19.7966	31.5199	49.7647	85.5919	123.313	165.558	10.1275	12.7116	19.4966	27.928	37.0745	45.856	83.7079	124.507	189.289
55	7.1047	7.4203	12.3383	19.8186	31.5622	49.8191	85.6847	123.418	165.675	10.1294	12.7153	19.5039	27.9424	37.102	45.9066	83.7933	124.629	189.416
55.1	7.1073	7.4276	12.3545	19.8432	31.5996	49.8741	85.776	123.522	165.792	10.1313	12.719	19.5113	27.9568	37.1296	45.9572	83.8787	124.751	189.543
55.2	7.11142	7.43512	12.3681	19.8698	31.6357	49.9287	85.862	123.632	165.906	10.1331	12.7227	19.5186	27.9712	37.1572	46.0078	83.9639	124.873	189.67
55.3	7.1129	7.44122	12.3762	19.8945	31.6729	49.9863	85.9547	123.742	166.023	10.135	12.7264	19.526	27.9856	37.1847	46.0583	84.0491	124.994	189.796
55.4	7.1167	7.4494	12.3903	19.9199	31.7094	50.0446	86.0456	123.853	166.139	10.1369	12.7301	19.5333	27.9999	37.2122	46.1088	84.1341	125.115	189.923
55.5	7.1234	7.4618	12.4	19.9468	31.7514	50.1007	86.1348	123.967	166.256	10.1387	12.7338	19.5406	28.0143	37.2397	46.1593	84.2191	125.237	190.049
55.6	7.1309	7.4701	12.4108	19.9701	31.794	50.1523	86.2208	124.081	166.381	10.1406	12.7375	19.548	28.0286	37.2672	46.2097	84.304	125.358	190.174
55.7	7.13522	7.47952	12.4225	19.9971	31.8358	50.2017	86.31	124.194	166.502	10.1425	12.7412	19.5553	28.043	37.2946	46.26	84.3888	125.478	190.299
55.8	7.1416	7.49111	12.4332	20.0237	31.8772	50.2585	86.4037	124.306	166.625	10.1443	12.7449	19.5626	28.0573	37.3221	46.3103	84.4735	125.599	190.425
55.9	7.1416	7.4979	12.4412	20.0434	31.9114	50.3123	86.4858	124.415	166.745	10.1462	12.7486	19.5699	28.0716	37.3495	46.3606	84.5582	125.719	190.549
56	7.1437	7.5104	12.4517	20.0693	31.9496	50.3693	86.5728	124.523	166.865	10.148	12.7523	19.5772	28.0859	37.3769	46.4109	84.6427	125.839	190.674
56.1	7.1451	7.5171	12.4672	20.0901	31.9865	50.4245	86.6608	124.63	166.98	10.1499	12.756	19.5846	28.1002	37.4043	46.4611	84.7272	125.959	190.798
56.2	7.14411	7.51771	12.4779	20.1111	32.0254	50.4687	86.7494	124.735	167.098	10.1518	12.7597	19.5919	28.1145	37.4317	46.5113	84.8115	126.079	190.922
56.3	7.1413	7.52311	12.4862	20.1292	32.0634	50.5147	86.837	124.837	167.219	10.1536	12.7634	19.5992	28.1288	37.459	46.5614	84.8958	126.199	191.045
56.4	7.142	7.5293	12.4995	20.1481	32.1074	50.5632	86.9251	124.944	167.343	10.1555	12.7671	19.6065	28.1431	37.4863	46.6115	84.98	126.318	191.169
56.5	7.144	7.5326	12.5149	20.1697	32.1488	50.6153	87.0173	125.053	167.465	10.1573	12.7708	19.6138	28.1574	37.5137	46.6615	85.0641	126.438	191.292
56.6	7.1456	7.5463	12.529	20.1955	32.1873	50.6621	87.1098	125.16	167.594	10.1592	12.7745	19.621	28.1716	37.541	46.7116	85.1481	126.557	191.415
56.7	7.14671	7.55061	12.5427	20.2139	32.2243	50.7144	87.1996	125.261	167.718	10.161	12.7782	19.6283	28.1859	37.5682	46.7615	85.2321	126.676	191.537
56.8	7.1515	7.55372	12.5551	20.2381	32.2624	50.7694	87.2883	125.365	167.843	10.1629	12.7818	19.6356	28.2001	37.5955	46.8115	85.3159	126.795	191.659
56.9	7.152	7.5611	12.5704	20.2655	32.2996	50.8283	87.3756	125.47	167.961	10.1647	12.7855	19.6429	28.2144	37.6228	46.8614	85.3997	126.913	191.781
57	7.1565	7.5727	12.5874	20.2916	32.3386	50.8866	87.4673	125.58	168.079	10.1666	12.7892	19.6502	28.2286	37.65	46.9112	85.4834	127.032	191.903
57.1	7.1657	7.5809	12.6058	20.3199	32.3787	50.9401	87.5556	125.688	168.207	10.1684	12.7929	19.6574	28.2428	37.6772	46.9611	85.567	127.15	192.024
57.2	7.16602	7.59042	12.6147	20.3386	32.4112	50.9889	87.639	125.792	168.322	10.1703	12.7966	19.6647	28.257	37.7044	47.0108	85.6505	127.268	192.145
57.3	7.1649	7.59801	12.6303	20.3629	32.4506	51.0371	87.726	125.899	168.435	10.1721	12.8002	19.672	28.2712	37.7316	47.0606	85.7339	127.386	192.266
57.4	7.165	7.6062	12.6449	20.3865	32.4918	51.091	87.8157	126.005	168.551	10.174	12.8039	19.6792	28.2854	37.7587	47.1103	85.8173	127.504	192.387
57.5	7.1699	7.6123	12.6581	20.4111	32.5342	51.1433	87.9059	126.108	168.664	10.1758	12.8076	19.6865	28.2996	37.7859	47.16	85.9005	127.621	192.507
57.6	7.1713	7.6178	12.6707	20.4345	32.5729	51.1972	87.9995	126.215	168.777	10.1777	12.8112	19.6937	28.3138	37.813	47.2096	85.9837	127.739	192.627
57.7	7.17611	7.62881	12.6874	20.4591	32.6178	51.2563	88.0888	126.327	168.887	10.1795	12.8149	19.701	28.328	37.8401	47.2592	86.0668	127.856	192.747
57.8	7.1811	7.63691	12.6978	20.4832	32.6574	51.3106	88.1777	126.431	168.998	10.1813	12.8186	19.7082	28.3421	37.8672	47.3087	86.1498	127.973	192.867
57.9	7.1898	7.6459	12.7106	20.5076	32.6974	51.3574	88.2662	126.538	169.113	10.1832	12.8222	19.7155	28.3563	37.8943	47.3583	86.2327	128.09	192.986
58	7.1985	7.6514	12.722	20.5294	32.7348	51.4074	88.3539	126.644	169.229	10.185	12.8259	19.7227	28.3704	37.9213	47.4078	86.3156	128.207	193.105
58.1	7.2048	7.6608	12.739	20.5562	32.7776	51.4636	88.4447	126.749	169.347	10.1869	12.8295	19.7299	28.3846	37.9484	47.4572	86.3984	128.323	193.223
58.2	7.20362	7.66552	12.748	20.5792	32.8188	51.5124	88.5267	126.856	169.461	10.1887	12.8332	19.7371	28.3987	37.9754	47.5066	86.481	128.439	193.342
58.3	7.2073	7.67691	12.7635	20.61	32.8566	51.5692	88.6163	126.961	169.577	10.1905	12.8368	19.7444	28.4128	38.0024	47.556	86.5636	128.556	193.46
58.4	7.2088	7.6868	12.7736	20.633	32.8923	51.6292	88.7012	127.067	169.691	10.1924	12.8405	19.7516	28.427	38.0294	47.6053	86.6461	128.672	193.578
58.5	7.2127	7.6924	12.7869	20.6617	32.9332	51.6824	88.7787	127.175	169.806	10.1942	12.8441	19.7588	28.4411	38.0564	47.6546	86.7286	128.788	193.696
58.6	7.2148	7.6985	12.8041	20.6815	32.9643	51.7318	88.8638	127.28	169.919	10.196	12.8478	19.766	28.4552	38.0833	47.7039	86.811	128.903	193.813
58.7	7.21652	7.70472	12.8226	20.7045	33.007	51.7881	88.9449	127.387	170.031	10.1979	12.8514	19.7732	28.4693	38.1102	47.7531	86.8932	129.019	193.93
58.8	7.2216	7.71092	12.8365	20.7303	33.0454	51.8514	89.0269	127.495	170.146	10.1997	12.8551	19.7804	28.4834	38.1372	47.8023	86.9754	129.134	194.047
58.9	7.2238	7.7217	12.8539	20.7517	33.0852	51.9108	89.1131	127.598	170.257	10.2015	12.8587	19.7876	28.4974	38.1641	47.8514	87.0575	129.249	194.164
59	7.2259	7.7314	12.8688	20.7783	33.1247	51.9662	89.201	127.705	170.368	10.2034	12.8624	19.7948	28.5115	38.191	47.9006	87.1396	129.364	194.28
59.1	7.2312	7.7405	12.8809	20.8012	33.1637	52.0183	89.2868	127.81	170.477	10.2052	12.866	19.802	28.5256	38.2178	47.9497	87.2215	129.479	194.397
59.2	7.23052	7.74992	12.8907	20.8207	33.1992	52.0662	89.3675	127.911	170.583	10.207	12.8696	19.8092	28.5396	38.2447	47.9987	87.3034	129.594	194.512
59.3	7.241	7.76512	12.9076	20.8501	33.24	52.1224	89.4559	128.02	170.702	10.2089	12.8733	19.8164	28.5537	38.2715	48.0477	87.3852	129.709	194.628
59.4	7.2452	7.778	12.9194	20.8765	33.2777	52.18	89.5474	128.122	170.818	10.2107	12.8769	19.8236	28.5677	38.2984	48.0967	87.4669	129.823	194.744
59.5	7.2536	7.7946	12.9377	20.9022	33.3166	52.2367	89.6398	128.23	170.933	10.2125	12.8805	19.8308	28.5817	38.3252	48.1456	87.5485	129.937	194.859
59.6	7.2533	7.8077	12.9508	20.9261	33.3529	52.2907	89.7242	128.332	171.037	10.2143	12.8842	19.8379	28.5958	38.352	48.1945	87.6301	130.051	194.974
59.7	7.25912	7.81482	12.9635	20.9496	33.3897	52.3415	89.8088	128.432	171.14	10.2162	12.8878	19.8451	28.6098	38.3787	48.2434	87.7115	130.165	195.088
59.8	7.2608	7.82162	12.9801	20.9731	33.4275	52.391	89.8862	128.535	171.249	10.218	12.8914	19.8523	28.6238	38.4055	48.2922	87.7929	130.279	195.203
59.9	7.2674	7.8331	12.9975	21.0004	33.4679	52.4431	89.9674	128.639	171.369	10.2198	12.895	19.8594	28.6378	38.4322	48.341	87.8743	130.393	195.317
60	7.2688	7.8383	13.0137	21.0264	33.5036	52.4926	90.0455	128.74	171.482	10.2216	12.8987	19.8666	28.6518	38.459	48.3898	87.9555	130.506	195.431
60.1	7.2755	7.8507	13.0315	21.0574	33.5395	52.5486	90.1395	128.846	171.592	10.2235	12.9023	19.8738	28.6658	38.4857	48.4385	88.0367	130.619	195.544
60.2	7.28392	7.86692	13.0546	21.0865	33.5742	52.6043	90.2278	128.954	171.708	10.2253	12.9059	19.8809	28.6798	38.5124	48.4872	88.1177	130.732	195.658
60.3	7.2875	7.87422	13.0736	21.1143	33.6082	52.6583	90.313	129.058	171.823	10.2271	12.9095	19.8881	28.6937	38.5391	48.5358	88.1987	130.845	195.771
60.4	7.2969	7.8809	13.0898	21.1404	33.646	52.7101	90.3981	129.163	171.939	10.2289	12.9131	19.8952	28.7077	38.5657	48.5844	88.2797	130.958	195.884
60.5	7.3038	7.89	13.1083	21.1653	33.6881	52.761	90.4855	129.265	172.055	10.2307	12.9167	19.9024	28.7216	38.5924	48.633	88.3605	131.071	195.997
60.6	7.313	7.8941	13.1228	21.194	33.731	52.8155	90.5781	129.368	172.176	10.2326	12.9204	19.9095	28.7356	38.619	48.6816	88.4413	131.183	196.109
60.7	7.31712	7.90552	13.1394	21.2214	33.7726	52.8694	90.6716	129.468	172.297	10.2344	12.924	19.9166	28.7495	38.6456	48.7301	88.522	131.295	196.222
60.8	7.3214	7.91792	13.155	21.2509	33.813	52.9302	90.7644	129.571	172.414	10.2362	12.9276	19.9238	28.7635	38.6722	48.7786	88.6026	131.408	196.334
60.9	7.3309	7.9274	13.1742	21.2774	33.849	52.9903	90.8527	129.671	172.536	10.238	12.9312	19.9309	28.7774	38.6988	48.827	88.6831	131.52	196.445
61	7.3381	7.9377	13.1899	21.3052	33.8843	53.0429	90.9417	129.771	172.657	10.2398	12.9348	19.938	28.7913	38.7254	48.8754	88.7636	131.631	196.557
61.1	7.344	7.9442	13.2054	21.3303	33.9211	53.0954	91.026	129.873	172.771	10.2416	12.9384	19.9451	28.8052	38.7519	48.9238	88.844	131.743	196.668
61.2	7.35002	7.95352	13.2242	21.3565	33.9636	53.1476	91.1083	129.973	172.886	10.2434	12.942	19.9523	28.8191	38.7785	48.9721	88.9243	131.855	196.779
61.3	7.3564	7.96522	13.2383	21.3771	34.0027	53.1958	91.1931	130.074	173.004	10.2452	12.9456	19.9594	28.833	38.805	49.0204	89.0045	131.966	196.89
61.4	7.3612	7.973	13.2523	21.3976	34.0436	53.2508	91.2753	130.178	173.117	10.2471	12.9492	19.9665	28.8469	38.8315	49.0687	89.0847	132.077	197.001
61.5	7.3634	7.9833	13.2674	21.423	34.0871	53.3022	91.3629	130.277	173.226	10.2489	12.9528	19.9736	28.8608	38.858	49.117	89.1648	132.188	197.111
61.6	7.3681	7.9886	13.2779	21.4449	34.1222	53.3539	91.4523	130.377	173.333	10.2507	12.9564	19.9807	28.8747	38.8845	49.1652	89.2448	132.299	197.221
61.7	7.36601	7.99961	13.2882	21.4644	34.1561	53.4029	91.5343	130.478	173.444	10.2525	12.96	19.9878	28.8886	38.9109	49.2133	89.3247	132.41	197.331
61.8	7.3692	8.00791	13.3019	21.4861	34.1954	53.4502	91.6216	130.582	173.554	10.2543	12.9636	19.9949	28.9024	38.9374	49.2615	89.4046	132.521	197.441
61.9	7.3676	8.0128	13.3157	21.5086	34.2355	53.4973	91.7086	130.682	173.662	10.2561	12.9671	20.002	28.9163	38.9638	49.3096	89.4844	132.631	197.551
62	7.372	8.0279	13.3322	21.5318	34.2731	53.5475	91.79	130.785	173.774	10.2579	12.9707	20.0091	28.9301	38.9902	49.3577	89.5641	132.741	197.66
62.1	7.3767	8.0361	13.3462	21.5579	34.312	53.5981	91.8778	130.886	173.886	10.2597	12.9743	20.0162	28.944	39.0166	49.4057	89.6437	132.852	197.769
62.2	7.37472	8.04312	13.3628	21.5759	34.3482	53.6511	91.9599	130.988	173.997	10.2615	12.9779	20.0232	28.9578	39.043	49.4537	89.7233	132.962	197.878
62.3	7.3757	8.05192	13.3815	21.6006	34.3867	53.7024	92.0426	131.093	174.107	10.2633	12.9815	20.0303	28.9716	39.0694	49.5017	89.8028	133.071	197.986
62.4	7.3841	8.0587	13.3978	21.6281	34.4244	53.7553	92.125	131.199	174.217	10.2651	12.9851	20.0374	28.9854	39.0957	49.5496	89.8822	133.181	198.095
62.5	7.3917	8.0708	13.4175	21.6525	34.4653	53.8115	92.2096	131.302	174.325	10.2669	12.9886	20.0445	28.9993	39.1221	49.5975	89.9616	133.291	198.203
62.6	7.3973	8.0831	13.4313	21.6715	34.5031	53.8623	92.2904	131.399	174.434	10.2687	12.9922	20.0515	29.0131	39.1484	49.6454	90.0408	133.4	198.311
62.7	7.40101	8.09601	13.4485	21.696	34.5434	53.9149	92.3726	131.503	174.547	10.2705	12.9958	20.0586	29.0269	39.1747	49.6932	90.12	133.509	198.418
62.8	7.4081	8.10832	13.4655	21.7225	34.5809	53.966	92.4575	131.607	174.659	10.2723	12.9994	20.0657	29.0407	39.201	49.741	90.1991	133.619	198.526
62.9	7.4191	8.1134	13.4814	21.7459	34.6215	54.0156	92.5372	131.711	174.769	10.2741	13.0029	20.0727	29.0544	39.2273	49.7888	90.2782	133.728	198.633
63	7.4276	8.1209	13.4971	21.7653	34.6575	54.0684	92.6167	131.81	174.879	10.2759	13.0065	20.0798	29.0682	39.2535	49.8365	90.3572	133.836	198.74
63.1	7.4375	8.1327	13.5118	21.7875	34.6975	54.1221	92.6951	131.912	174.985	10.2777	13.0101	20.0868	29.082	39.2798	49.8842	90.4361	133.945	198.847
63.2	7.44312	8.13892	13.5206	21.8073	34.7347	54.1694	92.7737	132.012	175.089	10.2795	13.0136	20.0939	29.0957	39.306	49.9319	90.5149	134.054	198.954
63.3	7.4474	8.14601	13.5359	21.8264	34.7766	54.2118	92.8563	132.108	175.194	10.2813	13.0172	20.1009	29.1095	39.3322	49.9795	90.5937	134.162	199.06
63.4	7.4531	8.1523	13.5459	21.8483	34.8104	54.2597	92.9425	132.208	175.303	10.2831	13.0208	20.108	29.1233	39.3584	50.0272	90.6724	134.27	199.166
63.5	7.4625	8.1591	13.5565	21.8742	34.8479	54.3121	93.026	132.31	175.414	10.2849	13.0243	20.115	29.137	39.3846	50.0747	90.751	134.378	199.272
63.6	7.4678	8.1632	13.5671	21.8952	34.8812	54.3566	93.1064	132.406	175.516	10.2867	13.0279	20.1221	29.1507	39.4108	50.1223	90.8295	134.486	199.378
63.7	7.46871	8.16871	13.5805	21.9166	34.9123	54.4087	93.1834	132.503	175.62	10.2885	13.0315	20.1291	29.1645	39.437	50.1698	90.908	134.594	199.483
63.8	7.4671	8.17002	13.5906	21.9346	34.9407	54.4537	93.262	132.598	175.718	10.2902	13.035	20.1361	29.1782	39.4631	50.2173	90.9864	134.702	199.589
63.9	7.4761	8.1812	13.6092	21.9594	34.9748	54.5088	93.3427	132.7	175.825	10.292	13.0386	20.1431	29.1919	39.4892	50.2647	91.0647	134.809	199.694
64	7.4812	8.1845	13.625	21.9855	35.0064	54.5556	93.4213	132.797	175.934	10.2938	13.0421	20.1502	29.2056	39.5154	50.3121	91.143	134.917	199.799
64.1	7.4837	8.1927	13.6408	22.0103	35.043	54.5991	93.5043	132.899	176.046	10.2956	13.0457	20.1572	29.2193	39.5415	50.3595	91.2212	135.024	199.903
64.2	7.48651	8.19421	13.6577	22.0296	35.0756	54.6463	93.5898	132.999	176.148	10.2974	13.0492	20.1642	29.233	39.5676	50.4069	91.2993	135.131	200.008
64.3	7.4913	8.19512	13.6687	22.0503	35.1061	54.6912	93.6685	133.094	176.246	10.2992	13.0528	20.1712	29.2467	39.5936	50.4542	91.3773	135.238	200.112
64.4	7.501	8.2088	13.6877	22.0815	35.146	54.7466	93.7559	133.191	176.353	10.301	13.0563	20.1782	29.2604	39.6197	50.5015	91.4553	135.345	200.216
64.5	7.5076	8.2172	13.7046	22.1048	35.1856	54.8004	93.8358	133.292	176.458	10.3028	13.0599	20.1852	29.2741	39.6457	50.5487	91.5332	135.451	200.32
64.6	7.5109	8.2245	13.7171	22.1298	35.2215	54.8515	93.9177	133.391	176.569	10.3045	13.0634	20.1922	29.2877	39.6718	50.596	91.6111	135.558	200.424
64.7	7.51321	8.23411	13.7348	22.1559	35.2591	54.9034	94.0048	133.493	176.681	10.3063	13.067	20.1992	29.3014	39.6978	50.6432	91.6888	135.664	200.527
64.8	7.5098	8.24342	13.7451	22.1758	35.2927	54.9506	94.0872	133.584	176.788	10.3081	13.0705	20.2062	29.315	39.7238	50.6903	91.7665	135.771	200.631
64.9	7.5211	8.2519	13.761	22.1963	35.3309	55.0003	94.172	133.683	176.896	10.3099	13.0741	20.2132	29.3287	39.7498	50.7375	91.8442	135.877	200.734
65	7.5317	8.2632	13.7784	22.2222	35.37	55.0555	94.2544	133.789	177.01	10.3117	13.0776	20.2202	29.3423	39.7758	50.7846	91.9217	135.983	200.837
65.1	7.5419	8.273	13.7954	22.2485	35.408	55.1088	94.336	133.886	177.121	10.3134	13.0811	20.2272	29.356	39.8017	50.8316	91.9992	136.088	200.939
65.2	7.54822	8.28612	13.811	22.2742	35.4444	55.1644	94.4206	133.981	177.234	10.3152	13.0847	20.2342	29.3696	39.8277	50.8787	92.0767	136.194	201.042
65.3	7.5565	8.29782	13.8287	22.3021	35.4834	55.218	94.5041	134.081	177.346	10.317	13.0882	20.2412	29.3832	39.8536	50.9257	92.154	136.3	201.144
65.4	7.562	8.3086	13.847	22.3288	35.5187	55.2687	94.5808	134.18	177.456	10.3188	13.0917	20.2482	29.3968	39.8795	50.9727	92.2313	136.405	201.246
65.5	7.5698	8.3157	13.8654	22.3518	35.5528	55.3178	94.6584	134.275	177.563	10.3206	13.0953	20.2551	29.4105	39.9054	51.0196	92.3085	136.51	201.348
65.6	7.5804	8.3249	13.8842	22.3757	35.592	55.3697	94.7394	134.373	177.674	10.3223	13.0988	20.2621	29.4241	39.9313	51.0665	92.3857	136.616	201.45
65.7	7.58952	8.34002	13.9018	22.4017	35.633	55.4261	94.8224	134.476	177.785	10.3241	13.1023	20.2691	29.4376	39.9572	51.1134	92.4628	136.721	201.551
65.8	7.5986	8.35421	13.9199	22.4273	35.6705	55.482	94.9057	134.58	177.892	10.3259	13.1058	20.276	29.4512	39.9831	51.1603	92.5398	136.825	201.652
65.9	7.5991	8.3644	13.9318	22.4488	35.704	55.5326	94.9828	134.674	177.998	10.3277	13.1094	20.283	29.4648	40.0089	51.2071	92.6167	136.93	201.753
66	7.6103	8.3738	13.9472	22.4778	35.7413	55.5836	95.0734	134.774	178.104	10.3294	13.1129	20.29	29.4784	40.0347	51.2539	92.6936	137.035	201.854
66.1	7.6191	8.3828	13.9649	22.5018	35.7738	55.6366	95.1594	134.874	178.213	10.3312	13.1164	20.2969	29.492	40.0606	51.3006	92.7704	137.139	201.955
66.2	7.62292	8.39282	13.9801	22.5225	35.8151	55.6864	95.2432	134.97	178.32	10.333	13.1199	20.3039	29.5055	40.0864	51.3474	92.8472	137.244	202.055
66.3	7.6308	8.40762	14	22.5476	35.8543	55.7391	95.3292	135.073	178.426	10.3348	13.1235	20.3108	29.5191	40.1122	51.3941	92.9239	137.348	202.156
66.4	7.6428	8.4216	14.0228	22.5738	35.8949	55.7935	95.4167	135.175	178.533	10.3365	13.127	20.3178	29.5327	40.138	51.4407	93.0005	137.452	202.256
66.5	7.6528	8.4339	14.0387	22.6003	35.9294	55.8469	95.4967	135.272	178.64	10.3383	13.1305	20.3247	29.5462	40.1637	51.4874	93.077	137.556	202.356
66.6	7.6652	8.4463	14.0559	22.6275	35.9677	55.8987	95.5812	135.368	178.751	10.3401	13.134	20.3317	29.5597	40.1895	51.534	93.1535	137.66	202.456
66.7	7.67002	8.45832	14.068	22.6493	36.0018	55.9486	95.6593	135.467	178.856	10.3418	13.1375	20.3386	29.5733	40.2152	51.5806	93.2299	137.763	202.555
66.8	7.6814	8.46932	14.0859	22.6729	36.0392	56.0052	95.7408	135.566	178.966	10.3436	13.141	20.3455	29.5868	40.2409	51.6271	93.3063	137.867	202.654
66.9	7.699	8.4861	14.1094	22.7039	36.0818	56.0602	95.8288	135.672	179.079	10.3454	13.1445	20.3525	29.6003	40.2667	51.6737	93.3825	137.97	202.754
67	7.7088	8.4965	14.125	22.7291	36.1174	56.1096	95.9092	135.768	179.182	10.3471	13.1481	20.3594	29.6138	40.2924	51.7202	93.4588	138.074	202.853
67.1	7.7216	8.5103	14.1403	22.7577	36.1525	56.158	95.9898	135.868	179.29	10.3489	13.1516	20.3663	29.6273	40.3181	51.7666	93.5349	138.177	202.951
67.2	7.73142	8.52382	14.1647	22.7851	36.1947	56.2038	96.0748	135.968	179.401	10.3507	13.1551	20.3733	29.6408	40.3437	51.8131	93.611	138.28	203.05
67.3	7.7331	8.53632	14.1777	22.8068	36.2308	56.2559	96.1558	136.066	179.506	10.3524	13.1586	20.3802	29.6543	40.3694	51.8595	93.687	138.383	203.148
67.4	7.7357	8.5473	14.1961	22.834	36.2711	56.3097	96.2367	136.165	179.616	10.3542	13.1621	20.3871	29.6678	40.395	51.9058	93.763	138.485	203.247
67.5	7.7372	8.5587	14.2123	22.8603	36.3071	56.3614	96.3229	136.262	179.719	10.356	13.1656	20.394	29.6813	40.4207	51.9522	93.8389	138.588	203.345
67.6	7.7394	8.5689	14.2271	22.8823	36.3404	56.4121	96.4024	136.355	179.821	10.3577	13.1691	20.4009	29.6948	40.4463	51.9985	93.9147	138.691	203.443
67.7	7.74322	8.57972	14.2439	22.907	36.3799	56.4634	96.4819	136.449	179.927	10.3595	13.1726	20.4078	29.7083	40.4719	52.0448	93.9904	138.793	203.54
67.8	7.7522	8.59282	14.2632	22.9344	36.4168	56.5155	96.562	136.546	180.032	10.3612	13.1761	20.4147	29.7217	40.4975	52.0911	94.0662	138.895	203.638
67.9	7.7615	8.6096	14.2896	22.9642	36.463	56.5721	96.6468	136.65	180.14	10.363	13.1796	20.4216	29.7352	40.5231	52.1373	94.1418	138.997	203.735
68	7.7659	8.6156	14.3005	22.9891	36.4988	56.6208	96.7214	136.74	180.238	10.3648	13.1831	20.4285	29.7486	40.5486	52.1835	94.2174	139.099	203.832
68.1	7.7722	8.6269	14.3182	23.0179	36.536	56.6718	96.8043	136.838	180.34	10.3665	13.1866	20.4354	29.7621	40.5742	52.2297	94.2929	139.201	203.929
68.2	7.77732	8.63702	14.3329	23.0421	36.5701	56.7195	96.8864	136.931	180.441	10.3683	13.1901	20.4423	29.7755	40.5997	52.2758	94.3683	139.303	204.026
68.3	7.7819	8.65061	14.3521	23.0686	36.6099	56.7709	96.9658	137.03	180.538	10.37	13.1935	20.4492	29.789	40.6253	52.3219	94.4437	139.404	204.123
68.4	7.7883	8.6592	14.3696	23.0938	36.6458	56.8204	97.0436	137.126	180.632	10.3718	13.197	20.4561	29.8024	40.6508	52.368	94.519	139.506	204.219
68.5	7.7955	8.6693	14.3871	23.1192	36.6793	56.8733	97.1237	137.22	180.732	10.3735	13.2005	20.463	29.8158	40.6763	52.4141	94.5943	139.607	204.315
68.6	7.7956	8.6747	14.3982	23.1415	36.7114	56.9197	97.2014	137.309	180.832	10.3753	13.204	20.4699	29.8292	40.7018	52.4601	94.6694	139.708	204.411
68.7	7.80021	8.68621	14.4115	23.1647	36.7478	56.971	97.2788	137.401	180.933	10.3771	13.2075	20.4768	29.8426	40.7273	52.5061	94.7445	139.81	204.507
68.8	7.8012	8.68672	14.4257	23.1811	36.7814	57.017	97.3523	137.495	181.036	10.3788	13.211	20.4836	29.856	40.7527	52.5521	94.8196	139.911	204.603
68.9	7.8114	8.6956	14.4436	23.204	36.8182	57.0644	97.4319	137.588	181.138	10.3806	13.2145	20.4905	29.8694	40.7782	52.598	94.8946	140.011	204.699
69	7.8198	8.7043	14.4581	23.2257	36.8531	57.1164	97.5122	137.683	181.239	10.3823	13.2179	20.4974	29.8828	40.8036	52.6439	94.9696	140.112	204.794
69.1	7.821	8.712	14.4748	23.2483	36.8911	57.1625	97.5869	137.777	181.335	10.3841	13.2214	20.5043	29.8962	40.8291	52.6898	95.0444	140.213	204.889
69.2	7.82732	8.71782	14.491	23.268	36.9264	57.2067	97.6681	137.87	181.433	10.3858	13.2249	20.5111	29.9096	40.8545	52.7357	95.1192	140.313	204.984
69.3	7.8358	8.72862	14.5097	23.2906	36.9625	57.2556	97.7439	137.964	181.53	10.3876	13.2284	20.518	29.923	40.8799	52.7815	95.194	140.414	205.079
69.4	7.842	8.7315	14.5196	23.3139	36.9927	57.3081	97.8193	138.058	181.63	10.3893	13.2318	20.5248	29.9364	40.9053	52.8273	95.2687	140.514	205.174
69.5	7.8428	8.7373	14.5328	23.3347	37.0245	57.3533	97.8929	138.151	181.734	10.3911	13.2353	20.5317	29.9497	40.9306	52.8731	95.3433	140.614	205.268
69.6	7.8439	8.7344	14.5435	23.3453	37.0488	57.3911	97.96	138.233	181.827	10.3928	13.2388	20.5386	29.9631	40.956	52.9188	95.4179	140.714	205.362
69.7	7.85111	8.74471	14.5587	23.3653	37.0855	57.4393	98.0372	138.325	181.929	10.3946	13.2423	20.5454	29.9764	40.9814	52.9646	95.4924	140.814	205.457
69.8	7.8579	8.75242	14.5764	23.3887	37.1243	57.4868	98.1143	138.417	182.034	10.3963	13.2457	20.5523	29.9898	41.0067	53.0103	95.5668	140.913	205.551
69.9	7.8601	8.7536	14.5877	23.4097	37.1514	57.529	98.1808	138.508	182.128	10.398	13.2492	20.5591	30.0031	41.032	53.0559	95.6412	141.013	205.644
70	7.8635	8.7621	14.6052	23.4332	37.184	57.5768	98.2553	138.595	182.226	10.3998	13.2527	20.566	30.0165	41.0573	53.1016	95.7155	141.113	205.738
70.1	7.8679	8.7721	14.6248	23.4545	37.222	57.6266	98.3318	138.685	182.328	10.4015	13.2561	20.5728	30.0298	41.0826	53.1472	95.7898	141.212	205.832
70.2	7.86991	8.77601	14.6422	23.4708	37.2575	57.6713	98.4078	138.77	182.427	10.4033	13.2596	20.5796	30.0431	41.1079	53.1927	95.8639	141.311	205.925
70.3	7.868	8.77942	14.6558	23.4931	37.2899	57.7106	98.4817	138.858	182.524	10.405	13.2631	20.5865	30.0564	41.1332	53.2383	95.9381	141.41	206.018
70.4	7.8692	8.7888	14.664	23.5113	37.3241	57.7522	98.5553	138.945	182.621	10.4068	13.2665	20.5933	30.0697	41.1585	53.2838	96.0122	141.509	206.111
70.5	7.8789	8.8023	14.6839	23.5334	37.3588	57.8009	98.6355	139.038	182.727	10.4085	13.27	20.6001	30.083	41.1837	53.3293	96.0862	141.608	206.204
70.6	7.8843	8.8108	14.6992	23.5604	37.3904	57.8506	98.7118	139.126	182.828	10.4103	13.2734	20.607	30.0963	41.209	53.3748	96.1601	141.707	206.297
70.7	7.88882	8.81672	14.7147	23.5877	37.4189	57.8957	98.7869	139.216	182.925	10.412	13.2769	20.6138	30.1096	41.2342	53.4203	96.234	141.806	206.389
70.8	7.8972	8.82762	14.7296	23.6086	37.4511	57.9468	98.8634	139.311	183.024	10.4137	13.2804	20.6206	30.1229	41.2594	53.4657	96.3079	141.904	206.481
70.9	7.9031	8.8393	14.7414	23.6247	37.4879	57.997	98.9437	139.405	183.121	10.4155	13.2838	20.6274	30.1362	41.2846	53.5111	96.3816	142.003	206.573
71	7.9039	8.8484	14.753	23.6429	37.5193	58.0459	99.0173	139.495	183.214	10.4172	13.2873	20.6342	30.1495	41.3098	53.5564	96.4554	142.101	206.665
71.1	7.9051	8.856	14.766	23.6674	37.5554	58.094	99.0917	139.585	183.314	10.419	13.2907	20.6411	30.1628	41.335	53.6018	96.529	142.199	206.757
71.2	7.91392	8.86922	14.784	23.6963	37.589	58.1478	99.1706	139.682	183.417	10.4207	13.2942	20.6479	30.176	41.3602	53.6471	96.6026	142.297	206.849
71.3	7.9206	8.87991	14.8056	23.7236	37.6271	58.2008	99.2522	139.779	183.526	10.4224	13.2976	20.6547	30.1893	41.3853	53.6924	96.6761	142.395	206.941
71.4	7.9268	8.8864	14.8207	23.745	37.6577	58.2481	99.3248	139.866	183.631	10.4242	13.3011	20.6615	30.2025	41.4105	53.7376	96.7496	142.493	207.032
71.5	7.9275	8.889	14.8325	23.7636	37.6902	58.2952	99.3936	139.952	183.732	10.4259	13.3045	20.6683	30.2158	41.4356	53.7829	96.823	142.591	207.123
71.6	7.9321	8.8963	14.8508	23.7918	37.7236	58.3466	99.4663	140.043	183.836	10.4276	13.308	20.6751	30.229	41.4607	53.8281	96.8964	142.688	207.214
71.7	7.93722	8.90232	14.8671	23.8137	37.752	58.3921	99.5383	140.132	183.937	10.4294	13.3114	20.6819	30.2423	41.4858	53.8732	96.9697	142.786	207.305
71.8	7.9411	8.90621	14.8802	23.8344	37.7859	58.4434	99.6118	140.225	184.037	10.4311	13.3149	20.6887	30.2555	41.5109	53.9184	97.0429	142.883	207.396
71.9	7.9427	8.9132	14.8902	23.8544	37.8215	58.4931	99.6814	140.31	184.133	10.4328	13.3183	20.6955	30.2687	41.536	53.9635	97.1161	142.981	207.486
72	7.9452	8.9139	14.9002	23.8716	37.8544	58.54	99.749	140.394	184.231	10.4346	13.3217	20.7023	30.282	41.5611	54.0086	97.1893	143.078	207.577
72.1	7.9508	8.9239	14.9171	23.9001	37.8923	58.5911	99.8233	140.481	184.341	10.4363	13.3252	20.7091	30.2952	41.5861	54.0537	97.2623	143.175	207.667
72.2	7.95921	8.93321	14.9327	23.9237	37.925	58.6413	99.8996	140.571	184.447	10.438	13.3286	20.7158	30.3084	41.6112	54.0987	97.3353	143.272	207.757
72.3	7.9682	8.94341	14.9505	23.9468	37.9575	58.6903	99.9764	140.659	184.55	10.4398	13.332	20.7226	30.3216	41.6362	54.1438	97.4083	143.368	207.847
72.4	7.9723	8.9472	14.9576	23.9678	37.9895	58.7344	100.052	140.743	184.648	10.4415	13.3355	20.7294	30.3348	41.6613	54.1888	97.4812	143.465	207.937
72.5	7.9712	8.9493	14.967	23.9846	38.0203	58.7782	100.125	140.827	184.742	10.4432	13.3389	20.7362	30.348	41.6863	54.2337	97.554	143.562	208.026
72.6	7.9741	8.9564	14.9777	24.0065	38.0547	58.825	100.198	140.921	184.84	10.445	13.3424	20.743	30.3612	41.7113	54.2787	97.6268	143.658	208.116
72.7	7.97421	8.96261	14.9892	24.0297	38.0833	58.8684	100.27	141.008	184.937	10.4467	13.3458	20.7497	30.3744	41.7363	54.3236	97.6995	143.754	208.205
72.8	7.9809	8.97432	15.0037	24.0541	38.1182	58.9174	100.341	141.095	185.04	10.4484	13.3492	20.7565	30.3876	41.7612	54.3685	97.7722	143.851	208.294
72.9	7.9864	8.9803	15.0203	24.0768	38.153	58.9668	100.412	141.186	185.141	10.4501	13.3526	20.7633	30.4007	41.7862	54.4134	97.8448	143.947	208.383
73	7.9844	8.9817	15.0296	24.0972	38.1778	59.013	100.487	141.274	185.231	10.4519	13.3561	20.77	30.4139	41.8112	54.4582	97.9173	144.043	208.472
73.1	7.9842	8.9867	15.0414	24.1185	38.2076	59.0577	100.558	141.361	185.326	10.4536	13.3595	20.7768	30.4271	41.8361	54.503	97.9898	144.139	208.561
73.2	7.98622	8.99412	15.0564	24.1377	38.2366	59.1008	100.632	141.448	185.42	10.4553	13.3629	20.7836	30.4402	41.8611	54.5478	98.0623	144.235	208.649
73.3	7.9858	9.00342	15.0712	24.1565	38.2761	59.1469	100.712	141.539	185.517	10.457	13.3664	20.7903	30.4534	41.886	54.5926	98.1346	144.33	208.738
73.4	7.994	9.015	15.0858	24.1812	38.3101	59.1923	100.791	141.63	185.614	10.4588	13.3698	20.7971	30.4665	41.9109	54.6373	98.207	144.426	208.826
73.5	7.9957	9.0188	15.1001	24.2029	38.3432	59.2382	100.865	141.713	185.708	10.4605	13.3732	20.8038	30.4797	41.9358	54.682	98.2792	144.521	208.914
73.6	7.998	9.0277	15.1163	24.2288	38.3779	59.2868	100.943	141.802	185.803	10.4622	13.3766	20.8106	30.4928	41.9607	54.7267	98.3515	144.617	209.002
73.7	8.00021	9.03721	15.1281	24.2516	38.4112	59.3361	101.021	141.894	185.903	10.4639	13.38	20.8173	30.5059	41.9856	54.7714	98.4236	144.712	209.09
73.8	8.0006	9.04411	15.1387	24.2723	38.4401	59.3788	101.094	141.982	185.999	10.4656	13.3835	20.8241	30.5191	42.0104	54.816	98.4957	144.807	209.177
73.9	8.002	9.0521	15.1517	24.2921	38.4726	59.425	101.169	142.069	186.084	10.4674	13.3869	20.8308	30.5322	42.0353	54.8606	98.5677	144.902	209.265
74	8.0039	9.0604	15.1613	24.3136	38.5059	59.4695	101.244	142.159	186.184	10.4691	13.3903	20.8375	30.5453	42.0601	54.9052	98.6397	144.997	209.352
74.1	8.0086	9.0701	15.1754	24.3374	38.5418	59.5159	101.32	142.248	186.28	10.4708	13.3937	20.8443	30.5584	42.085	54.9498	98.7117	145.092	209.44
74.2	8.00931	9.07781	15.1862	24.3608	38.5712	59.5598	101.388	142.336	186.366	10.4725	13.3971	20.851	30.5715	42.1098	54.9943	98.7835	145.186	209.527
74.3	8.0076	9.08041	15.1993	24.3808	38.5978	59.6032	101.461	142.426	186.455	10.4742	13.4005	20.8577	30.5846	42.1346	55.0388	98.8554	145.281	209.614
74.4	8.0057	9.0881	15.208	24.3954	38.6261	59.6475	101.531	142.51	186.548	10.476	13.4039	20.8645	30.5977	42.1594	55.0833	98.9271	145.375	209.7
74.5	8.0083	9.0965	15.2163	24.4155	38.6558	59.6918	101.609	142.6	186.642	10.4777	13.4074	20.8712	30.6108	42.1842	55.1278	98.9988	145.47	209.787
74.6	8.0161	9.1101	15.232	24.4416	38.6917	59.7414	101.688	142.689	186.744	10.4794	13.4108	20.8779	30.6239	42.209	55.1722	99.0705	145.564	209.873
74.7	8.02291	9.11851	15.2384	24.4631	38.7269	59.7875	101.757	142.772	186.836	10.4811	13.4142	20.8847	30.637	42.2337	55.2166	99.1421	145.658	209.96
74.8	8.0232	9.12641	15.2488	24.4854	38.7606	59.8335	101.825	142.858	186.926	10.4828	13.4176	20.8914	30.6501	42.2585	55.261	99.2136	145.752	210.046
74.9	8.0239	9.1365	15.2558	24.5062	38.7912	59.8806	101.896	142.943	187.012	10.4845	13.421	20.8981	30.6631	42.2832	55.3054	99.2851	145.846	210.132
75	8.0309	9.1468	15.2697	24.5315	38.8264	59.9262	101.971	143.031	187.105	10.4863	13.4244	20.9048	30.6762	42.3079	55.3497	99.3566	145.94	210.218
75.1	8.0387	9.1573	15.2816	24.5546	38.8634	59.9758	102.047	143.121	187.198	10.488	13.4278	20.9115	30.6892	42.3327	55.394	99.428	146.034	210.304
75.2	8.04341	9.16211	15.2879	24.5782	38.8996	60.0216	102.117	143.206	187.288	10.4897	13.4312	20.9182	30.7023	42.3574	55.4383	99.4993	146.127	210.389
75.3	8.0461	9.16462	15.2973	24.5947	38.9281	60.0659	102.184	143.288	187.382	10.4914	13.4346	20.9249	30.7154	42.3821	55.4826	99.5705	146.221	210.475
75.4	8.0516	9.1735	15.3097	24.6198	38.9655	60.1153	102.254	143.381	187.476	10.4931	13.438	20.9316	30.7284	42.4068	55.5268	99.6418	146.314	210.56
75.5	8.063	9.1887	15.3262	24.648	39.0056	60.1657	102.331	143.469	187.576	10.4948	13.4414	20.9383	30.7414	42.4314	55.571	99.7129	146.408	210.645
75.6	8.0678	9.1992	15.3426	24.6654	39.0435	60.2098	102.402	143.556	187.67	10.4965	13.4448	20.945	30.7545	42.4561	55.6152	99.7841	146.501	210.73
75.7	8.07562	9.20762	15.3614	24.6901	39.0781	60.2559	102.475	143.647	187.771	10.4982	13.4482	20.9517	30.7675	42.4808	55.6594	99.8551	146.594	210.815
75.8	8.0809	9.21812	15.3786	24.7177	39.1166	60.3026	102.556	143.735	187.866	10.5	13.4516	20.9584	30.7805	42.5054	55.7036	99.9261	146.687	210.9
75.9	8.0884	9.2299	15.3973	24.7434	39.155	60.3438	102.636	143.825	187.961	10.5017	13.455	20.9651	30.7936	42.5301	55.7477	99.9971	146.78	210.985
76	8.0918	9.2361	15.4105	24.7615	39.1874	60.3814	102.706	143.911	188.052	10.5034	13.4584	20.9718	30.8066	42.5547	55.7918	100.068	146.873	211.069
76.1	8.0958	9.2418	15.4224	24.7799	39.219	60.4215	102.781	143.994	188.146	10.5051	13.4618	20.9785	30.8196	42.5793	55.8359	100.139	146.965	211.154
76.2	8.10081	9.25011	15.4358	24.8065	39.2567	60.4677	102.855	144.08	188.244	10.5068	13.4652	20.9852	30.8326	42.6039	55.8799	100.21	147.058	211.238
76.3	8.1038	9.25911	15.445	24.8304	39.2945	60.5091	102.929	144.167	188.342	10.5085	13.4685	20.9919	30.8456	42.6285	55.9239	100.28	147.15	211.322
76.4	8.1043	9.2642	15.4524	24.8495	39.3251	60.5472	102.996	144.248	188.437	10.5102	13.4719	20.9986	30.8586	42.6531	55.9679	100.351	147.243	211.406
76.5	8.108	9.2704	15.4678	24.8721	39.3608	60.5916	103.069	144.331	188.533	10.5119	13.4753	21.0053	30.8716	42.6776	56.0119	100.422	147.335	211.49
76.6	8.1059	9.2712	15.4762	24.8942	39.3909	60.6366	103.138	144.408	188.623	10.5136	13.4787	21.0119	30.8846	42.7022	56.0559	100.492	147.427	211.573
76.7	8.10451	9.27591	15.4865	24.9136	39.4203	60.6824	103.202	144.486	188.715	10.5153	13.4821	21.0186	30.8975	42.7268	56.0998	100.563	147.519	211.657
76.8	8.1077	9.28572	15.5006	24.9397	39.4547	60.7231	103.271	144.572	188.809	10.517	13.4855	21.0253	30.9105	42.7513	56.1437	100.633	147.611	211.74
76.9	8.1074	9.295	15.5135	24.9659	39.4888	60.7654	103.345	144.656	188.909	10.5187	13.4889	21.0319	30.9235	42.7758	56.1876	100.704	147.703	211.824
77	8.1142	9.301	15.5243	24.99	39.521	60.8061	103.415	144.735	189.003	10.5204	13.4922	21.0386	30.9365	42.8003	56.2314	100.774	147.795	211.907
77.1	8.1131	9.3043	15.5365	25.0096	39.5556	60.8467	103.48	144.813	189.093	10.5221	13.4956	21.0453	30.9494	42.8249	56.2753	100.844	147.886	211.99
77.2	8.11531	9.31001	15.5499	25.0335	39.5909	60.891	103.549	144.893	189.191	10.5238	13.499	21.0519	30.9624	42.8493	56.3191	100.915	147.978	212.073
77.3	8.1278	9.32092	15.5744	25.0602	39.629	60.9402	103.624	144.978	189.291	10.5255	13.5024	21.0586	30.9753	42.8738	56.3629	100.985	148.069	212.156
77.4	8.1304	9.3306	15.5937	25.0846	39.6621	60.9863	103.694	145.059	189.389	10.5272	13.5057	21.0653	30.9883	42.8983	56.4067	101.055	148.161	212.238
77.5	8.131	9.3358	15.609	25.1085	39.696	61.0284	103.766	145.143	189.479	10.5289	13.5091	21.0719	31.0012	42.9228	56.4504	101.125	148.252	212.321
77.6	8.1393	9.3478	15.6271	25.1308	39.7361	61.0759	103.838	145.231	189.571	10.5306	13.5125	21.0786	31.0142	42.9472	56.4941	101.195	148.343	212.403
77.7	8.14721	9.35911	15.6384	25.1515	39.7721	61.1239	103.909	145.317	189.667	10.5323	13.5159	21.0852	31.0271	42.9717	56.5378	101.265	148.434	212.485
77.8	8.1511	9.36971	15.6508	25.1673	39.8038	61.1667	103.981	145.401	189.759	10.534	13.5192	21.0919	31.04	42.9961	56.5815	101.335	148.525	212.567
77.9	8.1569	9.3841	15.6641	25.1906	39.8405	61.2128	104.057	145.49	189.853	10.5357	13.5226	21.0985	31.0529	43.0205	56.6251	101.405	148.616	212.649
78	8.1616	9.3917	15.6792	25.2123	39.8763	61.255	104.125	145.578	189.949	10.5374	13.526	21.1052	31.0659	43.045	56.6688	101.475	148.707	212.731
78.1	8.1649	9.3965	15.6892	25.2289	39.9094	61.2976	104.194	145.662	190.04	10.5391	13.5294	21.1118	31.0788	43.0694	56.7124	101.545	148.798	212.813
78.2	8.17311	9.40441	15.6991	25.2527	39.9393	61.3497	104.262	145.745	190.136	10.5408	13.5327	21.1185	31.0917	43.0938	56.756	101.615	148.888	212.894
78.3	8.1734	9.41361	15.7134	25.2766	39.9746	61.399	104.335	145.831	190.228	10.5425	13.5361	21.1251	31.1046	43.1182	56.7995	101.684	148.979	212.976
78.4	8.1779	9.4205	15.7333	25.3014	40.0062	61.4481	104.408	145.916	190.327	10.5442	13.5395	21.1317	31.1175	43.1425	56.8431	101.754	149.069	213.057
78.5	8.1855	9.4284	15.7482	25.3283	40.0467	61.4988	104.482	146.003	190.425	10.5459	13.5428	21.1384	31.1304	43.1669	56.8866	101.824	149.159	213.138
78.6	8.188	9.4294	15.7595	25.3436	40.0815	61.5372	104.547	146.081	190.515	10.5476	13.5462	21.145	31.1433	43.1913	56.9301	101.893	149.249	213.219
78.7	8.18811	9.43071	15.7715	25.3642	40.1136	61.5751	104.61	146.161	190.605	10.5493	13.5496	21.1516	31.1562	43.2156	56.9735	101.963	149.34	213.3
78.8	8.1877	9.43381	15.7829	25.3881	40.1439	61.6186	104.678	146.243	190.695	10.551	13.5529	21.1583	31.1691	43.2399	57.017	102.032	149.43	213.381
78.9	8.1864	9.4375	15.7919	25.411	40.1757	61.6636	104.744	146.327	190.787	10.5527	13.5563	21.1649	31.1819	43.2643	57.0604	102.101	149.519	213.462
79	8.191	9.4448	15.8025	25.4361	40.2085	61.7097	104.813	146.414	190.879	10.5544	13.5596	21.1715	31.1948	43.2886	57.1038	102.171	149.609	213.542
79.1	8.2014	9.4576	15.8156	25.4593	40.2462	61.7601	104.882	146.501	190.974	10.5561	13.563	21.1781	31.2077	43.3129	57.1472	102.24	149.699	213.623
79.2	8.21022	9.46532	15.8292	25.4864	40.2868	61.8095	104.954	146.59	191.069	10.5578	13.5664	21.1848	31.2205	43.3372	57.1906	102.309	149.788	213.703
79.3	8.2158	9.47322	15.8474	25.5111	40.3231	61.8575	105.029	146.676	191.163	10.5595	13.5697	21.1914	31.2334	43.3615	57.2339	102.379	149.878	213.783
79.4	8.2234	9.4851	15.8677	25.535	40.3597	61.909	105.106	146.763	191.252	10.5612	13.5731	21.198	31.2463	43.3857	57.2772	102.448	149.967	213.863
79.5	8.2302	9.4949	15.8807	25.5583	40.3934	61.9586	105.181	146.852	191.345	10.5628	13.5764	21.2046	31.2591	43.41	57.3205	102.517	150.057	213.943
79.6	8.2334	9.5003	15.8896	25.58	40.4248	62.0027	105.249	146.94	191.435	10.5645	13.5798	21.2112	31.272	43.4343	57.3638	102.586	150.146	214.023
79.7	8.23811	9.50151	15.8957	25.5995	40.4586	62.0468	105.321	147.025	191.523	10.5662	13.5831	21.2178	31.2848	43.4585	57.407	102.655	150.235	214.103
79.8	8.2462	9.50751	15.9086	25.6258	40.4961	62.0922	105.395	147.113	191.615	10.5679	13.5865	21.2244	31.2976	43.4827	57.4503	102.724	150.324	214.183
79.9	8.2507	9.5122	15.9237	25.6466	40.5358	62.1401	105.464	147.198	191.708	10.5696	13.5898	21.231	31.3105	43.507	57.4935	102.793	150.413	214.262
80	8.2521	9.5182	15.9372	25.6645	40.5709	62.1894	105.528	147.284	191.796	10.5713	13.5932	21.2376	31.3233	43.5312	57.5366	102.862	150.502	214.341
80.1	8.2591	9.5262	15.953	25.6854	40.6038	62.2327	105.598	147.364	191.883	10.573	13.5965	21.2442	31.3361	43.5554	57.5798	102.93	150.591	214.42
80.2	8.26821	9.53781	15.9698	25.7055	40.6372	62.2836	105.669	147.448	191.974	10.5747	13.5999	21.2508	31.3489	43.5796	57.6229	102.999	150.679	214.5
80.3	8.2729	9.54441	15.9812	25.7296	40.6673	62.3346	105.738	147.53	192.062	10.5763	13.6032	21.2574	31.3618	43.6038	57.6661	103.068	150.768	214.579
80.4	8.2747	9.5474	15.9902	25.7477	40.6983	62.3742	105.807	147.616	192.147	10.578	13.6066	21.264	31.3746	43.628	57.7092	103.137	150.856	214.657
80.5	8.2802	9.5564	16.0027	25.7734	40.7332	62.4178	105.881	147.704	192.235	10.5797	13.6099	21.2706	31.3874	43.6521	57.7522	103.205	150.945	214.736
80.6	8.2846	9.5638	16.0161	25.7967	40.7682	62.464	105.951	147.792	192.326	10.5814	13.6133	21.2772	31.4002	43.6763	57.7953	103.274	151.033	214.815
80.7	8.28321	9.57271	16.0286	25.8186	40.8007	62.5088	106.019	147.873	192.416	10.5831	13.6166	21.2838	31.413	43.7004	57.8383	103.342	151.121	214.893
80.8	8.2878	9.57481	16.0397	25.8384	40.8327	62.553	106.091	147.954	192.502	10.5848	13.6199	21.2904	31.4258	43.7246	57.8813	103.411	151.209	214.972
80.9	8.2962	9.5822	16.0533	25.8598	40.8671	62.5991	106.162	148.042	192.594	10.5864	13.6233	21.297	31.4386	43.7487	57.9243	103.479	151.297	215.05
81	8.3048	9.5947	16.0736	25.8834	40.9038	62.6505	106.237	148.129	192.689	10.5881	13.6266	21.3036	31.4513	43.7728	57.9673	103.548	151.385	215.128
81.1	8.3059	9.6048	16.0934	25.9033	40.9407	62.7008	106.309	148.218	192.784	10.5898	13.63	21.3101	31.4641	43.7969	58.0102	103.616	151.473	215.206
81.2	8.30962	9.61322	16.109	25.9246	40.9719	62.7493	106.377	148.302	192.874	10.5915	13.6333	21.3167	31.4769	43.821	58.0531	103.684	151.561	215.284
81.3	8.3153	9.62432	16.1255	25.9484	41.0085	62.7931	106.452	148.384	192.968	10.5932	13.6366	21.3233	31.4897	43.8451	58.096	103.753	151.648	215.362
81.4	8.3223	9.6369	16.1416	25.9732	41.0446	62.8407	106.528	148.47	193.062	10.5949	13.64	21.3299	31.5024	43.8692	58.1389	103.821	151.736	215.439
81.5	8.3298	9.6448	16.1583	25.9958	41.0782	62.8893	106.601	148.557	193.157	10.5965	13.6433	21.3364	31.5152	43.8933	58.1818	103.889	151.823	215.517
81.6	8.3363	9.6518	16.1707	26.02	41.113	62.9408	106.673	148.64	193.25	10.5982	13.6466	21.343	31.528	43.9174	58.2246	103.957	151.911	215.594
81.7	8.33861	9.65921	16.1867	26.04	41.147	62.9867	106.745	148.723	193.339	10.5999	13.65	21.3496	31.5407	43.9414	58.2674	104.025	151.998	215.672
81.8	8.3399	9.66311	16.1965	26.0555	41.1778	63.0273	106.814	148.803	193.429	10.6016	13.6533	21.3561	31.5535	43.9655	58.3102	104.093	152.085	215.749
81.9	8.3422	9.6688	16.2097	26.0798	41.2079	63.0737	106.882	148.882	193.518	10.6033	13.6566	21.3627	31.5662	43.9895	58.353	104.161	152.172	215.826
82	8.3483	9.6756	16.2257	26.1057	41.2428	63.1213	106.956	148.965	193.609	10.6049	13.66	21.3693	31.5789	44.0135	58.3958	104.229	152.259	215.903
82.1	8.3473	9.6796	16.2368	26.1247	41.2725	63.1616	107.026	149.044	193.702	10.6066	13.6633	21.3758	31.5917	44.0375	58.4385	104.297	152.346	215.98
82.2	8.35671	9.68831	16.2486	26.1471	41.304	63.2055	107.097	149.13	193.795	10.6083	13.6666	21.3824	31.6044	44.0615	58.4812	104.365	152.433	216.056
82.3	8.3602	9.69541	16.2612	26.1678	41.3322	63.2484	107.164	149.211	193.88	10.61	13.6699	21.3889	31.6171	44.0855	58.5239	104.432	152.52	216.133
82.4	8.3631	9.7036	16.2758	26.1922	41.3643	63.2952	107.234	149.295	193.967	10.6116	13.6733	21.3955	31.6299	44.1095	58.5666	104.5	152.606	216.21
82.5	8.3707	9.7125	16.2903	26.2136	41.3982	63.3407	107.307	149.38	194.057	10.6133	13.6766	21.402	31.6426	44.1335	58.6092	104.568	152.693	216.286
82.6	8.3734	9.7218	16.2994	26.2356	41.4309	63.3865	107.38	149.465	194.146	10.615	13.6799	21.4086	31.6553	44.1575	58.6518	104.635	152.779	216.362
82.7	8.38311	9.72731	16.3122	26.2536	41.4592	63.4288	107.445	149.546	194.232	10.6167	13.6832	21.4151	31.668	44.1814	58.6944	104.703	152.866	216.438
82.8	8.389	9.73192	16.325	26.2702	41.4918	63.4728	107.516	149.629	194.319	10.6183	13.6866	21.4217	31.6807	44.2054	58.737	104.771	152.952	216.515
82.9	8.395	9.7401	16.3386	26.2951	41.5237	63.519	107.584	149.711	194.414	10.62	13.6899	21.4282	31.6934	44.2293	58.7796	104.838	153.038	216.59
83	8.404	9.7508	16.3555	26.3184	41.5565	63.5667	107.659	149.795	194.508	10.6217	13.6932	21.4348	31.7061	44.2533	58.8222	104.905	153.124	216.666
83.1	8.4119	9.7576	16.368	26.339	41.591	63.6081	107.731	149.878	194.598	10.6234	13.6965	21.4413	31.7188	44.2772	58.8647	104.973	153.21	216.742
83.2	8.42351	9.77011	16.3858	26.361	41.6279	63.6517	107.803	149.963	194.689	10.625	13.6998	21.4478	31.7315	44.3011	58.9072	105.04	153.296	216.818
83.3	8.4307	9.77452	16.3961	26.3787	41.6613	63.6903	107.871	150.044	194.778	10.6267	13.7032	21.4544	31.7442	44.325	58.9497	105.108	153.382	216.893
83.4	8.4346	9.7822	16.4092	26.3977	41.6961	63.7355	107.943	150.123	194.864	10.6284	13.7065	21.4609	31.7569	44.3489	58.9921	105.175	153.468	216.969
83.5	8.4448	9.7919	16.4195	26.4188	41.7298	63.7834	108.019	150.202	194.954	10.63	13.7098	21.4674	31.7696	44.3728	59.0346	105.242	153.554	217.044
83.6	8.4514	9.8044	16.4316	26.4413	41.7661	63.8287	108.094	150.281	195.042	10.6317	13.7131	21.474	31.7822	44.3967	59.077	105.309	153.639	217.119
83.7	8.46131	9.81821	16.4508	26.4683	41.8	63.8764	108.169	150.364	195.132	10.6334	13.7164	21.4805	31.7949	44.4206	59.1194	105.376	153.725	217.194
83.8	8.4605	9.82401	16.4663	26.4851	41.8333	63.923	108.24	150.448	195.217	10.635	13.7197	21.487	31.8076	44.4444	59.1618	105.443	153.81	217.269
83.9	8.4663	9.8339	16.485	26.5087	41.8713	63.9677	108.311	150.533	195.307	10.6367	13.723	21.4936	31.8202	44.4683	59.2041	105.51	153.896	217.344
84	8.4711	9.8377	16.4977	26.5306	41.908	64.0079	108.38	150.612	195.392	10.6384	13.7264	21.5001	31.8329	44.4921	59.2465	105.577	153.981	217.419
84.1	8.4697	9.8436	16.5089	26.5542	41.9394	64.0478	108.446	150.688	195.471	10.6401	13.7297	21.5066	31.8456	44.516	59.2888	105.644	154.066	217.493
84.2	8.46911	9.85161	16.5191	26.5749	41.9667	64.0872	108.513	150.766	195.558	10.6417	13.733	21.5131	31.8582	44.5398	59.3311	105.711	154.151	217.568
84.3	8.4704	9.86132	16.5369	26.5991	41.9998	64.129	108.587	150.851	195.648	10.6434	13.7363	21.5196	31.8709	44.5636	59.3734	105.778	154.236	217.642
84.4	8.4715	9.8693	16.5528	26.6242	42.0335	64.1765	108.659	150.938	195.735	10.6451	13.7396	21.5261	31.8835	44.5874	59.4157	105.845	154.321	217.717
84.5	8.4732	9.8824	16.5686	26.6523	42.0716	64.2209	108.727	151.024	195.823	10.6467	13.7429	21.5327	31.8961	44.6112	59.4579	105.912	154.406	217.791
84.6	8.4789	9.8947	16.5913	26.6798	42.1061	64.2713	108.8	151.111	195.907	10.6484	13.7462	21.5392	31.9088	44.635	59.5001	105.979	154.491	217.865
84.7	8.48861	9.90691	16.6093	26.7047	42.1413	64.3209	108.874	151.195	195.993	10.6501	13.7495	21.5457	31.9214	44.6588	59.5423	106.045	154.575	217.939
84.8	8.4952	9.92092	16.6238	26.7325	42.1787	64.3672	108.949	151.281	196.083	10.6517	13.7528	21.5522	31.934	44.6826	59.5845	106.112	154.66	218.013
84.9	8.5054	9.9359	16.6399	26.7615	42.2156	64.4148	109.028	151.368	196.173	10.6534	13.7561	21.5587	31.9467	44.7064	59.6267	106.178	154.744	218.087
85	8.5104	9.9459	16.6511	26.7867	42.249	64.459	109.095	151.445	196.253	10.655	13.7594	21.5652	31.9593	44.7301	59.6688	106.245	154.829	218.16
85.1	8.5156	9.9607	16.6685	26.8111	42.2866	64.498	109.172	151.529	196.34	10.6567	13.7627	21.5717	31.9719	44.7539	59.711	106.311	154.913	218.234
85.2	8.52751	9.97001	16.6862	26.8379	42.3246	64.5404	109.245	151.61	196.432	10.6584	13.766	21.5782	31.9845	44.7776	59.753	106.378	154.997	218.307
85.3	8.5304	9.97771	16.7022	26.8625	42.3583	64.5791	109.316	151.693	196.521	10.66	13.7693	21.5847	31.9971	44.8013	59.7951	106.444	155.081	218.381
85.4	8.5349	9.9873	16.7153	26.8839	42.392	64.6183	109.382	151.773	196.608	10.6617	13.7726	21.5912	32.0097	44.8251	59.8372	106.511	155.165	218.454
85.5	8.5386	9.9965	16.7257	26.9086	42.4228	64.6621	109.453	151.848	196.697	10.6634	13.7759	21.5977	32.0223	44.8488	59.8793	106.577	155.249	218.527
85.6	8.5388	10.004	16.7397	26.9271	42.4526	64.703	109.522	151.923	196.783	10.665	13.7792	21.6042	32.0349	44.8725	59.9213	106.643	155.333	218.6
85.7	8.54041	10.0143	16.7573	26.9472	42.489	64.7448	109.591	152.007	196.87	10.6667	13.7825	21.6107	32.0475	44.8962	59.9633	106.71	155.417	218.673
85.8	8.5469	10.0297	16.7792	26.9732	42.5251	64.7928	109.66	152.091	196.959	10.6683	13.7858	21.6172	32.0601	44.9199	60.0053	106.776	155.501	218.746
85.9	8.5479	10.041	16.7939	26.9976	42.5621	64.8357	109.727	152.171	197.044	10.67	13.7891	21.6236	32.0727	44.9436	60.0472	106.842	155.585	218.819
86	8.557	10.0575	16.812	27.0167	42.6018	64.88	109.802	152.255	197.131	10.6717	13.7924	21.6301	32.0852	44.9672	60.0892	106.908	155.668	218.891
86.1	8.5676	10.069	16.8275	27.0406	42.6359	64.9204	109.871	152.337	197.218	10.6733	13.7957	21.6366	32.0978	44.9909	60.1311	106.974	155.752	218.964
86.2	8.57141	10.0803	16.8388	27.0635	42.6671	64.9623	109.941	152.412	197.309	10.675	13.799	21.6431	32.1104	45.0145	60.173	107.04	155.835	219.036
86.3	8.5698	10.0911	16.8523	27.0823	42.6978	65.0055	110.01	152.489	197.394	10.6766	13.8022	21.6496	32.123	45.0382	60.2149	107.106	155.918	219.109
86.4	8.577	10.098	16.8691	27.1093	42.732	65.0553	110.08	152.567	197.478	10.6783	13.8055	21.6561	32.1355	45.0618	60.2568	107.172	156.002	219.181
86.5	8.5923	10.113	16.8874	27.129	42.7703	65.1044	110.156	152.651	197.571	10.68	13.8088	21.6625	32.1481	45.0855	60.2987	107.238	156.085	219.253
86.6	8.5974	10.1235	16.9049	27.1452	42.808	65.1474	110.23	152.73	197.661	10.6816	13.8121	21.669	32.1606	45.1091	60.3405	107.304	156.168	219.325
86.7	8.60892	10.1396	16.9207	27.1702	42.8456	65.191	110.304	152.81	197.75	10.6833	13.8154	21.6755	32.1732	45.1327	60.3823	107.37	156.251	219.397
86.8	8.6177	10.1541	16.9386	27.1932	42.8807	65.2374	110.374	152.892	197.834	10.6849	13.8187	21.682	32.1858	45.1563	60.4241	107.436	156.334	219.469
86.9	8.6206	10.1649	16.9507	27.212	42.9113	65.2827	110.443	152.969	197.919	10.6866	13.822	21.6884	32.1983	45.1799	60.4659	107.501	156.417	219.541
87	8.6251	10.1768	16.9691	27.2368	42.946	65.3283	110.513	153.048	198.01	10.6882	13.8253	21.6949	32.2108	45.2035	60.5076	107.567	156.499	219.612
87.1	8.6308	10.1821	16.9799	27.2603	42.9835	65.3697	110.584	153.125	198.102	10.6899	13.8285	21.7014	32.2234	45.2271	60.5494	107.633	156.582	219.684
87.2	8.63722	10.1905	16.9939	27.2836	43.0175	65.4113	110.651	153.205	198.187	10.6915	13.8318	21.7078	32.2359	45.2506	60.5911	107.698	156.665	219.755
87.3	8.6417	10.2044	17.0081	27.3102	43.0557	65.4565	110.726	153.291	198.278	10.6932	13.8351	21.7143	32.2484	45.2742	60.6328	107.764	156.747	219.826
87.4	8.6501	10.2128	17.0206	27.3315	43.0927	65.4984	110.797	153.37	198.368	10.6948	13.8384	21.7207	32.261	45.2978	60.6745	107.829	156.83	219.898
87.5	8.6518	10.2219	17.0349	27.3506	43.1259	65.5408	110.866	153.449	198.458	10.6965	13.8417	21.7272	32.2735	45.3213	60.7162	107.895	156.912	219.969
87.6	8.6556	10.2289	17.0507	27.3746	43.1574	65.5814	110.932	153.529	198.542	10.6982	13.8449	21.7337	32.286	45.3449	60.7578	107.96	156.994	220.04
87.7	8.65981	10.2363	17.0664	27.3898	43.1904	65.6238	111.001	153.603	198.626	10.6998	13.8482	21.7401	32.2985	45.3684	60.7994	108.026	157.077	220.111
87.8	8.6676	10.2421	17.0796	27.4097	43.2201	65.6649	111.068	153.675	198.711	10.7015	13.8515	21.7466	32.311	45.3919	60.841	108.091	157.159	220.182
87.9	8.6782	10.2535	17.096	27.4327	43.2567	65.7076	111.139	153.753	198.801	10.7031	13.8548	21.753	32.3235	45.4154	60.8826	108.156	157.241	220.252
88	8.6828	10.264	17.1096	27.454	43.291	65.7509	111.207	153.831	198.886	10.7048	13.858	21.7595	32.3361	45.4389	60.9242	108.222	157.323	220.323
88.1	8.6858	10.276	17.1238	27.4793	43.3221	65.7987	111.276	153.905	198.971	10.7064	13.8613	21.7659	32.3486	45.4624	60.9657	108.287	157.405	220.394
88.2	8.68761	10.2837	17.1365	27.502	43.3571	65.8421	111.343	153.978	199.058	10.7081	13.8646	21.7724	32.3611	45.4859	61.0073	108.352	157.486	220.464
88.3	8.6891	10.2909	17.1479	27.5222	43.3905	65.8841	111.406	154.053	199.147	10.7097	13.8679	21.7788	32.3735	45.5094	61.0488	108.417	157.568	220.534
88.4	8.6941	10.2975	17.1629	27.539	43.4222	65.9202	111.475	154.131	199.235	10.7114	13.8711	21.7852	32.386	45.5329	61.0903	108.482	157.65	220.605
88.5	8.698	10.3109	17.1754	27.5598	43.4562	65.9587	111.545	154.21	199.323	10.713	13.8744	21.7917	32.3985	45.5563	61.1318	108.547	157.731	220.675
88.6	8.707	10.3215	17.1879	27.5812	43.4868	66.0004	111.608	154.283	199.408	10.7147	13.8777	21.7981	32.411	45.5798	61.1732	108.612	157.813	220.745
88.7	8.71381	10.3304	17.2025	27.602	43.5175	66.04	111.674	154.352	199.49	10.7163	13.881	21.8046	32.4235	45.6032	61.2147	108.677	157.894	220.815
88.8	8.7171	10.3358	17.2116	27.6221	43.5478	66.0822	111.741	154.428	199.571	10.718	13.8842	21.811	32.436	45.6267	61.2561	108.742	157.976	220.885
88.9	8.7201	10.3465	17.2224	27.6434	43.5785	66.1251	111.807	154.506	199.648	10.7196	13.8875	21.8174	32.4484	45.6501	61.2975	108.807	158.057	220.955
89	8.7231	10.3524	17.2323	27.6649	43.6111	66.1618	111.87	154.58	199.732	10.7213	13.8908	21.8239	32.4609	45.6736	61.3389	108.872	158.138	221.024
89.1	8.7337	10.3613	17.2441	27.687	43.6449	66.2046	111.936	154.656	199.811	10.7229	13.894	21.8303	32.4734	45.697	61.3803	108.937	158.219	221.094
89.2	8.73581	10.3695	17.2529	27.7057	43.6757	66.2454	112	154.737	199.888	10.7245	13.8973	21.8367	32.4858	45.7204	61.4216	109.002	158.3	221.163
89.3	8.7391	10.3736	17.2629	27.7244	43.7063	66.2854	112.064	154.815	199.969	10.7262	13.9006	21.8432	32.4983	45.7438	61.463	109.066	158.381	221.233
89.4	8.7443	10.3826	17.2696	27.7439	43.7367	66.3244	112.128	154.892	200.053	10.7278	13.9038	21.8496	32.5107	45.7672	61.5043	109.131	158.462	221.302
89.5	8.7494	10.3937	17.2809	27.7602	43.7657	66.3693	112.192	154.969	200.137	10.7295	13.9071	21.856	32.5232	45.7906	61.5456	109.196	158.543	221.371
89.6	8.7501	10.3998	17.2921	27.7789	43.7973	66.4082	112.259	155.042	200.218	10.7311	13.9103	21.8624	32.5356	45.8139	61.5869	109.26	158.624	221.441
89.7	8.75441	10.4055	17.3026	27.7969	43.8245	66.4472	112.324	155.121	200.3	10.7328	13.9136	21.8689	32.5481	45.8373	61.6281	109.325	158.704	221.51
89.8	8.7516	10.4091	17.3128	27.8125	43.8524	66.4843	112.387	155.194	200.376	10.7344	13.9169	21.8753	32.5605	45.8607	61.6694	109.39	158.785	221.579
89.9	8.7536	10.4114	17.3214	27.8296	43.8834	66.5258	112.455	155.27	200.456	10.7361	13.9201	21.8817	32.573	45.884	61.7106	109.454	158.866	221.647
90	8.7532	10.4204	17.3297	27.8439	43.9088	66.5626	112.517	155.344	200.534	10.7377	13.9234	21.8881	32.5854	45.9074	61.7518	109.519	158.946	221.716
90.1	8.7542	10.4305	17.3442	27.8653	43.9396	66.6035	112.583	155.419	200.618	10.7393	13.9266	21.8945	32.5978	45.9307	61.793	109.583	159.026	221.785
90.2	8.75792	10.4327	17.3527	27.881	43.9669	66.6416	112.647	155.492	200.698	10.741	13.9299	21.9009	32.6102	45.9541	61.8341	109.647	159.107	221.853
90.3	8.763	10.4421	17.3662	27.9044	43.9964	66.6859	112.711	155.572	200.781	10.7426	13.9332	21.9073	32.6227	45.9774	61.8753	109.712	159.187	221.922
90.4	8.7639	10.4454	17.3743	27.9216	44.0219	66.7249	112.773	155.646	200.863	10.7443	13.9364	21.9138	32.6351	46.0007	61.9164	109.776	159.267	221.99
90.5	8.7688	10.4489	17.3835	27.9386	44.0511	66.7634	112.837	155.719	200.943	10.7459	13.9397	21.9202	32.6475	46.024	61.9576	109.84	159.347	222.059
90.6	8.7728	10.4561	17.397	27.9625	44.0834	66.81	112.901	155.793	201.023	10.7476	13.9429	21.9266	32.6599	46.0473	61.9987	109.904	159.427	222.127
90.7	8.77781	10.4663	17.4112	27.9834	44.1153	66.8574	112.968	155.865	201.107	10.7492	13.9462	21.933	32.6723	46.0706	62.0397	109.969	159.507	222.195
90.8	8.7777	10.4741	17.4227	27.9994	44.1457	66.8951	113.033	155.936	201.188	10.7508	13.9494	21.9394	32.6847	46.0939	62.0808	110.033	159.587	222.263
90.9	8.7825	10.4866	17.4363	28.0234	44.179	66.9356	113.099	156.014	201.269	10.7525	13.9527	21.9458	32.6971	46.1172	62.1219	110.097	159.667	222.331
91	8.7807	10.4916	17.4472	28.0384	44.205	66.9718	113.164	156.084	201.343	10.7541	13.9559	21.9522	32.7095	46.1404	62.1629	110.161	159.746	222.399
91.1	8.7878	10.4977	17.4639	28.0602	44.2396	67.0171	113.234	156.161	201.424	10.7558	13.9592	21.9586	32.7219	46.1637	62.2039	110.225	159.826	222.467
91.2	8.78801	10.5066	17.4761	28.082	44.2695	67.0593	113.299	156.236	201.507	10.7574	13.9624	21.965	32.7343	46.187	62.2449	110.289	159.906	222.534
91.3	8.7925	10.5178	17.4881	28.0944	44.3021	67.0963	113.362	156.31	201.588	10.759	13.9657	21.9714	32.7467	46.2102	62.2859	110.353	159.985	222.602
91.4	8.7991	10.5275	17.5	28.1145	44.3375	67.1377	113.428	156.385	201.666	10.7607	13.9689	21.9778	32.7591	46.2334	62.3269	110.417	160.064	222.669
91.5	8.7958	10.528	17.5059	28.1302	44.363	67.1701	113.488	156.452	201.737	10.7623	13.9722	21.9842	32.7715	46.2567	62.3678	110.481	160.144	222.737
91.6	8.7972	10.5358	17.5158	28.1499	44.3915	67.2085	113.549	156.524	201.815	10.7639	13.9754	21.9905	32.7839	46.2799	62.4087	110.545	160.223	222.804
91.7	8.79811	10.5368	17.522	28.1687	44.4166	67.2423	113.605	156.593	201.893	10.7656	13.9787	21.9969	32.7962	46.3031	62.4496	110.608	160.302	222.871
91.8	8.8058	10.5436	17.535	28.1926	44.4497	67.2844	113.671	156.669	201.975	10.7672	13.9819	22.0033	32.8086	46.3263	62.4905	110.672	160.381	222.939
91.9	8.813	10.5501	17.5473	28.2181	44.4804	67.3268	113.731	156.745	202.055	10.7688	13.9852	22.0097	32.821	46.3495	62.5314	110.736	160.46	223.006
92	8.8148	10.5552	17.5568	28.2352	44.507	67.3669	113.791	156.817	202.13	10.7705	13.9884	22.0161	32.8333	46.3727	62.5723	110.8	160.539	223.073
92.1	8.8153	10.5641	17.5706	28.2583	44.5395	67.4103	113.855	156.893	202.213	10.7721	13.9917	22.0225	32.8457	46.3959	62.6131	110.863	160.618	223.14
92.2	8.81362	10.5734	17.5829	28.2769	44.57	67.451	113.914	156.969	202.292	10.7738	13.9949	22.0289	32.858	46.4191	62.6539	110.927	160.697	223.206
92.3	8.8216	10.5881	17.6047	28.3034	44.6086	67.4974	113.985	157.05	202.373	10.7754	13.9981	22.0352	32.8704	46.4423	62.6947	110.99	160.776	223.273
92.4	8.826	10.596	17.6221	28.3251	44.6438	67.5395	114.054	157.13	202.454	10.777	14.0014	22.0416	32.8828	46.4654	62.7355	111.054	160.854	223.34
92.5	8.8269	10.5997	17.6339	28.3481	44.6753	67.5816	114.119	157.202	202.529	10.7787	14.0046	22.048	32.8951	46.4886	62.7763	111.117	160.933	223.406
92.6	8.8284	10.6054	17.6447	28.37	44.7044	67.625	114.181	157.279	202.607	10.7803	14.0079	22.0544	32.9074	46.5118	62.8171	111.181	161.012	223.473
92.7	8.82251	10.6107	17.6545	28.3911	44.7322	67.6667	114.241	157.354	202.682	10.7819	14.0111	22.0607	32.9198	46.5349	62.8578	111.244	161.09	223.539
92.8	8.823	10.6145	17.6662	28.414	44.7615	67.709	114.3	157.428	202.758	10.7836	14.0143	22.0671	32.9321	46.558	62.8985	111.308	161.168	223.605
92.9	8.8258	10.6215	17.681	28.4354	44.7927	67.748	114.362	157.502	202.838	10.7852	14.0176	22.0735	32.9445	46.5812	62.9392	111.371	161.247	223.672
93	8.8278	10.6246	17.6956	28.4555	44.8268	67.788	114.426	157.574	202.919	10.7868	14.0208	22.0799	32.9568	46.6043	62.9799	111.434	161.325	223.738
93.1	8.8322	10.6352	17.7106	28.4797	44.8609	67.8323	114.491	157.649	203.001	10.7885	14.024	22.0862	32.9691	46.6274	63.0206	111.498	161.403	223.804
93.2	8.83471	10.6403	17.724	28.4978	44.892	67.8734	114.551	157.72	203.076	10.7901	14.0273	22.0926	32.9814	46.6505	63.0613	111.561	161.481	223.87
93.3	8.8416	10.65	17.7411	28.5214	44.9253	67.9149	114.617	157.793	203.159	10.7917	14.0305	22.099	32.9938	46.6736	63.1019	111.624	161.559	223.936
93.4	8.8458	10.6601	17.7558	28.5402	44.9581	67.9568	114.682	157.866	203.24	10.7933	14.0337	22.1053	33.0061	46.6967	63.1425	111.687	161.637	224.001
93.5	8.841	10.6617	17.7613	28.5543	44.9819	67.9954	114.743	157.932	203.312	10.795	14.037	22.1117	33.0184	46.7198	63.1831	111.75	161.715	224.067
93.6	8.8453	10.6673	17.7756	28.5754	45.0113	68.0356	114.809	158.004	203.386	10.7966	14.0402	22.118	33.0307	46.7429	63.2237	111.813	161.793	224.133
93.7	8.84931	10.6767	17.7937	28.597	45.0454	68.0763	114.872	158.077	203.464	10.7982	14.0434	22.1244	33.043	46.7659	63.2643	111.876	161.871	224.198
93.8	8.851	10.6834	17.8129	28.619	45.0785	68.1147	114.936	158.152	203.544	10.7999	14.0467	22.1307	33.0553	46.789	63.3048	111.939	161.949	224.264
93.9	8.8494	10.6882	17.8225	28.64	45.1072	68.1497	114.993	158.223	203.622	10.8015	14.0499	22.1371	33.0676	46.8121	63.3454	112.002	162.026	224.329
94	8.8479	10.6938	17.833	28.6611	45.1367	68.1897	115.053	158.296	203.699	10.8031	14.0531	22.1435	33.0799	46.8351	63.3859	112.065	162.104	224.394
94.1	8.851	10.706	17.8498	28.6801	45.1718	68.2304	115.117	158.368	203.78	10.8047	14.0564	22.1498	33.0922	46.8582	63.4264	112.128	162.181	224.46
94.2	8.85671	10.7115	17.8626	28.6966	45.2007	68.2675	115.178	158.438	203.855	10.8064	14.0596	22.1562	33.1045	46.8812	63.4669	112.191	162.259	224.525
94.3	8.8541	10.7202	17.8717	28.715	45.2248	68.3006	115.233	158.504	203.928	10.808	14.0628	22.1625	33.1168	46.9042	63.5074	112.254	162.336	224.59
94.4	8.8582	10.7298	17.886	28.7355	45.2521	68.341	115.293	158.575	204.006	10.8096	14.066	22.1689	33.1291	46.9272	63.5478	112.317	162.413	224.655
94.5	8.8585	10.7365	17.8919	28.7582	45.2805	68.3808	115.353	158.645	204.084	10.8113	14.0693	22.1752	33.1414	46.9502	63.5883	112.379	162.491	224.719
94.6	8.8625	10.7466	17.9006	28.7761	45.3109	68.416	115.415	158.723	204.163	10.8129	14.0725	22.1815	33.1537	46.9733	63.6287	112.442	162.568	224.784
94.7	8.86861	10.7555	17.9165	28.7961	45.3435	68.4605	115.48	158.796	204.24	10.8145	14.0757	22.1879	33.1659	46.9963	63.6691	112.505	162.645	224.849
94.8	8.8739	10.7709	17.9281	28.8222	45.3807	68.5063	115.546	158.871	204.316	10.8161	14.0789	22.1942	33.1782	47.0192	63.7095	112.567	162.722	224.914
94.9	8.8759	10.7801	17.9384	28.8429	45.4125	68.5453	115.606	158.938	204.396	10.8178	14.0822	22.2006	33.1905	47.0422	63.7499	112.63	162.799	224.978
95	8.8802	10.7908	17.9529	28.8658	45.4442	68.5896	115.665	159.013	204.473	10.8194	14.0854	22.2069	33.2028	47.0652	63.7902	112.693	162.876	225.043
95.1	8.8829	10.804	17.9692	28.8913	45.4732	68.6343	115.73	159.095	204.553	10.821	14.0886	22.2132	33.215	47.0882	63.8306	112.755	162.952	225.107
95.2	8.88751	10.8157	17.9836	28.9154	45.5092	68.6771	115.794	159.165	204.634	10.8226	14.0918	22.2196	33.2273	47.1111	63.8709	112.818	163.029	225.171
95.3	8.8961	10.8276	17.9987	28.9432	45.5489	68.7201	115.86	159.244	204.717	10.8243	14.0951	22.2259	33.2395	47.1341	63.9112	112.88	163.106	225.235
95.4	8.9032	10.8416	18.02	28.9667	45.5838	68.7624	115.922	159.321	204.803	10.8259	14.0983	22.2323	33.2518	47.1571	63.9515	112.942	163.182	225.3
95.5	8.9129	10.8577	18.0477	28.999	45.6212	68.8118	115.989	159.397	204.889	10.8275	14.1015	22.2386	33.264	47.18	63.9918	113.005	163.259	225.364
95.6	8.9146	10.8629	18.0654	29.0226	45.6527	68.8528	116.05	159.471	204.967	10.8291	14.1047	22.2449	33.2763	47.2029	64.0321	113.067	163.335	225.428
95.7	8.91421	10.8671	18.0758	29.0452	45.679	68.8873	116.109	159.538	205.044	10.8308	14.1079	22.2512	33.2885	47.2259	64.0723	113.129	163.412	225.492
95.8	8.9187	10.878	18.0902	29.0639	45.7126	68.9266	116.172	159.611	205.123	10.8324	14.1111	22.2576	33.3008	47.2488	64.1125	113.192	163.488	225.555
95.9	8.9242	10.8879	18.1051	29.0872	45.7463	68.9652	116.237	159.687	205.207	10.834	14.1144	22.2639	33.313	47.2717	64.1528	113.254	163.564	225.619
96	8.9308	10.8964	18.1177	29.1101	45.7771	69.0006	116.302	159.762	205.287	10.8356	14.1176	22.2702	33.3253	47.2946	64.193	113.316	163.641	225.683
96.1	8.9344	10.9085	18.1395	29.1335	45.8132	69.047	116.37	159.841	205.369	10.8372	14.1208	22.2765	33.3375	47.3175	64.2331	113.378	163.717	225.746
96.2	8.93671	10.9122	18.1529	29.1591	45.8453	69.0875	116.432	159.916	205.445	10.8389	14.124	22.2829	33.3497	47.3404	64.2733	113.44	163.793	225.81
96.3	8.9396	10.9205	18.1673	29.1854	45.8788	69.1282	116.496	159.994	205.524	10.8405	14.1272	22.2892	33.3619	47.3633	64.3135	113.503	163.869	225.873
96.4	8.9464	10.9307	18.1856	29.2068	45.9133	69.1706	116.566	160.069	205.609	10.8421	14.1304	22.2955	33.3742	47.3862	64.3536	113.565	163.945	225.937
96.5	8.95091	10.9381	18.195	29.227	45.9417	69.208	116.629	160.141	205.689	10.8437	14.1336	22.3018	33.3864	47.4091	64.3937	113.627	164.021	226
96.6	8.9598	10.9506	18.2143	29.2545	45.9764	69.2535	116.695	160.217	205.774	10.8453	14.1368	22.3081	33.3986	47.4319	64.4338	113.689	164.096	226.063
96.7	8.96591	10.9573	18.2241	29.2776	46.0048	69.2917	116.755	160.285	205.853	10.847	14.1401	22.3145	33.4108	47.4548	64.4739	113.751	164.172	226.126
96.8	8.97229	10.9649	18.2393	29.2987	46.0318	69.3332	116.82	160.357	205.935	10.8486	14.1433	22.3208	33.423	47.4776	64.514	113.813	164.248	226.189
96.9	8.9706	10.9688	18.2441	29.3137	46.0587	69.3677	116.877	160.425	206.009	10.8502	14.1465	22.3271	33.4352	47.5005	64.554	113.874	164.323	226.252
97	8.97711	10.9769	18.2584	29.3353	46.092	69.405	116.935	160.498	206.09	10.8518	14.1497	22.3334	33.4475	47.5233	64.5941	113.936	164.399	226.315
97.1	8.97949	10.9875	18.2703	29.3525	46.1229	69.4428	116.995	160.576	206.171	10.8534	14.1529	22.3397	33.4597	47.5462	64.6341	113.998	164.474	226.378
97.2	8.98081	10.9998	18.2853	29.373	46.1504	69.4819	117.058	160.654	206.25	10.855	14.1561	22.346	33.4719	47.569	64.6741	114.06	164.55	226.441
97.3	8.98369	11.0088	18.2955	29.3907	46.1759	69.5184	117.118	160.723	206.329	10.8567	14.1593	22.3523	33.4841	47.5918	64.7141	114.122	164.625	226.503
97.4	8.98771	11.0169	18.3081	29.4119	46.2075	69.5537	117.183	160.802	206.408	10.8583	14.1625	22.3586	33.4962	47.6146	64.7541	114.183	164.7	226.566
97.5	8.98961	11.0319	18.3215	29.4332	46.2382	69.589	117.246	160.879	206.487	10.8599	14.1657	22.3649	33.5084	47.6374	64.7941	114.245	164.776	226.628
97.6	8.99509	11.0412	18.3389	29.4557	46.2693	69.6289	117.313	160.956	206.567	10.8615	14.1689	22.3712	33.5206	47.6603	64.834	114.307	164.851	226.691
97.7	9.00231	11.0515	18.3561	29.4774	46.2991	69.6689	117.377	161.034	206.648	10.8631	14.1721	22.3775	33.5328	47.683	64.8739	114.368	164.926	226.753
97.8	9.00399	11.0606	18.3696	29.4984	46.3249	69.7072	117.426	161.108	206.721	10.8647	14.1753	22.3838	33.545	47.7058	64.9139	114.43	165.001	226.815
97.9	9.00601	11.0685	18.3782	29.5159	46.352	69.7448	117.475	161.182	206.793	10.8664	14.1785	22.3901	33.5572	47.7286	64.9538	114.491	165.076	226.878
98	9.00781	11.0739	18.3871	29.5335	46.3803	69.7819	117.531	161.255	206.868	10.868	14.1817	22.3964	33.5694	47.7514	64.9936	114.553	165.151	226.94
98.1	9.01429	11.0832	18.3987	29.5526	46.4027	69.8162	117.587	161.327	206.943	10.8696	14.1849	22.4027	33.5815	47.7742	65.0335	114.614	165.226	227.002
98.2	9.01461	11.0841	18.4074	29.569	46.4242	69.8525	117.641	161.399	207.015	10.8712	14.1881	22.409	33.5937	47.7969	65.0734	114.676	165.3	227.064
98.3	9.01919	11.0842	18.4134	29.5877	46.4514	69.8884	117.696	161.471	207.089	10.8728	14.1913	22.4153	33.6059	47.8197	65.1132	114.737	165.375	227.126
98.4	9.02131	11.0864	18.4224	29.6056	46.4729	69.9216	117.754	161.542	207.163	10.8744	14.1945	22.4216	33.618	47.8424	65.153	114.798	165.45	227.187
98.5	9.02561	11.0927	18.4378	29.624	46.5046	69.958	117.817	161.617	207.237	10.876	14.1977	22.4279	33.6302	47.8652	65.1928	114.86	165.524	227.249
98.6	9.02849	11.1085	18.4562	29.6443	46.5409	69.9994	117.885	161.693	207.318	10.8777	14.2009	22.4342	33.6423	47.8879	65.2327	114.921	165.599	227.311
98.7	9.03271	11.121	18.4686	29.6635	46.57	70.0412	117.951	161.769	207.4	10.8793	14.2041	22.4405	33.6545	47.9106	65.2724	114.982	165.673	227.372
98.8	9.03679	11.1348	18.4807	29.6844	46.6036	70.0829	118.016	161.848	207.48	10.8809	14.2073	22.4467	33.6667	47.9334	65.3122	115.044	165.748	227.434
98.9	9.04171	11.1456	18.4897	29.702	46.6366	70.1244	118.078	161.923	207.558	10.8825	14.2105	22.453	33.6788	47.9561	65.3519	115.105	165.822	227.495
99	9.04181	11.1564	18.5033	29.7188	46.6666	70.1609	118.139	161.99	207.632	10.8841	14.2137	22.4593	33.691	47.9788	65.3917	115.166	165.896	227.557
99.1	9.04569	11.168	18.5205	29.7394	46.6992	70.2025	118.2	162.065	207.711	10.8857	14.2169	22.4656	33.7031	48.0015	65.4314	115.227	165.97	227.618
99.2	9.05031	11.1781	18.5362	29.7584	46.7329	70.2391	118.26	162.136	207.789	10.8873	14.2201	22.4719	33.7152	48.0242	65.4711	115.288	166.044	227.679
99.3	9.05479	11.1872	18.5531	29.7822	46.7633	70.2826	118.318	162.211	207.864	10.8889	14.2233	22.4782	33.7274	48.0469	65.5108	115.349	166.118	227.74
99.4	9.06331	11.1976	18.5701	29.8042	46.791	70.3231	118.376	162.284	207.94	10.8906	14.2265	22.4844	33.7395	48.0696	65.5505	115.41	166.192	227.801
99.5	9.06601	11.2085	18.5834	29.8229	46.8188	70.362	118.433	162.356	208.02	10.8922	14.2297	22.4907	33.7517	48.0922	65.5901	115.471	166.266	227.862
99.6	9.07359	11.2123	18.6036	29.8445	46.8511	70.4058	118.491	162.43	208.1	10.8938	14.2329	22.497	33.7638	48.1149	65.6298	115.532	166.34	227.923
99.7	9.08341	11.2188	18.625	29.8658	46.8874	70.4485	118.551	162.508	208.182	10.8954	14.2361	22.5033	33.7759	48.1376	65.6694	115.593	166.414	227.984
99.8	9.08899	11.2231	18.6334	29.8837	46.9147	70.4868	118.607	162.582	208.257	10.897	14.2393	22.5095	33.788	48.1602	65.709	115.654	166.488	228.045
99.9	9.09211	11.2256	18.6443	29.9001	46.9364	70.5237	118.662	162.653	208.328	10.8986	14.2424	22.5158	33.8002	48.1829	65.7486	115.715	166.562	228.106
100	9.09561	11.2303	18.6562	29.9214	46.9573	70.5599	118.715	162.72	208.399	10.9002	14.2456	22.5221	33.8123	48.2055	65.7882	115.776	166.635	228.166
100.1	9.10259	11.2354	18.67	29.9402	46.9845	70.5991	118.778	162.791	208.473	10.9018	14.2488	22.5283	33.8244	48.2282	65.8278	115.836	166.709	228.227
100.2	9.10641	11.2425	18.6805	29.9576	47.0133	70.6375	118.837	162.856	208.545	10.9034	14.252	22.5346	33.8365	48.2508	65.8673	115.897	166.782	228.287
100.3	9.10589	11.2449	18.6933	29.9749	47.0386	70.6748	118.893	162.919	208.618	10.905	14.2552	22.5409	33.8486	48.2734	65.9069	115.958	166.856	228.348
100.4	9.10591	11.2528	18.7098	29.9931	47.0647	70.7184	118.948	162.987	208.693	10.9066	14.2584	22.5471	33.8607	48.296	65.9464	116.019	166.929	228.408
100.5	9.10681	11.259	18.7169	30.0103	47.0936	70.7558	119.006	163.057	208.764	10.9083	14.2616	22.5534	33.8728	48.3186	65.9859	116.079	167.002	228.468
100.6	9.10849	11.2616	18.7254	30.0281	47.1217	70.7874	119.061	163.123	208.833	10.9099	14.2648	22.5597	33.8849	48.3413	66.0254	116.14	167.076	228.529
100.7	9.11091	11.2715	18.7387	30.0477	47.1526	70.8258	119.122	163.191	208.908	10.9115	14.2679	22.5659	33.897	48.3639	66.0649	116.2	167.149	228.589
100.8	9.11659	11.2822	18.7536	30.0716	47.1773	70.8639	119.183	163.261	208.984	10.9131	14.2711	22.5722	33.9091	48.3865	66.1044	116.261	167.222	228.649
100.9	9.12361	11.2901	18.7691	30.0943	47.2064	70.9039	119.243	163.341	209.063	10.9147	14.2743	22.5784	33.9212	48.409	66.1438	116.322	167.295	228.709
101	9.12621	11.2997	18.7863	30.1159	47.238	70.9401	119.302	163.414	209.137	10.9163	14.2775	22.5847	33.9333	48.4316	66.1832	116.382	167.368	228.769
101.1	9.12889	11.3023	18.8007	30.1345	47.258	70.9741	119.361	163.483	209.212	10.9179	14.2807	22.591	33.9454	48.4542	66.2227	116.443	167.441	228.829
101.2	9.13691	11.3088	18.8131	30.153	47.2822	71.0114	119.417	163.555	209.287	10.9195	14.2839	22.5972	33.9575	48.4768	66.2621	116.503	167.514	228.888
101.3	9.14069	11.3181	18.8237	30.1719	47.3088	71.0484	119.475	163.624	209.362	10.9211	14.287	22.6035	33.9696	48.4993	66.3015	116.563	167.587	228.948
101.4	9.14271	11.3237	18.8313	30.1913	47.3337	71.0868	119.531	163.692	209.435	10.9227	14.2902	22.6097	33.9817	48.5219	66.3409	116.624	167.66	229.008
101.5	9.14741	11.3343	18.8444	30.2138	47.367	71.1298	119.592	163.766	209.514	10.9243	14.2934	22.616	33.9937	48.5444	66.3802	116.684	167.732	229.067
101.6	9.15189	11.3457	18.8555	30.2367	47.3971	71.1649	119.649	163.836	209.587	10.9259	14.2966	22.6222	34.0058	48.567	66.4196	116.744	167.805	229.127
101.7	9.15561	11.3514	18.8644	30.2546	47.4229	71.1997	119.707	163.905	209.659	10.9275	14.2998	22.6285	34.0179	48.5895	66.4589	116.805	167.878	229.186
101.8	9.16189	11.3619	18.8791	30.2749	47.4518	71.2398	119.767	163.975	209.733	10.9291	14.3029	22.6347	34.0299	48.6121	66.4983	116.865	167.95	229.246
101.9	9.16441	11.3707	18.892	30.2905	47.4795	71.278	119.826	164.043	209.808	10.9307	14.3061	22.641	34.042	48.6346	66.5375	116.925	168.023	229.305
102	9.17171	11.378	18.9082	30.3121	47.5112	71.3189	119.884	164.115	209.883	10.9323	14.3093	22.6472	34.0541	48.6571	66.5768	116.985	168.095	229.364
102.1	9.17349	11.3817	18.9197	30.333	47.5445	71.3563	119.939	164.182	209.953	10.9339	14.3125	22.6534	34.0661	48.6796	66.6161	117.045	168.167	229.423
102.2	9.17621	11.387	18.9303	30.3487	47.5735	71.388	119.995	164.246	210.028	10.9355	14.3156	22.6597	34.0782	48.7021	66.6554	117.105	168.24	229.482
102.3	9.17599	11.3951	18.9384	30.3647	47.6013	71.4234	120.051	164.313	210.102	10.9371	14.3188	22.6659	34.0903	48.7246	66.6947	117.166	168.312	229.541
102.4	9.17911	11.4023	18.95	30.384	47.6313	71.4579	120.114	164.382	210.177	10.9387	14.322	22.6722	34.1023	48.7471	66.7339	117.226	168.384	229.6
102.5	9.18431	11.4091	18.9605	30.4008	47.6575	71.4945	120.175	164.447	210.25	10.9403	14.3252	22.6784	34.1144	48.7696	66.7731	117.286	168.456	229.659
102.6	9.19019	11.4187	18.9769	30.421	47.6912	71.537	120.237	164.515	210.327	10.9419	14.3283	22.6846	34.1264	48.7921	66.8123	117.346	168.528	229.718
102.7	9.19181	11.4293	18.9919	30.4416	47.7214	71.5781	120.299	164.587	210.406	10.9435	14.3315	22.6909	34.1385	48.8146	66.8515	117.405	168.6	229.777
102.8	9.19679	11.44	19.0093	30.463	47.7513	71.6187	120.363	164.664	210.484	10.9451	14.3347	22.6971	34.1505	48.8371	66.8907	117.465	168.672	229.835
102.9	9.20361	11.4495	19.0235	30.4867	47.7854	71.6604	120.421	164.738	210.564	10.9467	14.3379	22.7034	34.1625	48.8595	66.9299	117.525	168.744	229.894
103	9.20881	11.4624	19.0401	30.5074	47.8204	71.7012	120.484	164.81	210.642	10.9483	14.341	22.7096	34.1746	48.882	66.969	117.585	168.816	229.953
103.1	9.21249	11.4727	19.0505	30.5261	47.8449	71.7376	120.548	164.877	210.717	10.9499	14.3442	22.7158	34.1866	48.9044	67.0081	117.645	168.888	230.011
103.2	9.21581	11.4794	19.0641	30.5455	47.8709	71.7725	120.611	164.945	210.79	10.9515	14.3474	22.722	34.1986	48.9269	67.0473	117.705	168.959	230.069
103.3	9.21879	11.4896	19.0784	30.5642	47.9049	71.8077	120.673	165.015	210.866	10.9531	14.3505	22.7283	34.2107	48.9493	67.0864	117.764	169.031	230.128
103.4	9.22401	11.4962	19.0921	30.5827	47.9327	71.8441	120.731	165.084	210.94	10.9547	14.3537	22.7345	34.2227	48.9718	67.1255	117.824	169.103	230.186
103.5	9.22561	11.5083	19.105	30.6068	47.9624	71.8842	120.789	165.156	211.012	10.9563	14.3569	22.7407	34.2347	48.9942	67.1645	117.884	169.174	230.244
103.6	9.23649	11.5175	19.1238	30.6308	47.9942	71.9234	120.845	165.229	211.087	10.9579	14.36	22.747	34.2467	49.0166	67.2036	117.943	169.246	230.302
103.7	9.24291	11.5224	19.1373	30.6508	48.0235	71.9622	120.903	165.295	211.162	10.9595	14.3632	22.7532	34.2588	49.039	67.2427	118.003	169.317	230.361
103.8	9.25159	11.5276	19.1496	30.6723	48.0504	72.0035	120.958	165.365	211.236	10.9611	14.3664	22.7594	34.2708	49.0615	67.2817	118.063	169.388	230.418
103.9	9.25871	11.5353	19.1707	30.6978	48.083	72.0439	121.015	165.435	211.313	10.9627	14.3695	22.7656	34.2828	49.0839	67.3207	118.122	169.46	230.476
104	9.26281	11.5372	19.1848	30.7178	48.1132	72.082	121.074	165.506	211.389	10.9643	14.3727	22.7718	34.2948	49.1063	67.3597	118.182	169.531	230.534
104.1	9.26539	11.5436	19.1953	30.7337	48.1384	72.1179	121.132	165.57	211.463	10.9659	14.3759	22.7781	34.3068	49.1287	67.3988	118.241	169.602	230.592
104.2	9.26671	11.5472	19.2019	30.7476	48.1624	72.1501	121.186	165.631	211.531	10.9675	14.379	22.7843	34.3188	49.151	67.4377	118.301	169.673	230.65
104.3	9.27189	11.5548	19.2145	30.764	48.193	72.1846	121.243	165.698	211.603	10.9691	14.3822	22.7905	34.3308	49.1734	67.4767	118.36	169.744	230.708
104.4	9.26751	11.5632	19.225	30.7799	48.2213	72.2194	121.296	165.759	211.673	10.9707	14.3854	22.7967	34.3428	49.1958	67.5157	118.42	169.815	230.765
104.5	9.27051	11.5714	19.2364	30.8001	48.2512	72.2606	121.354	165.826	211.748	10.9723	14.3885	22.8029	34.3548	49.2182	67.5546	118.479	169.886	230.823
104.6	9.26699	11.5839	19.2414	30.8194	48.2735	72.2973	121.406	165.893	211.819	10.9739	14.3917	22.8091	34.3668	49.2405	67.5935	118.538	169.957	230.88
104.7	9.26651	11.591	19.2533	30.8372	48.2975	72.3323	121.464	165.957	211.891	10.9755	14.3949	22.8153	34.3788	49.2629	67.6324	118.598	170.028	230.938
104.8	9.26499	11.5943	19.2626	30.8543	48.3233	72.3626	121.521	166.021	211.961	10.9771	14.398	22.8216	34.3908	49.2853	67.6714	118.657	170.099	230.995
104.9	9.26751	11.598	19.2774	30.8734	48.3541	72.3987	121.584	166.089	212.033	10.9787	14.4012	22.8278	34.4028	49.3076	67.7102	118.716	170.17	231.052
105	9.26831	11.6053	19.2889	30.8933	48.3858	72.431	121.645	166.154	212.104	10.9803	14.4043	22.834	34.4148	49.3299	67.7491	118.775	170.24	231.109
105.1	9.27259	11.6133	19.3015	30.9166	48.412	72.4694	121.705	166.219	212.178	10.9819	14.4075	22.8402	34.4268	49.3523	67.788	118.835	170.311	231.167
105.2	9.27511	11.6155	19.3132	30.9333	48.4426	72.507	121.763	166.287	212.25	10.9835	14.4107	22.8464	34.4387	49.3746	67.8268	118.894	170.381	231.224
105.3	9.27819	11.6207	19.3241	30.9531	48.4729	72.5412	121.817	166.353	212.319	10.9851	14.4138	22.8526	34.4507	49.3969	67.8657	118.953	170.452	231.281
105.4	9.28571	11.6275	19.3354	30.975	48.5038	72.5796	121.872	166.421	212.39	10.9867	14.417	22.8588	34.4627	49.4193	67.9045	119.012	170.522	231.338
105.5	9.28931	11.6362	19.3472	30.9932	48.5335	72.6166	121.929	166.489	212.465	10.9882	14.4201	22.865	34.4747	49.4416	67.9433	119.071	170.593	231.394
105.6	9.29419	11.6477	19.3596	31.0146	48.5661	72.6508	121.988	166.555	212.539	10.9898	14.4233	22.8712	34.4866	49.4639	67.9821	119.13	170.663	231.451
105.7	9.29901	11.6561	19.3739	31.0349	48.5972	72.6844	122.048	166.622	212.614	10.9914	14.4264	22.8774	34.4986	49.4862	68.0209	119.189	170.733	231.508
105.8	9.30079	11.6601	19.3852	31.0546	48.6267	72.7158	122.105	166.693	212.684	10.993	14.4296	22.8836	34.5106	49.5085	68.0596	119.248	170.804	231.565
105.9	9.30661	11.6678	19.394	31.0727	48.6531	72.7518	122.166	166.759	212.753	10.9946	14.4327	22.8898	34.5225	49.5308	68.0984	119.307	170.874	231.621
106	9.30591	11.6766	19.4035	31.0918	48.6832	72.7847	122.223	166.828	212.824	10.9962	14.4359	22.896	34.5345	49.553	68.1371	119.366	170.944	231.678
106.1	9.30929	11.6879	19.414	31.1135	48.7165	72.8222	122.281	166.894	212.896	10.9978	14.4391	22.9022	34.5464	49.5753	68.1759	119.425	171.014	231.734
106.2	9.30711	11.6933	19.4204	31.1275	48.742	72.858	122.335	166.953	212.963	10.9994	14.4422	22.9084	34.5584	49.5976	68.2146	119.484	171.084	231.791
106.3	9.31049	11.7005	19.4328	31.1511	48.7767	72.8954	122.39	167.017	213.035	11.001	14.4454	22.9146	34.5704	49.6199	68.2533	119.542	171.154	231.847
106.4	9.31571	11.7092	19.4428	31.1767	48.8126	72.9342	122.445	167.088	213.105	11.0026	14.4485	22.9208	34.5823	49.6421	68.2919	119.601	171.224	231.904
106.5	9.31941	11.7184	19.4539	31.2004	48.8468	72.9752	122.503	167.16	213.178	11.0042	14.4517	22.927	34.5943	49.6644	68.3306	119.66	171.294	231.96
106.6	9.32559	11.7269	19.4702	31.2234	48.8797	73.0171	122.56	167.233	213.255	11.0058	14.4548	22.9332	34.6062	49.6866	68.3693	119.719	171.363	232.016
106.7	9.32951	11.7339	19.4802	31.2464	48.9132	73.0562	122.616	167.303	213.329	11.0073	14.458	22.9393	34.6181	49.7089	68.4079	119.777	171.433	232.072
106.8	9.33369	11.7407	19.4898	31.2621	48.9464	73.0924	122.672	167.372	213.403	11.0089	14.4611	22.9455	34.6301	49.7311	68.4466	119.836	171.503	232.128
106.9	9.33621	11.7466	19.5012	31.2819	48.9751	73.1284	122.729	167.443	213.478	11.0105	14.4643	22.9517	34.642	49.7534	68.4852	119.895	171.572	232.184
107	9.33691	11.7489	19.5121	31.3048	49.0027	73.1658	122.784	167.508	213.554	11.0121	14.4674	22.9579	34.654	49.7756	68.5238	119.953	171.642	232.24
107.1	9.33839	11.7557	19.525	31.3264	49.0338	73.2026	122.842	167.578	213.629	11.0137	14.4706	22.9641	34.6659	49.7978	68.5624	120.012	171.712	232.296
107.2	9.34311	11.7627	19.5349	31.3484	49.0597	73.2393	122.898	167.641	213.701	11.0153	14.4737	22.9703	34.6778	49.82	68.6009	120.07	171.781	232.352
107.3	9.34419	11.7657	19.5443	31.3637	49.0885	73.2743	122.955	167.705	213.771	11.0169	14.4769	22.9765	34.6898	49.8422	68.6395	120.129	171.85	232.408
107.4	9.35331	11.7758	19.5547	31.3898	49.1202	73.3097	123.016	167.778	213.845	11.0185	14.48	22.9826	34.7017	49.8644	68.6781	120.188	171.92	232.463
107.5	9.36171	11.7874	19.5698	31.4139	49.1548	73.3487	123.077	167.849	213.918	11.0201	14.4832	22.9888	34.7136	49.8866	68.7166	120.246	171.989	232.519
107.6	9.36719	11.7936	19.5836	31.4344	49.1834	73.3846	123.136	167.917	213.988	11.0216	14.4863	22.995	34.7255	49.9088	68.7551	120.304	172.058	232.575
107.7	9.37281	11.7974	19.5936	31.4532	49.2123	73.4155	123.19	167.981	214.06	11.0232	14.4894	23.0012	34.7374	49.931	68.7936	120.363	172.127	232.63
107.8	9.37379	11.8048	19.6028	31.4746	49.2419	73.4548	123.243	168.051	214.134	11.0248	14.4926	23.0074	34.7494	49.9532	68.8322	120.421	172.197	232.685
107.9	9.37681	11.8144	19.6144	31.4944	49.2726	73.4912	123.298	168.116	214.21	11.0264	14.4957	23.0135	34.7613	49.9754	68.8706	120.48	172.266	232.741
108	9.37731	11.8185	19.6241	31.5161	49.303	73.5281	123.355	168.178	214.284	11.028	14.4989	23.0197	34.7732	49.9976	68.9091	120.538	172.335	232.796
108.1	9.38559	11.8297	19.6416	31.5408	49.339	73.5692	123.417	168.247	214.356	11.0296	14.502	23.0259	34.7851	50.0197	68.9476	120.596	172.404	232.851
108.2	9.39141	11.8362	19.6511	31.5592	49.3733	73.6079	123.478	168.313	214.428	11.0312	14.5052	23.032	34.797	50.0419	68.986	120.654	172.472	232.907
108.3	9.40029	11.8443	19.666	31.5842	49.4077	73.6432	123.544	168.38	214.501	11.0328	14.5083	23.0382	34.8089	50.0641	69.0245	120.713	172.541	232.962
108.4	9.40781	11.8494	19.6809	31.6071	49.4381	73.6812	123.602	168.45	214.572	11.0343	14.5114	23.0444	34.8208	50.0862	69.0629	120.771	172.61	233.017
108.5	9.41221	11.859	19.6949	31.6281	49.467	73.7238	123.662	168.518	214.645	11.0359	14.5146	23.0506	34.8327	50.1083	69.1013	120.829	172.679	233.072
108.6	9.41079	11.863	19.7045	31.6485	49.4933	73.7592	123.714	168.583	214.717	11.0375	14.5177	23.0567	34.8446	50.1305	69.1397	120.887	172.748	233.127
108.7	9.41211	11.8697	19.7128	31.6664	49.5217	73.7917	123.771	168.644	214.79	11.0391	14.5209	23.0629	34.8565	50.1526	69.1781	120.945	172.816	233.182
108.8	9.41539	11.8805	19.725	31.6854	49.5512	73.8335	123.828	168.706	214.87	11.0407	14.524	23.0691	34.8684	50.1748	69.2165	121.003	172.885	233.236
108.9	9.41871	11.8856	19.7366	31.7053	49.5745	73.871	123.881	168.769	214.947	11.0423	14.5271	23.0752	34.8803	50.1969	69.2548	121.061	172.953	233.291
109	9.42141	11.8923	19.7456	31.7234	49.6024	73.9067	123.939	168.828	215.029	11.0438	14.5303	23.0814	34.8922	50.219	69.2931	121.119	173.022	233.346
109.1	9.42319	11.9009	19.7555	31.748	49.6357	73.9448	123.995	168.895	215.108	11.0454	14.5334	23.0876	34.9041	50.2411	69.3315	121.177	173.09	233.401
109.2	9.42621	11.9073	19.7669	31.7696	49.6685	73.9847	124.053	168.962	215.184	11.047	14.5366	23.0937	34.9159	50.2632	69.3698	121.235	173.159	233.455
109.3	9.42799	11.9069	19.773	31.7858	49.6956	74.0174	124.109	169.023	215.261	11.0486	14.5397	23.0999	34.9278	50.2853	69.4081	121.293	173.227	233.51
109.4	9.42781	11.9111	19.7805	31.8054	49.7202	74.0482	124.166	169.081	215.34	11.0502	14.5428	23.106	34.9397	50.3074	69.4464	121.351	173.295	233.564
109.5	9.42981	11.9144	19.7943	31.822	49.7517	74.0815	124.22	169.145	215.417	11.0518	14.546	23.1122	34.9516	50.3295	69.4847	121.409	173.363	233.619
109.6	9.43589	11.9179	19.8045	31.8443	49.7845	74.1179	124.276	169.209	215.489	11.0533	14.5491	23.1184	34.9634	50.3516	69.523	121.467	173.432	233.673
109.7	9.43731	11.9219	19.8131	31.8657	49.8142	74.1534	124.33	169.27	215.558	11.0549	14.5522	23.1245	34.9753	50.3737	69.5612	121.525	173.5	233.727
109.8	9.43849	11.9267	19.8222	31.8867	49.8458	74.1862	124.383	169.33	215.627	11.0565	14.5554	23.1307	34.9872	50.3958	69.5995	121.583	173.568	233.782
109.9	9.43771	11.9366	19.8374	31.9066	49.8758	74.2225	124.434	169.398	215.698	11.0581	14.5585	23.1368	34.9991	50.4178	69.6377	121.64	173.636	233.836
110	9.44241	11.946	19.851	31.9258	49.9043	74.2566	124.489	169.465	215.77	11.0597	14.5616	23.143	35.0109	50.4399	69.6759	121.698	173.704	233.89
110.1	9.44749	11.9554	19.8697	31.947	49.9401	74.2962	124.548	169.536	215.844	11.0613	14.5648	23.1491	35.0228	50.4619	69.7141	121.756	173.772	233.944
110.2	9.45081	11.9652	19.8809	31.9706	49.9719	74.3336	124.605	169.602	215.916	11.0628	14.5679	23.1553	35.0346	50.484	69.7523	121.813	173.84	233.998
110.3	9.44809	11.9749	19.8934	31.9938	49.9981	74.3727	124.66	169.667	215.988	11.0644	14.571	23.1614	35.0465	50.5061	69.7905	121.871	173.907	234.052
110.4	9.45271	11.9877	19.9094	32.0231	50.0315	74.4147	124.713	169.737	216.058	11.066	14.5742	23.1676	35.0584	50.5281	69.8287	121.929	173.975	234.106
110.5	9.45381	11.9961	19.9219	32.0465	50.0595	74.4553	124.768	169.805	216.13	11.0676	14.5773	23.1737	35.0702	50.5501	69.8668	121.986	174.043	234.16
110.6	9.45779	12.0073	19.9387	32.0696	50.0926	74.4935	124.827	169.875	216.202	11.0692	14.5804	23.1799	35.0821	50.5722	69.905	122.044	174.11	234.213
110.7	9.46591	12.0192	19.9535	32.0913	50.1266	74.5279	124.884	169.945	216.271	11.0707	14.5836	23.186	35.0939	50.5942	69.9431	122.101	174.178	234.267
110.8	9.47019	12.0292	19.9668	32.1122	50.1557	74.5638	124.94	170.014	216.341	11.0723	14.5867	23.1922	35.1058	50.6162	69.9812	122.159	174.246	234.321
110.9	9.47511	12.0381	19.9803	32.1354	50.1888	74.5988	124.994	170.078	216.412	11.0739	14.5898	23.1983	35.1176	50.6382	70.0193	122.216	174.313	234.374
111	9.48121	12.0462	19.9944	32.1578	50.2132	74.6366	125.049	170.142	216.48	11.0755	14.593	23.2044	35.1294	50.6602	70.0574	122.274	174.38	234.428
111.1	9.48669	12.0568	20.0095	32.1843	50.2434	74.673	125.106	170.205	216.552	11.0771	14.5961	23.2106	35.1413	50.6823	70.0955	122.331	174.448	234.481
111.2	9.49431	12.0676	20.025	32.204	50.2743	74.7131	125.16	170.271	216.622	11.0786	14.5992	23.2167	35.1531	50.7042	70.1335	122.389	174.515	234.535
111.3	9.49849	12.0805	20.0392	32.226	50.307	74.7501	125.214	170.338	216.694	11.0802	14.6023	23.2229	35.165	50.7263	70.1716	122.446	174.582	234.588
111.4	9.50561	12.0898	20.0527	32.2493	50.3316	74.7869	125.271	170.405	216.767	11.0818	14.6055	23.229	35.1768	50.7482	70.2096	122.503	174.65	234.641
111.5	9.51521	12.0993	20.0726	32.2682	50.3653	74.8256	125.33	170.473	216.844	11.0834	14.6086	23.2351	35.1886	50.7702	70.2477	122.561	174.717	234.695
111.6	9.51929	12.1104	20.0902	32.2893	50.3938	74.8639	125.391	170.541	216.921	11.0849	14.6117	23.2413	35.2004	50.7922	70.2857	122.618	174.784	234.748
111.7	9.52781	12.123	20.1092	32.3124	50.4295	74.9041	125.454	170.612	216.999	11.0865	14.6148	23.2474	35.2123	50.8142	70.3237	122.675	174.851	234.801
111.8	9.53019	12.1287	20.1221	32.334	50.4556	74.9419	125.51	170.674	217.067	11.0881	14.618	23.2536	35.2241	50.8362	70.3617	122.732	174.918	234.854
111.9	9.53741	12.1352	20.1339	32.3544	50.4837	74.9791	125.565	170.739	217.136	11.0897	14.6211	23.2597	35.2359	50.8581	70.3997	122.79	174.985	234.907
112	9.54161	12.1437	20.1458	32.376	50.5078	75.0166	125.621	170.806	217.207	11.0913	14.6242	23.2658	35.2477	50.8801	70.4376	122.847	175.052	234.96
112.1	9.54259	12.148	20.1563	32.392	50.5334	75.0489	125.672	170.865	217.277	11.0928	14.6273	23.272	35.2596	50.902	70.4756	122.904	175.119	235.013
112.2	9.54821	12.1538	20.1695	32.4106	50.5634	75.0857	125.724	170.93	217.35	11.0944	14.6305	23.2781	35.2714	50.924	70.5135	122.961	175.186	235.066
112.3	9.55099	12.1614	20.1848	32.4332	50.5943	75.1228	125.78	170.995	217.424	11.096	14.6336	23.2842	35.2832	50.9459	70.5515	123.018	175.252	235.118
112.4	9.55091	12.1673	20.1965	32.4531	50.6201	75.151	125.838	171.056	217.491	11.0976	14.6367	23.2903	35.295	50.9679	70.5894	123.075	175.319	235.171
112.5	9.56101	12.1791	20.2133	32.4784	50.6596	75.1931	125.898	171.128	217.565	11.0991	14.6398	23.2965	35.3068	50.9898	70.6273	123.132	175.386	235.224
112.6	9.56439	12.1867	20.2253	32.5013	50.6886	75.2294	125.95	171.196	217.633	11.1007	14.6429	23.3026	35.3186	51.0117	70.6652	123.189	175.453	235.276
112.7	9.57351	12.1933	20.2379	32.5219	50.7135	75.2655	126.011	171.262	217.701	11.1023	14.6461	23.3087	35.3304	51.0337	70.7031	123.246	175.519	235.329
112.8	9.58279	12.2083	20.2584	32.5447	50.7496	75.3108	126.074	171.332	217.771	11.1039	14.6492	23.3148	35.3422	51.0556	70.741	123.303	175.586	235.382
112.9	9.59351	12.2183	20.2734	32.5644	50.7843	75.3531	126.131	171.395	217.84	11.1054	14.6523	23.321	35.354	51.0775	70.7788	123.36	175.652	235.434
113	9.59771	12.2284	20.2878	32.5848	50.8128	75.3936	126.187	171.464	217.907	11.107	14.6554	23.3271	35.3658	51.0994	70.8167	123.417	175.718	235.486
113.1	9.60409	12.2386	20.2995	32.6043	50.8412	75.4372	126.243	171.528	217.974	11.1086	14.6585	23.3332	35.3776	51.1213	70.8545	123.474	175.785	235.539
113.2	9.60991	12.2439	20.3094	32.6244	50.8691	75.4777	126.301	171.592	218.042	11.1102	14.6617	23.3393	35.3894	51.1432	70.8923	123.531	175.851	235.591
113.3	9.62029	12.2535	20.3234	32.6447	50.9038	75.5195	126.362	171.664	218.106	11.1117	14.6648	23.3455	35.4012	51.1651	70.9302	123.587	175.917	235.643
113.4	9.62711	12.2642	20.3384	32.665	50.9357	75.5601	126.421	171.73	218.173	11.1133	14.6679	23.3516	35.413	51.187	70.9679	123.644	175.984	235.695
113.5	9.63181	12.2721	20.3579	32.6863	50.9655	75.5993	126.482	171.797	218.243	11.1149	14.671	23.3577	35.4248	51.2089	71.0057	123.701	176.05	235.747
113.6	9.63729	12.2786	20.3681	32.7014	50.9933	75.6335	126.538	171.857	218.315	11.1165	14.6741	23.3638	35.4365	51.2308	71.0435	123.758	176.116	235.8
113.7	9.64151	12.2873	20.3831	32.7219	51.0238	75.6727	126.598	171.923	218.389	11.118	14.6772	23.3699	35.4483	51.2526	71.0813	123.814	176.182	235.852
113.8	9.64859	12.2947	20.3957	32.7415	51.0559	75.7143	126.657	171.985	218.462	11.1196	14.6804	23.376	35.4601	51.2745	71.119	123.871	176.248	235.904
113.9	9.65561	12.3079	20.4141	32.7701	51.0868	75.7546	126.716	172.052	218.538	11.1212	14.6835	23.3822	35.4719	51.2964	71.1568	123.928	176.314	235.955
114	9.66131	12.3198	20.4284	32.7931	51.1133	75.7973	126.77	172.118	218.613	11.1227	14.6866	23.3883	35.4837	51.3182	71.1945	123.984	176.38	236.007
114.1	9.66669	12.3247	20.4374	32.8148	51.1408	75.8364	126.822	172.182	218.688	11.1243	14.6897	23.3944	35.4954	51.3401	71.2322	124.041	176.446	236.059
114.2	9.66811	12.3339	20.4526	32.8381	51.1689	75.869	126.875	172.246	218.761	11.1259	14.6928	23.4005	35.5072	51.3619	71.2699	124.097	176.512	236.111
114.3	9.66899	12.3403	20.4654	32.855	51.1954	75.9001	126.931	172.31	218.831	11.1275	14.6959	23.4066	35.519	51.3838	71.3076	124.154	176.578	236.162
114.4	9.66841	12.3479	20.4817	32.8739	51.2205	75.9402	126.984	172.373	218.894	11.129	14.699	23.4127	35.5307	51.4056	71.3453	124.211	176.643	236.214
114.5	9.67201	12.3532	20.4936	32.8882	51.2447	75.9743	127.038	172.432	218.958	11.1306	14.7022	23.4188	35.5425	51.4274	71.3829	124.267	176.709	236.266
114.6	9.67999	12.3614	20.5062	32.9083	51.2738	76.0088	127.095	172.495	219.024	11.1322	14.7053	23.4249	35.5543	51.4493	71.4206	124.323	176.775	236.317
114.7	9.68361	12.3677	20.5233	32.9285	51.2998	76.044	127.156	172.554	219.087	11.1338	14.7084	23.431	35.566	51.4711	71.4582	124.38	176.84	236.369
114.8	9.69059	12.3763	20.5408	32.9483	51.3308	76.0798	127.215	172.62	219.154	11.1353	14.7115	23.4371	35.5778	51.4929	71.4959	124.436	176.906	236.42
114.9	9.69301	12.3788	20.5586	32.9704	51.3559	76.1207	127.271	172.68	219.226	11.1369	14.7146	23.4432	35.5895	51.5147	71.5335	124.493	176.971	236.471
115	9.70001	12.3853	20.5755	32.9898	51.3825	76.1604	127.326	172.742	219.296	11.1385	14.7177	23.4493	35.6013	51.5365	71.5711	124.549	177.037	236.523
115.1	9.70189	12.3918	20.5908	33.0065	51.4089	76.2021	127.381	172.804	219.364	11.14	14.7208	23.4554	35.6131	51.5583	71.6087	124.605	177.102	236.574
115.2	9.71241	12.3991	20.6063	33.0249	51.4389	76.2396	127.439	172.87	219.432	11.1416	14.7239	23.4615	35.6248	51.5801	71.6463	124.662	177.167	236.625
115.3	9.71769	12.4036	20.6203	33.0435	51.4667	76.2755	127.492	172.93	219.497	11.1432	14.727	23.4676	35.6366	51.6019	71.6839	124.718	177.233	236.676
115.4	9.72181	12.4075	20.6285	33.0632	51.4901	76.3119	127.542	172.988	219.561	11.1447	14.7301	23.4737	35.6483	51.6237	71.7214	124.774	177.298	236.727
115.5	9.73241	12.4112	20.6384	33.0836	51.5241	76.3436	127.602	173.052	219.625	11.1463	14.7333	23.4798	35.66	51.6455	71.759	124.83	177.363	236.778
115.6	9.73869	12.4163	20.6526	33.1001	51.5524	76.3774	127.662	173.113	219.694	11.1479	14.7364	23.4859	35.6718	51.6673	71.7965	124.887	177.428	236.829
115.7	9.74341	12.423	20.6626	33.1165	51.5802	76.4099	127.715	173.173	219.76	11.1494	14.7395	23.492	35.6835	51.6891	71.834	124.943	177.493	236.88
115.8	9.74729	12.4313	20.6756	33.1385	51.6102	76.4495	127.772	173.239	219.825	11.151	14.7426	23.4981	35.6953	51.7108	71.8716	124.999	177.558	236.931
115.9	9.75301	12.4393	20.6877	33.1586	51.6385	76.4817	127.831	173.302	219.894	11.1526	14.7457	23.5042	35.707	51.7326	71.9091	125.055	177.623	236.982
116	9.76401	12.4487	20.7001	33.1832	51.6683	76.5183	127.892	173.366	219.964	11.1542	14.7488	23.5103	35.7187	51.7544	71.9465	125.111	177.688	237.033
116.1	9.77339	12.4576	20.7129	33.2073	51.7038	76.5566	127.952	173.431	220.033	11.1557	14.7519	23.5164	35.7305	51.7761	71.984	125.167	177.753	237.083
116.2	9.77861	12.462	20.7247	33.2285	51.7296	76.593	128.006	173.488	220.1	11.1573	14.755	23.5225	35.7422	51.7979	72.0215	125.223	177.818	237.134
116.3	9.78289	12.468	20.7392	33.2438	51.7514	76.6248	128.061	173.545	220.171	11.1589	14.7581	23.5286	35.7539	51.8196	72.059	125.279	177.883	237.185
116.4	9.78761	12.4744	20.7544	33.261	51.7759	76.6617	128.118	173.604	220.244	11.1604	14.7612	23.5347	35.7656	51.8414	72.0964	125.335	177.948	237.235
116.5	9.78991	12.4854	20.7685	33.2852	51.8049	76.703	128.173	173.665	220.315	11.162	14.7643	23.5408	35.7774	51.8631	72.1338	125.391	178.012	237.286
116.6	9.79589	12.4916	20.7805	33.3076	51.8333	76.7437	128.231	173.724	220.382	11.1636	14.7674	23.5469	35.7891	51.8848	72.1713	125.447	178.077	237.336
116.7	9.80441	12.4945	20.7916	33.3267	51.861	76.7771	128.285	173.786	220.449	11.1651	14.7705	23.553	35.8008	51.9066	72.2087	125.503	178.142	237.386
116.8	9.80419	12.5006	20.8095	33.3491	51.8901	76.8085	128.338	173.848	220.517	11.1667	14.7736	23.559	35.8125	51.9283	72.2461	125.559	178.206	237.437
116.9	9.81051	12.5048	20.8269	33.3711	51.9183	76.8458	128.394	173.909	220.586	11.1683	14.7767	23.5651	35.8242	51.95	72.2834	125.615	178.271	237.487
117	9.81401	12.5155	20.8424	33.3934	51.9498	76.8852	128.454	173.973	220.655	11.1698	14.7798	23.5712	35.836	51.9717	72.3208	125.67	178.335	237.537
117.1	9.81999	12.5267	20.8594	33.4119	51.9815	76.922	128.51	174.039	220.72	11.1714	14.7829	23.5773	35.8477	51.9934	72.3582	125.726	178.4	237.587
117.2	9.82321	12.5349	20.8736	33.4305	52.0071	76.9532	128.565	174.1	220.785	11.173	14.786	23.5834	35.8594	52.0151	72.3955	125.782	178.464	237.638
117.3	9.82979	12.5487	20.8902	33.4516	52.0366	76.9899	128.628	174.168	220.857	11.1745	14.7891	23.5895	35.8711	52.0368	72.4329	125.838	178.529	237.688
117.4	9.83421	12.556	20.9049	33.4762	52.0715	77.0258	128.685	174.232	220.926	11.1761	14.7922	23.5955	35.8828	52.0585	72.4702	125.893	178.593	237.738
117.5	9.83861	12.564	20.917	33.496	52.0962	77.067	128.742	174.295	220.993	11.1776	14.7953	23.6016	35.8945	52.0802	72.5075	125.949	178.657	237.788
117.6	9.84349	12.5741	20.9348	33.5156	52.1255	77.1083	128.801	174.362	221.069	11.1792	14.7984	23.6077	35.9062	52.1019	72.5448	126.005	178.721	237.838
117.7	9.84531	12.5751	20.9446	33.5274	52.1475	77.1397	128.852	174.415	221.135	11.1808	14.8015	23.6138	35.9179	52.1236	72.5821	126.06	178.785	237.887
117.8	9.84559	12.5812	20.9541	33.5445	52.1715	77.1739	128.9	174.474	221.2	11.1823	14.8046	23.6199	35.9296	52.1452	72.6194	126.116	178.85	237.937
117.9	9.85051	12.5827	20.9663	33.5618	52.1963	77.2051	128.95	174.533	221.266	11.1839	14.8077	23.6259	35.9413	52.1669	72.6567	126.172	178.914	237.987
118	9.84971	12.5875	20.974	33.5774	52.2153	77.2375	128.999	174.592	221.328	11.1855	14.8108	23.632	35.953	52.1886	72.694	126.227	178.978	238.037
118.1	9.85129	12.5955	20.9899	33.5948	52.2398	77.2723	129.046	174.654	221.392	11.187	14.8139	23.6381	35.9647	52.2102	72.7312	126.283	179.042	238.086
118.2	9.85231	12.6014	21.0006	33.61	52.2646	77.3037	129.099	174.717	221.458	11.1886	14.817	23.6442	35.9764	52.2319	72.7684	126.338	179.106	238.136
118.3	9.85669	12.6066	21.0117	33.6252	52.2912	77.3358	129.148	174.773	221.521	11.1902	14.8201	23.6502	35.988	52.2536	72.8057	126.394	179.169	238.186
118.4	9.85821	12.613	21.0238	33.6389	52.3207	77.3703	129.2	174.829	221.588	11.1917	14.8232	23.6563	35.9997	52.2752	72.8429	126.449	179.233	238.235
118.5	9.85721	12.6214	21.0339	33.6588	52.3425	77.3989	129.252	174.892	221.657	11.1933	14.8263	23.6624	36.0114	52.2968	72.8801	126.505	179.297	238.285
118.6	9.86339	12.6285	21.0484	33.683	52.3742	77.4339	129.308	174.956	221.724	11.1949	14.8294	23.6684	36.0231	52.3185	72.9173	126.56	179.361	238.334
118.7	9.87101	12.6358	21.0618	33.7031	52.402	77.4696	129.363	175.015	221.793	11.1964	14.8325	23.6745	36.0348	52.3401	72.9545	126.615	179.424	238.383
118.8	9.87859	12.6427	21.0758	33.7264	52.4332	77.5076	129.419	175.081	221.86	11.198	14.8356	23.6806	36.0465	52.3617	72.9917	126.671	179.488	238.433
118.9	9.87861	12.6411	21.083	33.7412	52.4563	77.5305	129.464	175.138	221.922	11.1995	14.8387	23.6866	36.0581	52.3834	73.0288	126.726	179.552	238.482
119	9.88521	12.6494	21.0934	33.7617	52.4891	77.5666	129.515	175.202	221.994	11.2011	14.8417	23.6927	36.0698	52.405	73.066	126.781	179.615	238.531
119.1	9.89059	12.6555	21.1079	33.7805	52.5136	77.5986	129.569	175.262	222.062	11.2027	14.8448	23.6988	36.0815	52.4266	73.1031	126.837	179.679	238.58
119.2	9.89151	12.6613	21.122	33.7966	52.539	77.6296	129.619	175.32	222.126	11.2042	14.8479	23.7048	36.0931	52.4482	73.1402	126.892	179.742	238.629
119.3	9.90199	12.6716	21.1428	33.8154	52.5714	77.6653	129.675	175.387	222.194	11.2058	14.851	23.7109	36.1048	52.4698	73.1774	126.947	179.806	238.678
119.4	9.90851	12.6793	21.1547	33.8302	52.5938	77.6991	129.726	175.448	222.262	11.2073	14.8541	23.717	36.1165	52.4914	73.2145	127.002	179.869	238.727
119.5	9.91251	12.685	21.1627	33.847	52.6234	77.7307	129.776	175.507	222.333	11.2089	14.8572	23.723	36.1281	52.513	73.2515	127.058	179.932	238.776
119.6	9.91149	12.6905	21.1752	33.8619	52.6514	77.7605	129.822	175.568	222.393	11.2105	14.8603	23.7291	36.1398	52.5346	73.2886	127.113	179.996	238.825
119.7	9.90891	12.6928	21.1832	33.8794	52.6746	77.7896	129.871	175.63	222.454	11.212	14.8634	23.7352	36.1515	52.5562	73.3257	127.168	180.059	238.874
119.8	9.90829	12.6992	21.1935	33.8925	52.6978	77.8162	129.921	175.688	222.514	11.2136	14.8665	23.7412	36.1631	52.5778	73.3628	127.223	180.122	238.923
119.9	9.91401	12.7117	21.2039	33.9097	52.7225	77.8499	129.974	175.749	222.58	11.2151	14.8696	23.7473	36.1748	52.5993	73.3998	127.278	180.185	238.972
120	9.92151	12.7165	21.2182	33.9261	52.7511	77.8822	130.03	175.81	222.647	11.2167	14.8727	23.7533	36.1864	52.6209	73.4368	127.333	180.248	239.02
120.1	9.92939	12.7276	21.2339	33.9436	52.7805	77.9143	130.086	175.875	222.714	11.2183	14.8757	23.7594	36.1981	52.6425	73.4739	127.388	180.311	239.069
120.2	9.94011	12.7403	21.2486	33.9639	52.8057	77.946	130.139	175.934	222.782	11.2198	14.8788	23.7654	36.2097	52.6641	73.5109	127.443	180.374	239.118
120.3	9.94259	12.7466	21.257	33.983	52.8294	77.9784	130.188	175.993	222.846	11.2214	14.8819	23.7715	36.2214	52.6856	73.5479	127.498	180.437	239.166
120.4	9.94911	12.7511	21.2723	34.002	52.8599	78.0132	130.24	176.055	222.915	11.2229	14.885	23.7776	36.233	52.7072	73.5849	127.553	180.5	239.215
120.5	9.95561	12.758	21.2861	34.0214	52.8881	78.048	130.292	176.116	222.981	11.2245	14.8881	23.7836	36.2447	52.7287	73.6219	127.608	180.563	239.263
120.6	9.95959	12.7674	21.3018	34.0462	52.9201	78.0868	130.345	176.181	223.045	11.2261	14.8912	23.7897	36.2563	52.7503	73.6589	127.663	180.626	239.312
120.7	9.96351	12.775	21.3146	34.0625	52.9437	78.1204	130.4	176.239	223.106	11.2276	14.8943	23.7957	36.268	52.7718	73.6958	127.718	180.689	239.36
120.8	9.96469	12.7806	21.3227	34.0789	52.9713	78.1515	130.45	176.298	223.164	11.2292	14.8973	23.8018	36.2796	52.7934	73.7328	127.773	180.752	239.408
120.9	9.96391	12.7846	21.3304	34.0941	52.9971	78.1835	130.499	176.358	223.227	11.2307	14.9004	23.8078	36.2912	52.8149	73.7697	127.827	180.814	239.456
121	9.97101	12.792	21.3435	34.1156	53.0281	78.2211	130.552	176.419	223.293	11.2323	14.9035	23.8139	36.3029	52.8364	73.8066	127.882	180.877	239.505
121.1	9.97319	12.7997	21.3553	34.136	53.053	78.2563	130.601	176.481	223.357	11.2339	14.9066	23.8199	36.3145	52.8579	73.8436	127.937	180.939	239.553
121.2	9.97451	12.8066	21.3646	34.1564	53.0773	78.2911	130.653	176.538	223.425	11.2354	14.9097	23.826	36.3261	52.8794	73.8805	127.992	181.002	239.601
121.3	9.97679	12.8126	21.3771	34.1755	53.1039	78.3254	130.705	176.595	223.493	11.237	14.9128	23.832	36.3378	52.901	73.9174	128.046	181.065	239.649
121.4	9.98121	12.8198	21.3891	34.1933	53.1333	78.3639	130.76	176.658	223.562	11.2385	14.9159	23.8381	36.3494	52.9225	73.9542	128.101	181.127	239.697
121.5	9.98771	12.8282	21.4013	34.2149	53.1649	78.4009	130.817	176.723	223.629	11.2401	14.9189	23.8441	36.361	52.944	73.9911	128.156	181.189	239.745
121.6	9.99359	12.8317	21.4137	34.234	53.1935	78.4354	130.87	176.786	223.693	11.2416	14.922	23.8501	36.3726	52.9655	74.028	128.21	181.252	239.793
121.7	9.99621	12.8356	21.4253	34.2512	53.2196	78.4676	130.923	176.851	223.756	11.2432	14.9251	23.8562	36.3843	52.987	74.0648	128.265	181.314	239.841
121.8	10.002	12.8423	21.4359	34.2748	53.2494	78.5055	130.977	176.916	223.822	11.2448	14.9282	23.8622	36.3959	53.0085	74.1017	128.32	181.376	239.889
121.9	10.0065	12.8506	21.4483	34.294	53.2822	78.544	131.029	176.979	223.884	11.2463	14.9313	23.8683	36.4075	53.03	74.1385	128.374	181.439	239.936
122	10.0044	12.8514	21.4576	34.3054	53.3067	78.5714	131.074	177.038	223.944	11.2479	14.9343	23.8743	36.4191	53.0514	74.1753	128.429	181.501	239.984
122.1	10.0076	12.8539	21.4661	34.324	53.3297	78.6013	131.125	177.1	224.007	11.2494	14.9374	23.8804	36.4307	53.0729	74.2122	128.483	181.563	240.032
122.2	10.0084	12.8545	21.4752	34.3447	53.3534	78.6315	131.174	177.159	224.067	11.251	14.9405	23.8864	36.4423	53.0944	74.2489	128.538	181.625	240.079
122.3	10.0098	12.8541	21.4859	34.3557	53.3759	78.6643	131.226	177.214	224.133	11.2525	14.9436	23.8924	36.4539	53.1159	74.2857	128.592	181.687	240.127
122.4	10.0091	12.8519	21.4923	34.3685	53.3964	78.6963	131.272	177.268	224.194	11.2541	14.9467	23.8985	36.4655	53.1373	74.3225	128.647	181.749	240.174
122.5	10.0182	12.8631	21.5069	34.3908	53.4321	78.734	131.325	177.329	224.256	11.2556	14.9497	23.9045	36.4772	53.1588	74.3593	128.701	181.811	240.222
122.6	10.0229	12.8708	21.5225	34.4106	53.4612	78.768	131.375	177.394	224.319	11.2572	14.9528	23.9105	36.4888	53.1803	74.396	128.756	181.873	240.269
122.7	10.0206	12.8752	21.5311	34.4212	53.4827	78.7971	131.418	177.452	224.372	11.2588	14.9559	23.9166	36.5004	53.2017	74.4328	128.81	181.935	240.317
122.8	10.0226	12.8827	21.5459	34.4389	53.5133	78.8326	131.469	177.51	224.438	11.2603	14.959	23.9226	36.512	53.2232	74.4695	128.864	181.997	240.364
122.9	10.0275	12.8888	21.5573	34.4589	53.5435	78.8658	131.523	177.569	224.502	11.2619	14.962	23.9286	36.5236	53.2446	74.5062	128.919	182.059	240.411
123	10.0318	12.8942	21.5678	34.4797	53.5706	78.9011	131.573	177.63	224.567	11.2634	14.9651	23.9347	36.5352	53.266	74.5429	128.973	182.121	240.459
123.1	10.039	12.8963	21.5767	34.5009	53.5978	78.9325	131.623	177.688	224.631	11.265	14.9682	23.9407	36.5467	53.2875	74.5797	129.027	182.182	240.506
123.2	10.0458	12.9043	21.5915	34.5267	53.628	78.9654	131.676	177.748	224.695	11.2665	14.9713	23.9467	36.5583	53.3089	74.6163	129.082	182.244	240.553
123.3	10.0518	12.9127	21.6048	34.5522	53.6589	78.9995	131.728	177.812	224.76	11.2681	14.9744	23.9528	36.5699	53.3303	74.653	129.136	182.306	240.6
123.4	10.0527	12.9167	21.6175	34.5719	53.6892	79.0318	131.777	177.87	224.823	11.2696	14.9774	23.9588	36.5815	53.3518	74.6897	129.19	182.367	240.647
123.5	10.054	12.9207	21.6285	34.59	53.7158	79.0587	131.824	177.926	224.883	11.2712	14.9805	23.9648	36.5931	53.3732	74.7264	129.244	182.429	240.694
123.6	10.063	12.9284	21.6415	34.6158	53.7481	79.0928	131.877	177.986	224.95	11.2727	14.9836	23.9709	36.6047	53.3946	74.763	129.298	182.49	240.741
123.7	10.067	12.9297	21.6505	34.6334	53.7721	79.1231	131.927	178.043	225.011	11.2743	14.9867	23.9769	36.6163	53.416	74.7997	129.353	182.552	240.788
123.8	10.0692	12.9327	21.6591	34.652	53.7955	79.1546	131.977	178.105	225.072	11.2758	14.9897	23.9829	36.6279	53.4374	74.8363	129.407	182.613	240.835
123.9	10.0683	12.9367	21.667	34.6679	53.8215	79.1849	132.03	178.162	225.133	11.2774	14.9928	23.9889	36.6394	53.4588	74.8729	129.461	182.675	240.882
124	10.0726	12.9449	21.6748	34.6913	53.8569	79.2225	132.085	178.224	225.2	11.279	14.9959	23.995	36.651	53.4802	74.9095	129.515	182.736	240.928
124.1	10.0726	12.9495	21.6824	34.7144	53.8841	79.2534	132.134	178.283	225.266	11.2805	14.9989	24.001	36.6626	53.5016	74.9461	129.569	182.797	240.975
124.2	10.0787	12.9527	21.6931	34.7324	53.9107	79.286	132.182	178.341	225.328	11.2821	15.002	24.007	36.6742	53.523	74.9827	129.623	182.858	241.022
124.3	10.086	12.961	21.7066	34.7537	53.9343	79.319	132.235	178.403	225.391	11.2836	15.0051	24.013	36.6858	53.5444	75.0193	129.677	182.92	241.068
124.4	10.0896	12.9641	21.7218	34.7751	53.9565	79.3528	132.288	178.458	225.455	11.2852	15.0082	24.019	36.6973	53.5657	75.0558	129.731	182.981	241.115
124.5	10.0996	12.975	21.7334	34.7943	53.9841	79.3869	132.346	178.518	225.522	11.2867	15.0112	24.0251	36.7089	53.5871	75.0924	129.785	183.042	241.162
124.6	10.1014	12.9803	21.7435	34.8112	54.0077	79.4169	132.401	178.576	225.581	11.2883	15.0143	24.0311	36.7205	53.6085	75.1289	129.839	183.103	241.208
124.7	10.1018	12.988	21.7574	34.8298	54.0348	79.4494	132.456	178.64	225.643	11.2898	15.0174	24.0371	36.732	53.6298	75.1655	129.893	183.164	241.254
124.8	10.1014	12.9906	21.7686	34.8474	54.0583	79.4788	132.506	178.701	225.704	11.2914	15.0204	24.0431	36.7436	53.6512	75.202	129.947	183.225	241.301
124.9	10.1031	12.9969	21.7802	34.8674	54.0866	79.5114	132.56	178.758	225.768	11.2929	15.0235	24.0491	36.7552	53.6726	75.2385	130	183.286	241.347
125	10.1114	13.0071	21.7978	34.89	54.12	79.5514	132.615	178.823	225.843	11.2945	15.0266	24.0552	36.7667	53.6939	75.275	130.054	183.347	241.394
125.1	10.1134	13.0137	21.8111	34.9097	54.1484	79.5885	132.665	178.881	225.909	11.296	15.0297	24.0612	36.7783	53.7153	75.3115	130.108	183.408	241.44
125.2	10.1168	13.0238	21.8191	34.9281	54.1768	79.6176	132.717	178.937	225.972	11.2976	15.0327	24.0672	36.7898	53.7366	75.348	130.162	183.469	241.486
125.3	10.1174	13.0296	21.8267	34.945	54.2049	79.6492	132.766	178.994	226.027	11.2991	15.0358	24.0732	36.8014	53.758	75.3845	130.216	183.529	241.532
125.4	10.1161	13.0339	21.8388	34.9636	54.2331	79.6805	132.82	179.052	226.089	11.3007	15.0389	24.0792	36.8129	53.7793	75.4209	130.269	183.59	241.578
125.5	10.1186	13.0372	21.8499	34.9811	54.2634	79.7116	132.874	179.113	226.155	11.3022	15.0419	24.0852	36.8245	53.8006	75.4574	130.323	183.651	241.624
125.6	10.1246	13.0461	21.8639	35.0008	54.2917	79.7475	132.926	179.172	226.22	11.3038	15.045	24.0912	36.836	53.822	75.4938	130.377	183.712	241.67
125.7	10.129	13.0532	21.88	35.0189	54.3178	79.7802	132.978	179.227	226.283	11.3053	15.0481	24.0972	36.8476	53.8433	75.5303	130.43	183.772	241.716
125.8	10.1351	13.0612	21.8943	35.0386	54.3471	79.816	133.032	179.287	226.351	11.3069	15.0511	24.1033	36.8591	53.8646	75.5667	130.484	183.833	241.762
125.9	10.1458	13.0714	21.9127	35.0633	54.3833	79.8491	133.089	179.349	226.421	11.3084	15.0542	24.1093	36.8707	53.8859	75.6031	130.538	183.893	241.808
126	10.1489	13.081	21.9253	35.0788	54.4135	79.8821	133.141	179.409	226.487	11.31	15.0573	24.1153	36.8822	53.9072	75.6395	130.591	183.954	241.854
126.1	10.1481	13.0835	21.9307	35.0912	54.4396	79.9103	133.189	179.464	226.547	11.3115	15.0603	24.1213	36.8938	53.9285	75.6759	130.645	184.014	241.9
126.2	10.1527	13.0846	21.9403	35.1051	54.464	79.9427	133.239	179.519	226.608	11.3131	15.0634	24.1273	36.9053	53.9498	75.7123	130.698	184.075	241.946
126.3	10.1547	13.0871	21.953	35.1215	54.494	79.9788	133.289	179.577	226.67	11.3146	15.0664	24.1333	36.9168	53.9711	75.7486	130.752	184.135	241.991
126.4	10.1592	13.0918	21.9703	35.1427	54.5212	80.009	133.34	179.634	226.733	11.3162	15.0695	24.1393	36.9284	53.9924	75.785	130.805	184.195	242.037
126.5	10.1574	13.0931	21.9801	35.1568	54.543	80.0373	133.385	179.687	226.793	11.3177	15.0726	24.1453	36.9399	54.0137	75.8213	130.859	184.256	242.083
126.6	10.1553	13.0995	21.9889	35.1716	54.5683	80.0688	133.435	179.741	226.853	11.3193	15.0756	24.1513	36.9514	54.035	75.8577	130.912	184.316	242.128
126.7	10.1562	13.1032	22.0018	35.1804	54.5921	80.0997	133.486	179.793	226.912	11.3208	15.0787	24.1573	36.963	54.0563	75.894	130.966	184.376	242.174
126.8	10.1628	13.1095	22.0122	35.1963	54.6211	80.133	133.538	179.851	226.973	11.3223	15.0818	24.1633	36.9745	54.0776	75.9303	131.019	184.436	242.219
126.9	10.1752	13.1222	22.0305	35.2228	54.6548	80.172	133.596	179.919	227.046	11.3239	15.0848	24.1693	36.986	54.0988	75.9666	131.072	184.496	242.265
127	10.1837	13.1258	22.0444	35.2402	54.6843	80.206	133.65	179.977	227.113	11.3254	15.0879	24.1753	36.9976	54.1201	76.0029	131.126	184.556	242.31
127.1	10.1887	13.1341	22.0581	35.2558	54.7118	80.2442	133.701	180.036	227.176	11.327	15.091	24.1813	37.0091	54.1414	76.0392	131.179	184.616	242.355
127.2	10.1958	13.1433	22.0702	35.2724	54.7376	80.284	133.751	180.099	227.241	11.3285	15.094	24.1873	37.0206	54.1626	76.0755	131.232	184.676	242.401
127.3	10.2062	13.1554	22.0818	35.2947	54.7653	80.3225	133.804	180.164	227.31	11.3301	15.0971	24.1933	37.0321	54.1839	76.1118	131.286	184.736	242.446
127.4	10.2083	13.1611	22.0937	35.3129	54.7916	80.3539	133.851	180.22	227.37	11.3316	15.1001	24.1993	37.0436	54.2051	76.148	131.339	184.796	242.491
127.5	10.2134	13.1719	22.1074	35.3328	54.82	80.3867	133.901	180.283	227.432	11.3332	15.1032	24.2053	37.0552	54.2264	76.1843	131.392	184.856	242.536
127.6	10.2144	13.1774	22.1152	35.3491	54.842	80.416	133.95	180.34	227.491	11.3347	15.1063	24.2113	37.0667	54.2476	76.2205	131.445	184.916	242.581
127.7	10.2224	13.1874	22.1263	35.3711	54.8688	80.4536	134.004	180.4	227.555	11.3363	15.1093	24.2173	37.0782	54.2689	76.2567	131.499	184.976	242.627
127.8	10.229	13.1959	22.1368	35.3943	54.8992	80.4884	134.055	180.46	227.617	11.3378	15.1124	24.2233	37.0897	54.2901	76.293	131.552	185.036	242.672
127.9	10.2325	13.2014	22.1463	35.4098	54.9278	80.5192	134.104	180.519	227.681	11.3394	15.1154	24.2293	37.1012	54.3113	76.3292	131.605	185.095	242.717
128	10.2377	13.206	22.1538	35.4259	54.9544	80.5502	134.152	180.574	227.743	11.3409	15.1185	24.2353	37.1127	54.3326	76.3654	131.658	185.155	242.762
128.1	10.2389	13.2108	22.1634	35.4441	54.9796	80.5812	134.204	180.635	227.805	11.3424	15.1215	24.2413	37.1242	54.3538	76.4016	131.711	185.215	242.806
128.2	10.2394	13.2164	22.1721	35.4547	55.0046	80.6131	134.254	180.696	227.867	11.344	15.1246	24.2473	37.1357	54.375	76.4377	131.764	185.274	242.851
128.3	10.2396	13.222	22.1795	35.4729	55.0292	80.645	134.305	180.755	227.93	11.3455	15.1277	24.2533	37.1472	54.3962	76.4739	131.817	185.334	242.896
128.4	10.2401	13.2296	22.1918	35.4951	55.0579	80.6814	134.359	180.816	227.996	11.3471	15.1307	24.2593	37.1587	54.4174	76.51	131.87	185.393	242.941
128.5	10.2421	13.2356	22.2023	35.5091	55.084	80.7123	134.408	180.874	228.056	11.3486	15.1338	24.2652	37.1702	54.4387	76.5462	131.923	185.453	242.986
128.6	10.243	13.2401	22.2085	35.5215	55.111	80.7451	134.459	180.933	228.12	11.3502	15.1368	24.2712	37.1817	54.4599	76.5823	131.976	185.512	243.03
128.7	10.2473	13.2434	22.2165	35.5357	55.1304	80.7779	134.506	180.99	228.185	11.3517	15.1399	24.2772	37.1932	54.4811	76.6185	132.029	185.571	243.075
128.8	10.2538	13.2474	22.2286	35.547	55.149	80.8104	134.553	181.046	228.245	11.3533	15.1429	24.2832	37.2047	54.5023	76.6546	132.082	185.631	243.12
128.9	10.2563	13.2517	22.2387	35.5598	55.1713	80.8434	134.599	181.1	228.304	11.3548	15.146	24.2892	37.2162	54.5234	76.6907	132.135	185.69	243.164
129	10.265	13.2596	22.2552	35.582	55.201	80.8825	134.654	181.156	228.373	11.3563	15.1491	24.2952	37.2277	54.5446	76.7268	132.188	185.749	243.209
129.1	10.2649	13.2601	22.264	35.5977	55.2213	80.9119	134.697	181.211	228.434	11.3579	15.1521	24.3012	37.2392	54.5658	76.7629	132.241	185.809	243.253
129.2	10.266	13.2697	22.2724	35.6119	55.2435	80.9418	134.743	181.268	228.497	11.3594	15.1552	24.3071	37.2507	54.587	76.7989	132.294	185.868	243.298
129.3	10.2704	13.2771	22.2811	35.6308	55.2651	80.9719	134.788	181.325	228.558	11.361	15.1582	24.3131	37.2622	54.6082	76.835	132.347	185.927	243.342
129.4	10.2717	13.2773	22.287	35.6444	55.2847	80.9968	134.832	181.379	228.617	11.3625	15.1613	24.3191	37.2737	54.6293	76.8711	132.4	185.986	243.386
129.5	10.274	13.2817	22.2962	35.6616	55.3092	81.0292	134.883	181.433	228.681	11.3641	15.1643	24.3251	37.2851	54.6505	76.9071	132.452	186.045	243.431
129.6	10.2738	13.2851	22.306	35.6794	55.3338	81.0564	134.928	181.492	228.741	11.3656	15.1674	24.3311	37.2966	54.6717	76.9432	132.505	186.104	243.475
129.7	10.2767	13.2915	22.3206	35.7006	55.3599	81.0876	134.975	181.553	228.806	11.3672	15.1704	24.3371	37.3081	54.6928	76.9792	132.558	186.163	243.519
129.8	10.278	13.3014	22.3374	35.7238	55.387	81.1201	135.027	181.616	228.872	11.3687	15.1735	24.343	37.3196	54.714	77.0152	132.611	186.222	243.563
129.9	10.2824	13.3108	22.3511	35.743	55.4121	81.1532	135.074	181.679	228.94	11.3702	15.1765	24.349	37.3311	54.7351	77.0512	132.663	186.281	243.607
130	10.2913	13.3201	22.3641	35.7638	55.4358	81.1868	135.127	181.736	229.003	11.3718	15.1796	24.355	37.3425	54.7563	77.0872	132.716	186.34	243.651
130.1	10.3002	13.3337	22.3788	35.7887	55.4628	81.2223	135.179	181.795	229.071	11.3733	15.1826	24.361	37.354	54.7774	77.1232	132.769	186.399	243.695
130.2	10.3059	13.3442	22.3968	35.8116	55.4903	81.2568	135.227	181.857	229.134	11.3749	15.1857	24.367	37.3655	54.7986	77.1592	132.821	186.457	243.739
130.3	10.3079	13.3519	22.4121	35.8285	55.5134	81.289	135.277	181.911	229.196	11.3764	15.1887	24.3729	37.3769	54.8197	77.1952	132.874	186.516	243.783
130.4	10.3108	13.3561	22.4272	35.8443	55.5362	81.3202	135.322	181.972	229.259	11.3779	15.1918	24.3789	37.3884	54.8408	77.2311	132.926	186.575	243.827
130.5	10.3092	13.363	22.4343	35.8548	55.5559	81.3532	135.368	182.028	229.316	11.3795	15.1948	24.3849	37.3999	54.862	77.267	132.979	186.633	243.871
130.6	10.3131	13.3697	22.4458	35.8761	55.5795	81.3885	135.417	182.083	229.375	11.381	15.1979	24.3909	37.4113	54.8831	77.303	133.031	186.692	243.915
130.7	10.3204	13.3806	22.4615	35.8951	55.6036	81.4204	135.466	182.145	229.436	11.3826	15.2009	24.3968	37.4228	54.9042	77.3389	133.084	186.751	243.959
130.8	10.3205	13.3827	22.4706	35.9141	55.6256	81.4518	135.516	182.2	229.493	11.3841	15.204	24.4028	37.4343	54.9253	77.3749	133.137	186.809	244.002
130.9	10.3256	13.3904	22.484	35.9357	55.6486	81.4852	135.565	182.259	229.556	11.3856	15.207	24.4088	37.4457	54.9464	77.4108	133.189	186.868	244.046
131	10.3363	13.4031	22.5041	35.9609	55.6802	81.523	135.618	182.324	229.626	11.3872	15.2101	24.4147	37.4572	54.9675	77.4466	133.241	186.926	244.09
131.1	10.3455	13.4196	22.521	35.9847	55.7106	81.5599	135.671	182.386	229.694	11.3887	15.2131	24.4207	37.4686	54.9887	77.4826	133.294	186.985	244.133
131.2	10.3573	13.4389	22.5387	36.0082	55.7404	81.5977	135.728	182.451	229.762	11.3903	15.2162	24.4267	37.4801	55.0097	77.5184	133.346	187.043	244.177
131.3	10.3666	13.452	22.5535	36.0359	55.7638	81.6335	135.781	182.511	229.826	11.3918	15.2192	24.4326	37.4916	55.0309	77.5543	133.399	187.101	244.22
131.4	10.3716	13.4607	22.5615	36.0587	55.7876	81.6671	135.832	182.573	229.886	11.3934	15.2223	24.4386	37.503	55.0519	77.5902	133.451	187.16	244.264
131.5	10.3712	13.4694	22.5708	36.0738	55.8098	81.6963	135.886	182.634	229.938	11.3949	15.2253	24.4446	37.5145	55.073	77.626	133.503	187.218	244.307
131.6	10.3742	13.4768	22.5814	36.092	55.8314	81.7249	135.935	182.694	229.996	11.3964	15.2284	24.4506	37.5259	55.0941	77.6619	133.556	187.276	244.351
131.7	10.3757	13.4812	22.5871	36.1089	55.8523	81.7495	135.98	182.751	230.051	11.398	15.2314	24.4565	37.5374	55.1152	77.6977	133.608	187.334	244.394
131.8	10.3787	13.4884	22.5926	36.1278	55.8713	81.7777	136.026	182.809	230.103	11.3995	15.2345	24.4625	37.5488	55.1363	77.7335	133.66	187.392	244.437
131.9	10.3759	13.4923	22.6008	36.1417	55.8929	81.8054	136.07	182.866	230.162	11.401	15.2375	24.4685	37.5602	55.1573	77.7693	133.712	187.451	244.481
132	10.375	13.4998	22.6155	36.1592	55.9192	81.8337	136.122	182.923	230.223	11.4026	15.2406	24.4744	37.5717	55.1784	77.8051	133.765	187.509	244.524
132.1	10.3801	13.507	22.6231	36.1767	55.9448	81.8644	136.172	182.982	230.278	11.4041	15.2436	24.4804	37.5831	55.1995	77.8409	133.817	187.567	244.567
132.2	10.3855	13.5131	22.6362	36.1955	55.972	81.8959	136.219	183.046	230.34	11.4057	15.2466	24.4863	37.5946	55.2205	77.8767	133.869	187.625	244.61
132.3	10.3906	13.5256	22.6494	36.2174	56.0023	81.9301	136.271	183.106	230.407	11.4072	15.2497	24.4923	37.606	55.2416	77.9125	133.921	187.683	244.653
132.4	10.3902	13.5307	22.662	36.2316	56.0237	81.9584	136.317	183.16	230.464	11.4087	15.2527	24.4983	37.6174	55.2626	77.9482	133.973	187.74	244.696
132.5	10.3894	13.5329	22.6701	36.2455	56.0453	81.9839	136.366	183.213	230.521	11.4103	15.2558	24.5042	37.6289	55.2837	77.984	134.025	187.798	244.739
132.6	10.3943	13.5429	22.6849	36.2675	56.0721	82.0174	136.42	183.273	230.586	11.4118	15.2588	24.5102	37.6403	55.3047	78.0198	134.078	187.856	244.782
132.7	10.405	13.5563	22.7027	36.2924	56.1049	82.0541	136.477	183.333	230.652	11.4134	15.2619	24.5161	37.6517	55.3258	78.0555	134.13	187.914	244.825
132.8	10.4087	13.5708	22.7174	36.3129	56.1329	82.0901	136.534	183.392	230.715	11.4149	15.2649	24.5221	37.6632	55.3468	78.0912	134.182	187.972	244.868
132.9	10.415	13.5846	22.7386	36.3388	56.1611	82.123	136.588	183.455	230.782	11.4164	15.2679	24.5281	37.6746	55.3679	78.1269	134.234	188.029	244.911
133	10.4255	13.5991	22.7563	36.3631	56.1959	82.1623	136.642	183.517	230.847	11.418	15.271	24.534	37.686	55.3889	78.1626	134.286	188.087	244.954
133.1	10.4308	13.6097	22.7687	36.3847	56.2237	82.1978	136.694	183.574	230.911	11.4195	15.274	24.54	37.6974	55.4099	78.1983	134.338	188.145	244.997
133.2	10.4307	13.6189	22.782	36.4045	56.2482	82.2281	136.745	183.634	230.974	11.421	15.2771	24.5459	37.7089	55.4309	78.234	134.39	188.202	245.039
133.3	10.4287	13.627	22.7918	36.4196	56.2716	82.2562	136.794	183.69	231.035	11.4226	15.2801	24.5519	37.7203	55.452	78.2697	134.442	188.26	245.082
133.4	10.4332	13.6368	22.8109	36.4404	56.2948	82.2886	136.843	183.752	231.103	11.4241	15.2831	24.5578	37.7317	55.473	78.3054	134.494	188.317	245.125
133.5	10.438	13.6491	22.8277	36.4582	56.3201	82.3188	136.891	183.811	231.164	11.4257	15.2862	24.5638	37.7431	55.494	78.341	134.545	188.375	245.167
133.6	10.4438	13.6552	22.8427	36.4721	56.3462	82.3503	136.939	183.867	231.227	11.4272	15.2892	24.5697	37.7545	55.515	78.3767	134.597	188.432	245.21
133.7	10.4454	13.663	22.8572	36.4896	56.3704	82.3786	136.989	183.922	231.289	11.4287	15.2923	24.5757	37.7659	55.536	78.4123	134.649	188.49	245.252
133.8	10.4472	13.6693	22.8659	36.5086	56.3973	82.4097	137.043	183.98	231.35	11.4303	15.2953	24.5816	37.7774	55.557	78.448	134.701	188.547	245.295
133.9	10.446	13.676	22.875	36.5248	56.4232	82.4372	137.093	184.038	231.405	11.4318	15.2983	24.5876	37.7888	55.578	78.4836	134.753	188.605	245.337
134	10.4549	13.6926	22.8905	36.5432	56.4549	82.4721	137.15	184.094	231.468	11.4333	15.3014	24.5935	37.8002	55.599	78.5192	134.805	188.662	245.38
134.1	10.4568	13.7047	22.9061	36.5627	56.482	82.5036	137.202	184.15	231.523	11.4349	15.3044	24.5995	37.8116	55.62	78.5548	134.856	188.719	245.422
134.2	10.4631	13.7145	22.9217	36.5846	56.5087	82.5392	137.254	184.212	231.583	11.4364	15.3075	24.6054	37.823	55.6409	78.5904	134.908	188.776	245.464
134.3	10.4702	13.726	22.9399	36.6063	56.5381	82.5749	137.308	184.269	231.647	11.4379	15.3105	24.6114	37.8344	55.6619	78.626	134.96	188.834	245.507
134.4	10.4723	13.7323	22.9538	36.6249	56.5655	82.6127	137.36	184.325	231.707	11.4395	15.3135	24.6173	37.8458	55.6829	78.6615	135.012	188.891	245.549
134.5	10.4742	13.7392	22.9643	36.6391	56.5911	82.6447	137.412	184.386	231.77	11.441	15.3166	24.6233	37.8572	55.7039	78.6971	135.063	188.948	245.591
134.6	10.4819	13.7482	22.9765	36.6588	56.6225	82.676	137.46	184.443	231.831	11.4425	15.3196	24.6292	37.8686	55.7248	78.7327	135.115	189.005	245.633
134.7	10.4861	13.7588	22.9898	36.6786	56.6478	82.7145	137.509	184.498	231.894	11.4441	15.3226	24.6352	37.88	55.7458	78.7682	135.167	189.062	245.675
134.8	10.4859	13.769	23.0067	36.6952	56.6699	82.7483	137.558	184.551	231.955	11.4456	15.3257	24.6411	37.8914	55.7668	78.8038	135.218	189.119	245.718
134.9	10.4852	13.7796	23.0193	36.7123	56.6974	82.7812	137.605	184.609	232.019	11.4471	15.3287	24.6471	37.9028	55.7877	78.8393	135.27	189.176	245.76
135	10.4876	13.7959	23.0357	36.7373	56.7234	82.8183	137.661	184.668	232.085	11.4487	15.3317	24.653	37.9142	55.8087	78.8748	135.321	189.233	245.802
135.1	10.4861	13.8045	23.047	36.7564	56.7475	82.8549	137.713	184.722	232.145	11.4502	15.3348	24.659	37.9256	55.8296	78.9103	135.373	189.29	245.844
135.2	10.4907	13.8124	23.0561	36.7773	56.773	82.8872	137.763	184.776	232.207	11.4518	15.3378	24.6649	37.937	55.8506	78.9458	135.424	189.346	245.885
135.3	10.4949	13.8203	23.0656	36.7978	56.803	82.9231	137.816	184.836	232.272	11.4533	15.3409	24.6708	37.9484	55.8715	78.9813	135.476	189.403	245.927
135.4	10.4927	13.8249	23.0753	36.815	56.8267	82.9551	137.861	184.889	232.331	11.4548	15.3439	24.6768	37.9598	55.8925	79.0168	135.527	189.46	245.969
135.5	10.5016	13.8332	23.0874	36.8383	56.8554	82.9909	137.916	184.947	232.392	11.4564	15.3469	24.6827	37.9711	55.9134	79.0522	135.579	189.517	246.011
135.6	10.5048	13.8404	23.0971	36.8611	56.8834	83.0254	137.968	185.004	232.451	11.4579	15.35	24.6887	37.9825	55.9343	79.0877	135.63	189.573	246.053
135.7	10.5063	13.8414	23.1058	36.8726	56.909	83.0566	138.015	185.062	232.505	11.4594	15.353	24.6946	37.9939	55.9552	79.1232	135.682	189.63	246.094
135.8	10.5085	13.8501	23.1228	36.8921	56.9357	83.0962	138.07	185.119	232.571	11.461	15.356	24.7005	38.0053	55.9762	79.1586	135.733	189.687	246.136
135.9	10.5073	13.8514	23.1354	36.9098	56.9608	83.1302	138.12	185.168	232.629	11.4625	15.3591	24.7065	38.0167	55.9971	79.194	135.785	189.743	246.178
136	10.5122	13.8626	23.1513	36.9274	56.9892	83.1692	138.17	185.233	232.695	11.464	15.3621	24.7124	38.0281	56.018	79.2295	135.836	189.8	246.219
136.1	10.5181	13.8687	23.1658	36.9475	57.0211	83.2079	138.218	185.293	232.762	11.4656	15.3651	24.7183	38.0394	56.0389	79.2649	135.887	189.856	246.261
136.2	10.5167	13.8738	23.178	36.9649	57.0465	83.2419	138.271	185.344	232.823	11.4671	15.3681	24.7243	38.0508	56.0598	79.3003	135.939	189.913	246.302
136.3	10.5221	13.8832	23.1921	36.9851	57.0738	83.2763	138.324	185.401	232.887	11.4686	15.3712	24.7302	38.0622	56.0807	79.3357	135.99	189.969	246.344
136.4	10.523	13.8865	23.2044	37.0037	57.1031	83.3087	138.368	185.454	232.951	11.4701	15.3742	24.7361	38.0735	56.1016	79.3711	136.041	190.026	246.385
136.5	10.5277	13.8943	23.2217	37.0208	57.1336	83.3477	138.415	185.512	233.01	11.4717	15.3772	24.7421	38.0849	56.1225	79.4065	136.092	190.082	246.427
136.6	10.5371	13.9087	23.2425	37.0467	57.1672	83.3877	138.466	185.576	233.076	11.4732	15.3803	24.748	38.0963	56.1434	79.4418	136.144	190.138	246.468
136.7	10.5413	13.9255	23.2564	37.0698	57.1987	83.4269	138.516	185.637	233.141	11.4747	15.3833	24.7539	38.1077	56.1643	79.4772	136.195	190.195	246.509
136.8	10.5451	13.935	23.2745	37.0926	57.2248	83.4613	138.56	185.697	233.205	11.4763	15.3863	24.7599	38.119	56.1852	79.5126	136.246	190.251	246.551
136.9	10.5454	13.94	23.2789	37.1062	57.2472	83.4918	138.6	185.75	233.258	11.4778	15.3894	24.7658	38.1304	56.2061	79.5479	136.297	190.307	246.592
137	10.5525	13.9526	23.3009	37.1264	57.2751	83.5289	138.648	185.81	233.32	11.4793	15.3924	24.7717	38.1418	56.227	79.5832	136.348	190.363	246.633
137.1	10.558	13.9651	23.3156	37.1478	57.3011	83.5656	138.694	185.866	233.381	11.4809	15.3954	24.7777	38.1531	56.2478	79.6186	136.399	190.419	246.674
137.2	10.5637	13.9696	23.327	37.1661	57.323	83.6007	138.744	185.917	233.435	11.4824	15.3984	24.7836	38.1645	56.2687	79.6539	136.451	190.475	246.715
137.3	10.5654	13.9742	23.3341	37.1867	57.3434	83.6309	138.79	185.97	233.492	11.4839	15.4015	24.7895	38.1758	56.2896	79.6892	136.502	190.532	246.757
137.4	10.5642	13.9794	23.3387	37.2041	57.3656	83.6547	138.828	186.023	233.549	11.4855	15.4045	24.7954	38.1872	56.3104	79.7245	136.553	190.588	246.798
137.5	10.5659	13.9868	23.3514	37.2232	57.3879	83.6848	138.873	186.079	233.606	11.487	15.4075	24.8014	38.1986	56.3313	79.7597	136.604	190.644	246.839
137.6	10.5696	13.9943	23.3596	37.239	57.4082	83.7101	138.916	186.128	233.662	11.4885	15.4106	24.8073	38.2099	56.3522	79.795	136.655	190.699	246.88
137.7	10.5714	13.9993	23.3684	37.2501	57.4295	83.7395	138.967	186.176	233.718	11.4901	15.4136	24.8132	38.2213	56.373	79.8303	136.706	190.755	246.92
137.8	10.5757	14.0062	23.3847	37.2691	57.4535	83.7731	139.018	186.231	233.778	11.4916	15.4166	24.8191	38.2326	56.3939	79.8656	136.757	190.811	246.961
137.9	10.5839	14.015	23.3979	37.2897	57.4867	83.8074	139.069	186.288	233.84	11.4931	15.4196	24.8251	38.244	56.4147	79.9008	136.808	190.867	247.002
138	10.5972	14.027	23.414	37.3142	57.5155	83.8477	139.123	186.347	233.904	11.4946	15.4227	24.831	38.2553	56.4355	79.936	136.859	190.923	247.043
138.1	10.606	14.0321	23.4268	37.3337	57.5431	83.8814	139.166	186.402	233.965	11.4962	15.4257	24.8369	38.2667	56.4564	79.9713	136.91	190.979	247.084
138.2	10.6147	14.0389	23.4419	37.3497	57.5704	83.9157	139.216	186.458	234.029	11.4977	15.4287	24.8428	38.278	56.4772	80.0065	136.96	191.034	247.125
138.3	10.6226	14.0475	23.4644	37.3723	57.5969	83.9533	139.275	186.516	234.094	11.4992	15.4317	24.8488	38.2893	56.4981	80.0417	137.011	191.09	247.165
138.4	10.628	14.0571	23.479	37.3971	57.6252	83.9868	139.327	186.572	234.159	11.5008	15.4348	24.8547	38.3007	56.5189	80.0769	137.062	191.146	247.206
138.5	10.6344	14.0608	23.4951	37.418	57.6521	84.0195	139.379	186.629	234.224	11.5023	15.4378	24.8606	38.312	56.5397	80.1121	137.113	191.201	247.246
138.6	10.6365	14.0691	23.507	37.438	57.6792	84.0521	139.43	186.685	234.284	11.5038	15.4408	24.8665	38.3234	56.5605	80.1473	137.164	191.257	247.287
138.7	10.6375	14.0732	23.5133	37.4562	57.7051	84.0818	139.471	186.737	234.343	11.5054	15.4438	24.8724	38.3347	56.5813	80.1825	137.215	191.313	247.328
138.8	10.6425	14.084	23.5253	37.4754	57.7365	84.1187	139.516	186.792	234.405	11.5069	15.4469	24.8784	38.346	56.6022	80.2177	137.265	191.368	247.368
138.9	10.644	14.0919	23.539	37.4972	57.7654	84.1521	139.564	186.849	234.467	11.5084	15.4499	24.8843	38.3574	56.623	80.2528	137.316	191.424	247.409
139	10.6453	14.0971	23.5529	37.5175	57.7896	84.1823	139.614	186.906	234.523	11.5099	15.4529	24.8902	38.3687	56.6438	80.288	137.367	191.479	247.449
139.1	10.6469	14.1045	23.5658	37.5411	57.8146	84.2178	139.667	186.962	234.587	11.5115	15.4559	24.8961	38.38	56.6646	80.3231	137.418	191.534	247.489
139.2	10.6465	14.1082	23.5754	37.5547	57.8324	84.2486	139.711	187.013	234.647	11.513	15.459	24.902	38.3914	56.6854	80.3582	137.468	191.59	247.53
139.3	10.6552	14.1126	23.5883	37.5721	57.8585	84.2815	139.762	187.066	234.711	11.5145	15.462	24.9079	38.4027	56.7062	80.3934	137.519	191.645	247.57
139.4	10.6606	14.1214	23.6068	37.5953	57.8882	84.3163	139.815	187.122	234.773	11.5161	15.465	24.9139	38.414	56.727	80.4285	137.57	191.7	247.61
139.5	10.6622	14.1309	23.6219	37.6148	57.9157	84.3497	139.864	187.177	234.836	11.5176	15.468	24.9198	38.4254	56.7477	80.4636	137.62	191.756	247.651
139.6	10.6619	14.1388	23.6394	37.6317	57.9388	84.3795	139.913	187.231	234.893	11.5191	15.471	24.9257	38.4367	56.7685	80.4987	137.671	191.811	247.691
139.7	10.6641	14.1453	23.6553	37.6522	57.9626	84.4072	139.956	187.288	234.955	11.5206	15.4741	24.9316	38.448	56.7893	80.5338	137.721	191.866	247.731
139.8	10.6671	14.1496	23.6687	37.6749	57.9866	84.4389	140.004	187.339	235.012	11.5222	15.4771	24.9375	38.4593	56.8101	80.5689	137.772	191.921	247.771
139.9	10.6653	14.153	23.6776	37.6889	58.006	84.4698	140.05	187.385	235.068	11.5237	15.4801	24.9434	38.4706	56.8309	80.6039	137.823	191.976	247.811
140	10.669	14.1624	23.6898	37.706	58.031	84.5026	140.097	187.439	235.128	11.5252	15.4831	24.9493	38.482	56.8516	80.639	137.873	192.031	247.851
140.1	10.6759	14.17	23.7034	37.7239	58.062	84.5371	140.148	187.49	235.192	11.5267	15.4861	24.9552	38.4933	56.8724	80.674	137.924	192.086	247.891
140.2	10.6828	14.1785	23.7129	37.736	58.0842	84.5691	140.197	187.545	235.246	11.5283	15.4892	24.9611	38.5046	56.8932	80.7091	137.974	192.141	247.931
140.3	10.6899	14.1894	23.7253	37.7576	58.1136	84.5995	140.247	187.602	235.307	11.5298	15.4922	24.9671	38.5159	56.9139	80.7441	138.025	192.196	247.971
140.4	10.6941	14.2019	23.7389	37.777	58.1353	84.6276	140.295	187.658	235.364	11.5313	15.4952	24.973	38.5272	56.9347	80.7791	138.075	192.251	248.011
140.5	10.6982	14.21	23.7556	37.7935	58.1616	84.6648	140.341	187.715	235.425	11.5328	15.4982	24.9789	38.5385	56.9554	80.8142	138.125	192.306	248.051
140.6	10.7041	14.2191	23.7725	37.8157	58.1902	84.6957	140.388	187.774	235.484	11.5344	15.5012	24.9848	38.5499	56.9762	80.8492	138.176	192.361	248.091
140.7	10.7074	14.2278	23.7823	37.8301	58.2117	84.7187	140.428	187.825	235.542	11.5359	15.5043	24.9907	38.5612	56.9969	80.8842	138.226	192.416	248.13
140.8	10.715	14.2357	23.7963	37.8481	58.2402	84.7452	140.474	187.877	235.601	11.5374	15.5073	24.9966	38.5725	57.0177	80.9192	138.277	192.471	248.17
140.9	10.7243	14.245	23.8126	37.8666	58.2666	84.7702	140.52	187.931	235.657	11.539	15.5103	25.0025	38.5838	57.0384	80.9541	138.327	192.525	248.21
141	10.7283	14.25	23.8221	37.8835	58.2919	84.7972	140.566	187.982	235.707	11.5405	15.5133	25.0084	38.5951	57.0591	80.9891	138.377	192.58	248.25
141.1	10.7345	14.2573	23.8358	37.8972	58.3156	84.8302	140.618	188.035	235.762	11.542	15.5163	25.0143	38.6064	57.0799	81.0241	138.428	192.635	248.289
141.2	10.7401	14.2657	23.8476	37.913	58.339	84.8605	140.671	188.087	235.818	11.5435	15.5193	25.0202	38.6177	57.1006	81.059	138.478	192.69	248.329
141.3	10.7468	14.274	23.8676	37.9329	58.365	84.8998	140.72	188.143	235.879	11.5451	15.5224	25.0261	38.629	57.1213	81.094	138.528	192.744	248.368
141.4	10.7512	14.28	23.8795	37.9483	58.3857	84.9287	140.774	188.196	235.939	11.5466	15.5254	25.032	38.6403	57.142	81.1289	138.578	192.799	248.408
141.5	10.7585	14.2894	23.8926	37.9672	58.4092	84.96	140.824	188.255	236.001	11.5481	15.5284	25.0379	38.6516	57.1628	81.1638	138.628	192.853	248.447
141.6	10.7652	14.2973	23.9017	37.9875	58.4337	84.9863	140.876	188.307	236.058	11.5496	15.5314	25.0438	38.6629	57.1835	81.1988	138.679	192.908	248.487
141.7	10.775	14.3089	23.9183	38.0058	58.4628	85.017	140.929	188.359	236.122	11.5512	15.5344	25.0497	38.6742	57.2042	81.2337	138.729	192.962	248.526
141.8	10.7836	14.3183	23.9317	38.0214	58.4845	85.045	140.984	188.412	236.179	11.5527	15.5374	25.0556	38.6855	57.2249	81.2686	138.779	193.017	248.566
141.9	10.7828	14.3166	23.9419	38.0327	58.5038	85.0714	141.03	188.46	236.232	11.5542	15.5405	25.0615	38.6968	57.2456	81.3035	138.829	193.071	248.605
142	10.7846	14.3195	23.946	38.0468	58.5262	85.1027	141.081	188.507	236.29	11.5557	15.5435	25.0674	38.708	57.2663	81.3383	138.879	193.126	248.644
142.1	10.7838	14.3219	23.955	38.0586	58.55	85.1339	141.132	188.554	236.342	11.5573	15.5465	25.0733	38.7193	57.287	81.3732	138.929	193.18	248.683
142.2	10.7869	14.3248	23.9675	38.0802	58.5712	85.161	141.181	188.606	236.396	11.5588	15.5495	25.0792	38.7306	57.3077	81.4081	138.979	193.234	248.723
142.3	10.7978	14.33	23.9828	38.103	58.5961	85.1931	141.235	188.664	236.459	11.5603	15.5525	25.0851	38.7419	57.3284	81.443	139.03	193.288	248.762
142.4	10.8044	14.3326	23.9928	38.1184	58.6214	85.2274	141.282	188.722	236.519	11.5618	15.5555	25.091	38.7532	57.3491	81.4778	139.08	193.343	248.801
142.5	10.8048	14.3402	24.0059	38.1364	58.6439	85.2609	141.324	188.775	236.575	11.5634	15.5585	25.0969	38.7645	57.3697	81.5126	139.13	193.397	248.84
142.6	10.8112	14.3462	24.0162	38.1544	58.6648	85.2941	141.367	188.825	236.63	11.5649	15.5616	25.1028	38.7758	57.3904	81.5475	139.18	193.451	248.879
142.7	10.8144	14.3514	24.0229	38.1707	58.6879	85.3256	141.411	188.878	236.687	11.5664	15.5646	25.1087	38.787	57.4111	81.5823	139.23	193.505	248.918
142.8	10.8189	14.358	24.0333	38.1851	58.7123	85.3537	141.456	188.928	236.744	11.5679	15.5676	25.1146	38.7983	57.4318	81.6171	139.28	193.559	248.957
142.9	10.8183	14.3631	24.0433	38.1997	58.7367	85.3822	141.503	188.981	236.797	11.5694	15.5706	25.1205	38.8096	57.4524	81.6519	139.329	193.613	248.996
143	10.8192	14.3713	24.0561	38.2153	58.7602	85.413	141.555	189.027	236.855	11.571	15.5736	25.1263	38.8209	57.4731	81.6867	139.379	193.667	249.035
143.1	10.8197	14.3786	24.0687	38.2302	58.7857	85.4461	141.606	189.081	236.914	11.5725	15.5766	25.1322	38.8321	57.4938	81.7215	139.429	193.721	249.074
143.2	10.8227	14.3879	24.0856	38.2462	58.8093	85.4753	141.655	189.135	236.97	11.574	15.5796	25.1381	38.8434	57.5144	81.7563	139.479	193.775	249.113
143.3	10.8207	14.3973	24.0997	38.2656	58.8327	85.5015	141.699	189.184	237.024	11.5755	15.5826	25.144	38.8547	57.5351	81.7911	139.529	193.829	249.152
143.4	10.8176	14.4037	24.1082	38.2829	58.8518	85.5276	141.744	189.236	237.08	11.5771	15.5856	25.1499	38.866	57.5557	81.8258	139.579	193.883	249.191
143.5	10.8245	14.4123	24.1199	38.3	58.8778	85.5573	141.79	189.286	237.14	11.5786	15.5887	25.1558	38.8772	57.5764	81.8606	139.629	193.937	249.229
143.6	10.8274	14.4197	24.1327	38.3147	58.9014	85.5946	141.836	189.342	237.197	11.5801	15.5917	25.1617	38.8885	57.597	81.8953	139.678	193.991	249.268
143.7	10.8349	14.4289	24.1462	38.3315	58.9302	85.6293	141.886	189.394	237.254	11.5816	15.5947	25.1676	38.8998	57.6176	81.93	139.728	194.044	249.307
143.8	10.843	14.4423	24.1605	38.3508	58.9568	85.6609	141.933	189.454	237.31	11.5831	15.5977	25.1735	38.911	57.6383	81.9648	139.778	194.098	249.345
143.9	10.8488	14.4489	24.1721	38.3688	58.9791	85.688	141.981	189.508	237.365	11.5847	15.6007	25.1793	38.9223	57.6589	81.9995	139.828	194.152	249.384
144	10.851	14.4492	24.1779	38.3843	58.9977	85.7104	142.025	189.555	237.416	11.5862	15.6037	25.1852	38.9336	57.6795	82.0342	139.877	194.206	249.422
144.1	10.8536	14.459	24.1905	38.4059	59.0171	85.7428	142.074	189.61	237.477	11.5877	15.6067	25.1911	38.9448	57.7002	82.0689	139.927	194.259	249.461
144.2	10.8525	14.4644	24.1962	38.4204	59.0358	85.7666	142.115	189.658	237.534	11.5892	15.6097	25.197	38.9561	57.7208	82.1036	139.977	194.313	249.499
144.3	10.8567	14.4724	24.2051	38.4413	59.0569	85.801	142.161	189.71	237.59	11.5908	15.6127	25.2029	38.9673	57.7414	82.1383	140.026	194.366	249.538
144.4	10.8607	14.4802	24.2172	38.4591	59.0799	85.8345	142.207	189.766	237.639	11.5923	15.6157	25.2088	38.9786	57.762	82.1729	140.076	194.42	249.576
144.5	10.8622	14.4868	24.2303	38.4749	59.1025	85.866	142.252	189.825	237.692	11.5938	15.6187	25.2147	38.9898	57.7826	82.2076	140.126	194.473	249.615
144.6	10.8673	14.4929	24.2445	38.4923	59.127	85.892	142.295	189.879	237.747	11.5953	15.6218	25.2205	39.0011	57.8033	82.2423	140.175	194.527	249.653
144.7	10.8722	14.4976	24.2575	38.5082	59.1498	85.9206	142.342	189.929	237.8	11.5968	15.6248	25.2264	39.0124	57.8239	82.2769	140.225	194.58	249.691
144.8	10.8741	14.506	24.2738	38.5305	59.174	85.9527	142.393	189.984	237.862	11.5984	15.6278	25.2323	39.0236	57.8445	82.3116	140.274	194.634	249.73
144.9	10.8795	14.5147	24.2848	38.553	59.2005	85.9855	142.441	190.037	237.924	11.5999	15.6308	25.2382	39.0348	57.8651	82.3462	140.324	194.687	249.768
145	10.8801	14.5217	24.2946	38.5706	59.2245	86.0164	142.489	190.089	237.978	11.6014	15.6338	25.2441	39.0461	57.8856	82.3808	140.374	194.74	249.806
145.1	10.8765	14.5278	24.3064	38.584	59.2467	86.0473	142.54	190.147	238.035	11.6029	15.6368	25.2499	39.0573	57.9062	82.4154	140.423	194.794	249.844
145.2	10.8809	14.5356	24.323	38.6018	59.2745	86.0763	142.585	190.206	238.093	11.6044	15.6398	25.2558	39.0686	57.9268	82.45	140.472	194.847	249.882
145.3	10.8841	14.5418	24.3329	38.618	59.2952	86.1054	142.626	190.257	238.149	11.606	15.6428	25.2617	39.0798	57.9474	82.4846	140.522	194.9	249.921
145.4	10.8883	14.5497	24.3442	38.6425	59.3208	86.1394	142.679	190.313	238.212	11.6075	15.6458	25.2676	39.0911	57.968	82.5192	140.571	194.953	249.959
145.5	10.8971	14.5603	24.3563	38.6611	59.3456	86.1703	142.722	190.366	238.265	11.609	15.6488	25.2734	39.1023	57.9886	82.5538	140.621	195.007	249.997
145.6	10.9059	14.5659	24.3701	38.6801	59.3711	86.2024	142.765	190.424	238.326	11.6105	15.6518	25.2793	39.1136	58.0092	82.5884	140.67	195.06	250.035
145.7	10.9145	14.5777	24.3847	38.7003	59.3981	86.234	142.815	190.482	238.385	11.612	15.6548	25.2852	39.1248	58.0297	82.6229	140.72	195.113	250.073
145.8	10.9217	14.5854	24.3972	38.7146	59.4226	86.2618	142.862	190.533	238.44	11.6136	15.6578	25.2911	39.136	58.0503	82.6575	140.769	195.166	250.111
145.9	10.927	14.5901	24.4094	38.738	59.4438	86.2932	142.91	190.585	238.498	11.6151	15.6608	25.297	39.1473	58.0709	82.692	140.818	195.219	250.148
146	10.9348	14.6012	24.4243	38.761	59.4695	86.3232	142.957	190.635	238.554	11.6166	15.6638	25.3028	39.1585	58.0914	82.7266	140.868	195.272	250.186
146.1	10.943	14.6137	24.4371	38.7814	59.4989	86.3577	143.007	190.69	238.616	11.6181	15.6668	25.3087	39.1697	58.112	82.7611	140.917	195.325	250.224
146.2	10.949	14.6219	24.4504	38.7963	59.524	86.387	143.049	190.743	238.669	11.6196	15.6698	25.3146	39.181	58.1325	82.7956	140.966	195.378	250.262
146.3	10.951	14.6225	24.4599	38.8073	59.541	86.416	143.088	190.795	238.718	11.6212	15.6728	25.3204	39.1922	58.1531	82.8302	141.016	195.431	250.3
146.4	10.9552	14.6299	24.4727	38.8244	59.563	86.4458	143.132	190.85	238.774	11.6227	15.6758	25.3263	39.2034	58.1736	82.8646	141.065	195.484	250.337
146.5	10.9606	14.6428	24.4818	38.8447	59.5861	86.4787	143.178	190.907	238.828	11.6242	15.6788	25.3322	39.2147	58.1942	82.8991	141.114	195.536	250.375
146.6	10.9642	14.6542	24.4953	38.8651	59.6162	86.5102	143.227	190.96	238.884	11.6257	15.6818	25.3381	39.2259	58.2147	82.9336	141.163	195.589	250.413
146.7	10.9675	14.6613	24.5055	38.887	59.6409	86.5437	143.275	191.01	238.939	11.6272	15.6848	25.3439	39.2371	58.2353	82.9681	141.212	195.642	250.45
146.8	10.9701	14.6705	24.5162	38.908	59.6666	86.5776	143.316	191.064	238.995	11.6288	15.6878	25.3498	39.2483	58.2558	83.0026	141.262	195.695	250.488
146.9	10.9712	14.6735	24.5261	38.9247	59.6895	86.6089	143.361	191.112	239.051	11.6303	15.6908	25.3557	39.2595	58.2763	83.037	141.311	195.747	250.525
147	10.9714	14.6771	24.5326	38.9421	59.7152	86.6396	143.407	191.164	239.107	11.6318	15.6938	25.3615	39.2708	58.2968	83.0715	141.36	195.8	250.563
147.1	10.9759	14.6857	24.5412	38.9601	59.7424	86.6712	143.456	191.217	239.162	11.6333	15.6968	25.3674	39.282	58.3174	83.1059	141.409	195.853	250.6
147.2	10.9812	14.6997	24.5539	38.9793	59.7697	86.699	143.504	191.272	239.215	11.6348	15.6998	25.3733	39.2932	58.3379	83.1404	141.458	195.905	250.638
147.3	10.9906	14.7141	24.5674	39.0017	59.7987	86.7308	143.555	191.331	239.278	11.6363	15.7029	25.3791	39.3044	58.3584	83.1748	141.507	195.958	250.675
147.4	10.993	14.7201	24.5752	39.0209	59.8224	86.7606	143.601	191.385	239.332	11.6379	15.7058	25.385	39.3156	58.3789	83.2092	141.556	196.01	250.713
147.5	10.9986	14.7318	24.5935	39.0415	59.8479	86.7926	143.647	191.439	239.389	11.6394	15.7089	25.3909	39.3269	58.3994	83.2436	141.605	196.063	250.75
147.6	10.9997	14.7422	24.6092	39.0645	59.875	86.8232	143.697	191.495	239.444	11.6409	15.7118	25.3967	39.3381	58.4199	83.278	141.654	196.115	250.787
147.7	11.0076	14.7512	24.6268	39.0873	59.904	86.8554	143.749	191.555	239.5	11.6424	15.7148	25.4026	39.3493	58.4404	83.3124	141.703	196.168	250.824
147.8	11.0096	14.7573	24.637	39.1043	59.9297	86.8856	143.795	191.609	239.555	11.6439	15.7178	25.4085	39.3605	58.461	83.3468	141.752	196.22	250.862
147.9	11.0117	14.7603	24.6456	39.1219	59.9526	86.9098	143.837	191.662	239.606	11.6454	15.7208	25.4143	39.3717	58.4814	83.3812	141.801	196.272	250.899
148	11.0219	14.7679	24.6573	39.1396	59.9781	86.9432	143.887	191.715	239.661	11.647	15.7238	25.4202	39.3829	58.5019	83.4156	141.85	196.325	250.936
148.1	11.0308	14.7796	24.6707	39.1633	60.0043	86.9766	143.934	191.771	239.721	11.6485	15.7268	25.426	39.3941	58.5224	83.4499	141.899	196.377	250.973
148.2	11.0373	14.7866	24.681	39.1823	60.0312	87.0039	143.979	191.825	239.775	11.65	15.7298	25.4319	39.4053	58.5429	83.4843	141.948	196.429	251.01
148.3	11.0426	14.7913	24.6865	39.2001	60.0532	87.0265	144.025	191.881	239.829	11.6515	15.7328	25.4378	39.4165	58.5634	83.5186	141.997	196.482	251.047
148.4	11.0471	14.801	24.6951	39.216	60.0752	87.055	144.069	191.93	239.886	11.653	15.7358	25.4436	39.4277	58.5839	83.553	142.046	196.534	251.084
148.5	11.0483	14.8064	24.704	39.2325	60.0996	87.0836	144.116	191.983	239.943	11.6545	15.7388	25.4495	39.4389	58.6044	83.5873	142.094	196.586	251.121
148.6	11.0507	14.8178	24.7173	39.2548	60.1241	87.1116	144.163	192.04	240	11.6561	15.7418	25.4553	39.4501	58.6248	83.6216	142.143	196.638	251.158
148.7	11.0557	14.8241	24.7294	39.2713	60.1433	87.1374	144.203	192.09	240.053	11.6576	15.7448	25.4612	39.4613	58.6453	83.6559	142.192	196.69	251.195
148.8	11.0625	14.8375	24.746	39.296	60.1699	87.1647	144.25	192.147	240.116	11.6591	15.7478	25.4671	39.4725	58.6658	83.6902	142.241	196.742	251.232
148.9	11.0726	14.8528	24.7631	39.3195	60.2022	87.1955	144.305	192.206	240.179	11.6606	15.7508	25.4729	39.4837	58.6862	83.7245	142.29	196.794	251.269
149	11.0772	14.8662	24.7755	39.338	60.2284	87.2229	144.354	192.263	240.235	11.6621	15.7538	25.4788	39.4949	58.7067	83.7588	142.338	196.846	251.306
149.1	11.0827	14.8779	24.7917	39.3551	60.2577	87.2518	144.402	192.314	240.29	11.6636	15.7568	25.4846	39.5061	58.7272	83.7931	142.387	196.898	251.342
149.2	11.0888	14.8872	24.8034	39.3768	60.2856	87.2791	144.453	192.369	240.347	11.6652	15.7598	25.4905	39.5173	58.7476	83.8273	142.436	196.95	251.379
149.3	11.0907	14.8908	24.806	39.3919	60.3066	87.3037	144.497	192.417	240.392	11.6667	15.7628	25.4963	39.5285	58.7681	83.8616	142.484	197.002	251.416
149.4	11.0952	14.9029	24.8183	39.4102	60.3302	87.3361	144.541	192.465	240.447	11.6682	15.7658	25.5022	39.5397	58.7885	83.8959	142.533	197.054	251.453
149.5	11.0992	14.9102	24.8261	39.4269	60.3568	87.3616	144.585	192.517	240.501	11.6697	15.7688	25.508	39.5509	58.809	83.9301	142.582	197.106	251.489
149.6	11.1016	14.9163	24.8335	39.4454	60.3809	87.3883	144.633	192.572	240.557	11.6712	15.7718	25.5139	39.562	58.8294	83.9643	142.63	197.157	251.526
149.7	11.101	14.9234	24.8439	39.4645	60.4026	87.4125	144.675	192.619	240.609	11.6727	15.7748	25.5198	39.5732	58.8498	83.9986	142.679	197.209	251.562
149.8	11.104	14.9249	24.8512	39.4783	60.4257	87.4384	144.718	192.665	240.66	11.6742	15.7778	25.5256	39.5844	58.8703	84.0328	142.728	197.261	251.599
149.9	11.1065	14.931	24.8584	39.4912	60.4454	87.4664	144.766	192.715	240.714	11.6758	15.7808	25.5315	39.5956	58.8907	84.067	142.776	197.313	251.635
150	11.1116	14.9387	24.8681	39.5027	60.4696	87.495	144.812	192.764	240.766	11.6773	15.7838	25.5373	39.6068	58.9111	84.1012	142.825	197.364	251.672
150.1	11.1189	14.9528	24.8829	39.5239	60.5013	87.5292	144.865	192.819	240.825	11.6788	15.7867	25.5432	39.6179	58.9316	84.1354	142.873	197.416	251.708
150.2	11.1237	14.9606	24.8907	39.5432	60.5241	87.5564	144.914	192.874	240.885	11.6803	15.7897	25.549	39.6291	58.952	84.1696	142.922	197.468	251.745
150.3	11.1324	14.969	24.9042	39.5594	60.5498	87.588	144.97	192.926	240.94	11.6818	15.7927	25.5549	39.6403	58.9724	84.2038	142.97	197.519	251.781
150.4	11.1298	14.9762	24.9137	39.5715	60.5725	87.6193	145.014	192.98	240.992	11.6833	15.7957	25.5607	39.6515	58.9928	84.2379	143.019	197.571	251.818
150.5	11.1339	14.9883	24.9282	39.5894	60.5963	87.6491	145.061	193.036	241.05	11.6848	15.7987	25.5666	39.6627	59.0132	84.2721	143.067	197.622	251.854
150.6	11.1407	14.9952	24.9386	39.6049	60.6214	87.6825	145.104	193.093	241.108	11.6864	15.8017	25.5724	39.6738	59.0336	84.3062	143.116	197.674	251.89
150.7	11.146	15.0051	24.9518	39.6256	60.6505	87.7241	145.151	193.149	241.169	11.6879	15.8047	25.5783	39.685	59.054	84.3404	143.164	197.725	251.926
150.8	11.1497	15.0118	24.9668	39.6422	60.6744	87.7535	145.198	193.201	241.222	11.6894	15.8077	25.5841	39.6962	59.0745	84.3745	143.213	197.777	251.963
150.9	11.1482	15.0154	24.9788	39.6583	60.695	87.7801	145.242	193.249	241.274	11.6909	15.8107	25.5899	39.7073	59.0948	84.4086	143.261	197.828	251.999
151	11.1463	15.0217	24.9914	39.6778	60.7169	87.8066	145.29	193.3	241.327	11.6924	15.8137	25.5958	39.7185	59.1152	84.4428	143.309	197.879	252.035
151.1	11.1583	15.0356	25.0084	39.6982	60.7458	87.8406	145.344	193.361	241.388	11.6939	15.8167	25.6016	39.7297	59.1356	84.4769	143.358	197.931	252.071
151.2	11.1665	15.0465	25.0261	39.7182	60.773	87.8751	145.391	193.42	241.448	11.6954	15.8197	25.6075	39.7408	59.156	84.511	143.406	197.982	252.107
151.3	11.163	15.05	25.0318	39.7263	60.7906	87.9003	145.429	193.471	241.504	11.6969	15.8226	25.6133	39.752	59.1764	84.5451	143.454	198.033	252.143
151.4	11.1634	15.0539	25.043	39.7437	60.8137	87.9279	145.472	193.525	241.555	11.6985	15.8256	25.6192	39.7632	59.1968	84.5792	143.503	198.084	252.179
151.5	11.1602	15.0566	25.0505	39.7547	60.8338	87.9548	145.513	193.575	241.607	11.7	15.8286	25.625	39.7743	59.2172	84.6132	143.551	198.135	252.215
151.6	11.162	15.0652	25.062	39.7774	60.8599	87.9834	145.558	193.63	241.661	11.7015	15.8316	25.6309	39.7855	59.2376	84.6473	143.599	198.187	252.251
151.7	11.161	15.0725	25.0748	39.7953	60.886	88.0125	145.605	193.685	241.717	11.703	15.8346	25.6367	39.7966	59.2579	84.6814	143.647	198.238	252.287
151.8	11.1592	15.0758	25.0861	39.804	60.9071	88.037	145.646	193.732	241.77	11.7045	15.8376	25.6425	39.8078	59.2783	84.7154	143.696	198.289	252.323
151.9	11.1589	15.0765	25.0955	39.8145	60.9287	88.0622	145.687	193.777	241.825	11.706	15.8406	25.6484	39.819	59.2987	84.7495	143.744	198.34	252.359
152	11.1584	15.0829	25.1032	39.8289	60.9492	88.0899	145.732	193.83	241.876	11.7075	15.8436	25.6542	39.8301	59.319	84.7835	143.792	198.391	252.394
152.1	11.1675	15.0953	25.1175	39.8495	60.9751	88.1235	145.781	193.89	241.933	11.709	15.8466	25.6601	39.8413	59.3394	84.8175	143.84	198.442	252.43
152.2	11.1689	15.1048	25.1268	39.862	61.0002	88.1516	145.825	193.945	241.988	11.7106	15.8495	25.6659	39.8524	59.3597	84.8516	143.888	198.493	252.466
152.3	11.1692	15.1081	25.1361	39.8721	61.02	88.1772	145.868	193.997	242.039	11.7121	15.8525	25.6717	39.8636	59.3801	84.8856	143.936	198.544	252.502
152.4	11.1774	15.1204	25.153	39.8896	61.0482	88.2157	145.919	194.052	242.1	11.7136	15.8555	25.6776	39.8747	59.4004	84.9196	143.984	198.595	252.537
152.5	11.1806	15.125	25.1625	39.9087	61.0766	88.2504	145.962	194.103	242.154	11.7151	15.8585	25.6834	39.8859	59.4208	84.9536	144.032	198.646	252.573
152.6	11.185	15.13	25.1748	39.925	61.0982	88.2826	146.01	194.159	242.211	11.7166	15.8615	25.6892	39.897	59.4411	84.9876	144.081	198.696	252.609
152.7	11.1898	15.1416	25.1886	39.9418	61.1229	88.314	146.053	194.21	242.267	11.7181	15.8645	25.6951	39.9082	59.4615	85.0216	144.129	198.747	252.644
152.8	11.1946	15.1487	25.2045	39.9642	61.1481	88.343	146.097	194.263	242.326	11.7196	15.8675	25.7009	39.9193	59.4818	85.0555	144.177	198.798	252.68
152.9	11.1996	15.1519	25.2163	39.9816	61.1717	88.3699	146.14	194.312	242.381	11.7211	15.8705	25.7068	39.9304	59.5022	85.0895	144.225	198.849	252.715
153	11.2036	15.1581	25.2255	39.9986	61.1938	88.4031	146.185	194.364	242.439	11.7226	15.8734	25.7126	39.9416	59.5225	85.1234	144.273	198.899	252.751
153.1	11.2086	15.1714	25.2429	40.02	61.2189	88.4419	146.232	194.417	242.495	11.7242	15.8764	25.7184	39.9527	59.5428	85.1574	144.321	198.95	252.786
153.2	11.2135	15.1846	25.2593	40.0373	61.2458	88.4806	146.274	194.469	242.548	11.7257	15.8794	25.7243	39.9639	59.5631	85.1913	144.369	199.001	252.822
153.3	11.2184	15.1929	25.2695	40.0571	61.2744	88.5211	146.314	194.518	242.601	11.7272	15.8824	25.7301	39.975	59.5835	85.2253	144.417	199.051	252.857
153.4	11.2275	15.1998	25.2857	40.0761	61.3025	88.5477	146.363	194.573	242.656	11.7287	15.8854	25.7359	39.9861	59.6038	85.2592	144.464	199.102	252.892
153.5	11.2321	15.2112	25.2987	40.0948	61.3296	88.5851	146.414	194.624	242.717	11.7302	15.8884	25.7417	39.9973	59.6241	85.2931	144.512	199.152	252.928
153.6	11.2342	15.2212	25.3089	40.1131	61.3561	88.6209	146.458	194.676	242.772	11.7317	15.8913	25.7476	40.0084	59.6444	85.327	144.56	199.203	252.963
153.7	11.2407	15.2286	25.3224	40.1351	61.3817	88.6511	146.504	194.731	242.829	11.7332	15.8943	25.7534	40.0195	59.6647	85.3609	144.608	199.253	252.998
153.8	11.2468	15.2343	25.3318	40.1486	61.4064	88.6853	146.546	194.781	242.884	11.7347	15.8973	25.7592	40.0307	59.685	85.3948	144.656	199.304	253.033
153.9	11.2507	15.2346	25.3407	40.1596	61.4298	88.7171	146.589	194.829	242.933	11.7362	15.9003	25.7651	40.0418	59.7053	85.4287	144.704	199.354	253.069
154	11.2475	15.2388	25.3507	40.1753	61.4521	88.7469	146.63	194.879	242.983	11.7377	15.9033	25.7709	40.0529	59.7256	85.4626	144.752	199.405	253.104
154.1	11.2527	15.2503	25.3654	40.1934	61.4765	88.7792	146.674	194.931	243.04	11.7393	15.9063	25.7767	40.0641	59.7459	85.4965	144.799	199.455	253.139
154.2	11.2517	15.2555	25.3722	40.2082	61.4973	88.8088	146.719	194.975	243.095	11.7408	15.9092	25.7826	40.0752	59.7662	85.5303	144.847	199.505	253.174
154.3	11.2529	15.2585	25.3837	40.2198	61.5194	88.833	146.76	195.018	243.141	11.7423	15.9122	25.7884	40.0863	59.7865	85.5642	144.895	199.556	253.209
154.4	11.2609	15.2688	25.3965	40.2429	61.5421	88.869	146.808	195.07	243.197	11.7438	15.9152	25.7942	40.0974	59.8068	85.598	144.943	199.606	253.244
154.5	11.2682	15.2777	25.4129	40.2649	61.5687	88.9008	146.853	195.121	243.256	11.7453	15.9182	25.8	40.1086	59.8271	85.6318	144.99	199.656	253.279
154.6	11.2699	15.2841	25.4277	40.2805	61.5952	88.9281	146.898	195.173	243.309	11.7468	15.9212	25.8059	40.1197	59.8474	85.6657	145.038	199.706	253.314
154.7	11.2775	15.294	25.4418	40.3014	61.6213	88.9662	146.945	195.226	243.365	11.7483	15.9242	25.8117	40.1308	59.8676	85.6995	145.086	199.756	253.349
154.8	11.275	15.2973	25.451	40.319	61.6454	88.997	146.989	195.273	243.42	11.7498	15.9271	25.8175	40.1419	59.8879	85.7333	145.133	199.807	253.384
154.9	11.2763	15.3044	25.4618	40.34	61.663	89.0279	147.031	195.32	243.472	11.7513	15.9301	25.8233	40.153	59.9082	85.7671	145.181	199.857	253.419
155	11.2813	15.3128	25.4736	40.3563	61.6919	89.0603	147.073	195.373	243.529	11.7528	15.9331	25.8292	40.1642	59.9284	85.8009	145.229	199.907	253.454
155.1	11.2838	15.316	25.4826	40.3705	61.713	89.0865	147.113	195.417	243.581	11.7543	15.9361	25.835	40.1753	59.9487	85.8347	145.276	199.957	253.488
155.2	11.2878	15.3252	25.4954	40.3917	61.7372	89.1183	147.156	195.471	243.641	11.7559	15.9391	25.8408	40.1864	59.969	85.8685	145.324	200.007	253.523
155.3	11.294	15.3348	25.5049	40.4113	61.7659	89.1484	147.199	195.52	243.699	11.7574	15.942	25.8466	40.1975	59.9892	85.9023	145.371	200.057	253.558
155.4	11.3038	15.344	25.5178	40.4303	61.7934	89.176	147.246	195.574	243.757	11.7589	15.945	25.8525	40.2086	60.0095	85.936	145.419	200.107	253.593
155.5	11.3036	15.3506	25.5264	40.4476	61.8168	89.2092	147.288	195.629	243.815	11.7604	15.948	25.8583	40.2197	60.0297	85.9698	145.466	200.157	253.627
155.6	11.3095	15.3545	25.5363	40.4665	61.8441	89.2397	147.333	195.679	243.868	11.7619	15.951	25.8641	40.2308	60.05	86.0035	145.514	200.207	253.662
155.7	11.3164	15.3619	25.5545	40.4845	61.87	89.2715	147.38	195.729	243.922	11.7634	15.954	25.8699	40.2419	60.0702	86.0373	145.561	200.256	253.696
155.8	11.3197	15.3711	25.5658	40.4988	61.895	89.2975	147.428	195.779	243.971	11.7649	15.9569	25.8757	40.253	60.0905	86.071	145.609	200.306	253.731
155.9	11.3276	15.3807	25.5758	40.5221	61.9255	89.3306	147.478	195.834	244.03	11.7664	15.9599	25.8816	40.2641	60.1107	86.1047	145.656	200.356	253.766
156	11.3322	15.3887	25.5818	40.5422	61.9499	89.3616	147.521	195.884	244.085	11.7679	15.9629	25.8874	40.2753	60.131	86.1384	145.704	200.406	253.8
156.1	11.3359	15.3959	25.5943	40.5627	61.9753	89.3901	147.569	195.935	244.141	11.7694	15.9659	25.8932	40.2864	60.1512	86.1721	145.751	200.456	253.835
156.2	11.3356	15.3969	25.6007	40.5757	61.9973	89.4167	147.606	195.981	244.19	11.7709	15.9689	25.899	40.2975	60.1714	86.2058	145.799	200.505	253.869
156.3	11.3361	15.4038	25.6111	40.5873	62.0193	89.4416	147.647	196.028	244.243	11.7724	15.9718	25.9048	40.3086	60.1917	86.2395	145.846	200.555	253.903
156.4	11.3411	15.4126	25.6248	40.606	62.0478	89.4697	147.692	196.079	244.297	11.7739	15.9748	25.9106	40.3197	60.2119	86.2732	145.893	200.605	253.938
156.5	11.343	15.4203	25.6385	40.6229	62.0715	89.4975	147.738	196.131	244.352	11.7755	15.9778	25.9165	40.3308	60.2321	86.3069	145.941	200.654	253.972
156.6	11.3483	15.4255	25.651	40.6429	62.0975	89.5255	147.784	196.181	244.405	11.777	15.9808	25.9223	40.3419	60.2523	86.3406	145.988	200.704	254.007
156.7	11.3542	15.4329	25.6629	40.6587	62.1235	89.5537	147.83	196.237	244.464	11.7785	15.9837	25.9281	40.353	60.2725	86.3742	146.035	200.753	254.041
156.8	11.355	15.4426	25.6721	40.6771	62.1496	89.5818	147.876	196.285	244.516	11.78	15.9867	25.9339	40.364	60.2927	86.4079	146.083	200.803	254.075
156.9	11.3526	15.4466	25.6791	40.6883	62.1725	89.6066	147.917	196.329	244.568	11.7815	15.9897	25.9397	40.3751	60.313	86.4415	146.13	200.852	254.109
157	11.3597	15.4532	25.6995	40.7086	62.2033	89.6375	147.961	196.382	244.624	11.783	15.9927	25.9455	40.3862	60.3332	86.4752	146.177	200.902	254.144
157.1	11.3711	15.4633	25.7181	40.7341	62.2302	89.6676	148.008	196.439	244.68	11.7845	15.9956	25.9513	40.3973	60.3534	86.5088	146.225	200.951	254.178
157.2	11.374	15.4728	25.7365	40.757	62.2524	89.6987	148.052	196.494	244.733	11.786	15.9986	25.9572	40.4084	60.3736	86.5424	146.272	201.001	254.212
157.3	11.3743	15.4823	25.7511	40.7718	62.2748	89.7296	148.096	196.545	244.788	11.7875	16.0016	25.963	40.4195	60.3938	86.576	146.319	201.05	254.246
157.4	11.3763	15.4888	25.7685	40.7882	62.2984	89.7619	148.14	196.596	244.84	11.789	16.0046	25.9688	40.4306	60.4139	86.6096	146.366	201.099	254.28
157.5	11.3845	15.4985	25.785	40.8092	62.3266	89.7945	148.189	196.65	244.897	11.7905	16.0075	25.9746	40.4417	60.4341	86.6432	146.413	201.149	254.314
157.6	11.3868	15.5098	25.7964	40.8283	62.3545	89.8239	148.232	196.706	244.949	11.792	16.0105	25.9804	40.4528	60.4543	86.6768	146.46	201.198	254.348
157.7	11.3901	15.517	25.8008	40.8416	62.3801	89.8511	148.275	196.759	244.998	11.7935	16.0135	25.9862	40.4638	60.4745	86.7104	146.508	201.247	254.382
157.8	11.3955	15.5219	25.8106	40.8601	62.4007	89.8826	148.315	196.813	245.046	11.795	16.0165	25.992	40.4749	60.4947	86.744	146.555	201.296	254.416
157.9	11.4015	15.5271	25.8259	40.8782	62.4263	89.9093	148.365	196.867	245.103	11.7965	16.0194	25.9978	40.486	60.5149	86.7776	146.602	201.346	254.45
158	11.4053	15.535	25.8353	40.9012	62.4501	89.9335	148.408	196.917	245.162	11.798	16.0224	26.0036	40.4971	60.535	86.8111	146.649	201.395	254.484
158.1	11.4066	15.54	25.8472	40.9197	62.4713	89.9597	148.452	196.961	245.215	11.7995	16.0254	26.0094	40.5082	60.5552	86.8447	146.696	201.444	254.518
158.2	11.4103	15.5486	25.86	40.9382	62.4897	89.9822	148.493	197.003	245.269	11.8011	16.0284	26.0152	40.5192	60.5754	86.8782	146.743	201.493	254.552
158.3	11.4154	15.5552	25.8765	40.9565	62.5118	90.0111	148.535	197.05	245.319	11.8026	16.0313	26.0211	40.5303	60.5956	86.9118	146.79	201.542	254.585
158.4	11.4173	15.5608	25.8862	40.973	62.5368	90.036	148.58	197.097	245.372	11.8041	16.0343	26.0269	40.5414	60.6157	86.9453	146.837	201.591	254.619
158.5	11.4172	15.566	25.8971	40.9839	62.5537	90.0613	148.622	197.143	245.424	11.8056	16.0373	26.0327	40.5525	60.6359	86.9788	146.884	201.64	254.653
158.6	11.4211	15.5702	25.9061	40.9998	62.5715	90.0893	148.669	197.193	245.479	11.8071	16.0403	26.0385	40.5635	60.656	87.0123	146.931	201.689	254.687
158.7	11.4206	15.5747	25.9142	41.0161	62.5913	90.1118	148.71	197.235	245.53	11.8086	16.0432	26.0443	40.5746	60.6762	87.0458	146.978	201.738	254.72
158.8	11.4273	15.5837	25.9258	41.0384	62.617	90.1407	148.751	197.284	245.581	11.8101	16.0462	26.0501	40.5857	60.6963	87.0793	147.025	201.787	254.754
158.9	11.4287	15.588	25.9346	41.0549	62.6366	90.1694	148.791	197.33	245.632	11.8116	16.0492	26.0559	40.5967	60.7165	87.1128	147.072	201.836	254.787
159	11.4304	15.5988	25.949	41.0758	62.663	90.1974	148.839	197.38	245.689	11.8131	16.0521	26.0617	40.6078	60.7366	87.1463	147.119	201.885	254.821
159.1	11.4303	15.6013	25.9544	41.0935	62.6817	90.2185	148.884	197.426	245.738	11.8146	16.0551	26.0675	40.6189	60.7568	87.1798	147.166	201.933	254.855
159.2	11.4349	15.6084	25.9667	41.1084	62.7066	90.2485	148.929	197.477	245.787	11.8161	16.0581	26.0733	40.6299	60.7769	87.2132	147.212	201.982	254.888
159.3	11.4385	15.6193	25.9776	41.1266	62.7325	90.2733	148.979	197.526	245.84	11.8176	16.0611	26.0791	40.641	60.797	87.2467	147.259	202.031	254.922
159.4	11.4443	15.6289	25.9943	41.1458	62.761	90.3097	149.032	197.579	245.898	11.8191	16.064	26.0849	40.6521	60.8172	87.2801	147.306	202.08	254.955
159.5	11.4493	15.634	26.004	41.1628	62.7812	90.3409	149.08	197.634	245.956	11.8206	16.067	26.0907	40.6631	60.8373	87.3136	147.353	202.128	254.989
159.6	11.456	15.6461	26.0214	41.182	62.8162	90.3752	149.128	197.692	246.014	11.8221	16.07	26.0965	40.6742	60.8574	87.347	147.4	202.177	255.022
159.7	11.4614	15.6536	26.0336	41.2009	62.8444	90.4075	149.175	197.746	246.071	11.8236	16.0729	26.1023	40.6852	60.8775	87.3804	147.447	202.226	255.055
159.8	11.4617	15.6554	26.0421	41.2141	62.8651	90.4377	149.219	197.796	246.116	11.8251	16.0759	26.1081	40.6963	60.8977	87.4139	147.493	202.274	255.089
159.9	11.4583	15.6621	26.0514	41.2258	62.8905	90.4668	149.262	197.849	246.165	11.8266	16.0789	26.1139	40.7074	60.9178	87.4473	147.54	202.323	255.122
160	11.4627	15.667	26.0659	41.2451	62.9126	90.4949	149.306	197.896	246.219	11.8281	16.0818	26.1197	40.7184	60.9379	87.4807	147.587	202.371	255.155
160.1	11.4684	15.6721	26.0797	41.2612	62.938	90.5235	149.348	197.946	246.271	11.8296	16.0848	26.1255	40.7295	60.958	87.5141	147.633	202.42	255.188
160.2	11.4702	15.6763	26.092	41.2765	62.9577	90.556	149.39	197.993	246.315	11.8311	16.0878	26.1313	40.7405	60.9781	87.5474	147.68	202.468	255.222
160.3	11.4758	15.6772	26.103	41.2938	62.9797	90.591	149.434	198.044	246.368	11.8326	16.0908	26.1371	40.7516	60.9982	87.5808	147.727	202.517	255.255
160.4	11.4785	15.6837	26.112	41.3074	62.999	90.6218	149.473	198.093	246.42	11.8341	16.0937	26.1429	40.7626	61.0183	87.6142	147.773	202.565	255.288
160.5	11.4796	15.6826	26.1177	41.323	63.0176	90.6512	149.519	198.143	246.47	11.8356	16.0967	26.1487	40.7737	61.0384	87.6476	147.82	202.614	255.321
160.6	11.4789	15.6863	26.1285	41.3352	63.0401	90.6781	149.559	198.192	246.517	11.8371	16.0997	26.1545	40.7847	61.0585	87.6809	147.867	202.662	255.354
160.7	11.4813	15.6913	26.1378	41.346	63.0603	90.703	149.603	198.242	246.567	11.8386	16.1026	26.1603	40.7958	61.0786	87.7143	147.913	202.71	255.387
160.8	11.4822	15.6972	26.1484	41.3607	63.083	90.7312	149.647	198.29	246.618	11.8401	16.1056	26.166	40.8068	61.0987	87.7476	147.96	202.759	255.42
160.9	11.4825	15.7017	26.1602	41.3779	63.1053	90.76	149.688	198.339	246.672	11.8416	16.1086	26.1718	40.8179	61.1188	87.7809	148.006	202.807	255.453
161	11.4874	15.7132	26.1719	41.3945	63.1273	90.7896	149.732	198.392	246.728	11.8431	16.1115	26.1776	40.8289	61.1389	87.8143	148.053	202.855	255.486
161.1	11.4934	15.7208	26.1824	41.407	63.1469	90.8154	149.774	198.438	246.779	11.8446	16.1145	26.1834	40.8399	61.159	87.8476	148.1	202.903	255.519
161.2	11.4959	15.7254	26.192	41.4209	63.1693	90.8442	149.815	198.486	246.831	11.8462	16.1175	26.1892	40.851	61.179	87.8809	148.146	202.952	255.552
161.3	11.4981	15.7249	26.1996	41.4317	63.1871	90.8704	149.853	198.531	246.876	11.8477	16.1204	26.195	40.862	61.1991	87.9142	148.193	203	255.585
161.4	11.5	15.7289	26.2048	41.4429	63.2051	90.8954	149.89	198.575	246.922	11.8492	16.1234	26.2008	40.8731	61.2192	87.9475	148.239	203.048	255.618
161.5	11.5002	15.732	26.2122	41.4568	63.2207	90.9203	149.93	198.617	246.968	11.8507	16.1264	26.2066	40.8841	61.2392	87.9808	148.286	203.096	255.651
161.6	11.5057	15.7399	26.2244	41.475	63.2462	90.9539	149.976	198.67	247.022	11.8522	16.1293	26.2124	40.8951	61.2593	88.0141	148.332	203.144	255.684
161.7	11.5144	15.7457	26.2401	41.4972	63.2714	90.9876	150.023	198.72	247.079	11.8537	16.1323	26.2182	40.9062	61.2794	88.0473	148.378	203.192	255.716
161.8	11.5185	15.7477	26.253	41.5109	63.2949	91.0138	150.065	198.769	247.13	11.8552	16.1353	26.224	40.9172	61.2994	88.0806	148.425	203.24	255.749
161.9	11.5215	15.7553	26.2629	41.5242	63.3176	91.0425	150.107	198.813	247.18	11.8567	16.1382	26.2297	40.9282	61.3195	88.1139	148.471	203.288	255.782
162	11.5247	15.7607	26.2709	41.5369	63.3391	91.0714	150.148	198.859	247.223	11.8582	16.1412	26.2355	40.9393	61.3395	88.1471	148.518	203.336	255.814
162.1	11.5207	15.7644	26.2772	41.5433	63.3545	91.0961	150.188	198.899	247.27	11.8597	16.1441	26.2413	40.9503	61.3596	88.1804	148.564	203.384	255.847
162.2	11.5248	15.7705	26.2853	41.5535	63.3769	91.1223	150.23	198.946	247.319	11.8612	16.1471	26.2471	40.9613	61.3796	88.2136	148.61	203.432	255.88
162.3	11.5295	15.7759	26.2976	41.5656	63.4033	91.1507	150.274	198.994	247.374	11.8627	16.1501	26.2529	40.9724	61.3997	88.2468	148.657	203.48	255.912
162.4	11.5319	15.7805	26.3089	41.5821	63.4252	91.175	150.317	199.037	247.427	11.8642	16.153	26.2587	40.9834	61.4197	88.28	148.703	203.528	255.945
162.5	11.5373	15.79	26.3232	41.5995	63.4474	91.2037	150.364	199.085	247.479	11.8657	16.156	26.2645	40.9944	61.4398	88.3132	148.749	203.575	255.977
162.6	11.5348	15.7926	26.3298	41.6107	63.4672	91.2269	150.402	199.128	247.525	11.8672	16.159	26.2703	41.0054	61.4598	88.3465	148.795	203.623	256.01
162.7	11.5396	15.7998	26.3424	41.6296	63.4908	91.2528	150.448	199.173	247.581	11.8687	16.1619	26.276	41.0165	61.4798	88.3796	148.842	203.671	256.042
162.8	11.5472	15.8085	26.3585	41.6505	63.5115	91.2801	150.496	199.219	247.634	11.8702	16.1649	26.2818	41.0275	61.4999	88.4128	148.888	203.719	256.075
162.9	11.5534	15.8172	26.371	41.6669	63.5322	91.3134	150.543	199.272	247.685	11.8717	16.1679	26.2876	41.0385	61.5199	88.446	148.934	203.766	256.107
163	11.5597	15.8252	26.3864	41.691	63.5568	91.3472	150.584	199.328	247.738	11.8732	16.1708	26.2934	41.0495	61.5399	88.4792	148.98	203.814	256.14
163.1	11.5667	15.8293	26.3979	41.7081	63.5756	91.3745	150.625	199.38	247.789	11.8747	16.1738	26.2992	41.0605	61.5599	88.5124	149.027	203.862	256.172
163.2	11.5735	15.8332	26.4096	41.7206	63.6004	91.406	150.664	199.423	247.84	11.8762	16.1767	26.305	41.0716	61.5799	88.5455	149.073	203.909	256.204
163.3	11.5782	15.8369	26.4191	41.7311	63.6226	91.4348	150.702	199.466	247.896	11.8777	16.1797	26.3107	41.0826	61.6	88.5787	149.119	203.957	256.237
163.4	11.583	15.8447	26.4268	41.745	63.6439	91.4641	150.744	199.514	247.944	11.8792	16.1827	26.3165	41.0936	61.62	88.6118	149.165	204.004	256.269
163.5	11.5868	15.8513	26.4371	41.7574	63.6682	91.4959	150.787	199.564	247.995	11.8807	16.1856	26.3223	41.1046	61.64	88.6449	149.211	204.052	256.301
163.6	11.5926	15.8589	26.449	41.7751	63.6937	91.5283	150.828	199.614	248.045	11.8822	16.1886	26.3281	41.1156	61.66	88.6781	149.257	204.099	256.333
163.7	11.5971	15.8687	26.4629	41.7944	63.7179	91.5631	150.869	199.663	248.099	11.8837	16.1916	26.3339	41.1266	61.68	88.7112	149.303	204.147	256.365
163.8	11.5991	15.8754	26.4765	41.8083	63.7384	91.5946	150.914	199.71	248.15	11.8852	16.1945	26.3396	41.1376	61.7	88.7443	149.349	204.194	256.398
163.9	11.6024	15.8846	26.484	41.826	63.7594	91.6193	150.956	199.757	248.202	11.8867	16.1975	26.3454	41.1486	61.72	88.7774	149.395	204.242	256.43
164	11.6059	15.8929	26.4936	41.8407	63.7786	91.6523	150.997	199.805	248.253	11.8882	16.2004	26.3512	41.1596	61.74	88.8105	149.441	204.289	256.462
164.1	11.609	15.8989	26.5082	41.8569	63.8013	91.6857	151.041	199.855	248.307	11.8897	16.2034	26.357	41.1707	61.76	88.8436	149.487	204.336	256.494
164.2	11.6134	15.9061	26.5223	41.8761	63.8253	91.7148	151.083	199.906	248.359	11.8912	16.2064	26.3627	41.1817	61.78	88.8767	149.533	204.384	256.526
164.3	11.6153	15.913	26.5323	41.893	63.8476	91.7429	151.125	199.953	248.405	11.8927	16.2093	26.3685	41.1927	61.8	88.9098	149.579	204.431	256.558
164.4	11.615	15.9226	26.5389	41.9049	63.8683	91.7699	151.165	200	248.453	11.8942	16.2123	26.3743	41.2037	61.8199	88.9428	149.625	204.478	256.59
164.5	11.6209	15.932	26.5501	41.9217	63.8935	91.8007	151.213	200.055	248.503	11.8957	16.2152	26.3801	41.2147	61.8399	88.9759	149.671	204.525	256.622
164.6	11.6184	15.9435	26.5602	41.9344	63.9099	91.8304	151.251	200.105	248.552	11.8971	16.2182	26.3858	41.2257	61.8599	89.0089	149.717	204.573	256.654
164.7	11.6173	15.9468	26.5651	41.9477	63.9242	91.8536	151.286	200.151	248.6	11.8986	16.2211	26.3916	41.2367	61.8799	89.042	149.763	204.62	256.686
164.8	11.6194	15.9559	26.5752	41.9614	63.9449	91.8766	151.325	200.199	248.65	11.9001	16.2241	26.3974	41.2477	61.8998	89.075	149.809	204.667	256.718
164.9	11.6228	15.9673	26.5864	41.9769	63.9642	91.9014	151.367	200.244	248.699	11.9016	16.2271	26.4032	41.2587	61.9198	89.1081	149.855	204.714	256.749
165	11.6235	15.9727	26.5956	41.9922	63.9829	91.929	151.404	200.292	248.744	11.9031	16.23	26.4089	41.2697	61.9398	89.1411	149.901	204.761	256.781
165.1	11.6263	15.9802	26.6074	42.0055	64.0026	91.9566	151.439	200.337	248.792	11.9046	16.233	26.4147	41.2807	61.9597	89.1741	149.947	204.808	256.813
165.2	11.6319	15.9904	26.6224	42.026	64.0261	91.9831	151.478	200.388	248.845	11.9061	16.2359	26.4205	41.2917	61.9797	89.2071	149.992	204.855	256.845
165.3	11.6351	15.9982	26.636	42.0451	64.0486	92.0132	151.525	200.435	248.894	11.9076	16.2389	26.4263	41.3026	61.9996	89.2401	150.038	204.902	256.876
165.4	11.6383	16.0034	26.6457	42.058	64.0678	92.0397	151.571	200.484	248.941	11.9091	16.2419	26.432	41.3136	62.0196	89.2731	150.084	204.949	256.908
165.5	11.6387	16.0085	26.6559	42.0739	64.0932	92.0635	151.613	200.532	248.991	11.9106	16.2448	26.4378	41.3246	62.0395	89.3061	150.13	204.996	256.94
165.6	11.6431	16.0153	26.6677	42.0899	64.1164	92.0887	151.652	200.58	249.042	11.9121	16.2478	26.4436	41.3356	62.0595	89.3391	150.175	205.043	256.971
165.7	11.6469	16.0232	26.6733	42.1038	64.1378	92.1149	151.693	200.622	249.091	11.9136	16.2507	26.4493	41.3466	62.0794	89.372	150.221	205.09	257.003
165.8	11.6571	16.0285	26.683	42.1205	64.155	92.1426	151.733	200.67	249.141	11.9151	16.2537	26.4551	41.3576	62.0994	89.405	150.267	205.137	257.035
165.9	11.6641	16.038	26.6922	42.1326	64.1733	92.1703	151.771	200.717	249.192	11.9166	16.2566	26.4609	41.3686	62.1193	89.4379	150.313	205.184	257.066
166	11.6699	16.0482	26.701	42.1487	64.1975	92.202	151.81	200.764	249.241	11.9181	16.2596	26.4666	41.3796	62.1392	89.4709	150.358	205.23	257.098
166.1	11.6764	16.0595	26.7131	42.1663	64.2199	92.2356	151.85	200.809	249.29	11.9196	16.2626	26.4724	41.3905	62.1592	89.5038	150.404	205.277	257.129
166.2	11.6807	16.0649	26.7202	42.178	64.2435	92.262	151.889	200.854	249.338	11.9211	16.2655	26.4782	41.4015	62.1791	89.5368	150.45	205.324	257.161
166.3	11.6855	16.0769	26.733	42.1929	64.2695	92.2902	151.931	200.9	249.391	11.9226	16.2685	26.4839	41.4125	62.199	89.5697	150.495	205.371	257.192
166.4	11.6916	16.0844	26.746	42.2111	64.2944	92.3196	151.977	200.945	249.443	11.9241	16.2714	26.4897	41.4235	62.219	89.6026	150.541	205.417	257.223
166.5	11.6983	16.0966	26.7615	42.2334	64.3195	92.3503	152.021	200.994	249.496	11.9256	16.2744	26.4955	41.4345	62.2389	89.6355	150.586	205.464	257.255
166.6	11.7016	16.1074	26.775	42.2522	64.3382	92.3767	152.062	201.04	249.548	11.9271	16.2773	26.5012	41.4454	62.2588	89.6684	150.632	205.511	257.286
166.7	11.7061	16.1164	26.7847	42.2719	64.356	92.4085	152.1	201.088	249.605	11.9286	16.2803	26.507	41.4564	62.2787	89.7013	150.678	205.557	257.317
166.8	11.7082	16.1225	26.796	42.2886	64.3771	92.4389	152.142	201.134	249.656	11.9301	16.2832	26.5128	41.4674	62.2986	89.7342	150.723	205.604	257.349
166.9	11.7144	16.1281	26.8071	42.3041	64.3971	92.4657	152.187	201.184	249.705	11.9316	16.2862	26.5185	41.4784	62.3185	89.7671	150.769	205.65	257.38
167	11.716	16.1334	26.8131	42.3179	64.4183	92.4903	152.226	201.231	249.754	11.9331	16.2891	26.5243	41.4893	62.3384	89.7999	150.814	205.697	257.411
167.1	11.7193	16.1424	26.8242	42.3321	64.4367	92.5202	152.264	201.277	249.806	11.9346	16.2921	26.5301	41.5003	62.3583	89.8328	150.86	205.743	257.442
167.2	11.7213	16.1524	26.8337	42.3494	64.4571	92.5495	152.302	201.324	249.855	11.9361	16.295	26.5358	41.5113	62.3782	89.8657	150.905	205.79	257.474
167.3	11.7283	16.1628	26.8462	42.3676	64.4824	92.5839	152.344	201.372	249.908	11.9376	16.298	26.5416	41.5223	62.3981	89.8985	150.951	205.836	257.505
167.4	11.7316	16.1709	26.8567	42.3866	64.506	92.615	152.386	201.418	249.956	11.9391	16.301	26.5474	41.5332	62.418	89.9314	150.996	205.883	257.536
167.5	11.7403	16.1843	26.8699	42.4078	64.5359	92.6497	152.43	201.468	250.011	11.9406	16.3039	26.5531	41.5442	62.4379	89.9642	151.041	205.929	257.567
167.6	11.7481	16.1933	26.8772	42.4217	64.5595	92.6818	152.474	201.515	250.065	11.942	16.3069	26.5589	41.5552	62.4578	89.997	151.087	205.975	257.598
167.7	11.7516	16.2048	26.8895	42.4394	64.5866	92.7133	152.514	201.562	250.118	11.9435	16.3098	26.5646	41.5661	62.4777	90.0298	151.132	206.022	257.629
167.8	11.7561	16.2149	26.9013	42.4522	64.6097	92.7437	152.553	201.611	250.167	11.945	16.3128	26.5704	41.5771	62.4976	90.0627	151.178	206.068	257.66
167.9	11.7579	16.2261	26.9088	42.4672	64.6362	92.7731	152.598	201.658	250.218	11.9465	16.3157	26.5762	41.588	62.5175	90.0955	151.223	206.114	257.691
168	11.7613	16.2394	26.9194	42.4837	64.6612	92.8003	152.639	201.711	250.269	11.948	16.3187	26.5819	41.599	62.5373	90.1283	151.268	206.16	257.722
168.1	11.7638	16.247	26.9287	42.499	64.6887	92.829	152.68	201.757	250.322	11.9495	16.3216	26.5877	41.61	62.5572	90.1611	151.314	206.207	257.753
168.2	11.7653	16.2512	26.9382	42.5143	64.7042	92.8549	152.723	201.799	250.372	11.951	16.3246	26.5934	41.6209	62.5771	90.1938	151.359	206.253	257.784
168.3	11.7728	16.2641	26.9499	42.5367	64.7283	92.8829	152.767	201.851	250.425	11.9525	16.3275	26.5992	41.6319	62.597	90.2266	151.404	206.299	257.815
168.4	11.7739	16.271	26.9556	42.5487	64.7423	92.9026	152.805	201.895	250.471	11.954	16.3305	26.6049	41.6428	62.6168	90.2594	151.45	206.345	257.845
168.5	11.7743	16.2784	26.9624	42.5593	64.7555	92.9242	152.846	201.939	250.515	11.9555	16.3334	26.6107	41.6538	62.6367	90.2921	151.495	206.391	257.876
168.6	11.7733	16.2873	26.9723	42.5762	64.7769	92.9543	152.89	201.99	250.562	11.957	16.3364	26.6165	41.6648	62.6565	90.3249	151.54	206.437	257.907
168.7	11.7726	16.2921	26.9789	42.5864	64.7955	92.9776	152.927	202.032	250.608	11.9585	16.3393	26.6222	41.6757	62.6764	90.3576	151.585	206.483	257.938
168.8	11.7735	16.2982	26.9883	42.5974	64.8156	92.9993	152.969	202.075	250.655	11.96	16.3423	26.628	41.6867	62.6963	90.3904	151.631	206.529	257.969
168.9	11.7779	16.306	26.9977	42.6107	64.8366	93.0277	153.012	202.122	250.7	11.9615	16.3452	26.6337	41.6976	62.7161	90.4231	151.676	206.575	257.999
169	11.7797	16.3124	27.003	42.625	64.8569	93.0558	153.047	202.166	250.746	11.963	16.3482	26.6395	41.7086	62.7359	90.4558	151.721	206.621	258.03
169.1	11.7785	16.3177	27.0064	42.6383	64.8734	93.0761	153.08	202.209	250.786	11.9645	16.3511	26.6452	41.7195	62.7558	90.4886	151.766	206.667	258.061
169.2	11.785	16.3306	27.0203	42.6546	64.9	93.1075	153.121	202.261	250.835	11.966	16.3541	26.651	41.7305	62.7756	90.5213	151.811	206.713	258.091
169.3	11.7894	16.3381	27.0324	42.6737	64.9229	93.1424	153.162	202.31	250.885	11.9675	16.357	26.6567	41.7414	62.7955	90.554	151.856	206.759	258.122
169.4	11.7954	16.3424	27.0401	42.6884	64.9466	93.1677	153.203	202.356	250.931	11.9689	16.36	26.6625	41.7524	62.8153	90.5867	151.901	206.805	258.152
169.5	11.7986	16.3488	27.0451	42.7028	64.9679	93.1936	153.245	202.4	250.98	11.9704	16.3629	26.6682	41.7633	62.8351	90.6194	151.947	206.85	258.183
169.6	11.804	16.3568	27.0511	42.7162	64.9881	93.2226	153.281	202.442	251.03	11.9719	16.3659	26.674	41.7742	62.855	90.652	151.992	206.896	258.213
169.7	11.8104	16.3649	27.0588	42.7304	65.0114	93.2506	153.321	202.485	251.081	11.9734	16.3688	26.6797	41.7852	62.8748	90.6847	152.037	206.942	258.244
169.8	11.8107	16.3655	27.0595	42.7414	65.0284	93.2758	153.36	202.523	251.127	11.9749	16.3718	26.6855	41.7961	62.8946	90.7174	152.082	206.988	258.274
169.9	11.8085	16.367	27.0668	42.7491	65.0482	93.3018	153.396	202.564	251.175	11.9764	16.3747	26.6912	41.8071	62.9145	90.75	152.127	207.033	258.305
170	11.8135	16.3667	27.074	42.7613	65.0697	93.3282	153.437	202.609	251.223	11.9779	16.3777	26.697	41.818	62.9343	90.7827	152.172	207.079	258.335
170.1	11.814	16.3688	27.0815	42.7751	65.0888	93.3523	153.475	202.654	251.275	11.9794	16.3806	26.7027	41.8289	62.9541	90.8153	152.217	207.125	258.366
170.2	11.8151	16.3717	27.0849	42.79	65.1094	93.3776	153.509	202.696	251.325	11.9809	16.3836	26.7085	41.8399	62.9739	90.848	152.262	207.17	258.396
170.3	11.8204	16.3789	27.0977	42.8098	65.1359	93.4081	153.545	202.745	251.378	11.9824	16.3865	26.7142	41.8508	62.9937	90.8806	152.307	207.216	258.426
170.4	11.8237	16.3844	27.108	42.8236	65.1612	93.4311	153.583	202.79	251.427	11.9839	16.3895	26.72	41.8618	63.0135	90.9132	152.352	207.262	258.456
170.5	11.828	16.3849	27.1194	42.8365	65.1888	93.4482	153.62	202.84	251.473	11.9854	16.3924	26.7257	41.8727	63.0333	90.9458	152.397	207.307	258.487
170.6	11.8365	16.392	27.1305	42.8523	65.2079	93.4762	153.658	202.888	251.524	11.9869	16.3953	26.7315	41.8836	63.0531	90.9784	152.441	207.353	258.517
170.7	11.8378	16.398	27.1392	42.8711	65.2299	93.5028	153.691	202.933	251.576	11.9884	16.3983	26.7372	41.8946	63.0729	91.011	152.486	207.398	258.547
170.8	11.8464	16.4108	27.1556	42.8908	65.2546	93.5326	153.733	202.982	251.631	11.9898	16.4012	26.743	41.9055	63.0927	91.0436	152.531	207.444	258.577
170.9	11.8518	16.4183	27.1641	42.9053	65.2752	93.5603	153.776	203.029	251.681	11.9913	16.4042	26.7487	41.9164	63.1125	91.0762	152.576	207.489	258.607
171	11.8529	16.4225	27.1754	42.9204	65.2988	93.5924	153.821	203.078	251.731	11.9928	16.4071	26.7545	41.9273	63.1323	91.1088	152.621	207.534	258.638
171.1	11.8555	16.4288	27.1874	42.9363	65.319	93.6209	153.862	203.124	251.782	11.9943	16.4101	26.7602	41.9383	63.1521	91.1414	152.666	207.58	258.668
171.2	11.8548	16.4309	27.1957	42.9495	65.3466	93.6441	153.903	203.167	251.832	11.9958	16.413	26.7659	41.9492	63.1719	91.1739	152.711	207.625	258.698
171.3	11.8537	16.4349	27.2014	42.9614	65.3692	93.6658	153.943	203.214	251.881	11.9973	16.416	26.7717	41.9601	63.1917	91.2065	152.755	207.67	258.728
171.4	11.8604	16.4434	27.2173	42.9794	65.3966	93.6931	153.99	203.265	251.935	11.9988	16.4189	26.7774	41.971	63.2114	91.239	152.8	207.716	258.758
171.5	11.8662	16.4458	27.233	42.999	65.4275	93.7202	154.031	203.314	251.986	12.0003	16.4219	26.7832	41.982	63.2312	91.2716	152.845	207.761	258.788
171.6	11.8685	16.447	27.241	43.0138	65.4529	93.7476	154.074	203.365	252.034	12.0018	16.4248	26.7889	41.9929	63.251	91.3041	152.89	207.806	258.818
171.7	11.8712	16.452	27.2479	43.0283	65.4729	93.7734	154.112	203.411	252.08	12.0033	16.4277	26.7947	42.0038	63.2708	91.3366	152.934	207.851	258.848
171.8	11.8704	16.4548	27.2591	43.0474	65.4931	93.7948	154.154	203.459	252.129	12.0048	16.4307	26.8004	42.0147	63.2905	91.3692	152.979	207.897	258.878
171.9	11.8726	16.4595	27.2683	43.0664	65.5154	93.8133	154.192	203.507	252.175	12.0063	16.4336	26.8061	42.0256	63.3103	91.4017	153.024	207.942	258.908
172	11.8736	16.4676	27.2772	43.0856	65.5391	93.8348	154.233	203.556	252.222	12.0077	16.4366	26.8119	42.0366	63.3301	91.4342	153.068	207.987	258.937
172.1	11.8745	16.4733	27.2819	43.0981	65.558	93.8596	154.271	203.605	252.269	12.0092	16.4395	26.8176	42.0475	63.3498	91.4667	153.113	208.032	258.967
172.2	11.8739	16.4711	27.2876	43.1071	65.5752	93.8828	154.307	203.649	252.316	12.0107	16.4425	26.8234	42.0584	63.3696	91.4992	153.158	208.077	258.997
172.3	11.8737	16.4731	27.2948	43.1211	65.5926	93.9118	154.346	203.697	252.364	12.0122	16.4454	26.8291	42.0693	63.3893	91.5317	153.202	208.122	259.027
172.4	11.8776	16.4823	27.3054	43.1375	65.6119	93.9423	154.385	203.744	252.414	12.0137	16.4483	26.8348	42.0802	63.4091	91.5641	153.247	208.167	259.057
172.5	11.8836	16.4894	27.3176	43.157	65.6331	93.9752	154.428	203.795	252.465	12.0152	16.4513	26.8406	42.0911	63.4288	91.5966	153.292	208.212	259.086
172.6	11.8856	16.4939	27.328	43.1753	65.658	94.0032	154.47	203.842	252.516	12.0167	16.4542	26.8463	42.102	63.4486	91.6291	153.336	208.257	259.116
172.7	11.8928	16.5016	27.3432	43.1948	65.6848	94.0305	154.513	203.891	252.567	12.0182	16.4572	26.852	42.113	63.4683	91.6615	153.381	208.302	259.146
172.8	11.8967	16.5082	27.352	43.2072	65.7034	94.0542	154.552	203.938	252.612	12.0197	16.4601	26.8578	42.1239	63.4881	91.694	153.425	208.347	259.175
172.9	11.8955	16.5131	27.3583	43.216	65.7233	94.0805	154.586	203.986	252.657	12.0212	16.4631	26.8635	42.1348	63.5078	91.7264	153.47	208.392	259.205
173	11.8998	16.5128	27.3683	43.2305	65.7456	94.1028	154.624	204.031	252.706	12.0226	16.466	26.8693	42.1457	63.5275	91.7588	153.514	208.437	259.234
173.1	11.9066	16.5207	27.38	43.2516	65.7744	94.1315	154.665	204.08	252.76	12.0241	16.4689	26.875	42.1566	63.5473	91.7913	153.559	208.481	259.264
173.2	11.9051	16.5265	27.389	43.2653	65.7935	94.1551	154.7	204.126	252.809	12.0256	16.4719	26.8807	42.1675	63.567	91.8237	153.603	208.526	259.294
173.3	11.9066	16.5338	27.3987	43.2857	65.8169	94.182	154.739	204.172	252.856	12.0271	16.4748	26.8865	42.1784	63.5867	91.8561	153.648	208.571	259.323
173.4	11.9066	16.5397	27.4087	43.3022	65.8342	94.2071	154.778	204.22	252.903	12.0286	16.4778	26.8922	42.1893	63.6064	91.8885	153.692	208.616	259.353
173.5	11.9077	16.5426	27.4163	43.3184	65.857	94.2289	154.816	204.267	252.95	12.0301	16.4807	26.8979	42.2002	63.6262	91.9209	153.737	208.66	259.382
173.6	11.9117	16.5506	27.4294	43.3351	65.8839	94.2569	154.853	204.316	252.999	12.0316	16.4836	26.9037	42.2111	63.6459	91.9533	153.781	208.705	259.411
173.7	11.9147	16.5547	27.4417	43.3481	65.9053	94.2822	154.892	204.363	253.049	12.0331	16.4866	26.9094	42.222	63.6656	91.9857	153.825	208.75	259.441
173.8	11.9141	16.5553	27.448	43.3601	65.9248	94.3078	154.929	204.406	253.094	12.0346	16.4895	26.9151	42.2329	63.6853	92.0181	153.87	208.794	259.47
173.9	11.9177	16.5616	27.4592	43.3789	65.9463	94.3367	154.969	204.449	253.142	12.0361	16.4925	26.9209	42.2438	63.705	92.0504	153.914	208.839	259.5
174	11.9199	16.5606	27.4669	43.3922	65.9671	94.3564	155.004	204.493	253.186	12.0375	16.4954	26.9266	42.2547	63.7247	92.0828	153.959	208.884	259.529
174.1	11.9304	16.5678	27.4813	43.4087	65.9941	94.385	155.044	204.54	253.236	12.039	16.4983	26.9323	42.2656	63.7444	92.1151	154.003	208.928	259.558
174.2	11.9367	16.5715	27.4903	43.4256	66.0162	94.413	155.08	204.59	253.29	12.0405	16.5013	26.938	42.2765	63.7641	92.1475	154.047	208.973	259.587
174.3	11.9394	16.5735	27.4983	43.4381	66.0361	94.4358	155.118	204.637	253.335	12.042	16.5042	26.9438	42.2873	63.7838	92.1798	154.092	209.017	259.617
174.4	11.9449	16.5794	27.5126	43.4572	66.0623	94.4665	155.161	204.688	253.387	12.0435	16.5072	26.9495	42.2982	63.8035	92.2122	154.136	209.062	259.646
174.5	11.9444	16.5849	27.5231	43.4767	66.083	94.4929	155.2	204.733	253.437	12.045	16.5101	26.9552	42.3091	63.8232	92.2445	154.18	209.106	259.675
174.6	11.9457	16.5901	27.5312	43.4926	66.1038	94.5183	155.238	204.779	253.484	12.0465	16.513	26.961	42.32	63.8429	92.2768	154.224	209.151	259.704
174.7	11.9427	16.5945	27.5392	43.5092	66.1209	94.5431	155.278	204.819	253.533	12.048	16.516	26.9667	42.3309	63.8626	92.3091	154.269	209.195	259.733
174.8	11.9486	16.6051	27.5494	43.5272	66.1413	94.5714	155.321	204.867	253.581	12.0495	16.5189	26.9724	42.3418	63.8823	92.3414	154.313	209.239	259.762
174.9	11.9448	16.61	27.557	43.5409	66.1615	94.5966	155.358	204.911	253.626	12.0509	16.5218	26.9781	42.3527	63.902	92.3737	154.357	209.284	259.792
175	11.9462	16.6158	27.5678	43.5581	66.1849	94.6248	155.396	204.959	253.674	12.0524	16.5248	26.9839	42.3636	63.9216	92.406	154.401	209.328	259.821
175.1	11.951	16.6243	27.5841	43.5826	66.211	94.6537	155.441	205.011	253.724	12.0539	16.5277	26.9896	42.3744	63.9413	92.4383	154.445	209.372	259.85
175.2	11.9527	16.6289	27.595	43.6003	66.2346	94.6796	155.485	205.057	253.771	12.0554	16.5307	26.9953	42.3853	63.961	92.4705	154.49	209.417	259.879
175.3	11.9568	16.6328	27.6033	43.6115	66.2553	94.7001	155.523	205.102	253.819	12.0569	16.5336	27.001	42.3962	63.9807	92.5028	154.534	209.461	259.908
175.4	11.9589	16.6396	27.6127	43.6259	66.2719	94.7236	155.557	205.144	253.864	12.0584	16.5365	27.0068	42.4071	64.0003	92.5351	154.578	209.505	259.937
175.5	11.9613	16.6454	27.625	43.6458	66.2921	94.7514	155.592	205.191	253.912	12.0599	16.5395	27.0125	42.418	64.02	92.5673	154.622	209.549	259.965
175.6	11.9663	16.6539	27.6405	43.6689	66.3181	94.7823	155.636	205.24	253.963	12.0614	16.5424	27.0182	42.4288	64.0396	92.5996	154.666	209.593	259.994
175.7	11.9742	16.6616	27.6579	43.6914	66.3435	94.8167	155.681	205.291	254.01	12.0628	16.5453	27.0239	42.4397	64.0593	92.6318	154.71	209.637	260.023
175.8	11.985	16.6723	27.6755	43.7143	66.3715	94.8463	155.726	205.342	254.062	12.0643	16.5483	27.0297	42.4506	64.079	92.6641	154.754	209.682	260.052
175.9	11.9889	16.6832	27.6877	43.7353	66.396	94.8742	155.768	205.391	254.111	12.0658	16.5512	27.0354	42.4615	64.0986	92.6963	154.798	209.726	260.081
176	11.9983	16.693	27.7039	43.7581	66.4243	94.9054	155.812	205.442	254.158	12.0673	16.5541	27.0411	42.4723	64.1183	92.7285	154.842	209.77	260.11
176.1	12.0018	16.6976	27.7132	43.7775	66.4442	94.9359	155.852	205.489	254.207	12.0688	16.5571	27.0468	42.4832	64.1379	92.7607	154.886	209.814	260.139
176.2	12.0028	16.6997	27.7245	43.7898	66.4623	94.9667	155.893	205.532	254.254	12.0703	16.56	27.0526	42.4941	64.1576	92.7929	154.93	209.858	260.167
176.3	12.0067	16.7046	27.7339	43.8074	66.4816	94.9958	155.936	205.579	254.303	12.0718	16.563	27.0583	42.505	64.1772	92.8251	154.974	209.902	260.196
176.4	12.0109	16.71	27.7455	43.8252	66.5039	95.023	155.974	205.627	254.35	12.0733	16.5659	27.064	42.5158	64.1968	92.8573	155.018	209.946	260.225
176.5	12.0105	16.7147	27.7536	43.8399	66.5251	95.0516	156.01	205.673	254.396	12.0747	16.5688	27.0697	42.5267	64.2165	92.8895	155.062	209.99	260.253
176.6	12.0168	16.7253	27.7685	43.8609	66.553	95.0835	156.052	205.721	254.446	12.0762	16.5718	27.0754	42.5376	64.2361	92.9217	155.106	210.033	260.282
176.7	12.0169	16.7291	27.7802	43.8781	66.5772	95.1131	156.089	205.767	254.491	12.0777	16.5747	27.0812	42.5484	64.2557	92.9538	155.15	210.077	260.311
176.8	12.0201	16.7356	27.7917	43.8935	66.6033	95.1447	156.127	205.814	254.539	12.0792	16.5776	27.0869	42.5593	64.2754	92.986	155.194	210.121	260.339
176.9	12.0273	16.7432	27.8056	43.9127	66.6304	95.1752	156.164	205.86	254.591	12.0807	16.5806	27.0926	42.5702	64.295	93.0181	155.238	210.165	260.368
177	12.0323	16.7521	27.8181	43.9331	66.6551	95.2002	156.202	205.905	254.642	12.0822	16.5835	27.0983	42.581	64.3146	93.0503	155.282	210.209	260.396
177.1	12.0428	16.761	27.8296	43.9513	66.6756	95.2306	156.245	205.953	254.69	12.0837	16.5864	27.104	42.5919	64.3342	93.0824	155.325	210.253	260.425
177.2	12.0477	16.7676	27.836	43.9669	66.6943	95.2567	156.283	205.993	254.74	12.0851	16.5894	27.1097	42.6027	64.3539	93.1146	155.369	210.296	260.453
177.3	12.054	16.7723	27.8489	43.9825	66.7146	95.2859	156.32	206.037	254.787	12.0866	16.5923	27.1155	42.6136	64.3735	93.1467	155.413	210.34	260.482
177.4	12.0558	16.7784	27.8577	44.0025	66.7371	95.308	156.36	206.077	254.835	12.0881	16.5952	27.1212	42.6245	64.3931	93.1788	155.457	210.384	260.51
177.5	12.0579	16.7865	27.8685	44.0169	66.7597	95.3395	156.398	206.121	254.883	12.0896	16.5982	27.1269	42.6353	64.4127	93.2109	155.501	210.427	260.539
177.6	12.064	16.7932	27.8802	44.0297	66.7809	95.3662	156.441	206.167	254.931	12.0911	16.6011	27.1326	42.6462	64.4323	93.243	155.544	210.471	260.567
177.7	12.0675	16.7982	27.8895	44.0421	66.8053	95.3905	156.481	206.209	254.975	12.0926	16.604	27.1383	42.657	64.4519	93.2751	155.588	210.515	260.595
177.8	12.0742	16.8091	27.9051	44.0626	66.8365	95.42	156.524	206.258	255.025	12.0941	16.607	27.144	42.6679	64.4715	93.3072	155.632	210.558	260.624
177.9	12.0767	16.8196	27.9205	44.0777	66.8605	95.4466	156.562	206.303	255.074	12.0955	16.6099	27.1497	42.6787	64.4911	93.3393	155.676	210.602	260.652
178	12.0805	16.826	27.928	44.0882	66.8803	95.4788	156.6	206.344	255.124	12.097	16.6128	27.1555	42.6896	64.5107	93.3714	155.719	210.645	260.68
178.1	12.0831	16.8341	27.9404	44.1018	66.8996	95.5087	156.641	206.386	255.169	12.0985	16.6157	27.1612	42.7004	64.5303	93.4034	155.763	210.689	260.709
178.2	12.092	16.8485	27.9565	44.1216	66.9253	95.5397	156.686	206.436	255.223	12.1	16.6187	27.1669	42.7113	64.5499	93.4355	155.807	210.732	260.737
178.3	12.0953	16.8573	27.9698	44.139	66.9485	95.5614	156.727	206.483	255.274	12.1015	16.6216	27.1726	42.7221	64.5695	93.4676	155.85	210.776	260.765
178.4	12.1028	16.8684	27.9842	44.1616	66.973	95.587	156.771	206.526	255.328	12.103	16.6245	27.1783	42.733	64.589	93.4996	155.894	210.819	260.793
178.5	12.1001	16.8708	27.9919	44.1743	66.9913	95.6082	156.806	206.569	255.375	12.1045	16.6275	27.184	42.7438	64.6086	93.5316	155.938	210.862	260.821
178.6	12.1016	16.8799	28.0008	44.1904	67.014	95.6299	156.847	206.609	255.421	12.1059	16.6304	27.1897	42.7547	64.6282	93.5637	155.981	210.906	260.85
178.7	12.1063	16.8851	28.0092	44.203	67.0339	95.654	156.884	206.653	255.469	12.1074	16.6333	27.1954	42.7655	64.6478	93.5957	156.025	210.949	260.878
178.8	12.108	16.8857	28.0198	44.2161	67.0533	95.6764	156.92	206.696	255.517	12.1089	16.6363	27.2011	42.7764	64.6674	93.6277	156.068	210.992	260.906
178.9	12.1087	16.8905	28.0321	44.2322	67.0733	95.7018	156.955	206.74	255.564	12.1104	16.6392	27.2069	42.7872	64.6869	93.6597	156.112	211.036	260.934
179	12.1131	16.8938	28.0424	44.2484	67.0977	95.7316	156.997	206.785	255.611	12.1119	16.6421	27.2126	42.798	64.7065	93.6917	156.156	211.079	260.962
179.1	12.114	16.9006	28.0536	44.2674	67.1218	95.7562	157.035	206.825	255.658	12.1134	16.645	27.2183	42.8089	64.7261	93.7238	156.199	211.122	260.99
179.2	12.1175	16.9079	28.0661	44.2837	67.1435	95.7859	157.075	206.87	255.709	12.1148	16.648	27.224	42.8197	64.7456	93.7557	156.243	211.165	261.018
179.3	12.121	16.9128	28.078	44.3002	67.1659	95.8165	157.11	206.91	255.754	12.1163	16.6509	27.2297	42.8306	64.7652	93.7877	156.286	211.209	261.046
179.4	12.126	16.9236	28.0934	44.3184	67.1902	95.8485	157.155	206.955	255.804	12.1178	16.6538	27.2354	42.8414	64.7847	93.8197	156.33	211.252	261.074
179.5	12.1316	16.931	28.1059	44.3373	67.2175	95.8763	157.192	206.999	255.853	12.1193	16.6568	27.2411	42.8522	64.8043	93.8517	156.373	211.295	261.102
179.6	12.1371	16.9395	28.1177	44.3535	67.2418	95.9054	157.236	207.043	255.902	12.1208	16.6597	27.2468	42.8631	64.8239	93.8836	156.417	211.338	261.13
179.7	12.1424	16.9436	28.128	44.3735	67.2653	95.9312	157.278	207.087	255.949	12.1223	16.6626	27.2525	42.8739	64.8434	93.9156	156.46	211.381	261.157
179.8	12.1483	16.9536	28.1419	44.394	67.2927	95.9614	157.322	207.133	255.999	12.1238	16.6655	27.2582	42.8847	64.8629	93.9476	156.503	211.424	261.185
179.9	12.1613	16.9625	28.1551	44.4119	67.3197	95.9953	157.366	207.18	256.053	12.1252	16.6685	27.2639	42.8956	64.8825	93.9795	156.547	211.467	261.213
180	12.1684	16.9765	28.1682	44.4338	67.3463	96.0219	157.408	207.23	256.105	12.1267	16.6714	27.2696	42.9064	64.902	94.0114	156.59	211.51	261.241
180.1	12.1762	16.9882	28.1822	44.4529	67.3735	96.0501	157.453	207.281	256.157	12.1282	16.6743	27.2753	42.9172	64.9216	94.0434	156.634	211.553	261.269
180.2	12.1787	16.9949	28.1935	44.4696	67.3995	96.0764	157.493	207.331	256.207	12.1297	16.6773	27.281	42.9281	64.9411	94.0753	156.677	211.596	261.296
180.3	12.1812	16.9977	28.1988	44.4833	67.4176	96.1015	157.533	207.371	256.248	12.1312	16.6802	27.2867	42.9389	64.9606	94.1072	156.72	211.639	261.324
180.4	12.184	17.0013	28.2081	44.4996	67.4414	96.1266	157.569	207.415	256.294	12.1327	16.6831	27.2924	42.9497	64.9802	94.1391	156.764	211.682	261.352
180.5	12.1818	17.0075	28.2185	44.514	67.4637	96.1572	157.611	207.458	256.344	12.1341	16.686	27.2981	42.9605	64.9997	94.171	156.807	211.725	261.379
180.6	12.1843	17.0139	28.2292	44.5278	67.4856	96.1823	157.65	207.505	256.393	12.1356	16.689	27.3038	42.9714	65.0192	94.2029	156.85	211.768	261.407
180.7	12.1837	17.0267	28.2405	44.5461	67.5104	96.2071	157.69	207.547	256.443	12.1371	16.6919	27.3095	42.9822	65.0387	94.2348	156.893	211.811	261.435
180.8	12.1868	17.0366	28.2531	44.5629	67.5339	96.2373	157.729	207.593	256.494	12.1386	16.6948	27.3152	42.993	65.0583	94.2667	156.937	211.853	261.462
180.9	12.1948	17.0532	28.2677	44.5844	67.5592	96.2711	157.772	207.646	256.55	12.1401	16.6977	27.3209	43.0038	65.0778	94.2985	156.98	211.896	261.49
181	12.1956	17.0575	28.2787	44.5954	67.58	96.3006	157.808	207.689	256.6	12.1416	16.7007	27.3266	43.0146	65.0973	94.3304	157.023	211.939	261.517
181.1	12.2	17.0671	28.2895	44.605	67.5986	96.3294	157.847	207.729	256.648	12.143	16.7036	27.3323	43.0255	65.1168	94.3623	157.066	211.982	261.545
181.2	12.2011	17.0765	28.3045	44.6207	67.6198	96.3581	157.887	207.773	256.699	12.1445	16.7065	27.338	43.0363	65.1363	94.3941	157.11	212.024	261.572
181.3	12.2062	17.0875	28.3142	44.6363	67.6368	96.3848	157.925	207.817	256.746	12.146	16.7094	27.3437	43.0471	65.1558	94.426	157.153	212.067	261.6
181.4	12.2077	17.0949	28.3198	44.6528	67.6575	96.4117	157.964	207.857	256.794	12.1475	16.7124	27.3494	43.0579	65.1753	94.4578	157.196	212.11	261.627
181.5	12.2141	17.0997	28.3322	44.6658	67.6837	96.438	158.003	207.902	256.843	12.149	16.7153	27.3551	43.0687	65.1948	94.4896	157.239	212.152	261.655
181.6	12.2192	17.1081	28.342	44.6777	67.7075	96.4658	158.043	207.945	256.892	12.1504	16.7182	27.3608	43.0795	65.2143	94.5215	157.282	212.195	261.682
181.7	12.226	17.1157	28.3526	44.6919	67.7256	96.4955	158.078	207.988	256.94	12.1519	16.7211	27.3665	43.0904	65.2338	94.5533	157.325	212.237	261.709
181.8	12.2348	17.1288	28.3651	44.7128	67.7512	96.5254	158.118	208.036	256.995	12.1534	16.7241	27.3722	43.1012	65.2533	94.5851	157.368	212.28	261.737
181.9	12.242	17.1344	28.3726	44.7261	67.7654	96.548	158.155	208.079	257.041	12.1549	16.727	27.3779	43.112	65.2728	94.6169	157.412	212.322	261.764
182	12.2482	17.1405	28.3826	44.7411	67.7837	96.5719	158.193	208.122	257.087	12.1564	16.7299	27.3836	43.1228	65.2923	94.6487	157.455	212.365	261.791
182.1	12.2546	17.149	28.3908	44.7575	67.8027	96.5965	158.235	208.164	257.139	12.1579	16.7328	27.3893	43.1336	65.3118	94.6805	157.498	212.407	261.819
182.2	12.2592	17.1571	28.4014	44.7723	67.8236	96.6258	158.278	208.207	257.189	12.1593	16.7358	27.395	43.1444	65.3312	94.7123	157.541	212.45	261.846
182.3	12.2633	17.1656	28.4094	44.792	67.8484	96.6498	158.316	208.252	257.235	12.1608	16.7387	27.4007	43.1552	65.3507	94.744	157.584	212.492	261.873
182.4	12.2673	17.1765	28.4189	44.8065	67.8768	96.6773	158.354	208.298	257.282	12.1623	16.7416	27.4064	43.166	65.3702	94.7758	157.627	212.535	261.9
182.5	12.274	17.1853	28.4267	44.8219	67.9043	96.7036	158.396	208.345	257.328	12.1638	16.7445	27.4121	43.1768	65.3897	94.8076	157.67	212.577	261.927
182.6	12.2797	17.1922	28.4381	44.8425	67.9296	96.7332	158.44	208.393	257.377	12.1653	16.7475	27.4178	43.1876	65.4091	94.8393	157.713	212.619	261.955
182.7	12.2875	17.1991	28.4463	44.8637	67.9544	96.7571	158.48	208.438	257.426	12.1667	16.7504	27.4235	43.1984	65.4286	94.8711	157.756	212.662	261.982
182.8	12.2959	17.207	28.4577	44.8833	67.9762	96.7822	158.52	208.483	257.474	12.1682	16.7533	27.4292	43.2092	65.4481	94.9028	157.799	212.704	262.009
182.9	12.3015	17.2155	28.4699	44.9058	67.9978	96.8115	158.557	208.527	257.521	12.1697	16.7562	27.4349	43.22	65.4675	94.9345	157.842	212.746	262.036
183	12.3066	17.2253	28.4777	44.9253	68.0222	96.8372	158.597	208.572	257.567	12.1712	16.7591	27.4406	43.2308	65.487	94.9663	157.885	212.788	262.063
183.1	12.315	17.2356	28.4888	44.9502	68.0433	96.8648	158.642	208.621	257.618	12.1727	16.7621	27.4462	43.2416	65.5064	94.998	157.927	212.831	262.09
183.2	12.3179	17.2449	28.4995	44.9731	68.0659	96.8925	158.679	208.666	257.67	12.1741	16.765	27.4519	43.2524	65.5259	95.0297	157.97	212.873	262.117
183.3	12.321	17.2502	28.5079	44.9903	68.087	96.9168	158.716	208.711	257.716	12.1756	16.7679	27.4576	43.2632	65.5454	95.0614	158.013	212.915	262.144
183.4	12.3291	17.2603	28.5175	45.0045	68.1108	96.946	158.755	208.755	257.767	12.1771	16.7708	27.4633	43.274	65.5648	95.0931	158.056	212.957	262.171
183.5	12.3359	17.2719	28.5285	45.0211	68.1375	96.9767	158.791	208.803	257.817	12.1786	16.7738	27.469	43.2848	65.5842	95.1248	158.099	212.999	262.198
183.6	12.346	17.2874	28.5408	45.0448	68.1622	97.0103	158.833	208.851	257.867	12.1801	16.7767	27.4747	43.2956	65.6037	95.1565	158.142	213.041	262.225
183.7	12.3503	17.2979	28.5494	45.063	68.187	97.0433	158.874	208.896	257.917	12.1815	16.7796	27.4804	43.3064	65.6231	95.1882	158.185	213.083	262.252
183.8	12.3526	17.3054	28.5595	45.0757	68.2042	97.0661	158.911	208.936	257.962	12.183	16.7825	27.4861	43.3172	65.6426	95.2199	158.227	213.126	262.278
183.9	12.3607	17.3171	28.5713	45.0942	68.2288	97.0944	158.951	208.985	258.009	12.1845	16.7854	27.4918	43.328	65.662	95.2515	158.27	213.168	262.305
184	12.3654	17.3229	28.5802	45.1091	68.2499	97.1183	158.991	209.031	258.057	12.186	16.7884	27.4974	43.3387	65.6814	95.2832	158.313	213.21	262.332
184.1	12.3721	17.3351	28.5889	45.1263	68.2733	97.1458	159.031	209.074	258.109	12.1875	16.7913	27.5031	43.3495	65.7009	95.3148	158.356	213.252	262.359
184.2	12.3763	17.3433	28.5983	45.1423	68.2924	97.17	159.068	209.116	258.154	12.1889	16.7942	27.5088	43.3603	65.7203	95.3465	158.398	213.293	262.386
184.3	12.3817	17.3489	28.605	45.1589	68.3118	97.1921	159.103	209.157	258.194	12.1904	16.7971	27.5145	43.3711	65.7397	95.3781	158.441	213.335	262.412
184.4	12.3856	17.3523	28.6133	45.1731	68.3326	97.2149	159.138	209.203	258.237	12.1919	16.8	27.5202	43.3819	65.7591	95.4097	158.484	213.377	262.439
184.5	12.3895	17.358	28.6209	45.1847	68.3521	97.2358	159.176	209.249	258.281	12.1934	16.803	27.5259	43.3927	65.7786	95.4414	158.526	213.419	262.466
184.6	12.3995	17.3655	28.6339	45.201	68.3756	97.2605	159.217	209.293	258.328	12.1949	16.8059	27.5316	43.4035	65.798	95.473	158.569	213.461	262.492
184.7	12.4075	17.3739	28.6451	45.216	68.3972	97.2853	159.258	209.339	258.377	12.1963	16.8088	27.5372	43.4142	65.8174	95.5046	158.612	213.503	262.519
184.8	12.4157	17.3851	28.6555	45.2342	68.4232	97.314	159.301	209.386	258.425	12.1978	16.8117	27.5429	43.425	65.8368	95.5362	158.654	213.545	262.546
184.9	12.4218	17.391	28.6594	45.2485	68.4441	97.3408	159.341	209.432	258.472	12.1993	16.8146	27.5486	43.4358	65.8562	95.5678	158.697	213.586	262.572
185	12.4307	17.3994	28.6673	45.2653	68.4684	97.3668	159.379	209.476	258.519	12.2008	16.8175	27.5543	43.4466	65.8756	95.5994	158.74	213.628	262.599
185.1	12.4368	17.4105	28.6805	45.2812	68.4957	97.3943	159.419	209.524	258.567	12.2023	16.8205	27.56	43.4574	65.895	95.631	158.782	213.67	262.625
185.2	12.445	17.4206	28.6937	45.2968	68.5204	97.4235	159.458	209.571	258.617	12.2037	16.8234	27.5657	43.4681	65.9144	95.6625	158.825	213.712	262.652
185.3	12.4491	17.4298	28.7027	45.3139	68.542	97.4519	159.497	209.612	258.662	12.2052	16.8263	27.5713	43.4789	65.9338	95.6941	158.867	213.753	262.678
185.4	12.4523	17.4385	28.7126	45.3276	68.562	97.4798	159.538	209.657	258.706	12.2067	16.8292	27.577	43.4897	65.9532	95.7257	158.91	213.795	262.705
185.5	12.4622	17.4494	28.7255	45.3448	68.586	97.5068	159.575	209.703	258.754	12.2082	16.8321	27.5827	43.5005	65.9726	95.7572	158.952	213.836	262.731
185.6	12.4637	17.4557	28.731	45.3581	68.6035	97.5274	159.607	209.743	258.795	12.2097	16.835	27.5884	43.5112	65.992	95.7888	158.995	213.878	262.758
185.7	12.473	17.4701	28.7495	45.379	68.6302	97.5565	159.652	209.792	258.847	12.2111	16.838	27.5941	43.522	66.0114	95.8203	159.037	213.92	262.784
185.8	12.4804	17.4782	28.7625	45.3945	68.6496	97.5792	159.69	209.835	258.894	12.2126	16.8409	27.5997	43.5328	66.0308	95.8519	159.08	213.961	262.81
185.9	12.4886	17.4901	28.7749	45.411	68.6708	97.6042	159.729	209.878	258.941	12.2141	16.8438	27.6054	43.5435	66.0502	95.8834	159.122	214.003	262.837
186	12.4952	17.4982	28.782	45.4254	68.6911	97.6263	159.763	209.922	258.981	12.2156	16.8467	27.6111	43.5543	66.0695	95.9149	159.165	214.044	262.863
186.1	12.5023	17.5036	28.7885	45.4399	68.7093	97.648	159.8	209.966	259.025	12.2171	16.8496	27.6168	43.5651	66.0889	95.9464	159.207	214.086	262.889
186.2	12.5097	17.5118	28.8004	45.4557	68.732	97.6744	159.84	210.01	259.072	12.2185	16.8525	27.6224	43.5758	66.1083	95.9779	159.25	214.127	262.916
186.3	12.5187	17.5231	28.8122	45.4723	68.7542	97.7008	159.879	210.054	259.12	12.22	16.8555	27.6281	43.5866	66.1277	96.0094	159.292	214.168	262.942
186.4	12.5253	17.5319	28.8241	45.4878	68.7769	97.7244	159.914	210.098	259.168	12.2215	16.8584	27.6338	43.5974	66.147	96.0409	159.335	214.21	262.968
186.5	12.5328	17.5391	28.8341	45.5027	68.797	97.7513	159.951	210.142	259.214	12.223	16.8613	27.6395	43.6081	66.1664	96.0724	159.377	214.251	262.994
186.6	12.542	17.5463	28.8407	45.5192	68.82	97.7769	159.993	210.184	259.258	12.2244	16.8642	27.6452	43.6189	66.1858	96.1039	159.419	214.293	263.021
186.7	12.5514	17.5555	28.8521	45.5375	68.846	97.806	160.036	210.23	259.301	12.2259	16.8671	27.6508	43.6297	66.2051	96.1354	159.462	214.334	263.047
186.8	12.5585	17.5647	28.8637	45.5552	68.8738	97.8356	160.078	210.277	259.35	12.2274	16.87	27.6565	43.6404	66.2245	96.1668	159.504	214.375	263.073
186.9	12.559	17.5677	28.8686	45.5686	68.8935	97.8597	160.114	210.319	259.396	12.2289	16.873	27.6622	43.6512	66.2438	96.1983	159.546	214.416	263.099
187	12.5633	17.577	28.8749	45.5867	68.9131	97.8856	160.152	210.361	259.446	12.2304	16.8759	27.6679	43.6619	66.2632	96.2297	159.589	214.458	263.125
187.1	12.5647	17.5816	28.8812	45.6015	68.9353	97.9075	160.19	210.405	259.493	12.2318	16.8788	27.6735	43.6727	66.2825	96.2612	159.631	214.499	263.151
187.2	12.5711	17.5892	28.8883	45.6198	68.9586	97.9319	160.227	210.448	259.539	12.2333	16.8817	27.6792	43.6834	66.3019	96.2926	159.673	214.54	263.177
187.3	12.5805	17.5951	28.8976	45.638	68.9835	97.9559	160.269	210.496	259.584	12.2348	16.8846	27.6849	43.6942	66.3212	96.3241	159.715	214.581	263.203
187.4	12.5902	17.6059	28.9123	45.6557	69.0097	97.9854	160.312	210.546	259.634	12.2363	16.8875	27.6906	43.7049	66.3406	96.3555	159.758	214.622	263.229
187.5	12.5953	17.6111	28.9233	45.6667	69.0325	98.0133	160.347	210.59	259.676	12.2377	16.8904	27.6962	43.7157	66.3599	96.3869	159.8	214.664	263.255
187.6	12.5977	17.6162	28.9341	45.6831	69.0558	98.0411	160.386	210.635	259.72	12.2392	16.8933	27.7019	43.7264	66.3792	96.4183	159.842	214.705	263.281
187.7	12.5998	17.6245	28.9474	45.6995	69.0779	98.0702	160.427	210.68	259.766	12.2407	16.8963	27.7076	43.7372	66.3986	96.4497	159.884	214.746	263.307
187.8	12.6035	17.6292	28.9554	45.7149	69.0937	98.092	160.465	210.722	259.808	12.2422	16.8992	27.7132	43.7479	66.4179	96.4811	159.927	214.787	263.333
187.9	12.6028	17.6358	28.9638	45.7259	69.1129	98.1149	160.504	210.763	259.851	12.2436	16.9021	27.7189	43.7587	66.4372	96.5125	159.969	214.828	263.359
188	12.6052	17.6436	28.976	45.7409	69.1327	98.1414	160.542	210.806	259.9	12.2451	16.905	27.7246	43.7694	66.4566	96.5439	160.011	214.869	263.385
188.1	12.6116	17.6507	28.9842	45.7531	69.1489	98.1642	160.582	210.851	259.95	12.2466	16.9079	27.7302	43.7802	66.4759	96.5753	160.053	214.91	263.411
188.2	12.6124	17.6554	28.9974	45.7665	69.169	98.1887	160.62	210.893	259.993	12.2481	16.9108	27.7359	43.7909	66.4952	96.6067	160.095	214.951	263.437
188.3	12.6175	17.6628	29.0099	45.783	69.1931	98.2131	160.656	210.937	260.04	12.2495	16.9137	27.7416	43.8017	66.5145	96.638	160.137	214.992	263.462
188.4	12.621	17.6693	29.0168	45.7959	69.21	98.2382	160.692	210.978	260.084	12.251	16.9166	27.7473	43.8124	66.5338	96.6694	160.179	215.033	263.488
188.5	12.6251	17.6754	29.0234	45.8112	69.2275	98.2628	160.729	211.021	260.129	12.2525	16.9196	27.7529	43.8232	66.5532	96.7007	160.221	215.074	263.514
188.6	12.6296	17.6854	29.0331	45.8223	69.2495	98.2907	160.765	211.065	260.178	12.254	16.9225	27.7586	43.8339	66.5725	96.7321	160.263	215.114	263.54
188.7	12.6365	17.694	29.043	45.8389	69.2706	98.3146	160.801	211.109	260.221	12.2555	16.9254	27.7643	43.8446	66.5918	96.7634	160.305	215.155	263.565
188.8	12.6386	17.703	29.0522	45.8529	69.2908	98.3362	160.835	211.153	260.265	12.2569	16.9283	27.7699	43.8554	66.6111	96.7948	160.347	215.196	263.591
188.9	12.6413	17.7142	29.0623	45.8653	69.3171	98.3654	160.873	211.199	260.312	12.2584	16.9312	27.7756	43.8661	66.6304	96.8261	160.389	215.237	263.617
189	12.6403	17.7198	29.0688	45.8756	69.3347	98.3883	160.904	211.243	260.357	12.2599	16.9341	27.7813	43.8769	66.6497	96.8574	160.431	215.278	263.642
189.1	12.64	17.723	29.0752	45.8835	69.3503	98.4105	160.936	211.281	260.401	12.2614	16.937	27.7869	43.8876	66.669	96.8887	160.473	215.318	263.668
189.2	12.6437	17.7287	29.0827	45.8936	69.3708	98.4358	160.968	211.323	260.443	12.2628	16.9399	27.7926	43.8983	66.6883	96.92	160.515	215.359	263.694
189.3	12.6475	17.7365	29.0935	45.9088	69.3924	98.4593	161.005	211.366	260.486	12.2643	16.9428	27.7982	43.9091	66.7076	96.9513	160.557	215.4	263.719
189.4	12.653	17.7459	29.1051	45.9262	69.413	98.4895	161.045	211.41	260.53	12.2658	16.9458	27.8039	43.9198	66.7269	96.9826	160.599	215.44	263.745
189.5	12.6514	17.7508	29.1152	45.939	69.4291	98.5106	161.08	211.449	260.572	12.2673	16.9487	27.8096	43.9305	66.7461	97.0139	160.641	215.481	263.77
189.6	12.6555	17.7587	29.1255	45.9549	69.4497	98.5339	161.117	211.493	260.617	12.2687	16.9516	27.8152	43.9413	66.7654	97.0452	160.683	215.522	263.796
189.7	12.66	17.7634	29.1404	45.9718	69.4752	98.5623	161.157	211.538	260.664	12.2702	16.9545	27.8209	43.952	66.7847	97.0764	160.725	215.562	263.821
189.8	12.6653	17.7711	29.1553	45.9865	69.4991	98.5892	161.197	211.582	260.715	12.2717	16.9574	27.8266	43.9627	66.804	97.1077	160.767	215.603	263.847
189.9	12.6692	17.7843	29.1679	46.0028	69.5215	98.6177	161.235	211.63	260.761	12.2732	16.9603	27.8322	43.9734	66.8233	97.139	160.809	215.643	263.872
190	12.6692	17.7849	29.1757	46.0155	69.5404	98.6374	161.267	211.67	260.801	12.2746	16.9632	27.8379	43.9842	66.8425	97.1702	160.851	215.684	263.897
190.1	12.6746	17.7904	29.1883	46.0326	69.5597	98.6661	161.3	211.714	260.847	12.2761	16.9661	27.8436	43.9949	66.8618	97.2015	160.893	215.724	263.923
190.2	12.6754	17.7953	29.1963	46.0502	69.5743	98.6915	161.335	211.76	260.89	12.2776	16.969	27.8492	44.0056	66.8811	97.2327	160.934	215.765	263.948
190.3	12.6793	17.7991	29.2082	46.0664	69.5941	98.7181	161.373	211.803	260.934	12.2791	16.9719	27.8549	44.0164	66.9004	97.2639	160.976	215.805	263.974
190.4	12.684	17.8074	29.2219	46.088	69.6209	98.7463	161.417	211.849	260.982	12.2805	16.9748	27.8605	44.0271	66.9196	97.2952	161.018	215.846	263.999
190.5	12.6908	17.8159	29.235	46.1095	69.6408	98.7713	161.455	211.892	261.027	12.282	16.9778	27.8662	44.0378	66.9389	97.3264	161.06	215.886	264.024
190.6	12.6957	17.8238	29.2488	46.1288	69.6608	98.7979	161.49	211.935	261.071	12.2835	16.9807	27.8719	44.0485	66.9581	97.3576	161.101	215.926	264.049
190.7	12.6989	17.8341	29.2575	46.1446	69.6848	98.8259	161.524	211.977	261.113	12.285	16.9836	27.8775	44.0592	66.9774	97.3888	161.143	215.967	264.075
190.8	12.7009	17.8391	29.2685	46.1594	69.702	98.8473	161.558	212.02	261.159	12.2864	16.9865	27.8832	44.07	66.9966	97.42	161.185	216.007	264.1
190.9	12.7086	17.8469	29.2802	46.173	69.7235	98.8697	161.592	212.06	261.203	12.2879	16.9894	27.8888	44.0807	67.0159	97.4512	161.227	216.047	264.125
191	12.7093	17.859	29.2935	46.1852	69.7458	98.8935	161.628	212.101	261.25	12.2894	16.9923	27.8945	44.0914	67.0351	97.4824	161.268	216.088	264.15
191.1	12.7125	17.8693	29.3044	46.2004	69.7671	98.9204	161.664	212.144	261.296	12.2909	16.9952	27.9001	44.1021	67.0544	97.5135	161.31	216.128	264.175
191.2	12.7145	17.8775	29.3189	46.2179	69.7888	98.9484	161.701	212.188	261.343	12.2923	16.9981	27.9058	44.1128	67.0736	97.5447	161.352	216.168	264.201
191.3	12.7098	17.8824	29.327	46.2288	69.8039	98.9696	161.737	212.227	261.381	12.2938	17.001	27.9115	44.1235	67.0929	97.5759	161.393	216.208	264.226
191.4	12.7094	17.8909	29.3374	46.2456	69.8295	98.9998	161.77	212.272	261.425	12.2953	17.0039	27.9171	44.1342	67.1121	97.607	161.435	216.249	264.251
191.5	12.7136	17.8939	29.3463	46.2615	69.8466	99.0236	161.804	212.311	261.471	12.2967	17.0068	27.9228	44.145	67.1313	97.6382	161.477	216.289	264.276
191.6	12.7177	17.9011	29.3583	46.2794	69.8721	99.0531	161.84	212.353	261.517	12.2982	17.0097	27.9284	44.1557	67.1506	97.6693	161.518	216.329	264.301
191.7	12.7203	17.9091	29.3707	46.2978	69.8944	99.0822	161.877	212.396	261.561	12.2997	17.0126	27.9341	44.1664	67.1698	97.7005	161.56	216.369	264.326
191.8	12.7246	17.9137	29.38	46.3112	69.9143	99.1076	161.91	212.435	261.602	12.3012	17.0155	27.9397	44.1771	67.189	97.7316	161.601	216.409	264.351
191.9	12.7318	17.9176	29.3941	46.3244	69.9338	99.1302	161.946	212.475	261.648	12.3026	17.0185	27.9454	44.1878	67.2083	97.7627	161.643	216.449	264.376
192	12.7366	17.9233	29.4013	46.3372	69.952	99.1527	161.983	212.514	261.693	12.3041	17.0214	27.951	44.1985	67.2275	97.7938	161.684	216.489	264.401
192.1	12.7388	17.9271	29.4097	46.3537	69.969	99.1759	162.018	212.552	261.735	12.3056	17.0243	27.9567	44.2092	67.2467	97.8249	161.726	216.529	264.426
192.2	12.7405	17.9322	29.4256	46.369	69.9902	99.1988	162.052	212.59	261.778	12.3071	17.0272	27.9623	44.2199	67.2659	97.856	161.768	216.569	264.451
192.3	12.7446	17.9404	29.4384	46.3849	70.0121	99.2234	162.087	212.632	261.822	12.3085	17.0301	27.968	44.2306	67.2851	97.8872	161.809	216.609	264.476
192.4	12.7488	17.9504	29.4521	46.3981	70.0337	99.2463	162.123	212.674	261.869	12.31	17.033	27.9737	44.2413	67.3043	97.9182	161.851	216.649	264.501
192.5	12.7564	17.9586	29.4655	46.4191	70.0556	99.2708	162.16	212.718	261.916	12.3115	17.0359	27.9793	44.252	67.3235	97.9493	161.892	216.689	264.525
192.6	12.7643	17.9684	29.4773	46.4371	70.0774	99.2961	162.198	212.759	261.957	12.313	17.0388	27.985	44.2627	67.3428	97.9804	161.933	216.729	264.55
192.7	12.7651	17.9759	29.4861	46.4495	70.0932	99.3189	162.228	212.798	261.998	12.3144	17.0417	27.9906	44.2734	67.362	98.0115	161.975	216.769	264.575
192.8	12.766	17.982	29.4918	46.4562	70.1095	99.3403	162.256	212.835	262.037	12.3159	17.0446	27.9963	44.2841	67.3812	98.0425	162.016	216.809	264.6
192.9	12.7654	17.9876	29.5044	46.4654	70.1303	99.3629	162.292	212.873	262.081	12.3174	17.0475	28.0019	44.2948	67.4004	98.0736	162.058	216.849	264.625
193	12.7724	17.9989	29.5178	46.4782	70.1537	99.3884	162.329	212.914	262.126	12.3188	17.0504	28.0076	44.3055	67.4195	98.1046	162.099	216.888	264.649
193.1	12.7735	18.0086	29.5264	46.4926	70.1715	99.4111	162.365	212.952	262.169	12.3203	17.0533	28.0132	44.3162	67.4387	98.1357	162.141	216.928	264.674
193.2	12.7764	18.0137	29.5392	46.5066	70.1927	99.4364	162.401	212.995	262.214	12.3218	17.0562	28.0189	44.3269	67.4579	98.1667	162.182	216.968	264.699
193.3	12.7788	18.0228	29.5531	46.5244	70.2125	99.4598	162.439	213.038	262.258	12.3233	17.0591	28.0245	44.3376	67.4771	98.1978	162.223	217.008	264.723
193.4	12.7814	18.0297	29.5696	46.538	70.2333	99.4836	162.475	213.079	262.304	12.3247	17.062	28.0301	44.3483	67.4963	98.2288	162.265	217.047	264.748
193.5	12.7817	18.0338	29.5803	46.5513	70.2499	99.5055	162.506	213.117	262.35	12.3262	17.0649	28.0358	44.359	67.5155	98.2598	162.306	217.087	264.773
193.6	12.7852	18.0402	29.5932	46.5693	70.2728	99.5288	162.539	213.157	262.394	12.3277	17.0678	28.0414	44.3697	67.5347	98.2908	162.347	217.127	264.797
193.7	12.7841	18.046	29.6043	46.5839	70.2953	99.5526	162.574	213.198	262.438	12.3291	17.0707	28.0471	44.3804	67.5538	98.3218	162.389	217.166	264.822
193.8	12.7901	18.0538	29.6193	46.6065	70.3169	99.5785	162.612	213.24	262.487	12.3306	17.0736	28.0527	44.3911	67.573	98.3528	162.43	217.206	264.846
193.9	12.796	18.0632	29.6344	46.6257	70.3407	99.6037	162.65	213.284	262.532	12.3321	17.0765	28.0584	44.4017	67.5922	98.3838	162.471	217.246	264.871
194	12.8006	18.0738	29.6494	46.6429	70.3657	99.6353	162.682	213.327	262.58	12.3336	17.0794	28.064	44.4124	67.6114	98.4148	162.512	217.285	264.895
194.1	12.8031	18.0803	29.6597	46.6607	70.3875	99.6627	162.72	213.372	262.624	12.335	17.0823	28.0697	44.4231	67.6305	98.4458	162.554	217.325	264.92
194.2	12.8118	18.0852	29.6735	46.6775	70.4118	99.6894	162.758	213.414	262.668	12.3365	17.0852	28.0753	44.4338	67.6497	98.4767	162.595	217.364	264.944
194.3	12.8167	18.0919	29.687	46.6982	70.4306	99.7105	162.795	213.458	262.717	12.338	17.0881	28.081	44.4445	67.6689	98.5077	162.636	217.404	264.969
194.4	12.8203	18.097	29.6989	46.7123	70.4537	99.7332	162.832	213.497	262.763	12.3394	17.091	28.0866	44.4552	67.688	98.5387	162.677	217.443	264.993
194.5	12.8275	18.1029	29.712	46.7305	70.4795	99.7634	162.872	213.542	262.81	12.3409	17.0939	28.0922	44.4659	67.7072	98.5696	162.718	217.483	265.018
194.6	12.8366	18.1114	29.7301	46.7519	70.5039	99.7928	162.914	213.587	262.857	12.3424	17.0968	28.0979	44.4765	67.7263	98.6006	162.76	217.522	265.042
194.7	12.8398	18.1178	29.745	46.7699	70.5241	99.8203	162.955	213.629	262.903	12.3439	17.0997	28.1035	44.4872	67.7455	98.6315	162.801	217.561	265.066
194.8	12.8437	18.1241	29.7601	46.7855	70.5473	99.8505	162.995	213.674	262.953	12.3453	17.1026	28.1092	44.4979	67.7646	98.6624	162.842	217.601	265.091
194.9	12.8491	18.1332	29.7754	46.7969	70.5644	99.8755	163.032	213.714	262.997	12.3468	17.1055	28.1148	44.5086	67.7838	98.6933	162.883	217.64	265.115
195	12.8564	18.1382	29.7872	46.8078	70.5814	99.9023	163.068	213.754	263.039	12.3483	17.1084	28.1205	44.5193	67.8029	98.7243	162.924	217.68	265.139
195.1	12.8651	18.1453	29.802	46.8273	70.606	99.9293	163.111	213.798	263.085	12.3497	17.1113	28.1261	44.5299	67.8221	98.7552	162.965	217.719	265.164
195.2	12.8735	18.1533	29.8144	46.8476	70.6263	99.9578	163.151	213.844	263.134	12.3512	17.1142	28.1317	44.5406	67.8412	98.7861	163.006	217.758	265.188
195.3	12.8754	18.1611	29.8274	46.8649	70.6511	99.9832	163.192	213.889	263.182	12.3527	17.1171	28.1374	44.5513	67.8604	98.817	163.047	217.797	265.212
195.4	12.8808	18.1693	29.8441	46.8812	70.676	100.011	163.235	213.929	263.227	12.3542	17.12	28.143	44.5619	67.8795	98.8479	163.088	217.837	265.236
195.5	12.8812	18.1764	29.8549	46.9015	70.6998	100.038	163.269	213.967	263.269	12.3556	17.1229	28.1487	44.5726	67.8986	98.8787	163.129	217.876	265.261
195.6	12.8865	18.1821	29.8702	46.92	70.7275	100.064	163.308	214.012	263.317	12.3571	17.1258	28.1543	44.5833	67.9177	98.9096	163.17	217.915	265.285
195.7	12.8895	18.1898	29.8816	46.9347	70.7455	100.088	163.348	214.052	263.365	12.3586	17.1287	28.1599	44.594	67.9369	98.9405	163.211	217.954	265.309
195.8	12.8901	18.1937	29.8897	46.9476	70.7655	100.111	163.383	214.095	263.408	12.36	17.1316	28.1656	44.6046	67.956	98.9714	163.252	217.993	265.333
195.9	12.8965	18.1962	29.9028	46.9625	70.7909	100.135	163.416	214.138	263.45	12.3615	17.1345	28.1712	44.6153	67.9751	99.0022	163.293	218.033	265.357
196	12.8997	18.2024	29.9123	46.9759	70.8135	100.156	163.452	214.178	263.497	12.363	17.1374	28.1768	44.626	67.9942	99.0331	163.334	218.072	265.381
196.1	12.9103	18.217	29.9263	46.9922	70.8431	100.184	163.492	214.223	263.546	12.3644	17.1403	28.1825	44.6366	68.0134	99.0639	163.375	218.111	265.405
196.2	12.9118	18.2246	29.9389	47.0067	70.868	100.209	163.528	214.267	263.594	12.3659	17.1432	28.1881	44.6473	68.0325	99.0948	163.416	218.15	265.429
196.3	12.9174	18.2346	29.947	47.0219	70.8946	100.233	163.564	214.311	263.641	12.3674	17.1461	28.1938	44.658	68.0516	99.1256	163.457	218.189	265.453
196.4	12.9254	18.2458	29.9587	47.0393	70.9183	100.263	163.605	214.354	263.692	12.3689	17.149	28.1994	44.6686	68.0707	99.1564	163.498	218.228	265.477
196.5	12.9297	18.2533	29.9685	47.0515	70.9375	100.289	163.639	214.392	263.734	12.3703	17.1519	28.205	44.6793	68.0898	99.1872	163.539	218.267	265.501
196.6	12.9367	18.2598	29.9813	47.0699	70.9613	100.315	163.679	214.435	263.778	12.3718	17.1548	28.2107	44.6899	68.1089	99.2181	163.58	218.306	265.525
196.7	12.9436	18.2644	29.9935	47.0858	70.9817	100.339	163.717	214.476	263.825	12.3733	17.1577	28.2163	44.7006	68.128	99.2489	163.621	218.345	265.549
196.8	12.9506	18.2713	30.0079	47.1031	71.0091	100.372	163.763	214.523	263.876	12.3747	17.1606	28.2219	44.7113	68.1471	99.2797	163.662	218.384	265.573
196.9	12.9561	18.2755	30.0192	47.12	71.0319	100.402	163.804	214.561	263.925	12.3762	17.1635	28.2276	44.7219	68.1662	99.3105	163.702	218.423	265.597
197	12.9574	18.2761	30.0276	47.1319	71.0506	100.424	163.845	214.604	263.972	12.3777	17.1664	28.2332	44.7326	68.1853	99.3412	163.743	218.461	265.621
197.1	12.9638	18.2818	30.0398	47.1478	71.0719	100.449	163.885	214.646	264.019	12.3791	17.1693	28.2388	44.7432	68.2044	99.372	163.784	218.5	265.645
197.2	12.9687	18.2924	30.053	47.1678	71.0968	100.478	163.926	214.69	264.063	12.3806	17.1722	28.2445	44.7539	68.2235	99.4028	163.825	218.539	265.669
197.3	12.9701	18.3002	30.0635	47.1806	71.12	100.501	163.965	214.731	264.108	12.3821	17.1751	28.2501	44.7645	68.2425	99.4336	163.866	218.578	265.692
197.4	12.9793	18.3117	30.0761	47.1998	71.1417	100.528	164.007	214.779	264.16	12.3835	17.178	28.2557	44.7752	68.2616	99.4643	163.906	218.617	265.716
197.5	12.9879	18.3236	30.0871	47.2176	71.1696	100.558	164.05	214.824	264.211	12.385	17.1809	28.2614	44.7859	68.2807	99.4951	163.947	218.656	265.74
197.6	12.9977	18.3343	30.1028	47.2386	71.1957	100.59	164.091	214.868	264.262	12.3865	17.1838	28.267	44.7965	68.2998	99.5258	163.988	218.694	265.764
197.7	12.9995	18.3382	30.1122	47.2501	71.2171	100.617	164.127	214.912	264.305	12.388	17.1867	28.2726	44.8072	68.3189	99.5566	164.028	218.733	265.787
197.8	13.0026	18.3475	30.1283	47.2652	71.2432	100.645	164.163	214.955	264.354	12.3894	17.1896	28.2783	44.8178	68.3379	99.5873	164.069	218.772	265.811
197.9	13.0014	18.3535	30.1336	47.2752	71.2634	100.669	164.2	214.996	264.401	12.3909	17.1925	28.2839	44.8284	68.357	99.618	164.11	218.81	265.835
198	13.0044	18.3605	30.1438	47.2973	71.2848	100.697	164.24	215.04	264.449	12.3924	17.1954	28.2895	44.8391	68.3761	99.6487	164.15	218.849	265.859
198.1	13.0123	18.3677	30.1568	47.3128	71.3086	100.724	164.278	215.084	264.497	12.3938	17.1982	28.2951	44.8497	68.3951	99.6795	164.191	218.888	265.882
198.2	13.0201	18.3798	30.1713	47.3296	71.3356	100.752	164.321	215.13	264.543	12.3953	17.2011	28.3008	44.8604	68.4142	99.7102	164.232	218.926	265.906
198.3	13.0278	18.3904	30.1857	47.3479	71.3603	100.78	164.358	215.173	264.59	12.3968	17.204	28.3064	44.871	68.4333	99.7409	164.272	218.965	265.929
198.4	13.0321	18.3975	30.1959	47.3673	71.3809	100.806	164.395	215.214	264.635	12.3982	17.2069	28.312	44.8817	68.4523	99.7716	164.313	219.003	265.953
198.5	13.0388	18.4106	30.2134	47.3888	71.4073	100.838	164.437	215.262	264.686	12.3997	17.2098	28.3177	44.8923	68.4714	99.8023	164.354	219.042	265.977
198.6	13.0445	18.4213	30.2232	47.405	71.4292	100.861	164.476	215.304	264.728	12.4012	17.2127	28.3233	44.903	68.4904	99.8329	164.394	219.08	266
198.7	13.0501	18.4323	30.2341	47.4184	71.4526	100.887	164.513	215.347	264.776	12.4026	17.2156	28.3289	44.9136	68.5095	99.8636	164.435	219.119	266.024
198.8	13.059	18.4393	30.247	47.4372	71.4777	100.917	164.553	215.393	264.824	12.4041	17.2185	28.3345	44.9242	68.5285	99.8943	164.475	219.157	266.047
198.9	13.0647	18.4527	30.2596	47.4568	71.5023	100.946	164.595	215.437	264.873	12.4056	17.2214	28.3402	44.9349	68.5476	99.9249	164.516	219.196	266.071
199	13.0684	18.4626	30.2694	47.4764	71.5242	100.975	164.632	215.481	264.917	12.407	17.2243	28.3458	44.9455	68.5666	99.9556	164.556	219.234	266.094
199.1	13.0709	18.4697	30.2784	47.4911	71.5443	101.002	164.669	215.521	264.96	12.4085	17.2272	28.3514	44.9562	68.5856	99.9863	164.597	219.273	266.117
199.2	13.0748	18.4781	30.2885	47.5083	71.5664	101.033	164.707	215.565	265.009	12.41	17.2301	28.357	44.9668	68.6047	100.017	164.637	219.311	266.141
199.3	13.0767	18.4841	30.2982	47.5229	71.586	101.059	164.74	215.605	265.053	12.4114	17.233	28.3627	44.9774	68.6237	100.048	164.678	219.349	266.164
199.4	13.0794	18.4903	30.3048	47.5336	71.6058	101.08	164.777	215.646	265.094	12.4129	17.2359	28.3683	44.9881	68.6427	100.078	164.718	219.388	266.188
199.5	13.079	18.4958	30.3112	47.546	71.6229	101.102	164.812	215.682	265.135	12.4144	17.2388	28.3739	44.9987	68.6618	100.109	164.759	219.426	266.211
199.6	13.0875	18.5032	30.3208	47.5614	71.6461	101.132	164.851	215.725	265.182	12.4158	17.2416	28.3795	45.0093	68.6808	100.139	164.799	219.464	266.234
[truncated: 7,104 more rows]
