# Supplementary material for: A conformation-specific nanobody targeting the nicotinamide mononucleotide-activated state of SARM1
Source: Nat Commun. 2022 Dec 22;13:7898. doi: 10.1038/s41467-022-35581-y (PMC9780360; doi:10.1038/s41467-022-35581-y)
Supplement: Supplementary file 8 — Source Data [file 41467_2022_35581_MOESM8_ESM.zip › NCOMMS-22-14729C_sd2/Source Data/Fig S14.xlsx]

## Sheet: Sheet1
S14 XL-MS analysis of the SARM1 complex in presence of NAD and NMN
7CM6				Nb-C6				7NAL
Length	NAD	NMN		Length	NAD	NMN		Length	NAD	NMN
6	0	0		6	0	0		6	0	0
8	1	0		8	0	0		8	0	0
10	1	1		10	2	2		10	0	0
12	1	1		12	0	0		12	1	0
14	3	3		14	2	2		14	1	2
16	1	2		16	2	2		16	1	1
18	4	5		18	2	1		18	3	5
20	2	3		20	3	5		20	3	3
22	4	5		22	2	2		22	1	1
24	2	2		24	1	3		24	2	3
26	3	3		26	2	2		26	0	0
28	4	3		28	1	0		28	0	0
30	0	0		30	2	1		30	2	3
32	2	2		32	1	2		32	1	1
34	0	2		34	1	3		34	0	0
36	1	1		36	0	0		36	0	0
38	1	2		38	1	2		38	0	0
40	0	0		40	2	2		40	0	0
44	2	2		44	8	8		44	3	3
