# Supplementary material for: A conformation-specific nanobody targeting the nicotinamide mononucleotide-activated state of SARM1
Source: Nat Commun. 2022 Dec 22;13:7898. doi: 10.1038/s41467-022-35581-y (PMC9780360; doi:10.1038/s41467-022-35581-y)
Supplement: Supplementary file 8 — Source Data [file 41467_2022_35581_MOESM8_ESM.zip › NCOMMS-22-14729C_sd2/Source Data/Fig S2a.xlsx]

## Sheet: Sheet1
Nb-C6 binding percentage and the concentrations of NMN and NAD in two conditions
NAD	NMN	Nb-C6 binding Rate %
1600	0	10.8919	24.2852	19.885
0	100	82.3815	85.2512	86.8061
