# Supplementary material for: A conformation-specific nanobody targeting the nicotinamide mononucleotide-activated state of SARM1
Source: Nat Commun. 2022 Dec 22;13:7898. doi: 10.1038/s41467-022-35581-y (PMC9780360; doi:10.1038/s41467-022-35581-y)
Supplement: Supplementary file 8 — Source Data [file 41467_2022_35581_MOESM8_ESM.zip › NCOMMS-22-14729C_sd2/Source Data/Fig S2c.xlsx]

## Sheet: Sheet1
			Nb-C6
	PC		0.883	0.913	0.842	0.865	0.908	0.912	0.909	0.967	0.938
	M1		0.865	0.954	0.976	0.945	0.965	0.845	0.81	0.952	0.955
	M2		0.962	0.984	0.961	0.982	0.987	0.985	0.983	0.996	0.987
