# Supplementary material for: A conformation-specific nanobody targeting the nicotinamide mononucleotide-activated state of SARM1
Source: Nat Commun. 2022 Dec 22;13:7898. doi: 10.1038/s41467-022-35581-y (PMC9780360; doi:10.1038/s41467-022-35581-y)
Supplement: Supplementary file 8 — Source Data [file 41467_2022_35581_MOESM8_ESM.zip › NCOMMS-22-14729C_sd2/Source Data/Fig S2e.xlsx]

## Sheet: Sheet1
			Nb-C6
	PC		0.768	0.901	0.783	0.748	0.888	0.887	0.875	0.917	0.941
	M1		0.857	0.939	0.959	0.89	0.95	0.812	0.776	0.954	0.965
	M2		0.807	0.991	0.973	0.989	0.992	0.974	0.978	0.98	0.962
